# Supplementary material for: Skeletal muscle enhancer interactions identify genes controlling whole-body metabolism
Source: Nat Commun. 2020 Jun 1;11:2695. doi: 10.1038/s41467-020-16537-6 (PMC7264154; doi:10.1038/s41467-020-16537-6)
Supplement: Supplementary file 4 — Supplementary Data 1 [file 41467_2020_16537_MOESM4_ESM.xlsx]

## Sheet: Palmitate treatment
ENSEMBL	logFC	logCPM	P-Value	FDR	SYMBOL	GENENAME
ENSG00000167772	4.16802	4.97978	1.50092e-26	2.18098e-22	ANGPTL4	angiopoietin like 4
ENSG00000118523	1.53741	7.97373	1.09292e-23	7.94061e-20	CTGF	connective tissue growth factor
ENSG00000159200	1.72356	6.83741	7.13713e-23	3.45699e-19	RCAN1	regulator of calcineurin 1
ENSG00000147872	1.43897	7.11045	1.68394e-21	6.11732e-18	PLIN2	perilipin 2
ENSG00000173110	6.00324	2.27438	1.13368e-20	3.29471e-17	HSPA6	heat shock protein family A (Hsp70) member 6
ENSG00000204389	1.65724	5.43771	1.86253e-20	3.86635e-17	HSPA1A	heat shock protein family A (Hsp70) member 1A
ENSG00000213626	1.42321	6.33096	1.62171e-20	3.86635e-17	LBH	limb bud and heart development
ENSG00000103888	1.01516	9.61228	1.44516e-19	2.50431e-16	CEMIP	cell migration inducing hyaluronidase 1
ENSG00000204388	1.62932	5.25564	1.55108e-19	2.50431e-16	HSPA1B	heat shock protein family A (Hsp70) member 1B
ENSG00000139211	1.13128	6.5235	9.24557e-19	1.34347e-15	AMIGO2	adhesion molecule with Ig like domain 2
ENSG00000198959	1.61408	6.58457	2.22315e-18	2.93678e-15	TGM2	transglutaminase 2
ENSG00000110090	1.20156	5.97182	5.2505e-18	6.35792e-15	CPT1A	carnitine palmitoyltransferase 1A
ENSG00000121769	2.13041	4.4744	6.30783e-18	7.05069e-15	FABP3	fatty acid binding protein 3
ENSG00000117152	1.1318	5.98113	9.49088e-18	9.85085e-15	RGS4	regulator of G protein signaling 4
ENSG00000004799	5.96648	1.25565	2.07862e-17	2.01363e-14	PDK4	pyruvate dehydrogenase kinase 4
ENSG00000165124	0.977255	6.3436	3.99529e-17	3.62847e-14	SVEP1	sushi, von Willebrand factor type A, EGF and pentraxin domain containing 1
ENSG00000149485	0.869766	7.54928	4.81812e-17	4.11836e-14	FADS1	fatty acid desaturase 1
ENSG00000136244	2.79692	3.35083	5.46119e-17	4.40869e-14	IL6	interleukin 6
ENSG00000118515	1.12749	5.67595	7.22936e-17	5.52894e-14	SGK1	serum/glucocorticoid regulated kinase 1
ENSG00000102755	0.901492	6.89891	8.59517e-17	6.24482e-14	FLT1	fms related tyrosine kinase 1
ENSG00000099194	1.09855	9.45289	2.41893e-16	1.59771e-13	SCD	stearoyl-CoA desaturase
ENSG00000145623	0.88102	7.36001	2.31217e-16	1.59771e-13	OSMR	oncostatin M receptor
ENSG00000133687	1.03591	5.88289	3.73866e-16	2.36202e-13	TMTC1	transmembrane and tetratricopeptide repeat containing 1
ENSG00000116016	0.85168	6.28556	6.53735e-16	3.9581e-13	EPAS1	endothelial PAS domain protein 1
ENSG00000106366	0.799276	9.99097	7.58052e-16	4.4061e-13	SERPINE1	serpin family E member 1
ENSG00000166741	0.819814	8.36579	1.56401e-15	8.74101e-13	NNMT	nicotinamide N-methyltransferase
ENSG00000184357	-0.850443	6.8521	1.80867e-15	9.73397e-13	HIST1H1B	histone cluster 1 H1 family member b
ENSG00000137801	0.867705	12.9913	2.13519e-15	1.10809e-12	THBS1	thrombospondin 1
ENSG00000122641	0.795122	7.31899	3.41607e-15	1.71169e-12	INHBA	inhibin beta A subunit
ENSG00000072778	0.772223	7.35192	3.62125e-15	1.75401e-12	ACADVL	acyl-CoA dehydrogenase very long chain
ENSG00000081923	0.873902	6.468	5.70834e-15	2.67574e-12	ATP8B1	ATPase phospholipid transporting 8B1
ENSG00000182752	0.804497	6.54417	7.33115e-15	3.32903e-12	PAPPA	pappalysin 1
ENSG00000104635	0.713787	8.17895	9.27223e-15	3.96279e-12	SLC39A14	solute carrier family 39 member 14
ENSG00000168386	0.893746	7.16485	9.11112e-15	3.96279e-12	FILIP1L	filamin A interacting protein 1 like
ENSG00000128590	1.05475	5.42336	1.22386e-14	5.08111e-12	DNAJB9	DnaJ heat shock protein family (Hsp40) member B9
ENSG00000130707	0.80424	6.7744	1.7263e-14	6.968e-12	ASS1	argininosuccinate synthase 1
ENSG00000169174	1.22201	4.27994	2.37265e-14	9.31809e-12	PCSK9	proprotein convertase subtilisin/kexin type 9
ENSG00000131747	-0.730803	7.57856	2.86102e-14	1.08187e-11	TOP2A	DNA topoisomerase II alpha
ENSG00000165617	0.8752	5.90377	2.90364e-14	1.08187e-11	DACT1	dishevelled binding antagonist of beta catenin 1
ENSG00000109063	-1.07033	5.77025	4.22187e-14	1.5337e-11	MYH3	myosin heavy chain 3
ENSG00000078401	1.68236	3.30023	5.025e-14	1.78093e-11	EDN1	endothelin 1
ENSG00000196526	0.554778	8.37221	8.80363e-14	3.04585e-11	AFAP1	actin filament associated protein 1
ENSG00000132002	0.750927	6.64406	9.58606e-14	3.23942e-11	DNAJB1	DnaJ heat shock protein family (Hsp40) member B1
ENSG00000172893	0.789087	6.41058	1.24732e-13	4.11929e-11	DHCR7	7-dehydrocholesterol reductase
ENSG00000162772	1.69606	3.20616	1.37497e-13	4.43993e-11	ATF3	activating transcription factor 3
ENSG00000091986	0.649927	11.5213	1.47208e-13	4.65017e-11	CCDC80	coiled-coil domain containing 80
ENSG00000134824	0.7844	9.01341	1.63309e-13	5.04901e-11	FADS2	fatty acid desaturase 2
ENSG00000113369	-0.754547	6.00433	1.77441e-13	5.37164e-11	ARRDC3	arrestin domain containing 3
ENSG00000117632	-0.605926	7.23822	1.94315e-13	5.53646e-11	STMN1	stathmin 1
ENSG00000118849	1.16622	4.79921	1.87658e-13	5.53646e-11	RARRES1	retinoic acid receptor responder 1
ENSG00000120694	0.658524	7.21675	1.91908e-13	5.53646e-11	HSPH1	heat shock protein family H (Hsp110) member 1
ENSG00000128510	0.857722	7.58443	2.17133e-13	6.0676e-11	CPA4	carboxypeptidase A4
ENSG00000138771	0.702119	6.25638	2.21388e-13	6.0698e-11	SHROOM3	shroom family member 3
ENSG00000070961	0.617843	7.29347	2.61303e-13	7.03146e-11	ATP2B1	ATPase plasma membrane Ca2+ transporting 1
ENSG00000067064	0.70745	6.91498	2.7854e-13	7.35903e-11	IDI1	isopentenyl-diphosphate delta isomerase 1
ENSG00000185022	1.17481	4.16777	3.00447e-13	7.79607e-11	MAFF	MAF bZIP transcription factor F
ENSG00000118257	0.54562	8.10363	4.18535e-13	1.06697e-10	NRP2	neuropilin 2
ENSG00000051108	0.763837	6.78536	4.72939e-13	1.18487e-10	HERPUD1	homocysteine inducible ER protein with ubiquitin like domain 1
ENSG00000120129	0.968821	4.62708	4.86102e-13	1.19721e-10	DUSP1	dual specificity phosphatase 1
ENSG00000104823	0.885821	5.27267	5.49774e-13	1.31951e-10	ECH1	enoyl-CoA hydratase 1
ENSG00000105835	0.960312	5.73028	5.55625e-13	1.31951e-10	NAMPT	nicotinamide phosphoribosyltransferase
ENSG00000133657	0.56926	8.01842	5.62999e-13	1.31951e-10	ATP13A3	ATPase 13A3
ENSG00000121691	0.754908	5.52617	6.08258e-13	1.40295e-10	CAT	catalase
ENSG00000156273	0.52675	8.66419	6.59884e-13	1.49825e-10	BACH1	BTB domain and CNC homolog 1
ENSG00000130164	0.820841	7.64222	7.14999e-13	1.59841e-10	LDLR	low density lipoprotein receptor
ENSG00000164104	-0.813773	5.98844	7.47695e-13	1.64617e-10	HMGB2	high mobility group box 2
ENSG00000148175	0.605505	7.30862	8.46661e-13	1.83624e-10	STOM	stomatin
ENSG00000139318	1.0542	5.06487	8.67729e-13	1.85426e-10	DUSP6	dual specificity phosphatase 6
ENSG00000160752	0.704813	6.76484	9.24931e-13	1.94785e-10	FDPS	farnesyl diphosphate synthase
ENSG00000140285	0.711258	6.27886	1.11598e-12	2.28399e-10	FGF7	fibroblast growth factor 7
ENSG00000169710	0.594464	7.24764	1.10721e-12	2.28399e-10	FASN	fatty acid synthase
ENSG00000115594	0.965315	7.40941	1.14018e-12	2.3011e-10	IL1R1	interleukin 1 receptor type 1
ENSG00000164056	1.62063	2.8579	1.31839e-12	2.62432e-10	SPRY1	sprouty RTK signaling antagonist 1
ENSG00000123358	2.5176	1.31049	1.36245e-12	2.67536e-10	NR4A1	nuclear receptor subfamily 4 group A member 1
ENSG00000065534	0.564624	7.46119	1.46233e-12	2.83321e-10	MYLK	myosin light chain kinase
ENSG00000137804	-0.843716	5.50081	1.49951e-12	2.86703e-10	NUSAP1	nucleolar and spindle associated protein 1
ENSG00000117724	-0.639952	6.90678	1.53457e-12	2.89596e-10	CENPF	centromere protein F
ENSG00000124575	-0.845998	6.43417	1.70841e-12	3.18269e-10	HIST1H1D	histone cluster 1 H1 family member d
ENSG00000277075	-0.73714	5.81025	1.7398e-12	3.20014e-10	HIST1H2AE	histone cluster 1 H2A family member e
ENSG00000065320	1.27032	4.09311	2.17646e-12	3.95326e-10	NTN1	netrin 1
ENSG00000167315	0.640153	6.1568	2.36018e-12	4.23405e-10	ACAA2	acetyl-CoA acyltransferase 2
ENSG00000275713	-0.814316	5.56083	2.57952e-12	4.57109e-10	HIST1H2BH	histone cluster 1 H2B family member h
ENSG00000039560	0.495592	8.32256	2.63128e-12	4.60663e-10	RAI14	retinoic acid induced 14
ENSG00000198743	0.594755	7.25661	2.81408e-12	4.86803e-10	SLC5A3	solute carrier family 5 member 3
ENSG00000277775	-0.777766	5.50004	2.86756e-12	4.90218e-10	HIST1H3F	histone cluster 1 H3 family member f
ENSG00000164647	1.14207	4.05521	2.9816e-12	4.97996e-10	STEAP1	STEAP family member 1
ENSG00000187837	-0.585582	7.3002	2.96594e-12	4.97996e-10	HIST1H1C	histone cluster 1 H1 family member c
ENSG00000221869	1.0829	4.68286	3.87016e-12	6.39061e-10	CEBPD	CCAAT enhancer binding protein delta
ENSG00000168298	-0.710048	6.68126	3.92862e-12	6.41425e-10	HIST1H1E	histone cluster 1 H1 family member e
ENSG00000157214	1.08357	4.49559	4.16443e-12	6.7237e-10	STEAP2	STEAP2 metalloreductase
ENSG00000123983	0.533607	7.64667	4.75872e-12	7.59878e-10	ACSL3	acyl-CoA synthetase long chain family member 3
ENSG00000011426	-0.620687	6.79558	5.06558e-12	8.00087e-10	ANLN	anillin actin binding protein
ENSG00000135549	1.41528	3.23241	5.33933e-12	8.2538e-10	PKIB	cAMP-dependent protein kinase inhibitor beta
ENSG00000184557	0.897236	5.47901	5.33031e-12	8.2538e-10	SOCS3	suppressor of cytokine signaling 3
ENSG00000107968	1.41115	3.70392	6.52024e-12	9.97322e-10	MAP3K8	mitogen-activated protein kinase kinase kinase 8
ENSG00000104549	0.586991	7.79431	7.63525e-12	1.15571e-09	SQLE	squalene epoxidase
ENSG00000111859	1.16981	5.53546	7.82866e-12	1.17277e-09	NEDD9	neural precursor cell expressed, developmentally down-regulated 9
ENSG00000197635	1.03246	6.05605	9.04457e-12	1.34109e-09	DPP4	dipeptidyl peptidase 4
ENSG00000126787	-0.705171	5.53904	1.09447e-11	1.60644e-09	DLGAP5	DLG associated protein 5
ENSG00000066279	-0.614371	6.49784	1.16228e-11	1.68892e-09	ASPM	abnormal spindle microtubule assembly
ENSG00000196747	-0.913866	4.99518	1.30647e-11	1.87964e-09	HIST1H2AI	histone cluster 1 H2A family member i
ENSG00000121039	0.553895	6.64386	1.49909e-11	2.12745e-09	RDH10	retinol dehydrogenase 10
ENSG00000159173	-1.09724	3.80928	1.508e-11	2.12745e-09	TNNI1	troponin I1, slow skeletal type
ENSG00000180447	0.621416	6.21066	1.57854e-11	2.20556e-09	GAS1	growth arrest specific 1
ENSG00000170345	1.70324	2.12004	1.69482e-11	2.34547e-09	FOS	Fos proto-oncogene, AP-1 transcription factor subunit
ENSG00000278588	-0.757226	5.23334	1.71912e-11	2.35666e-09	HIST1H2BI	histone cluster 1 H2B family member i
ENSG00000277224	-0.939642	4.24244	1.81987e-11	2.47145e-09	HIST1H2BF	histone cluster 1 H2B family member f
ENSG00000113594	0.546671	6.98456	1.89777e-11	2.55338e-09	LIFR	LIF receptor alpha
ENSG00000116574	-1.06632	3.9405	2.35051e-11	3.13351e-09	RHOU	ras homolog family member U
ENSG00000074410	0.515818	7.38951	2.41215e-11	3.18645e-09	CA12	carbonic anhydrase 12
ENSG00000119280	0.462973	7.76457	2.47384e-11	3.2385e-09	C1orf198	chromosome 1 open reading frame 198
ENSG00000187678	0.935928	4.329	2.73607e-11	3.54981e-09	SPRY4	sprouty RTK signaling antagonist 4
ENSG00000131389	0.56151	6.49616	3.01068e-11	3.87153e-09	SLC6A6	solute carrier family 6 member 6
ENSG00000196787	-0.709411	5.31011	3.04677e-11	3.88356e-09	HIST1H2AG	histone cluster 1 H2A family member g
ENSG00000273802	-0.641293	5.64404	3.12434e-11	3.9478e-09	HIST1H2BG	histone cluster 1 H2B family member g
ENSG00000119938	-0.62055	6.4035	3.27958e-11	4.10825e-09	PPP1R3C	protein phosphatase 1 regulatory subunit 3C
ENSG00000116741	0.831309	4.82666	3.56996e-11	4.41061e-09	RGS2	regulator of G protein signaling 2
ENSG00000274290	-0.881037	4.32682	3.58167e-11	4.41061e-09	HIST1H2BE	histone cluster 1 H2B family member e
ENSG00000044574	0.443069	9.87683	3.73326e-11	4.55866e-09	HSPA5	heat shock protein family A (Hsp70) member 5
ENSG00000154447	0.589097	6.12297	3.81719e-11	4.6223e-09	SH3RF1	SH3 domain containing ring finger 1
ENSG00000111799	0.547311	11.4758	4.03699e-11	4.84805e-09	COL12A1	collagen type XII alpha 1 chain
ENSG00000106819	-0.679157	5.10225	4.23965e-11	5.0497e-09	ASPN	asporin
ENSG00000129009	0.77214	5.02863	4.6681e-11	5.51482e-09	ISLR	immunoglobulin superfamily containing leucine rich repeat
ENSG00000088325	-0.674497	6.20698	4.82695e-11	5.65649e-09	TPX2	TPX2, microtubule nucleation factor
ENSG00000154122	0.577768	5.9875	4.93242e-11	5.73383e-09	ANKH	ANKH inorganic pyrophosphate transport regulator
ENSG00000145386	-0.818593	5.40336	5.28425e-11	6.09408e-09	CCNA2	cyclin A2
ENSG00000180209	-1.12233	3.51234	5.53857e-11	6.33709e-09	MYLPF	myosin light chain, phosphorylatable, fast skeletal muscle
ENSG00000079459	0.460059	7.53344	6.40862e-11	7.26572e-09	FDFT1	farnesyl-diphosphate farnesyltransferase 1
ENSG00000160285	0.493791	7.21509	6.4502e-11	7.26572e-09	LSS	lanosterol synthase
ENSG00000072571	-0.923395	4.33316	6.683e-11	7.47005e-09	HMMR	hyaluronan mediated motility receptor
ENSG00000164741	0.442622	7.58655	7.45471e-11	8.26904e-09	DLC1	DLC1 Rho GTPase activating protein
ENSG00000138182	-0.6963	5.19785	8.18417e-11	9.00941e-09	KIF20B	kinesin family member 20B
ENSG00000137812	-0.755092	5.30386	8.8077e-11	9.56367e-09	KNL1	kinetochore scaffold 1
ENSG00000138778	-0.709506	5.71574	8.81929e-11	9.56367e-09	CENPE	centromere protein E
ENSG00000184661	-0.816881	4.49745	1.05611e-10	1.13676e-08	CDCA2	cell division cycle associated 2
ENSG00000117399	-0.758246	4.9034	1.0666e-10	1.13961e-08	CDC20	cell division cycle 20
ENSG00000125266	0.61523	5.79324	1.07602e-10	1.14129e-08	EFNB2	ephrin B2
ENSG00000001630	0.96818	3.91296	1.08767e-10	1.14528e-08	CYP51A1	cytochrome P450 family 51 subfamily A member 1
ENSG00000089685	-0.663091	5.53433	1.23196e-10	1.28788e-08	BIRC5	baculoviral IAP repeat containing 5
ENSG00000133816	0.497628	8.89481	1.29164e-10	1.34063e-08	MICAL2	microtubule associated monooxygenase, calponin and LIM domain containing 2
ENSG00000119508	3.42797	0.801409	1.34088e-10	1.38187e-08	NR4A3	nuclear receptor subfamily 4 group A member 3
ENSG00000142945	-0.773603	4.99242	1.4089e-10	1.44174e-08	KIF2C	kinesin family member 2C
ENSG00000144136	0.447693	8.49677	1.42968e-10	1.45277e-08	SLC20A1	solute carrier family 20 member 1
ENSG00000167508	0.712601	6.02827	1.46446e-10	1.47778e-08	MVD	mevalonate diphosphate decarboxylase
ENSG00000171848	-0.657241	5.65998	1.5956e-10	1.59901e-08	RRM2	ribonucleotide reductase regulatory subunit M2
ENSG00000133026	0.394952	8.92163	1.74067e-10	1.73244e-08	MYH10	myosin heavy chain 10
ENSG00000132646	-0.491562	6.79488	2.00758e-10	1.97109e-08	PCNA	proliferating cell nuclear antigen
ENSG00000172020	-0.516669	6.25306	1.99451e-10	1.97109e-08	GAP43	growth associated protein 43
ENSG00000151725	-0.762653	4.65569	2.06403e-10	2.01292e-08	CENPU	centromere protein U
ENSG00000158373	-0.629564	5.65874	2.16284e-10	2.09521e-08	HIST1H2BD	histone cluster 1 H2B family member d
ENSG00000112742	-0.7253	4.73226	2.27184e-10	2.17976e-08	TTK	TTK protein kinase
ENSG00000278272	-0.713852	5.30131	2.28011e-10	2.17976e-08	HIST1H3C	histone cluster 1 H3 family member c
ENSG00000136108	-0.56443	5.82257	2.41857e-10	2.297e-08	CKAP2	cytoskeleton associated protein 2
ENSG00000081041	3.29356	2.64482	2.45413e-10	2.3007e-08	CXCL2	C-X-C motif chemokine ligand 2
ENSG00000161800	-0.711015	5.81624	2.44465e-10	2.3007e-08	RACGAP1	Rac GTPase activating protein 1
ENSG00000156970	-0.747096	5.01651	2.64464e-10	2.46342e-08	BUB1B	BUB1 mitotic checkpoint serine/threonine kinase B
ENSG00000168610	0.460331	7.50915	2.68376e-10	2.48393e-08	STAT3	signal transducer and activator of transcription 3
ENSG00000083720	-0.542876	5.8373	2.74552e-10	2.52501e-08	OXCT1	3-oxoacid CoA-transferase 1
ENSG00000067182	0.468599	7.02163	2.76984e-10	2.53136e-08	TNFRSF1A	TNF receptor superfamily member 1A
ENSG00000073111	-0.585445	5.54386	2.83898e-10	2.57832e-08	MCM2	minichromosome maintenance complex component 2
ENSG00000138160	-0.629416	6.04943	3.00219e-10	2.70961e-08	KIF11	kinesin family member 11
ENSG00000117519	0.398839	9.01504	3.26939e-10	2.91457e-08	CNN3	calponin 3
ENSG00000170312	-0.796662	5.16584	3.25986e-10	2.91457e-08	CDK1	cyclin dependent kinase 1
ENSG00000024526	-0.805868	4.6343	3.40825e-10	3.01983e-08	DEPDC1	DEP domain containing 1
ENSG00000109610	1.47913	2.19074	3.53642e-10	3.11441e-08	SOD3	superoxide dismutase 3
ENSG00000073756	1.64311	5.98473	4.1935e-10	3.67083e-08	PTGS2	prostaglandin-endoperoxide synthase 2
ENSG00000170961	0.815184	6.01168	4.39628e-10	3.80283e-08	HAS2	hyaluronan synthase 2
ENSG00000198901	-0.601099	6.1369	4.39664e-10	3.80283e-08	PRC1	protein regulator of cytokinesis 1
ENSG00000115419	0.426814	7.97324	4.46961e-10	3.84307e-08	GLS	glutaminase
ENSG00000112984	-0.737285	5.74163	4.70605e-10	4.02257e-08	KIF20A	kinesin family member 20A
ENSG00000100292	0.737888	4.79889	5.6456e-10	4.79744e-08	HMOX1	heme oxygenase 1
ENSG00000125965	-0.680685	5.21953	5.79144e-10	4.89275e-08	GDF5	growth differentiation factor 5
ENSG00000278828	-0.741126	5.05536	6.3248e-10	5.31247e-08	HIST1H3H	histone cluster 1 H3 family member h
ENSG00000102802	0.834183	3.74883	6.70073e-10	5.59588e-08	MEDAG	mesenteric estrogen dependent adipogenesis
ENSG00000143786	0.617369	5.40508	7.0665e-10	5.86761e-08	CNIH3	cornichon family AMPA receptor auxiliary protein 3
ENSG00000189403	-0.44403	7.08834	7.11521e-10	5.87449e-08	HMGB1	high mobility group box 1
ENSG00000101255	0.693555	4.42754	7.53101e-10	6.18266e-08	TRIB3	tribbles pseudokinase 3
ENSG00000126010	1.9458	1.19988	7.67976e-10	6.26936e-08	GRPR	gastrin releasing peptide receptor
ENSG00000157456	-0.73229	4.74832	8.13955e-10	6.60758e-08	CCNB2	cyclin B2
ENSG00000169679	-0.710077	4.97937	8.30138e-10	6.70152e-08	BUB1	BUB1 mitotic checkpoint serine/threonine kinase
ENSG00000133048	1.15887	5.47794	9.11595e-10	7.27824e-08	CHI3L1	chitinase 3 like 1
ENSG00000237649	-0.774477	4.54264	9.08015e-10	7.27824e-08	KIFC1	kinesin family member C1
ENSG00000007944	-1.22056	2.73732	9.28641e-10	7.37381e-08	MYLIP	myosin regulatory light chain interacting protein
ENSG00000129195	-0.810282	4.08592	9.36568e-10	7.39635e-08	PIMREG	PICALM interacting mitotic regulator
ENSG00000106799	0.47164	8.06865	9.64319e-10	7.57433e-08	TGFBR1	transforming growth factor beta receptor 1
ENSG00000134531	0.385617	8.21258	1.04233e-09	8.14303e-08	EMP1	epithelial membrane protein 1
ENSG00000274641	-0.704223	4.74315	1.17818e-09	9.15516e-08	HIST1H2BO	histone cluster 1 H2B family member o
ENSG00000111670	0.442852	6.87772	1.18667e-09	9.17204e-08	GNPTAB	N-acetylglucosamine-1-phosphate transferase alpha and beta subunits
ENSG00000100297	-0.540837	5.76193	1.23986e-09	9.53249e-08	MCM5	minichromosome maintenance complex component 5
ENSG00000137807	-0.560894	5.65661	1.2902e-09	9.78984e-08	KIF23	kinesin family member 23
ENSG00000144802	1.11077	5.19989	1.28125e-09	9.78984e-08	NFKBIZ	NFKB inhibitor zeta
ENSG00000166508	-0.497551	6.31661	1.29354e-09	9.78984e-08	MCM7	minichromosome maintenance complex component 7
ENSG00000141458	0.644531	5.01404	1.32192e-09	9.95277e-08	NPC1	NPC intracellular cholesterol transporter 1
ENSG00000177606	-0.419692	7.54763	1.39497e-09	1.04486e-07	JUN	Jun proto-oncogene, AP-1 transcription factor subunit
ENSG00000109929	0.483846	6.0669	1.52612e-09	1.13639e-07	SC5D	sterol-C5-desaturase
ENSG00000152223	0.465014	6.43233	1.54042e-09	1.13639e-07	EPG5	ectopic P-granules autophagy protein 5 homolog
ENSG00000274267	-0.797954	5.77938	1.54063e-09	1.13639e-07	HIST1H3B	histone cluster 1 H3 family member b
ENSG00000153071	0.392864	8.25659	1.60532e-09	1.17813e-07	DAB2	DAB2, clathrin adaptor protein
ENSG00000169908	0.667589	5.1043	1.67531e-09	1.21922e-07	TM4SF1	transmembrane 4 L six family member 1
ENSG00000213949	0.70646	5.72078	1.6781e-09	1.21922e-07	ITGA1	integrin subunit alpha 1
ENSG00000168078	-0.80808	4.16542	1.74391e-09	1.26074e-07	PBK	PDZ binding kinase
ENSG00000276966	-0.465835	6.61189	1.79475e-09	1.29106e-07	HIST1H4E	histone cluster 1 H4 family member e
ENSG00000120802	-0.436478	6.8464	1.90128e-09	1.35277e-07	TMPO	thymopoietin
ENSG00000166923	0.389335	10.2187	1.89509e-09	1.35277e-07	GREM1	gremlin 1, DAN family BMP antagonist
ENSG00000168685	1.15336	3.52531	1.90845e-09	1.35277e-07	IL7R	interleukin 7 receptor
ENSG00000118193	-0.654895	4.78213	1.95045e-09	1.37583e-07	KIF14	kinesin family member 14
ENSG00000153214	0.437743	6.42812	1.99517e-09	1.40057e-07	TMEM87B	transmembrane protein 87B
ENSG00000273983	-0.688464	4.96204	2.07681e-09	1.45087e-07	HIST1H3G	histone cluster 1 H3 family member g
ENSG00000184254	0.572103	5.28757	2.14418e-09	1.49077e-07	ALDH1A3	aldehyde dehydrogenase 1 family member A3
ENSG00000187479	2.24781	1.11917	2.1821e-09	1.50991e-07	C11orf96	chromosome 11 open reading frame 96
ENSG00000079616	-0.72498	4.77449	2.3219e-09	1.59375e-07	KIF22	kinesin family member 22
ENSG00000106483	1.33531	2.89982	2.32836e-09	1.59375e-07	SFRP4	secreted frizzled related protein 4
ENSG00000138623	0.500422	5.83168	2.34713e-09	1.59375e-07	SEMA7A	semaphorin 7A (John Milton Hagen blood group)
ENSG00000167900	-0.564797	5.4954	2.34306e-09	1.59375e-07	TK1	thymidine kinase 1
ENSG00000150867	0.462919	6.33176	2.55318e-09	1.72559e-07	PIP4K2A	phosphatidylinositol-5-phosphate 4-kinase type 2 alpha
ENSG00000172403	0.482795	6.30537	2.62804e-09	1.76796e-07	SYNPO2	synaptopodin 2
ENSG00000141526	0.528427	6.1427	2.6836e-09	1.79703e-07	SLC16A3	solute carrier family 16 member 3
ENSG00000125538	2.04359	3.09775	2.75472e-09	1.83619e-07	IL1B	interleukin 1 beta
ENSG00000274997	-0.685974	4.68006	2.78064e-09	1.845e-07	HIST1H2AH	histone cluster 1 H2A family member h
ENSG00000048052	0.734944	4.03732	2.94399e-09	1.93963e-07	HDAC9	histone deacetylase 9
ENSG00000164484	0.439772	7.04568	2.94996e-09	1.93963e-07	TMEM200A	transmembrane protein 200A
ENSG00000162616	0.529535	6.00321	3.13261e-09	2.05045e-07	DNAJB4	DnaJ heat shock protein family (Hsp40) member B4
ENSG00000196569	0.433066	6.36907	3.26186e-09	2.12547e-07	LAMA2	laminin subunit alpha 2
ENSG00000068366	0.425514	7.1038	3.29352e-09	2.13082e-07	ACSL4	acyl-CoA synthetase long chain family member 4
ENSG00000119139	-0.499494	5.64888	3.29953e-09	2.13082e-07	TJP2	tight junction protein 2
ENSG00000174437	0.469292	8.31411	3.31405e-09	2.13082e-07	ATP2A2	ATPase sarcoplasmic/endoplasmic reticulum Ca2+ transporting 2
ENSG00000134294	0.354624	9.55332	3.40471e-09	2.17947e-07	SLC38A2	solute carrier family 38 member 2
ENSG00000163110	0.388025	7.31856	3.66941e-09	2.3386e-07	PDLIM5	PDZ and LIM domain 5
ENSG00000068489	-0.697341	4.4692	3.68706e-09	2.33959e-07	PRR11	proline rich 11
ENSG00000184260	-0.5828	5.10309	3.70335e-09	2.33971e-07	HIST2H2AC	histone cluster 2 H2A family member c
ENSG00000152620	0.522889	5.51403	3.88074e-09	2.44117e-07	NADK2	NAD kinase 2, mitochondrial
ENSG00000076382	-0.604506	5.10526	4.02322e-09	2.51989e-07	SPAG5	sperm associated antigen 5
ENSG00000137573	0.486722	9.85095	4.09708e-09	2.55513e-07	SULF1	sulfatase 1
ENSG00000104738	-0.448903	6.53368	4.15613e-09	2.58089e-07	MCM4	minichromosome maintenance complex component 4
ENSG00000135312	1.28428	2.43267	4.28529e-09	2.64977e-07	HTR1B	5-hydroxytryptamine receptor 1B
ENSG00000203814	-0.710779	4.3345	4.62261e-09	2.84624e-07	HIST2H2BF	histone cluster 2 H2B family member f
ENSG00000075420	0.38352	7.87709	4.64277e-09	2.84658e-07	FNDC3B	fibronectin type III domain containing 3B
ENSG00000113368	-0.597723	5.40556	4.70093e-09	2.85335e-07	LMNB1	lamin B1
ENSG00000125730	1.30977	6.50367	4.71271e-09	2.85335e-07	C3	complement C3
ENSG00000167325	-0.452591	6.67609	4.67591e-09	2.85335e-07	RRM1	ribonucleotide reductase catalytic subunit M1
ENSG00000020577	0.466697	5.96528	4.86583e-09	2.93383e-07	SAMD4A	sterile alpha motif domain containing 4A
ENSG00000175063	-0.739063	4.56202	4.93972e-09	2.96608e-07	UBE2C	ubiquitin conjugating enzyme E2 C
ENSG00000005884	0.488724	5.636	4.97786e-09	2.97668e-07	ITGA3	integrin subunit alpha 3
ENSG00000183856	-0.622997	4.80452	5.10428e-09	3.03976e-07	IQGAP3	IQ motif containing GTPase activating protein 3
ENSG00000124635	-0.619052	4.69552	5.42298e-09	3.21638e-07	HIST1H2BJ	histone cluster 1 H2B family member j
ENSG00000173846	0.619737	4.98279	5.59033e-09	3.30216e-07	PLK3	polo like kinase 3
ENSG00000176928	1.27684	2.61372	5.71223e-09	3.3605e-07	GCNT4	glucosaminyl (N-acetyl) transferase 4, core 2
ENSG00000276368	-0.839494	3.96752	5.878e-09	3.44408e-07	HIST1H2AJ	histone cluster 1 H2A family member j
ENSG00000164211	0.578884	6.77363	5.92829e-09	3.4596e-07	STARD4	StAR related lipid transfer domain containing 4
ENSG00000178996	0.393273	6.79975	6.02355e-09	3.50113e-07	SNX18	sorting nexin 18
ENSG00000013810	-0.60551	4.899	6.11253e-09	3.53869e-07	TACC3	transforming acidic coiled-coil containing protein 3
ENSG00000145246	0.465871	6.50418	6.50231e-09	3.74941e-07	ATP10D	ATPase phospholipid transporting 10D (putative)
ENSG00000064932	0.616553	5.59603	6.89636e-09	3.96091e-07	SBNO2	strawberry notch homolog 2
ENSG00000162434	0.341784	8.57761	7.1169e-09	4.07148e-07	JAK1	Janus kinase 1
ENSG00000253276	0.496507	5.9973	7.34365e-09	4.18473e-07	CCDC71L	coiled-coil domain containing 71 like
ENSG00000181467	-0.401471	6.68354	7.47995e-09	4.24575e-07	RAP2B	RAP2B, member of RAS oncogene family
ENSG00000100968	-0.416652	7.08939	7.91754e-09	4.47665e-07	NFATC4	nuclear factor of activated T cells 4
ENSG00000124212	0.653138	4.9208	8.00143e-09	4.50654e-07	PTGIS	prostaglandin I2 synthase
ENSG00000277157	-0.616386	4.66014	8.13771e-09	4.5656e-07	HIST1H4D	histone cluster 1 H4 family member d
ENSG00000178999	-0.868565	3.68048	8.20768e-09	4.58715e-07	AURKB	aurora kinase B
ENSG00000118194	-1.04603	3.03975	8.30929e-09	4.6156e-07	TNNT2	troponin T2, cardiac type
ENSG00000138180	-0.642353	4.92162	8.32212e-09	4.6156e-07	CEP55	centrosomal protein 55
ENSG00000169607	-0.704314	4.51805	8.40786e-09	4.64542e-07	CKAP2L	cytoskeleton associated protein 2 like
ENSG00000162702	0.478673	6.0032	8.50611e-09	4.6819e-07	ZNF281	zinc finger protein 281
ENSG00000052802	0.885254	7.87896	8.78088e-09	4.81491e-07	MSMO1	methylsterol monooxygenase 1
ENSG00000123485	-0.75324	4.29695	8.85366e-09	4.83656e-07	HJURP	Holliday junction recognition protein
ENSG00000151929	0.523028	5.71232	9.5267e-09	5.18474e-07	BAG3	BCL2 associated athanogene 3
ENSG00000145390	0.972724	7.37773	9.93735e-09	5.36802e-07	USP53	ubiquitin specific peptidase 53
ENSG00000265972	-0.634565	8.39019	9.92241e-09	5.36802e-07	TXNIP	thioredoxin interacting protein
ENSG00000198830	-0.404648	6.58239	1.02164e-08	5.4983e-07	HMGN2	high mobility group nucleosomal binding domain 2
ENSG00000168575	0.465867	5.65216	1.04044e-08	5.57881e-07	SLC20A2	solute carrier family 20 member 2
ENSG00000138835	0.513573	5.29648	1.06625e-08	5.69621e-07	RGS3	regulator of G protein signaling 3
ENSG00000176170	0.56276	5.45225	1.09805e-08	5.84458e-07	SPHK1	sphingosine kinase 1
ENSG00000116133	0.387845	7.98089	1.1136e-08	5.90573e-07	DHCR24	24-dehydrocholesterol reductase
ENSG00000151012	0.445809	6.42117	1.15576e-08	6.08488e-07	SLC7A11	solute carrier family 7 member 11
ENSG00000162063	-0.605539	4.76523	1.15172e-08	6.08488e-07	CCNF	cyclin F
ENSG00000058085	-0.766876	4.83632	1.18351e-08	6.20849e-07	LAMC2	laminin subunit gamma 2
ENSG00000197102	0.32069	8.929	1.26843e-08	6.63003e-07	DYNC1H1	dynein cytoplasmic 1 heavy chain 1
ENSG00000278637	-0.718814	4.08954	1.31224e-08	6.83447e-07	HIST1H4A	histone cluster 1 H4 family member a
ENSG00000067082	0.386926	6.54956	1.39008e-08	7.21111e-07	KLF6	Kruppel like factor 6
ENSG00000142910	1.80336	1.43344	1.39448e-08	7.21111e-07	TINAGL1	tubulointerstitial nephritis antigen like 1
ENSG00000121621	-0.694477	4.15039	1.49425e-08	7.69964e-07	KIF18A	kinesin family member 18A
ENSG00000273703	-0.786987	4.05341	1.50507e-08	7.72798e-07	HIST1H2BM	histone cluster 1 H2B family member m
ENSG00000143384	0.360835	8.19393	1.5248e-08	7.7588e-07	MCL1	MCL1, BCL2 family apoptosis regulator
ENSG00000155011	1.2755	2.06938	1.52709e-08	7.7588e-07	DKK2	dickkopf WNT signaling pathway inhibitor 2
ENSG00000171951	1.28775	2.03677	1.52084e-08	7.7588e-07	SCG2	secretogranin II
ENSG00000163661	0.852607	9.63891	1.60842e-08	8.11929e-07	PTX3	pentraxin 3
ENSG00000276903	-0.804036	4.46385	1.60922e-08	8.11929e-07	HIST1H2AL	histone cluster 1 H2A family member l
ENSG00000059804	0.596436	5.72915	1.62871e-08	8.1892e-07	SLC2A3	solute carrier family 2 member 3
ENSG00000134057	-0.511991	5.93731	1.63806e-08	8.20781e-07	CCNB1	cyclin B1
ENSG00000172164	0.547887	5.18568	1.73436e-08	8.66049e-07	SNTB1	syntrophin beta 1
ENSG00000198826	-0.501987	5.59145	1.76133e-08	8.76505e-07	ARHGAP11A	Rho GTPase activating protein 11A
ENSG00000177426	0.551363	4.99593	1.76772e-08	8.76679e-07	TGIF1	TGFB induced factor homeobox 1
ENSG00000116285	0.430436	6.09622	1.8051e-08	8.92173e-07	ERRFI1	ERBB receptor feedback inhibitor 1
ENSG00000221852	1.33095	1.98323	1.91999e-08	9.45744e-07	KRTAP1-5	keratin associated protein 1-5
ENSG00000168843	-1.12005	3.21858	1.98453e-08	9.74228e-07	FSTL5	follistatin like 5
ENSG00000137507	0.46577	5.40221	2.00843e-08	9.76068e-07	LRRC32	leucine rich repeat containing 32
ENSG00000150457	0.442656	5.76436	2.00805e-08	9.76068e-07	LATS2	large tumor suppressor kinase 2
ENSG00000176697	0.593939	4.46137	1.99746e-08	9.76068e-07	BDNF	brain derived neurotrophic factor
ENSG00000130513	0.783019	3.8606	2.03191e-08	9.8419e-07	GDF15	growth differentiation factor 15
ENSG00000074527	0.462396	5.71504	2.09888e-08	1.00908e-06	NTN4	netrin 4
ENSG00000122870	0.344738	7.416	2.10413e-08	1.00908e-06	BICC1	BicC family RNA binding protein 1
ENSG00000184156	1.6069	1.31556	2.10189e-08	1.00908e-06	KCNQ3	potassium voltage-gated channel subfamily Q member 3
ENSG00000172575	0.873341	3.48769	2.12027e-08	1.01348e-06	RASGRP1	RAS guanyl releasing protein 1
ENSG00000197153	-0.817005	4.27753	2.22549e-08	1.06028e-06	HIST1H3J	histone cluster 1 H3 family member j
ENSG00000164236	-0.570809	4.71106	2.36075e-08	1.12105e-06	ANKRD33B	ankyrin repeat domain 33B
ENSG00000138759	0.800809	5.59754	2.3945e-08	1.13337e-06	FRAS1	Fraser extracellular matrix complex subunit 1
ENSG00000012048	-0.638852	4.47915	2.42258e-08	1.14294e-06	BRCA1	BRCA1, DNA repair associated
ENSG00000205542	0.337266	10.2512	2.53158e-08	1.1905e-06	TMSB4X	thymosin beta 4, X-linked
ENSG00000166575	0.599926	4.3269	2.61355e-08	1.22508e-06	TMEM135	transmembrane protein 135
ENSG00000164985	-0.440216	6.23238	2.68631e-08	1.25514e-06	PSIP1	PC4 and SFRS1 interacting protein 1
ENSG00000151388	0.342911	7.75727	2.70506e-08	1.25985e-06	ADAMTS12	ADAM metallopeptidase with thrombospondin type 1 motif 12
ENSG00000137868	1.03781	2.78064	2.83113e-08	1.31435e-06	STRA6	stimulated by retinoic acid 6
ENSG00000090889	-0.584587	4.64895	3.01994e-08	1.39754e-06	KIF4A	kinesin family member 4A
ENSG00000173918	0.634493	5.0091	3.1505e-08	1.45333e-06	C1QTNF1	C1q and TNF related 1
ENSG00000142871	1.16545	6.69114	3.21317e-08	1.47755e-06	CYR61	cysteine rich angiogenic inducer 61
ENSG00000138685	0.416915	6.61526	3.24431e-08	1.48249e-06	FGF2	fibroblast growth factor 2
ENSG00000144655	0.615114	4.2319	3.24192e-08	1.48249e-06	CSRNP1	cysteine and serine rich nuclear protein 1
ENSG00000185130	-0.706909	4.2148	3.33155e-08	1.51758e-06	HIST1H2BL	histone cluster 1 H2B family member l
ENSG00000151014	0.819109	3.85339	3.37541e-08	1.52798e-06	NOCT	nocturnin
ENSG00000154734	0.51577	6.99705	3.36964e-08	1.52798e-06	ADAMTS1	ADAM metallopeptidase with thrombospondin type 1 motif 1
ENSG00000149636	-0.670894	4.16379	3.39862e-08	1.53371e-06	DSN1	DSN1 homolog, MIS12 kinetochore complex component
ENSG00000146072	0.84592	3.25501	3.5866e-08	1.61353e-06	TNFRSF21	TNF receptor superfamily member 21
ENSG00000115232	0.425195	6.2037	3.60577e-08	1.61714e-06	ITGA4	integrin subunit alpha 4
ENSG00000109320	0.414825	6.32113	3.69671e-08	1.65283e-06	NFKB1	nuclear factor kappa B subunit 1
ENSG00000112769	0.348802	8.23661	3.71511e-08	1.65539e-06	LAMA4	laminin subunit alpha 4
ENSG00000131871	0.47825	5.89845	3.72523e-08	1.65539e-06	SELENOS	selenoprotein S
ENSG00000136048	0.777958	7.81415	3.74642e-08	1.65973e-06	DRAM1	DNA damage regulated autophagy modulator 1
ENSG00000147650	0.474673	5.45162	3.81756e-08	1.68611e-06	LRP12	LDL receptor related protein 12
ENSG00000113532	0.939021	3.09074	3.86023e-08	1.69465e-06	ST8SIA4	ST8 alpha-N-acetyl-neuraminide alpha-2,8-sialyltransferase 4
ENSG00000122952	-0.650448	4.37965	3.84924e-08	1.69465e-06	ZWINT	ZW10 interacting kinetochore protein
ENSG00000103485	0.538555	5.88283	3.93404e-08	1.72185e-06	QPRT	quinolinate phosphoribosyltransferase
ENSG00000158406	-0.521612	5.54646	3.99864e-08	1.73965e-06	HIST1H4H	histone cluster 1 H4 family member h
ENSG00000169851	0.448504	5.91128	3.99084e-08	1.73965e-06	PCDH7	protocadherin 7
ENSG00000101680	0.562083	4.60472	4.01505e-08	1.74157e-06	LAMA1	laminin subunit alpha 1
ENSG00000115758	-0.390303	6.27424	4.08026e-08	1.76459e-06	ODC1	ornithine decarboxylase 1
ENSG00000164093	-0.676087	4.02225	4.57527e-08	1.9728e-06	PITX2	paired like homeodomain 2
ENSG00000120437	0.441358	6.13856	4.61135e-08	1.98247e-06	ACAT2	acetyl-CoA acetyltransferase 2
ENSG00000275714	-0.685884	4.24095	5.19497e-08	2.22679e-06	HIST1H3A	histone cluster 1 H3 family member a
ENSG00000135486	-0.299869	8.77511	5.54126e-08	2.36824e-06	HNRNPA1	heterogeneous nuclear ribonucleoprotein A1
ENSG00000101057	-0.572218	4.64363	5.56027e-08	2.36939e-06	MYBL2	MYB proto-oncogene like 2
ENSG00000112118	-0.449426	6.02305	5.71547e-08	2.42841e-06	MCM3	minichromosome maintenance complex component 3
ENSG00000134690	-0.665039	4.23055	5.82743e-08	2.46876e-06	CDCA8	cell division cycle associated 8
ENSG00000083857	0.293609	8.91615	5.96417e-08	2.51204e-06	FAT1	FAT atypical cadherin 1
ENSG00000124882	1.84333	1.15366	5.95076e-08	2.51204e-06	EREG	epiregulin
ENSG00000145050	0.456157	5.88853	6.00436e-08	2.52166e-06	MANF	mesencephalic astrocyte derived neurotrophic factor
ENSG00000139083	0.53185	5.03769	6.03918e-08	2.52171e-06	ETV6	ETS variant 6
ENSG00000144554	-0.74698	3.81202	6.03849e-08	2.52171e-06	FANCD2	Fanconi anemia complementation group D2
ENSG00000164761	0.515737	4.90898	6.30285e-08	2.62426e-06	TNFRSF11B	TNF receptor superfamily member 11b
ENSG00000145632	-0.348047	7.57802	6.45385e-08	2.67195e-06	PLK2	polo like kinase 2
ENSG00000153936	0.406718	6.04064	6.45416e-08	2.67195e-06	HS2ST1	heparan sulfate 2-O-sulfotransferase 1
ENSG00000013297	-0.312108	9.66164	6.54918e-08	2.69592e-06	CLDN11	claudin 11
ENSG00000197632	1.48777	2.2431	6.53686e-08	2.69592e-06	SERPINB2	serpin family B member 2
ENSG00000128342	0.909704	4.11731	6.82241e-08	2.80046e-06	LIF	LIF, interleukin 6 family cytokine
ENSG00000182580	-0.592805	4.08092	7.10584e-08	2.90859e-06	EPHB3	EPH receptor B3
ENSG00000184678	-0.437994	5.70275	7.37618e-08	3.01076e-06	HIST2H2BE	histone cluster 2 H2B family member e
ENSG00000112210	0.442756	5.41856	8.17372e-08	3.32352e-06	RAB23	RAB23, member RAS oncogene family
ENSG00000161888	-0.725489	3.70896	8.18815e-08	3.32352e-06	SPC24	SPC24, NDC80 kinetochore complex component
ENSG00000136158	0.590915	4.34671	8.31405e-08	3.36522e-06	SPRY2	sprouty RTK signaling antagonist 2
ENSG00000158270	0.392971	7.60243	8.37763e-08	3.38154e-06	COLEC12	collectin subfamily member 12
ENSG00000135048	0.375004	6.99571	8.42661e-08	3.39188e-06	CEMIP2	cell migration inducing hyaluronidase 2
ENSG00000148848	0.325047	8.80484	8.58259e-08	3.44513e-06	ADAM12	ADAM metallopeptidase domain 12
ENSG00000218336	0.329052	7.04462	8.98965e-08	3.59859e-06	TENM3	teneurin transmembrane protein 3
ENSG00000233822	-0.760568	4.47784	9.21615e-08	3.67912e-06	HIST1H2BN	histone cluster 1 H2B family member n
ENSG00000173227	1.5947	1.71013	9.29342e-08	3.6998e-06	SYT12	synaptotagmin 12
ENSG00000134324	0.364902	6.63767	9.34792e-08	3.71133e-06	LPIN1	lipin 1
ENSG00000021645	0.680936	4.74362	9.40354e-08	3.71783e-06	NRXN3	neurexin 3
ENSG00000124831	0.33665	6.75614	9.41547e-08	3.71783e-06	LRRFIP1	LRR binding FLII interacting protein 1
ENSG00000135842	-0.349056	6.48271	9.45118e-08	3.72182e-06	FAM129A	family with sequence similarity 129 member A
ENSG00000123066	0.414297	7.09556	9.78573e-08	3.84315e-06	MED13L	mediator complex subunit 13 like
ENSG00000106484	0.305155	8.69231	9.88127e-08	3.87021e-06	MEST	mesoderm specific transcript
ENSG00000171241	-0.570051	4.81287	1.01872e-07	3.9793e-06	SHCBP1	SHC binding and spindle associated 1
ENSG00000172059	0.655429	3.89439	1.02345e-07	3.98707e-06	KLF11	Kruppel like factor 11
ENSG00000008513	0.419115	6.21506	1.03428e-07	4.01847e-06	ST3GAL1	ST3 beta-galactoside alpha-2,3-sialyltransferase 1
ENSG00000100644	0.338416	8.74035	1.07776e-07	4.14442e-06	HIF1A	hypoxia inducible factor 1 alpha subunit
ENSG00000126016	-0.479641	5.3717	1.07554e-07	4.14442e-06	AMOT	angiomotin
ENSG00000166851	-0.587322	4.25812	1.07584e-07	4.14442e-06	PLK1	polo like kinase 1
ENSG00000171310	0.629426	4.10901	1.0781e-07	4.14442e-06	CHST11	carbohydrate sulfotransferase 11
ENSG00000137310	-0.50638	5.06037	1.09318e-07	4.19128e-06	TCF19	transcription factor 19
ENSG00000179104	0.584805	4.23454	1.11316e-07	4.25666e-06	TMTC2	transmembrane and tetratricopeptide repeat containing 2
ENSG00000119711	-0.534311	4.81755	1.14993e-07	4.38572e-06	ALDH6A1	aldehyde dehydrogenase 6 family member A1
ENSG00000105639	0.606307	4.43459	1.15815e-07	4.40553e-06	JAK3	Janus kinase 3
ENSG00000095303	0.796214	4.99526	1.18423e-07	4.49294e-06	PTGS1	prostaglandin-endoperoxide synthase 1
ENSG00000101955	0.349632	6.67083	1.21693e-07	4.60501e-06	SRPX	sushi repeat containing protein, X-linked
ENSG00000171873	0.824326	3.00774	1.23401e-07	4.65752e-06	ADRA1D	adrenoceptor alpha 1D
ENSG00000276410	-0.693988	3.98061	1.2457e-07	4.68946e-06	HIST1H2BB	histone cluster 1 H2B family member b
ENSG00000164109	-0.612673	4.37295	1.24994e-07	4.69325e-06	MAD2L1	mitotic arrest deficient 2 like 1
ENSG00000131459	0.377113	6.37834	1.28805e-07	4.82387e-06	GFPT2	glutamine-fructose-6-phosphate transaminase 2
ENSG00000104368	0.306977	8.71951	1.32575e-07	4.9523e-06	PLAT	plasminogen activator, tissue type
ENSG00000102580	0.336642	7.84534	1.34029e-07	4.98102e-06	DNAJC3	DnaJ heat shock protein family (Hsp40) member C3
ENSG00000278463	-0.677125	4.11923	1.33729e-07	4.98102e-06	HIST1H2AB	histone cluster 1 H2A family member b
ENSG00000081320	0.487834	6.21127	1.42321e-07	5.27301e-06	STK17B	serine/threonine kinase 17b
ENSG00000137767	0.535512	4.52523	1.42612e-07	5.27301e-06	SQOR	sulfide quinone oxidoreductase
ENSG00000134109	0.357344	6.61933	1.44659e-07	5.30222e-06	EDEM1	ER degradation enhancing alpha-mannosidase like protein 1
ENSG00000166401	0.670129	4.22196	1.44353e-07	5.30222e-06	SERPINB8	serpin family B member 8
ENSG00000180573	-0.348005	6.55641	1.44861e-07	5.30222e-06	HIST1H2AC	histone cluster 1 H2A family member c
ENSG00000180694	-0.396882	5.72876	1.44204e-07	5.30222e-06	TMEM64	transmembrane protein 64
ENSG00000143401	-0.428991	6.1862	1.46354e-07	5.34339e-06	ANP32E	acidic nuclear phosphoprotein 32 family member E
ENSG00000143494	-0.757069	3.56168	1.47867e-07	5.3851e-06	VASH2	vasohibin 2
ENSG00000154654	-0.3777	6.66655	1.52309e-07	5.53302e-06	NCAM2	neural cell adhesion molecule 2
ENSG00000150687	-0.319384	6.95612	1.60834e-07	5.82811e-06	PRSS23	serine protease 23
ENSG00000115641	0.303122	7.92911	1.62499e-07	5.8738e-06	FHL2	four and a half LIM domains 2
ENSG00000100647	0.632831	4.75304	1.64721e-07	5.93937e-06	SUSD6	sushi domain containing 6
ENSG00000197442	0.464642	5.67294	1.69192e-07	6.08546e-06	MAP3K5	mitogen-activated protein kinase kinase kinase 5
ENSG00000111206	-0.504514	4.85047	1.73073e-07	6.20968e-06	FOXM1	forkhead box M1
ENSG00000113810	-0.334945	6.78205	1.74042e-07	6.22101e-06	SMC4	structural maintenance of chromosomes 4
ENSG00000122180	-1.0221	2.77305	1.74245e-07	6.22101e-06	MYOG	myogenin
ENSG00000124151	0.374057	6.78744	1.76205e-07	6.27556e-06	NCOA3	nuclear receptor coactivator 3
ENSG00000147027	0.349132	6.8151	1.77256e-07	6.29759e-06	TMEM47	transmembrane protein 47
ENSG00000111252	0.52672	5.95365	1.7825e-07	6.31743e-06	SH2B3	SH2B adaptor protein 3
ENSG00000100116	-0.630884	4.10734	1.85855e-07	6.57094e-06	GCAT	glycine C-acetyltransferase
ENSG00000126001	-0.370328	6.4013	1.86371e-07	6.5732e-06	CEP250	centrosomal protein 250
ENSG00000180155	0.678932	3.54885	1.86895e-07	6.57571e-06	LYNX1	Ly6/neurotoxin 1
ENSG00000171408	0.393534	5.83313	1.8813e-07	6.60317e-06	PDE7B	phosphodiesterase 7B
ENSG00000147383	0.525942	5.15251	1.88665e-07	6.606e-06	NSDHL	NAD(P) dependent steroid dehydrogenase-like
ENSG00000165029	0.369095	6.18768	1.99022e-07	6.95189e-06	ABCA1	ATP binding cassette subfamily A member 1
ENSG00000133055	-0.872989	3.34203	2.01322e-07	7.01536e-06	MYBPH	myosin binding protein H
ENSG00000166471	0.409441	5.67212	2.05783e-07	7.15367e-06	TMEM41B	transmembrane protein 41B
ENSG00000174233	0.463857	5.20464	2.07571e-07	7.19859e-06	ADCY6	adenylate cyclase 6
ENSG00000111602	-0.510489	4.86882	2.11807e-07	7.32802e-06	TIMELESS	timeless circadian regulator
ENSG00000146670	-0.751868	3.73596	2.14918e-07	7.41798e-06	CDCA5	cell division cycle associated 5
ENSG00000097033	0.313382	7.45278	2.19819e-07	7.56917e-06	SH3GLB1	SH3 domain containing GRB2 like, endophilin B1
ENSG00000111912	0.450002	5.51458	2.23123e-07	7.64669e-06	NCOA7	nuclear receptor coactivator 7
ENSG00000136826	-0.492977	4.77925	2.23113e-07	7.64669e-06	KLF4	Kruppel like factor 4
ENSG00000117500	0.692178	6.42905	2.23774e-07	7.65096e-06	TMED5	transmembrane p24 trafficking protein 5
ENSG00000153395	-0.417292	5.55358	2.32932e-07	7.9454e-06	LPCAT1	lysophosphatidylcholine acyltransferase 1
ENSG00000164032	-0.313149	7.36803	2.3948e-07	8.14962e-06	H2AFZ	H2A histone family member Z
ENSG00000165732	0.348386	7.26461	2.42939e-07	8.24799e-06	DDX21	DExD-box helicase 21
ENSG00000163659	-0.340336	6.51779	2.55782e-07	8.66381e-06	TIPARP	TCDD inducible poly(ADP-ribose) polymerase
ENSG00000135451	-0.882058	3.14757	2.64017e-07	8.92193e-06	TROAP	trophinin associated protein
ENSG00000138061	0.411107	6.08402	2.76058e-07	9.30718e-06	CYP1B1	cytochrome P450 family 1 subfamily B member 1
ENSG00000145431	-0.356157	6.85328	2.79194e-07	9.39112e-06	PDGFC	platelet derived growth factor C
ENSG00000117650	-0.720291	3.61635	2.85526e-07	9.57794e-06	NEK2	NIMA related kinase 2
ENSG00000141682	0.635908	3.75842	2.86066e-07	9.57794e-06	PMAIP1	phorbol-12-myristate-13-acetate-induced protein 1
ENSG00000124785	-0.321381	7.17902	2.88708e-07	9.60002e-06	NRN1	neuritin 1
ENSG00000134247	0.331045	7.21273	2.8763e-07	9.60002e-06	PTGFRN	prostaglandin F2 receptor inhibitor
ENSG00000166033	0.30806	7.14666	2.88453e-07	9.60002e-06	HTRA1	HtrA serine peptidase 1
ENSG00000075218	-0.64345	3.91493	2.92269e-07	9.69627e-06	GTSE1	G2 and S-phase expressed 1
ENSG00000179820	0.711412	5.0498	2.98006e-07	9.86407e-06	MYADM	myeloid associated differentiation marker
ENSG00000185215	1.23229	5.32431	2.99916e-07	9.90474e-06	TNFAIP2	TNF alpha induced protein 2
ENSG00000135476	-0.785275	3.25949	3.10246e-07	1.02227e-05	ESPL1	extra spindle pole bodies like 1, separase
ENSG00000116678	0.452183	5.4478	3.13898e-07	1.03196e-05	LEPR	leptin receptor
ENSG00000118473	0.596695	4.05891	3.18438e-07	1.04452e-05	SGIP1	SH3 domain GRB2 like endophilin interacting protein 1
ENSG00000136492	-0.548463	4.48027	3.2071e-07	1.0496e-05	BRIP1	BRCA1 interacting protein C-terminal helicase 1
ENSG00000131473	0.277954	8.69869	3.31463e-07	1.08236e-05	ACLY	ATP citrate lyase
ENSG00000278705	-0.536645	5.1789	3.36307e-07	1.09571e-05	HIST1H4B	histone cluster 1 H4 family member b
ENSG00000133961	0.330662	6.47733	3.37584e-07	1.09741e-05	NUMB	NUMB, endocytic adaptor protein
ENSG00000119138	0.748402	3.92555	3.46675e-07	1.12445e-05	KLF9	Kruppel like factor 9
ENSG00000111321	0.330682	6.63239	3.50403e-07	1.13401e-05	LTBR	lymphotoxin beta receptor
ENSG00000178860	0.633011	4.97977	3.52598e-07	1.13858e-05	MSC	musculin
ENSG00000111057	0.621161	7.26965	3.62506e-07	1.16798e-05	KRT18	keratin 18
ENSG00000178607	0.621082	4.11164	3.64089e-07	1.17048e-05	ERN1	endoplasmic reticulum to nucleus signaling 1
ENSG00000131018	0.302149	7.87658	3.76633e-07	1.20814e-05	SYNE1	spectrin repeat containing nuclear envelope protein 1
ENSG00000155816	0.568136	4.25177	3.81885e-07	1.22228e-05	FMN2	formin 2
ENSG00000147010	-0.360404	6.09909	3.89785e-07	1.24483e-05	SH3KBP1	SH3 domain containing kinase binding protein 1
ENSG00000178695	0.578147	5.92955	3.92355e-07	1.25029e-05	KCTD12	potassium channel tetramerization domain containing 12
ENSG00000100731	0.349132	6.90204	3.98006e-07	1.26552e-05	PCNX1	pecanex homolog 1
ENSG00000198121	-0.283811	7.93244	4.12442e-07	1.30856e-05	LPAR1	lysophosphatidic acid receptor 1
ENSG00000071537	0.283698	7.96068	4.19148e-07	1.32694e-05	SEL1L	SEL1L ERAD E3 ligase adaptor subunit
ENSG00000119403	-0.483103	4.96997	4.28784e-07	1.35449e-05	PHF19	PHD finger protein 19
ENSG00000151414	0.299079	8.53361	4.33177e-07	1.3654e-05	NEK7	NIMA related kinase 7
ENSG00000071539	-0.575442	4.23158	4.35502e-07	1.36976e-05	TRIP13	thyroid hormone receptor interactor 13
ENSG00000138166	0.604064	3.82613	4.40597e-07	1.38279e-05	DUSP5	dual specificity phosphatase 5
ENSG00000012660	0.298806	7.45462	4.4366e-07	1.3894e-05	ELOVL5	ELOVL fatty acid elongase 5
ENSG00000073921	0.269375	8.13182	4.53325e-07	1.41421e-05	PICALM	phosphatidylinositol binding clathrin assembly protein
ENSG00000128917	1.81182	1.43122	4.53527e-07	1.41421e-05	DLL4	delta like canonical Notch ligand 4
ENSG00000113389	0.687525	3.24509	4.56961e-07	1.42186e-05	NPR3	natriuretic peptide receptor 3
ENSG00000117335	0.315348	7.31338	4.6512e-07	1.44416e-05	CD46	CD46 molecule
ENSG00000196961	0.334107	6.90487	4.6902e-07	1.45316e-05	AP2A1	adaptor related protein complex 2 alpha 1 subunit
ENSG00000100234	0.298328	8.22972	4.70747e-07	1.45541e-05	TIMP3	TIMP metallopeptidase inhibitor 3
ENSG00000168874	-1.0714	2.97035	4.72688e-07	1.45831e-05	ATOH8	atonal bHLH transcription factor 8
ENSG00000104695	0.377094	5.93638	4.79254e-07	1.47477e-05	PPP2CB	protein phosphatase 2 catalytic subunit beta
ENSG00000109805	-0.622683	5.36181	4.80055e-07	1.47477e-05	NCAPG	non-SMC condensin I complex subunit G
ENSG00000164611	-0.483372	4.97433	5.02072e-07	1.53916e-05	PTTG1	pituitary tumor-transforming 1
ENSG00000034152	0.703965	4.56287	5.08588e-07	1.55585e-05	MAP2K3	mitogen-activated protein kinase kinase 3
ENSG00000153904	0.315884	7.48832	5.13692e-07	1.56816e-05	DDAH1	dimethylarginine dimethylaminohydrolase 1
ENSG00000122420	-0.486841	5.46895	5.22942e-07	1.59305e-05	PTGFR	prostaglandin F receptor
ENSG00000276180	-0.573243	4.00298	5.38197e-07	1.6361e-05	HIST1H4I	histone cluster 1 H4 family member i
ENSG00000136040	0.906538	3.27626	5.4577e-07	1.65566e-05	PLXNC1	plexin C1
ENSG00000184270	-0.65805	3.70015	5.57115e-07	1.68655e-05	HIST2H2AB	histone cluster 2 H2A family member b
ENSG00000275379	-0.525668	4.72765	5.63902e-07	1.70355e-05	HIST1H3I	histone cluster 1 H3 family member i
ENSG00000110172	0.512403	4.35742	5.72915e-07	1.72718e-05	CHORDC1	cysteine and histidine rich domain containing 1
ENSG00000020181	0.280223	8.20217	5.76977e-07	1.73583e-05	ADGRA2	adhesion G protein-coupled receptor A2
ENSG00000185950	0.614796	3.86654	5.83636e-07	1.75223e-05	IRS2	insulin receptor substrate 2
ENSG00000113448	0.566157	4.73627	5.96417e-07	1.78691e-05	PDE4D	phosphodiesterase 4D
ENSG00000108950	0.832297	2.89019	6.17317e-07	1.84315e-05	FAM20A	FAM20A, golgi associated secretory pathway pseudokinase
ENSG00000163814	0.594456	4.23834	6.17725e-07	1.84315e-05	CDCP1	CUB domain containing protein 1
ENSG00000143476	-0.618364	4.14267	6.23903e-07	1.85777e-05	DTL	denticleless E3 ubiquitin protein ligase homolog
ENSG00000113721	0.253165	9.27691	6.42157e-07	1.90822e-05	PDGFRB	platelet derived growth factor receptor beta
ENSG00000084112	0.50552	6.49115	6.60022e-07	1.95555e-05	SSH1	slingshot protein phosphatase 1
ENSG00000120820	-0.349143	6.28185	6.60777e-07	1.95555e-05	GLT8D2	glycosyltransferase 8 domain containing 2
ENSG00000198855	0.827713	4.18613	6.72117e-07	1.98507e-05	FICD	FIC domain containing
ENSG00000115963	0.292941	7.82717	6.79024e-07	1.99735e-05	RND3	Rho family GTPase 3
ENSG00000177706	0.476232	4.62958	6.78006e-07	1.99735e-05	FAM20C	FAM20C, golgi associated secretory pathway kinase
ENSG00000135241	0.38076	5.74129	6.85789e-07	2.00984e-05	PNPLA8	patatin like phospholipase domain containing 8
ENSG00000278677	-0.966901	2.80712	6.86037e-07	2.00984e-05	HIST1H2AM	histone cluster 1 H2A family member m
ENSG00000143507	-0.430772	5.04785	6.93259e-07	2.02691e-05	DUSP10	dual specificity phosphatase 10
ENSG00000164619	0.35992	6.90627	7.05255e-07	2.05784e-05	BMPER	BMP binding endothelial regulator
ENSG00000183598	-0.886099	2.76051	7.13213e-07	2.07689e-05	HIST2H3D	histone cluster 2 H3 family member d
ENSG00000198947	0.508313	4.51282	7.18187e-07	2.08719e-05	DMD	dystrophin
ENSG00000165304	-0.480008	5.05985	7.26292e-07	2.10654e-05	MELK	maternal embryonic leucine zipper kinase
ENSG00000168528	0.795198	2.94919	7.33987e-07	2.12461e-05	SERINC2	serine incorporator 2
ENSG00000136160	2.35589	1.69845	7.49471e-07	2.16512e-05	EDNRB	endothelin receptor type B
ENSG00000131153	-0.759741	3.50044	7.60944e-07	2.19391e-05	GINS2	GINS complex subunit 2
ENSG00000011405	0.31022	6.69045	7.64108e-07	2.19866e-05	PIK3C2A	phosphatidylinositol-4-phosphate 3-kinase catalytic subunit type 2 alpha
ENSG00000154839	-0.71841	3.53312	7.97938e-07	2.29147e-05	SKA1	spindle and kinetochore associated complex subunit 1
ENSG00000107290	0.308209	7.92315	8.03528e-07	2.30297e-05	SETX	senataxin
ENSG00000115604	0.795801	3.23242	8.14352e-07	2.3294e-05	IL18R1	interleukin 18 receptor 1
ENSG00000119729	0.371925	6.15046	8.2268e-07	2.3486e-05	RHOQ	ras homolog family member Q
ENSG00000107104	0.429279	5.50758	8.29546e-07	2.36355e-05	KANK1	KN motif and ankyrin repeat domains 1
ENSG00000107551	-0.669197	3.6372	8.47335e-07	2.40952e-05	RASSF4	Ras association domain family member 4
ENSG00000172197	-1.47518	1.12855	8.64429e-07	2.45332e-05	MBOAT1	membrane bound O-acyltransferase domain containing 1
ENSG00000101236	0.675934	5.65813	8.80201e-07	2.49322e-05	RNF24	ring finger protein 24
ENSG00000113161	0.390257	7.83251	9.01381e-07	2.54824e-05	HMGCR	3-hydroxy-3-methylglutaryl-CoA reductase
ENSG00000058668	0.361012	7.97097	9.05482e-07	2.55486e-05	ATP2B4	ATPase plasma membrane Ca2+ transporting 4
ENSG00000117228	0.499702	5.95139	9.298e-07	2.6184e-05	GBP1	guanylate binding protein 1
ENSG00000169826	0.382057	5.50318	9.47964e-07	2.66438e-05	CSGALNACT2	chondroitin sulfate N-acetylgalactosaminyltransferase 2
ENSG00000100906	0.543249	6.55573	9.55957e-07	2.68166e-05	NFKBIA	NFKB inhibitor alpha
ENSG00000109501	0.395574	5.41166	9.7875e-07	2.73448e-05	WFS1	wolframin ER transmembrane glycoprotein
ENSG00000115363	0.42735	5.12612	9.79451e-07	2.73448e-05	EVA1A	eva-1 homolog A, regulator of programmed cell death
ENSG00000142627	0.418704	5.53172	9.80432e-07	2.73448e-05	EPHA2	EPH receptor A2
ENSG00000106688	0.723118	3.15069	9.8807e-07	2.75051e-05	SLC1A1	solute carrier family 1 member 1
ENSG00000173559	0.483006	5.03403	9.94226e-07	2.76235e-05	NABP1	nucleic acid binding protein 1
ENSG00000162496	0.475586	4.67898	9.98673e-07	2.76941e-05	DHRS3	dehydrogenase/reductase 3
ENSG00000075426	0.32135	6.60124	1.00081e-06	2.77005e-05	FOSL2	FOS like 2, AP-1 transcription factor subunit
ENSG00000121152	-0.683604	3.81246	1.01574e-06	2.80602e-05	NCAPH	non-SMC condensin I complex subunit H
ENSG00000131016	0.297108	8.07612	1.04022e-06	2.8682e-05	AKAP12	A-kinase anchoring protein 12
ENSG00000136824	-0.416449	5.68462	1.0481e-06	2.88446e-05	SMC2	structural maintenance of chromosomes 2
ENSG00000170323	2.06515	0.579789	1.05613e-06	2.90107e-05	FABP4	fatty acid binding protein 4
ENSG00000127603	0.381301	9.10883	1.09501e-06	2.99654e-05	MACF1	microtubule-actin crosslinking factor 1
ENSG00000159399	0.541355	4.27188	1.09385e-06	2.99654e-05	HK2	hexokinase 2
ENSG00000138435	-0.770479	3.04455	1.10818e-06	3.02687e-05	CHRNA1	cholinergic receptor nicotinic alpha 1 subunit
ENSG00000095951	0.589807	4.66024	1.1262e-06	3.06954e-05	HIVEP1	human immunodeficiency virus type I enhancer binding protein 1
ENSG00000155324	0.478865	4.82747	1.12803e-06	3.06954e-05	GRAMD2B	GRAM domain containing 2B
ENSG00000130340	0.296202	7.25969	1.13641e-06	3.08658e-05	SNX9	sorting nexin 9
ENSG00000174442	-0.451093	5.06884	1.15317e-06	3.12625e-05	ZWILCH	zwilch kinetochore protein
ENSG00000198380	0.276306	7.61798	1.15806e-06	3.13367e-05	GFPT1	glutamine--fructose-6-phosphate transaminase 1
ENSG00000166073	0.272266	7.95297	1.16946e-06	3.15864e-05	GPR176	G protein-coupled receptor 176
ENSG00000139793	0.3336	6.54641	1.1744e-06	3.16609e-05	MBNL2	muscleblind like splicing regulator 2
ENSG00000168497	-0.445865	4.55409	1.18734e-06	3.19504e-05	CAVIN2	caveolae associated protein 2
ENSG00000155368	0.359211	7.04841	1.19111e-06	3.19927e-05	DBI	diazepam binding inhibitor, acyl-CoA binding protein
ENSG00000122591	0.289517	6.95309	1.20115e-06	3.22027e-05	FAM126A	family with sequence similarity 126 member A
ENSG00000184445	-0.455512	4.94126	1.2139e-06	3.24847e-05	KNTC1	kinetochore associated 1
ENSG00000205730	0.30587	6.70884	1.22797e-06	3.27584e-05	ITPRIPL2	ITPRIP like 2
ENSG00000213694	0.463551	5.7052	1.22864e-06	3.27584e-05	S1PR3	sphingosine-1-phosphate receptor 3
ENSG00000080824	0.286335	9.45466	1.24053e-06	3.30149e-05	HSP90AA1	heat shock protein 90 alpha family class A member 1
ENSG00000274750	-0.466805	5.08232	1.26942e-06	3.37221e-05	HIST1H3E	histone cluster 1 H3 family member e
ENSG00000197081	0.270688	7.58761	1.28306e-06	3.40222e-05	IGF2R	insulin like growth factor 2 receptor
ENSG00000080986	-0.705882	4.86054	1.30839e-06	3.46307e-05	NDC80	NDC80, kinetochore complex component
ENSG00000134686	0.316172	6.72408	1.32916e-06	3.51163e-05	PHC2	polyhomeotic homolog 2
ENSG00000134222	-0.628937	3.61969	1.35043e-06	3.56137e-05	PSRC1	proline and serine rich coiled-coil 1
ENSG00000112972	0.947062	7.73354	1.36229e-06	3.58614e-05	HMGCS1	3-hydroxy-3-methylglutaryl-CoA synthase 1
ENSG00000111961	0.282309	7.88295	1.41659e-06	3.72232e-05	SASH1	SAM and SH3 domain containing 1
ENSG00000010292	-0.312407	6.65431	1.45269e-06	3.8103e-05	NCAPD2	non-SMC condensin I complex subunit D2
ENSG00000140525	-0.44877	5.07689	1.48245e-06	3.88135e-05	FANCI	Fanconi anemia complementation group I
ENSG00000178537	0.539748	3.87319	1.52608e-06	3.98841e-05	SLC25A20	solute carrier family 25 member 20
ENSG00000114854	-1.25956	2.08118	1.55835e-06	4.06543e-05	TNNC1	troponin C1, slow skeletal and cardiac type
ENSG00000176597	-0.474075	4.36972	1.57626e-06	4.10477e-05	B3GNT5	UDP-GlcNAc:betaGal beta-1,3-N-acetylglucosaminyltransferase 5
ENSG00000008394	0.420861	5.49688	1.58244e-06	4.1135e-05	MGST1	microsomal glutathione S-transferase 1
ENSG00000006327	0.299605	6.41612	1.59172e-06	4.12301e-05	TNFRSF12A	TNF receptor superfamily member 12A
ENSG00000054793	0.31272	6.79362	1.59177e-06	4.12301e-05	ATP9A	ATPase phospholipid transporting 9A (putative)
ENSG00000197061	-0.496477	5.22515	1.60809e-06	4.15786e-05	HIST1H4C	histone cluster 1 H4 family member c
ENSG00000092531	-0.335696	6.00331	1.64161e-06	4.23699e-05	SNAP23	synaptosome associated protein 23
ENSG00000196428	0.348318	6.13731	1.6703e-06	4.30338e-05	TSC22D2	TSC22 domain family member 2
ENSG00000006831	0.327459	6.28074	1.69228e-06	4.35231e-05	ADIPOR2	adiponectin receptor 2
ENSG00000101096	1.28861	1.54236	1.7421e-06	4.47251e-05	NFATC2	nuclear factor of activated T cells 2
ENSG00000188766	0.848518	2.65884	1.76424e-06	4.52138e-05	SPRED3	sprouty related EVH1 domain containing 3
ENSG00000142867	0.377941	5.37063	1.78551e-06	4.56783e-05	BCL10	B cell CLL/lymphoma 10
ENSG00000137563	-0.428045	5.16429	1.80889e-06	4.61952e-05	GGH	gamma-glutamyl hydrolase
ENSG00000197903	-0.434647	4.93124	1.81318e-06	4.62234e-05	HIST1H2BK	histone cluster 1 H2B family member k
ENSG00000071282	0.426086	5.66857	1.84019e-06	4.68299e-05	LMCD1	LIM and cysteine rich domains 1
ENSG00000276043	-0.421319	5.36139	1.89527e-06	4.81472e-05	UHRF1	ubiquitin like with PHD and ring finger domains 1
ENSG00000164171	0.307471	6.47908	1.9068e-06	4.83556e-05	ITGA2	integrin subunit alpha 2
ENSG00000104856	0.598819	5.08681	1.93507e-06	4.88407e-05	RELB	RELB proto-oncogene, NF-kB subunit
ENSG00000108846	1.16023	1.37577	1.93634e-06	4.88407e-05	ABCC3	ATP binding cassette subfamily C member 3
ENSG00000146242	0.272634	7.31625	1.93938e-06	4.88407e-05	TPBG	trophoblast glycoprotein
ENSG00000248905	0.412995	5.05122	1.93273e-06	4.88407e-05	FMN1	formin 1
ENSG00000137076	0.248854	9.76785	1.9641e-06	4.93778e-05	TLN1	talin 1
ENSG00000105011	-0.673605	3.59941	1.97041e-06	4.94508e-05	ASF1B	anti-silencing function 1B histone chaperone
ENSG00000157680	0.642919	4.0265	2.001e-06	5.01319e-05	DGKI	diacylglycerol kinase iota
ENSG00000123610	0.489608	5.05753	2.01719e-06	5.04506e-05	TNFAIP6	TNF alpha induced protein 6
ENSG00000147274	-0.273041	7.53664	2.03567e-06	5.08252e-05	RBMX	RNA binding motif protein, X-linked
ENSG00000186854	0.739993	3.09561	2.04029e-06	5.08532e-05	TRABD2A	TraB domain containing 2A
ENSG00000180875	0.593762	3.42309	2.14969e-06	5.34883e-05	GREM2	gremlin 2, DAN family BMP antagonist
ENSG00000163975	0.635962	3.30098	2.17612e-06	5.40534e-05	MELTF	melanotransferrin
ENSG00000170776	0.298535	6.91624	2.18145e-06	5.40933e-05	AKAP13	A-kinase anchoring protein 13
ENSG00000058804	-0.428451	5.14444	2.22525e-06	5.50853e-05	NDC1	NDC1 transmembrane nucleoporin
ENSG00000074590	0.380927	6.62697	2.26897e-06	5.60722e-05	NUAK1	NUAK family kinase 1
ENSG00000092470	-0.564544	4.30766	2.30901e-06	5.69648e-05	WDR76	WD repeat domain 76
ENSG00000120708	-0.311872	12.2014	2.31904e-06	5.71153e-05	TGFBI	transforming growth factor beta induced
ENSG00000047644	0.320684	6.17588	2.339e-06	5.75093e-05	WWC3	WWC family member 3
ENSG00000197555	0.391932	6.10078	2.39868e-06	5.88769e-05	SIPA1L1	signal induced proliferation associated 1 like 1
ENSG00000132780	-0.350735	6.01772	2.46563e-06	6.04182e-05	NASP	nuclear autoantigenic sperm protein
ENSG00000003989	0.323953	7.07342	2.48519e-06	6.07952e-05	SLC7A2	solute carrier family 7 member 2
ENSG00000140941	0.302737	6.26673	2.49422e-06	6.09134e-05	MAP1LC3B	microtubule associated protein 1 light chain 3 beta
ENSG00000111665	-0.783176	3.3438	2.49939e-06	6.09372e-05	CDCA3	cell division cycle associated 3
ENSG00000117143	0.289158	6.89458	2.57962e-06	6.2788e-05	UAP1	UDP-N-acetylglucosamine pyrophosphorylase 1
ENSG00000072110	0.224443	9.28445	2.65598e-06	6.45384e-05	ACTN1	actinin alpha 1
ENSG00000139263	-0.330582	6.20136	2.7732e-06	6.72745e-05	LRIG3	leucine rich repeats and immunoglobulin like domains 3
ENSG00000125753	0.299114	6.39706	2.79227e-06	6.76242e-05	VASP	vasodilator stimulated phosphoprotein
ENSG00000011422	0.356023	5.71633	2.82078e-06	6.80876e-05	PLAUR	plasminogen activator, urokinase receptor
ENSG00000118503	0.66255	5.30059	2.81986e-06	6.80876e-05	TNFAIP3	TNF alpha induced protein 3
ENSG00000162631	-0.463921	4.53581	2.90762e-06	7.00009e-05	NTNG1	netrin G1
ENSG00000189320	1.11295	1.22472	2.90968e-06	7.00009e-05	FAM180A	family with sequence similarity 180 member A
ENSG00000054356	-0.383264	5.41513	2.97114e-06	7.13614e-05	PTPRN	protein tyrosine phosphatase, receptor type N
ENSG00000112081	-0.261652	7.98717	3.01656e-06	7.1989e-05	SRSF3	serine and arginine rich splicing factor 3
ENSG00000143228	-0.66641	3.70893	3.00819e-06	7.1989e-05	NUF2	NUF2, NDC80 kinetochore complex component
ENSG00000160209	0.338076	7.24005	3.01697e-06	7.1989e-05	PDXK	pyridoxal kinase
ENSG00000164442	0.367852	6.95817	3.01709e-06	7.1989e-05	CITED2	Cbp/p300 interacting transactivator with Glu/Asp rich carboxy-terminal domain 2
ENSG00000181163	-0.230682	9.15445	3.03668e-06	7.23376e-05	NPM1	nucleophosmin 1
ENSG00000173848	-0.304719	6.4625	3.10664e-06	7.38832e-05	NET1	neuroepithelial cell transforming 1
ENSG00000035403	0.25262	9.48439	3.19542e-06	7.58704e-05	VCL	vinculin
ENSG00000109685	-0.292687	6.71371	3.23544e-06	7.66953e-05	NSD2	nuclear receptor binding SET domain protein 2
ENSG00000138131	0.280689	8.94913	3.24804e-06	7.67779e-05	LOXL4	lysyl oxidase like 4
ENSG00000197329	0.525259	4.09179	3.2495e-06	7.67779e-05	PELI1	pellino E3 ubiquitin protein ligase 1
ENSG00000134986	-0.277484	7.30069	3.27476e-06	7.72491e-05	NREP	neuronal regeneration related protein
ENSG00000103257	0.327	6.16371	3.3951e-06	7.99582e-05	SLC7A5	solute carrier family 7 member 5
ENSG00000144426	0.398821	5.10705	3.46466e-06	8.14644e-05	NBEAL1	neurobeachin like 1
ENSG00000163625	0.338213	6.24804	3.49083e-06	8.19472e-05	WDFY3	WD repeat and FYVE domain containing 3
ENSG00000164654	-0.358335	5.42919	3.54985e-06	8.31981e-05	MIOS	meiosis regulator for oocyte development
ENSG00000159840	0.280039	7.4594	3.6023e-06	8.42915e-05	ZYX	zyxin
ENSG00000115760	0.284266	7.5548	3.62992e-06	8.48013e-05	BIRC6	baculoviral IAP repeat containing 6
ENSG00000166106	-0.400513	4.88202	3.65373e-06	8.52206e-05	ADAMTS15	ADAM metallopeptidase with thrombospondin type 1 motif 15
ENSG00000122966	-0.492873	4.80843	3.67711e-06	8.56283e-05	CIT	citron rho-interacting serine/threonine kinase
ENSG00000087116	0.306736	6.18315	3.73745e-06	8.67592e-05	ADAMTS2	ADAM metallopeptidase with thrombospondin type 1 motif 2
ENSG00000109686	-0.280608	7.04921	3.73762e-06	8.67592e-05	SH3D19	SH3 domain containing 19
ENSG00000101447	-0.541637	4.05242	3.80897e-06	8.82745e-05	FAM83D	family with sequence similarity 83 member D
ENSG00000077943	0.953737	3.85739	3.86897e-06	8.95224e-05	ITGA8	integrin subunit alpha 8
ENSG00000197299	-0.752536	3.1976	3.96596e-06	9.16206e-05	BLM	Bloom syndrome RecQ like helicase
ENSG00000122707	0.26017	7.14162	4.00775e-06	9.24391e-05	RECK	reversion inducing cysteine rich protein with kazal motifs
ENSG00000100739	0.667848	3.68204	4.02763e-06	9.27503e-05	BDKRB1	bradykinin receptor B1
ENSG00000105974	-0.237217	9.2137	4.05025e-06	9.29767e-05	CAV1	caveolin 1
ENSG00000163918	-0.489401	4.02539	4.04848e-06	9.29767e-05	RFC4	replication factor C subunit 4
ENSG00000169071	0.456541	4.41252	4.09585e-06	9.38751e-05	ROR2	receptor tyrosine kinase like orphan receptor 2
ENSG00000079257	0.338478	5.70193	4.14327e-06	9.48125e-05	LXN	latexin
ENSG00000156671	0.326003	5.89387	4.16106e-06	9.50697e-05	SAMD8	sterile alpha motif domain containing 8
ENSG00000180801	0.295637	6.45995	4.16935e-06	9.51097e-05	ARSJ	arylsulfatase family member J
ENSG00000091409	-0.435579	4.49898	4.18303e-06	9.52721e-05	ITGA6	integrin subunit alpha 6
ENSG00000163535	-0.429059	4.93285	4.35264e-06	9.898e-05	SGO2	shugoshin 2
ENSG00000050405	0.251717	8.34997	4.37797e-06	9.94005e-05	LIMA1	LIM domain and actin binding 1
ENSG00000157766	1.67809	0.731687	4.41346e-06	0.00010005	ACAN	aggrecan
ENSG00000101670	0.522304	4.65804	4.45526e-06	0.00010084	LIPG	lipase G, endothelial type
ENSG00000112419	0.288692	6.77868	4.58694e-06	0.000103659	PHACTR2	phosphatase and actin regulator 2
ENSG00000221866	0.713719	3.05723	4.62031e-06	0.000104251	PLXNA4	plexin A4
ENSG00000153044	-0.634607	3.42458	4.64389e-06	0.000104486	CENPH	centromere protein H
ENSG00000154188	0.399144	6.31224	4.64509e-06	0.000104486	ANGPT1	angiopoietin 1
ENSG00000135636	-1.06363	1.65345	4.82017e-06	0.000108256	DYSF	dysferlin
ENSG00000111348	-0.713684	3.31682	4.85074e-06	0.000108775	ARHGDIB	Rho GDP dissociation inhibitor beta
ENSG00000123146	0.407376	4.91385	4.99603e-06	0.00011186	ADGRE5	adhesion G protein-coupled receptor E5
ENSG00000173926	0.546737	4.54462	5.07761e-06	0.000113512	MARCH3	membrane associated ring-CH-type finger 3
ENSG00000105486	-0.451666	4.72191	5.09836e-06	0.000113801	LIG1	DNA ligase 1
ENSG00000149294	-0.391749	4.73164	5.14364e-06	0.000114635	NCAM1	neural cell adhesion molecule 1
ENSG00000198554	-0.42302	4.62616	5.1712e-06	0.000115073	WDHD1	WD repeat and HMG-box DNA binding protein 1
ENSG00000143344	-0.363884	5.38632	5.18429e-06	0.000115188	RGL1	ral guanine nucleotide dissociation stimulator like 1
ENSG00000175745	0.534106	3.61062	5.35533e-06	0.000118807	NR2F1	nuclear receptor subfamily 2 group F member 1
ENSG00000142798	0.306745	7.90312	5.38518e-06	0.000119287	HSPG2	heparan sulfate proteoglycan 2
ENSG00000166825	-0.249088	7.78585	5.46192e-06	0.000120802	ANPEP	alanyl aminopeptidase, membrane
ENSG00000196305	-0.222377	8.95749	5.51376e-06	0.000121764	IARS	isoleucyl-tRNA synthetase
ENSG00000166803	-1.00944	2.56656	5.52747e-06	0.000121881	PCLAF	PCNA clamp associated factor
ENSG00000105655	0.473918	4.32562	5.54455e-06	0.000122072	ISYNA1	inositol-3-phosphate synthase 1
ENSG00000171345	0.429336	6.8957	5.58004e-06	0.000122668	KRT19	keratin 19
ENSG00000146918	-0.402297	5.18199	5.63608e-06	0.000123713	NCAPG2	non-SMC condensin II complex subunit G2
ENSG00000112208	0.32752	5.91152	5.74785e-06	0.000125976	BAG2	BCL2 associated athanogene 2
ENSG00000137331	0.477441	5.02851	5.85129e-06	0.00012805	IER3	immediate early response 3
ENSG00000166165	-0.812585	2.7481	5.90842e-06	0.000129106	CKB	creatine kinase B
ENSG00000196693	-0.471039	4.08672	6.0162e-06	0.000131263	ZNF33B	zinc finger protein 33B
ENSG00000115009	3.39621	0.571603	6.02819e-06	0.000131328	CCL20	C-C motif chemokine ligand 20
ENSG00000198053	0.368184	5.72282	6.06727e-06	0.000131981	SIRPA	signal regulatory protein alpha
ENSG00000102172	-0.310764	6.16835	6.13784e-06	0.000133317	SMS	spermine synthase
ENSG00000171940	0.325224	6.05045	6.17624e-06	0.000133951	ZNF217	zinc finger protein 217
ENSG00000162734	0.251363	7.96574	6.18651e-06	0.000133974	PEA15	proliferation and apoptosis adaptor protein 15
ENSG00000122176	0.545968	3.76331	6.51e-06	0.000140769	FMOD	fibromodulin
ENSG00000119537	0.367267	5.58057	6.52839e-06	0.000140957	KDSR	3-ketodihydrosphingosine reductase
ENSG00000152804	0.869881	2.40866	6.60754e-06	0.000142454	HHEX	hematopoietically expressed homeobox
ENSG00000158246	-0.880282	2.19818	6.69498e-06	0.000144126	FAM46B	family with sequence similarity 46 member B
ENSG00000099622	-0.253254	7.43481	6.73887e-06	0.000144856	CIRBP	cold inducible RNA binding protein
ENSG00000185347	-1.19526	1.54029	6.79706e-06	0.000145891	TEDC1	tubulin epsilon and delta complex 1
ENSG00000105968	-0.294722	6.69797	6.8295e-06	0.000146371	H2AFV	H2A histone family member V
ENSG00000144724	0.261661	7.00748	6.85782e-06	0.000146761	PTPRG	protein tyrosine phosphatase, receptor type G
ENSG00000123975	-0.489317	4.27068	6.94156e-06	0.000148117	CKS2	CDC28 protein kinase regulatory subunit 2
ENSG00000163697	0.27626	6.82608	6.93961e-06	0.000148117	APBB2	amyloid beta precursor protein binding family B member 2
ENSG00000232977	-0.592652	3.54505	7.06528e-06	0.000150536	LINC00327	long intergenic non-protein coding RNA 327
ENSG00000171867	0.22096	8.25573	7.12375e-06	0.00015156	PRNP	prion protein
ENSG00000143322	0.590834	6.18664	7.62809e-06	0.000162052	ABL2	ABL proto-oncogene 2, non-receptor tyrosine kinase
ENSG00000184702	0.391171	4.57705	7.67148e-06	0.000162736	SEPT5	septin 5
ENSG00000186871	-0.68468	3.39778	7.87624e-06	0.000166836	ERCC6L	ERCC excision repair 6 like, spindle assembly checkpoint helicase
ENSG00000085840	-0.690787	3.19417	7.99096e-06	0.000168529	ORC1	origin recognition complex subunit 1
ENSG00000110841	0.259232	6.81728	7.98591e-06	0.000168529	PPFIBP1	PPFIA binding protein 1
ENSG00000168477	0.645663	3.02429	7.9908e-06	0.000168529	TNXB	tenascin XB
ENSG00000105048	-0.807335	2.49732	8.20276e-06	0.000172745	TNNT1	troponin T1, slow skeletal type
ENSG00000118762	0.266894	6.85693	8.27214e-06	0.000173954	PKD2	polycystin 2, transient receptor potential cation channel
ENSG00000171365	0.432549	4.52726	8.28573e-06	0.000173988	CLCN5	chloride voltage-gated channel 5
ENSG00000059728	0.589478	3.48629	8.43425e-06	0.000176851	MXD1	MAX dimerization protein 1
ENSG00000143387	-0.243	8.64259	8.70444e-06	0.000182254	CTSK	cathepsin K
ENSG00000276600	-0.580136	4.18777	8.71931e-06	0.000182303	RAB7B	RAB7B, member RAS oncogene family
ENSG00000198759	2.68208	-0.471319	8.79576e-06	0.000183637	EGFL6	EGF like domain multiple 6
ENSG00000087586	-0.388534	4.93564	8.86033e-06	0.000184617	AURKA	aurora kinase A
ENSG00000157483	0.305491	6.24581	8.8681e-06	0.000184617	MYO1E	myosin IE
ENSG00000166342	0.578852	3.26807	8.90323e-06	0.000185083	NETO1	neuropilin and tolloid like 1
ENSG00000148154	0.402377	7.38933	8.95857e-06	0.000185967	UGCG	UDP-glucose ceramide glucosyltransferase
ENSG00000189067	0.425073	4.35888	9.04724e-06	0.00018754	LITAF	lipopolysaccharide induced TNF factor
ENSG00000171223	0.551442	5.25154	9.1095e-06	0.000188561	JUNB	JunB proto-oncogene, AP-1 transcription factor subunit
ENSG00000170153	0.37002	5.88523	9.18477e-06	0.000189849	RNF150	ring finger protein 150
ENSG00000122862	0.424724	6.82048	9.35102e-06	0.000193011	SRGN	serglycin
ENSG00000110422	0.251705	7.28052	9.427e-06	0.000194303	HIPK3	homeodomain interacting protein kinase 3
ENSG00000125871	-0.528684	4.01705	9.46212e-06	0.000194751	MGME1	mitochondrial genome maintenance exonuclease 1
ENSG00000100401	-0.33798	6.25936	9.64912e-06	0.000197805	RANGAP1	Ran GTPase activating protein 1
ENSG00000120738	1.09164	4.00041	9.64004e-06	0.000197805	EGR1	early growth response 1
ENSG00000165917	-1.49978	0.379444	9.65134e-06	0.000197805	RAPSN	receptor associated protein of the synapse
ENSG00000168916	-0.505848	4.52842	9.68832e-06	0.000198283	ZNF608	zinc finger protein 608
ENSG00000152661	0.289503	8.50614	9.86717e-06	0.000201659	GJA1	gap junction protein alpha 1
ENSG00000130449	0.532416	3.8556	9.8941e-06	0.000201841	ZSWIM6	zinc finger SWIM-type containing 6
ENSG00000170542	0.805284	2.6025	9.90385e-06	0.000201841	SERPINB9	serpin family B member 9
ENSG00000135111	-0.304507	5.71038	1.01623e-05	0.000206819	TBX3	T-box 3
ENSG00000186469	-0.369955	5.09707	1.02756e-05	0.000208833	GNG2	G protein subunit gamma 2
ENSG00000140479	0.395325	4.90375	1.03031e-05	0.000209098	PCSK6	proprotein convertase subtilisin/kexin type 6
ENSG00000086062	0.38549	7.16186	1.03493e-05	0.000209743	B4GALT1	beta-1,4-galactosyltransferase 1
ENSG00000112033	0.492031	4.83546	1.03991e-05	0.000210459	PPARD	peroxisome proliferator activated receptor delta
ENSG00000170540	-0.259666	6.99782	1.05998e-05	0.000214223	ARL6IP1	ADP ribosylation factor like GTPase 6 interacting protein 1
ENSG00000134107	0.402417	4.98445	1.07341e-05	0.000216635	BHLHE40	basic helix-loop-helix family member e40
ENSG00000023445	0.754082	4.48757	1.07642e-05	0.00021694	BIRC3	baculoviral IAP repeat containing 3
ENSG00000156802	-0.328782	5.71535	1.09191e-05	0.000219758	ATAD2	ATPase family, AAA domain containing 2
ENSG00000182934	0.286945	6.4896	1.09983e-05	0.000221046	SRPRA	SRP receptor alpha subunit
ENSG00000183671	-0.407152	4.59262	1.15002e-05	0.000230815	GPR1	G protein-coupled receptor 1
ENSG00000176463	0.557707	3.89176	1.15779e-05	0.000232054	SLCO3A1	solute carrier organic anion transporter family member 3A1
ENSG00000149503	-0.406979	4.68886	1.16564e-05	0.000233305	INCENP	inner centromere protein
ENSG00000171680	-0.449253	4.31478	1.19066e-05	0.000237985	PLEKHG5	pleckstrin homology and RhoGEF domain containing G5
ENSG00000167323	0.356302	4.97739	1.20269e-05	0.000239906	STIM1	stromal interaction molecule 1
ENSG00000182551	-0.268291	6.58188	1.20357e-05	0.000239906	ADI1	acireductone dioxygenase 1
ENSG00000123384	0.540904	9.70255	1.21448e-05	0.000241748	LRP1	LDL receptor related protein 1
ENSG00000189057	-0.540292	3.81822	1.21866e-05	0.000242249	FAM111B	family with sequence similarity 111 member B
ENSG00000151693	0.381442	5.04057	1.2234e-05	0.000242528	ASAP2	ArfGAP with SH3 domain, ankyrin repeat and PH domain 2
ENSG00000163808	-0.759235	4.27663	1.22252e-05	0.000242528	KIF15	kinesin family member 15
ENSG00000186310	-0.567749	3.31222	1.22794e-05	0.000243096	NAP1L3	nucleosome assembly protein 1 like 3
ENSG00000144815	-0.293652	5.92168	1.23843e-05	0.000244838	NXPE3	neurexophilin and PC-esterase domain family member 3
ENSG00000164506	0.255192	6.77446	1.24268e-05	0.000245344	STXBP5	syntaxin binding protein 5
ENSG00000136379	0.393812	4.7417	1.2653e-05	0.000249472	ABHD17C	abhydrolase domain containing 17C
ENSG00000146729	-0.285111	6.22502	1.2807e-05	0.000252165	NIPSNAP2	nipsnap homolog 2
ENSG00000160352	-0.531202	3.96166	1.28438e-05	0.000252549	ZNF714	zinc finger protein 714
ENSG00000174371	-0.592979	3.68849	1.28864e-05	0.000253044	EXO1	exonuclease 1
ENSG00000106809	-0.57084	3.16389	1.29396e-05	0.000253746	OGN	osteoglycin
ENSG00000123080	-0.567758	3.66674	1.30788e-05	0.000256129	CDKN2C	cyclin dependent kinase inhibitor 2C
ENSG00000197646	0.369992	5.28057	1.31471e-05	0.00025712	PDCD1LG2	programmed cell death 1 ligand 2
ENSG00000141448	0.497785	3.90435	1.31985e-05	0.000257779	GATA6	GATA binding protein 6
ENSG00000010818	0.496035	5.91173	1.32837e-05	0.000259095	HIVEP2	human immunodeficiency virus type I enhancer binding protein 2
ENSG00000257923	0.270396	6.4701	1.34049e-05	0.000261108	CUX1	cut like homeobox 1
ENSG00000137309	-0.223098	8.21952	1.35366e-05	0.00026332	HMGA1	high mobility group AT-hook 1
ENSG00000136854	0.496702	3.68696	1.39105e-05	0.000270233	STXBP1	syntaxin binding protein 1
ENSG00000162402	0.269751	6.40013	1.41237e-05	0.000274007	USP24	ubiquitin specific peptidase 24
ENSG00000130522	0.311053	5.63157	1.41675e-05	0.000274491	JUND	JunD proto-oncogene, AP-1 transcription factor subunit
ENSG00000162433	0.743392	2.75514	1.43699e-05	0.000278042	AK4	adenylate kinase 4
ENSG00000149428	0.265791	7.87984	1.45807e-05	0.000281744	HYOU1	hypoxia up-regulated 1
ENSG00000158747	0.373526	4.86939	1.46343e-05	0.000282405	NBL1	neuroblastoma 1, DAN family BMP antagonist
ENSG00000100714	-0.279487	6.10405	1.54276e-05	0.000297318	MTHFD1	methylenetetrahydrofolate dehydrogenase, cyclohydrolase and formyltetrahydrofolate synthetase 1
ENSG00000140350	-0.308612	6.2757	1.54866e-05	0.000298061	ANP32A	acidic nuclear phosphoprotein 32 family member A
ENSG00000107562	0.282089	9.73475	1.55567e-05	0.000298618	CXCL12	C-X-C motif chemokine ligand 12
ENSG00000183853	0.240173	7.60642	1.55416e-05	0.000298618	KIRREL1	kirre like nephrin family adhesion molecule 1
ENSG00000136628	-0.215343	8.58955	1.56416e-05	0.000299458	EPRS	glutamyl-prolyl-tRNA synthetase
ENSG00000188486	-0.408643	4.89443	1.56218e-05	0.000299458	H2AFX	H2A histone family member X
ENSG00000139734	-0.360989	5.13844	1.57237e-05	0.000300633	DIAPH3	diaphanous related formin 3
ENSG00000119471	0.30673	5.93212	1.58652e-05	0.000302864	HSDL2	hydroxysteroid dehydrogenase like 2
ENSG00000226806	1.29306	0.851231	1.58821e-05	0.000302864	LOC100507600	uncharacterized LOC100507600
ENSG00000072786	0.286591	5.94354	1.59447e-05	0.000303262	STK10	serine/threonine kinase 10
ENSG00000273033	0.83322	2.18395	1.59414e-05	0.000303262	LINC02035	long intergenic non-protein coding RNA 2035
ENSG00000077150	0.426845	5.48358	1.63503e-05	0.000310252	NFKB2	nuclear factor kappa B subunit 2
ENSG00000133110	-0.248749	11.4555	1.63549e-05	0.000310252	POSTN	periostin
ENSG00000198924	-0.535922	3.591	1.64184e-05	0.00031105	DCLRE1A	DNA cross-link repair 1A
ENSG00000152952	0.317103	8.67563	1.65092e-05	0.000312363	PLOD2	procollagen-lysine,2-oxoglutarate 5-dioxygenase 2
ENSG00000087303	0.27041	7.10721	1.66216e-05	0.000313966	NID2	nidogen 2
ENSG00000198728	-0.33302	5.66313	1.66371e-05	0.000313966	LDB1	LIM domain binding 1
ENSG00000135074	0.263668	6.91466	1.67879e-05	0.000316402	ADAM19	ADAM metallopeptidase domain 19
ENSG00000029993	-0.345871	5.2621	1.6812e-05	0.000316445	HMGB3	high mobility group box 3
ENSG00000092853	-0.497926	4.1983	1.69376e-05	0.000318396	CLSPN	claspin
ENSG00000183722	0.29263	6.06219	1.69781e-05	0.000318744	LHFPL6	LHFPL tetraspan subfamily member 6
ENSG00000092054	-2.35589	-0.721847	1.73034e-05	0.000324014	MYH7	myosin heavy chain 7
ENSG00000108984	-0.767912	2.4529	1.72811e-05	0.000324014	MAP2K6	mitogen-activated protein kinase kinase 6
ENSG00000167670	-0.463473	4.14656	1.78581e-05	0.000333972	CHAF1A	chromatin assembly factor 1 subunit A
ENSG00000182481	-0.249824	7.32153	1.79488e-05	0.000335236	KPNA2	karyopherin subunit alpha 2
ENSG00000042493	-0.286333	5.83763	1.80587e-05	0.000336855	CAPG	capping actin protein, gelsolin like
ENSG00000132561	-0.471162	4.11081	1.83052e-05	0.000341017	MATN2	matrilin 2
ENSG00000160691	0.209455	8.11643	1.84091e-05	0.000342513	SHC1	SHC adaptor protein 1
ENSG00000110237	0.418195	5.87814	1.8463e-05	0.000343076	ARHGEF17	Rho guanine nucleotide exchange factor 17
ENSG00000167258	0.365539	5.55088	1.85405e-05	0.000344077	CDK12	cyclin dependent kinase 12
ENSG00000165312	0.584727	3.16151	1.88275e-05	0.000348958	OTUD1	OTU deubiquitinase 1
ENSG00000109861	-0.268022	6.39352	1.94372e-05	0.00035843	CTSC	cathepsin C
ENSG00000121957	-0.375126	5.15589	1.93835e-05	0.00035843	GPSM2	G protein signaling modulator 2
ENSG00000150630	0.359138	5.37099	1.94069e-05	0.00035843	VEGFC	vascular endothelial growth factor C
ENSG00000196981	-0.492808	3.7596	1.94228e-05	0.00035843	WDR5B	WD repeat domain 5B
ENSG00000115183	0.320657	5.78924	1.9827e-05	0.000365089	TANC1	tetratricopeptide repeat, ankyrin repeat and coiled-coil containing 1
ENSG00000197063	0.358678	4.95862	1.98486e-05	0.000365089	MAFG	MAF bZIP transcription factor G
ENSG00000205476	-0.466869	4.24538	1.99109e-05	0.000365771	CCDC85C	coiled-coil domain containing 85C
ENSG00000085063	-0.204432	9.20349	2.00683e-05	0.000368198	CD59	CD59 molecule (CD59 blood group)
ENSG00000186812	-0.430335	4.32392	2.02724e-05	0.000371473	ZNF397	zinc finger protein 397
ENSG00000205213	-0.290547	6.18923	2.03256e-05	0.000371979	LGR4	leucine rich repeat containing G protein-coupled receptor 4
ENSG00000163322	-0.402057	4.52511	2.03662e-05	0.000372254	ABRAXAS1	abraxas 1, BRCA1 A complex subunit
ENSG00000116604	0.42822	4.61511	2.04652e-05	0.000373592	MEF2D	myocyte enhancer factor 2D
ENSG00000140937	0.199512	9.42972	2.07778e-05	0.000378824	CDH11	cadherin 11
ENSG00000203880	-0.341911	5.53363	2.09832e-05	0.000382089	PCMTD2	protein-L-isoaspartate (D-aspartate) O-methyltransferase domain containing 2
ENSG00000128606	0.244696	7.46681	2.10343e-05	0.000382539	LRRC17	leucine rich repeat containing 17
ENSG00000123219	-0.575409	3.23075	2.10608e-05	0.000382544	CENPK	centromere protein K
ENSG00000117461	-0.379891	4.87725	2.11617e-05	0.000383895	PIK3R3	phosphoinositide-3-kinase regulatory subunit 3
ENSG00000105429	0.27164	6.74423	2.16193e-05	0.000391708	MEGF8	multiple EGF like domains 8
ENSG00000169359	0.308647	5.89011	2.17536e-05	0.00039365	SLC33A1	solute carrier family 33 member 1
ENSG00000180596	-0.420838	5.54573	2.20417e-05	0.000398369	HIST1H2BC	histone cluster 1 H2B family member c
ENSG00000169429	3.85187	5.38755	2.21292e-05	0.000398958	CXCL8	C-X-C motif chemokine ligand 8
ENSG00000185697	-0.674274	2.87856	2.21037e-05	0.000398958	MYBL1	MYB proto-oncogene like 1
ENSG00000123473	-0.442669	4.39335	2.2278e-05	0.000401143	STIL	STIL, centriolar assembly protein
ENSG00000104889	-0.495838	3.96115	2.23541e-05	0.000402014	RNASEH2A	ribonuclease H2 subunit A
ENSG00000162493	0.775433	3.37435	2.24564e-05	0.000403355	PDPN	podoplanin
ENSG00000003402	0.294437	5.94673	2.273e-05	0.000407263	CFLAR	CASP8 and FADD like apoptosis regulator
ENSG00000113916	0.429069	5.24441	2.27223e-05	0.000407263	BCL6	B cell CLL/lymphoma 6
ENSG00000221829	-0.476099	3.9126	2.29934e-05	0.000411474	FANCG	Fanconi anemia complementation group G
ENSG00000138448	0.216145	9.83808	2.3067e-05	0.000412284	ITGAV	integrin subunit alpha V
ENSG00000185070	0.278361	6.79958	2.32155e-05	0.000414429	FLRT2	fibronectin leucine rich transmembrane protein 2
ENSG00000048162	0.551493	3.32087	2.32815e-05	0.000415097	NOP16	NOP16 nucleolar protein
ENSG00000113811	0.394607	4.76778	2.33681e-05	0.00041613	SELENOK	selenoprotein K
ENSG00000134352	0.23322	10.1972	2.34485e-05	0.000417051	IL6ST	interleukin 6 signal transducer
ENSG00000169045	-0.235532	8.03776	2.34878e-05	0.000417238	HNRNPH1	heterogeneous nuclear ribonucleoprotein H1
ENSG00000137497	-0.262832	7.38579	2.44318e-05	0.000433478	NUMA1	nuclear mitotic apparatus protein 1
ENSG00000165030	0.346634	5.02754	2.44742e-05	0.000433701	NFIL3	nuclear factor, interleukin 3 regulated
ENSG00000151320	0.958867	1.91323	2.50339e-05	0.000443079	AKAP6	A-kinase anchoring protein 6
ENSG00000196562	0.230879	7.35956	2.51931e-05	0.000445355	SULF2	sulfatase 2
ENSG00000106034	0.300829	6.01397	2.55019e-05	0.000450265	CPED1	cadherin like and PC-esterase domain containing 1
ENSG00000119927	-0.320245	5.43029	2.56454e-05	0.00045225	GPAM	glycerol-3-phosphate acyltransferase, mitochondrial
ENSG00000231991	-0.325091	5.42129	2.62683e-05	0.000462672
ENSG00000131446	0.233692	7.55711	2.6494e-05	0.000466083	MGAT1	mannosyl (alpha-1,3-)-glycoprotein beta-1,2-N-acetylglucosaminyltransferase
ENSG00000115652	0.320061	6.08999	2.65995e-05	0.000467372	UXS1	UDP-glucuronate decarboxylase 1
ENSG00000144354	-0.679491	3.5379	2.67491e-05	0.000468903	CDCA7	cell division cycle associated 7
ENSG00000156639	0.286227	6.18732	2.67511e-05	0.000468903	ZFAND3	zinc finger AN1-type containing 3
ENSG00000111371	0.2669	6.85803	2.72925e-05	0.000477816	SLC38A1	solute carrier family 38 member 1
ENSG00000070087	-0.217426	7.66275	2.78658e-05	0.000487265	PFN2	profilin 2
ENSG00000127863	-0.311524	7.18728	2.79543e-05	0.000488225	TNFRSF19	TNF receptor superfamily member 19
ENSG00000101846	0.440127	4.51213	2.80545e-05	0.000489388	STS	steroid sulfatase
ENSG00000140464	0.297322	5.69109	2.83838e-05	0.000494538	PML	promyelocytic leukemia
ENSG00000146457	0.305192	7.11685	2.87083e-05	0.000499593	WTAP	WT1 associated protein
ENSG00000118200	0.26493	6.64052	2.87845e-05	0.00050032	CAMSAP2	calmodulin regulated spectrin associated protein family member 2
ENSG00000151718	0.258636	6.25085	2.89592e-05	0.000502755	WWC2	WW and C2 domain containing 2
ENSG00000226950	-0.558728	3.3428	2.92485e-05	0.000507171	DANCR	differentiation antagonizing non-protein coding RNA
ENSG00000176890	-0.37639	4.86758	2.96675e-05	0.000513824	TYMS	thymidylate synthetase
ENSG00000122566	-0.280657	8.05146	2.97381e-05	0.000514434	HNRNPA2B1	heterogeneous nuclear ribonucleoprotein A2/B1
ENSG00000276023	0.339861	5.37075	3.03277e-05	0.000524009	DUSP14	dual specificity phosphatase 14
ENSG00000147536	-0.598046	3.29263	3.0717e-05	0.000530106	GINS4	GINS complex subunit 4
ENSG00000164830	0.276404	5.90247	3.08224e-05	0.000531294	OXR1	oxidation resistance 1
ENSG00000029153	-0.351309	6.1592	3.11103e-05	0.000535621	ARNTL2	aryl hydrocarbon receptor nuclear translocator like 2
ENSG00000066629	-0.338977	5.32787	3.18591e-05	0.000547864	EML1	echinoderm microtubule associated protein like 1
ENSG00000115163	-0.770101	2.95687	3.21865e-05	0.00055284	CENPA	centromere protein A
ENSG00000103044	1.54705	0.940744	3.24697e-05	0.000557045	HAS3	hyaluronan synthase 3
ENSG00000154258	0.332063	5.61005	3.25262e-05	0.000557357	ABCA9	ATP binding cassette subfamily A member 9
ENSG00000100852	0.252129	7.14298	3.25689e-05	0.00055743	ARHGAP5	Rho GTPase activating protein 5
ENSG00000147251	0.276997	6.47924	3.26996e-05	0.000559009	DOCK11	dedicator of cytokinesis 11
ENSG00000147324	0.353609	5.01187	3.27689e-05	0.000559536	MFHAS1	malignant fibrous histiocytoma amplified sequence 1
ENSG00000169744	0.398205	4.36911	3.29701e-05	0.00056231	LDB2	LIM domain binding 2
ENSG00000103495	-0.348565	4.70803	3.3078e-05	0.000563481	MAZ	MYC associated zinc finger protein
ENSG00000115414	0.299558	15.1552	3.31163e-05	0.000563481	FN1	fibronectin 1
ENSG00000104043	0.936585	1.9472	3.37048e-05	0.000572823	ATP8B4	ATPase phospholipid transporting 8B4 (putative)
ENSG00000198542	-0.280455	7.22314	3.37912e-05	0.000573621	ITGBL1	integrin subunit beta like 1
ENSG00000158402	-0.739464	2.60927	3.39785e-05	0.000576128	CDC25C	cell division cycle 25C
ENSG00000151748	-0.340228	6.22862	3.4204e-05	0.000579276	SAV1	salvador family WW domain containing protein 1
ENSG00000128951	-0.341924	5.17822	3.42588e-05	0.000579529	DUT	deoxyuridine triphosphatase
ENSG00000198336	-0.771213	2.13463	3.43092e-05	0.000579705	MYL4	myosin light chain 4
ENSG00000038427	0.228652	10.0274	3.4493e-05	0.000581459	VCAN	versican
ENSG00000114698	0.438272	4.30975	3.44742e-05	0.000581459	PLSCR4	phospholipid scramblase 4
ENSG00000142731	-0.498602	4.0232	3.46008e-05	0.000582257	PLK4	polo like kinase 4
ENSG00000182013	-0.511868	4.14001	3.46205e-05	0.000582257	PNMA8A	PNMA family member 8A
ENSG00000133119	-0.502909	3.87836	3.47661e-05	0.00058403	RFC3	replication factor C subunit 3
ENSG00000253161	-0.420698	4.54677	3.49476e-05	0.000586401
ENSG00000102271	-0.492737	3.43761	3.50858e-05	0.000588041	KLHL4	kelch like family member 4
ENSG00000149131	0.964986	1.84908	3.54743e-05	0.000592895	SERPING1	serpin family G member 1
ENSG00000173334	0.480051	3.58492	3.54978e-05	0.000592895	TRIB1	tribbles pseudokinase 1
ENSG00000176971	0.278407	6.49308	3.5427e-05	0.000592895	FIBIN	fin bud initiation factor homolog (zebrafish)
ENSG00000169871	0.300854	5.72814	3.65197e-05	0.000609262	TRIM56	tripartite motif containing 56
ENSG00000112159	0.270452	6.08589	3.65948e-05	0.000609816	MDN1	midasin AAA ATPase 1
ENSG00000114346	-0.448241	5.85217	3.73758e-05	0.00062165	ECT2	epithelial cell transforming 2
ENSG00000156265	0.347569	5.99879	3.73905e-05	0.00062165	MAP3K7CL	MAP3K7 C-terminal like
ENSG00000188211	0.54794	3.73005	3.76224e-05	0.000624789	NCR3LG1	natural killer cell cytotoxicity receptor 3 ligand 1
ENSG00000124795	-0.224717	7.63756	3.78029e-05	0.000627071	DEK	DEK proto-oncogene
ENSG00000133739	-0.519273	3.53472	3.79544e-05	0.000628865	LRRCC1	leucine rich repeat and coiled-coil centrosomal protein 1
ENSG00000135090	0.311112	5.53027	3.83816e-05	0.000635219	TAOK3	TAO kinase 3
ENSG00000171320	-0.667038	3.46806	3.85781e-05	0.000637745	ESCO2	establishment of sister chromatid cohesion N-acetyltransferase 2
ENSG00000188215	0.309676	5.41958	3.89842e-05	0.000643727	DCUN1D3	defective in cullin neddylation 1 domain containing 3
ENSG00000128513	-0.378975	4.52274	3.9054e-05	0.000644147	POT1	protection of telomeres 1
ENSG00000274618	-0.572217	5.02579	3.93396e-05	0.000648121	HIST1H4F	histone cluster 1 H4 family member f
ENSG00000176371	-0.568513	3.21764	3.94887e-05	0.000649843	ZSCAN2	zinc finger and SCAN domain containing 2
ENSG00000160271	-0.426754	4.87497	3.96e-05	0.000650806	RALGDS	ral guanine nucleotide dissociation stimulator
ENSG00000166451	-0.39911	4.45328	3.96368e-05	0.000650806	CENPN	centromere protein N
ENSG00000112029	-0.471329	4.3522	4.00824e-05	0.00065516	FBXO5	F-box protein 5
ENSG00000164292	0.206054	8.17152	3.99616e-05	0.00065516	RHOBTB3	Rho related BTB domain containing 3
ENSG00000182628	-0.311573	5.73965	3.99997e-05	0.00065516	SKA2	spindle and kinetochore associated complex subunit 2
ENSG00000201998	0.575212	3.38207	4.00713e-05	0.00065516	SNORA23	small nucleolar RNA, H/ACA box 23
ENSG00000171992	0.369357	5.2245	4.02479e-05	0.000656601	SYNPO	synaptopodin
ENSG00000277586	-0.996668	1.16611	4.02609e-05	0.000656601	NEFL	neurofilament light
ENSG00000122729	0.216788	8.01721	4.13945e-05	0.000674331	ACO1	aconitase 1
ENSG00000165507	0.591056	3.64595	4.29007e-05	0.000698085	DEPP1	DEPP1, autophagy regulator
ENSG00000146540	-0.300403	5.45923	4.31441e-05	0.000700863	C7orf50	chromosome 7 open reading frame 50
ENSG00000165475	0.434684	3.67988	4.31679e-05	0.000700863	CRYL1	crystallin lambda 1
ENSG00000110092	0.215518	8.78022	4.34092e-05	0.000703995	CCND1	cyclin D1
ENSG00000117155	0.325485	5.34967	4.36462e-05	0.000707049	SSX2IP	SSX family member 2 interacting protein
ENSG00000128641	0.203944	8.37017	4.39632e-05	0.000711391	MYO1B	myosin IB
ENSG00000186446	-0.578599	3.03182	4.41459e-05	0.000713553	ZNF501	zinc finger protein 501
ENSG00000136235	0.385939	4.31719	4.42658e-05	0.000714696	GPNMB	glycoprotein nmb
ENSG00000139329	0.211956	10.0073	4.44278e-05	0.000716515	LUM	lumican
ENSG00000141338	0.320072	5.19401	4.48193e-05	0.000721239	ABCA8	ATP binding cassette subfamily A member 8
ENSG00000185236	0.576373	3.71589	4.48199e-05	0.000721239	RAB11B	RAB11B, member RAS oncogene family
ENSG00000151150	-0.37215	4.90143	4.59567e-05	0.000738713	ANK3	ankyrin 3
ENSG00000089220	-0.219881	7.11173	4.63225e-05	0.00074295	PEBP1	phosphatidylethanolamine binding protein 1
ENSG00000124207	-0.233299	7.18004	4.62792e-05	0.00074295	CSE1L	chromosome segregation 1 like
ENSG00000115520	0.30972	5.41979	4.64095e-05	0.000743524	COQ10B	coenzyme Q10B
ENSG00000100526	-0.611767	3.37906	4.68271e-05	0.000748564	CDKN3	cyclin dependent kinase inhibitor 3
ENSG00000160298	-0.74538	2.45596	4.67847e-05	0.000748564	C21orf58	chromosome 21 open reading frame 58
ENSG00000275126	-0.540978	3.93948	4.7282e-05	0.000755005	HIST1H4L	histone cluster 1 H4 family member l
ENSG00000163297	0.203933	7.74272	4.73424e-05	0.00075514	ANTXR2	anthrax toxin receptor 2
ENSG00000244405	0.257449	6.3314	4.80376e-05	0.000765389	ETV5	ETS variant 5
ENSG00000012963	-0.328485	5.45294	4.81989e-05	0.000767117	UBR7	ubiquitin protein ligase E3 component n-recognin 7 (putative)
ENSG00000112343	0.319145	5.39667	4.82797e-05	0.000767563	TRIM38	tripartite motif containing 38
ENSG00000149136	-0.226071	7.01808	4.85337e-05	0.000770758	SSRP1	structure specific recognition protein 1
ENSG00000176619	-0.235717	7.2515	4.9008e-05	0.00077744	LMNB2	lamin B2
ENSG00000186340	0.213257	10.1886	4.95136e-05	0.000784604	THBS2	thrombospondin 2
ENSG00000093009	-0.563627	3.28418	5.12501e-05	0.000810354	CDC45	cell division cycle 45
ENSG00000151694	0.287207	5.74084	5.12089e-05	0.000810354	ADAM17	ADAM metallopeptidase domain 17
ENSG00000148841	0.289764	5.52476	5.24092e-05	0.00082778	ITPRIP	inositol 1,4,5-trisphosphate receptor interacting protein
ENSG00000115380	0.222504	8.4918	5.25435e-05	0.000829001	EFEMP1	EGF containing fibulin extracellular matrix protein 1
ENSG00000124486	0.22037	8.13465	5.30602e-05	0.000836244	USP9X	ubiquitin specific peptidase 9, X-linked
ENSG00000112658	0.32518	5.35973	5.32071e-05	0.000837652	SRF	serum response factor
ENSG00000173599	0.296707	5.70078	5.36873e-05	0.000844297	PC	pyruvate carboxylase
ENSG00000130528	-1.28966	0.461041	5.41128e-05	0.000850068	HRC	histidine rich calcium binding protein
ENSG00000213625	0.239367	6.84881	5.4439e-05	0.000854268	LEPROT	leptin receptor overlapping transcript
ENSG00000086619	0.49045	3.53767	5.45311e-05	0.000854791	ERO1B	endoplasmic reticulum oxidoreductase 1 beta
ENSG00000102189	0.283781	6.26266	5.46778e-05	0.000855008	EEA1	early endosome antigen 1
ENSG00000164164	0.310547	5.74349	5.47215e-05	0.000855008	OTUD4	OTU deubiquitinase 4
ENSG00000171246	-0.769869	2.28183	5.47011e-05	0.000855008	NPTX1	neuronal pentraxin 1
ENSG00000073712	0.227993	7.64039	5.56068e-05	0.000867907	FERMT2	fermitin family member 2
ENSG00000068305	0.308136	5.88502	5.59866e-05	0.000872898	MEF2A	myocyte enhancer factor 2A
ENSG00000153823	-0.394905	4.376	5.62419e-05	0.000875939	PID1	phosphotyrosine interaction domain containing 1
ENSG00000149090	-0.255118	7.12898	5.69593e-05	0.000886163	PAMR1	peptidase domain containing associated with muscle regeneration 1
ENSG00000153094	-0.661686	2.95243	5.74575e-05	0.000892957	BCL2L11	BCL2 like 11
ENSG00000113657	-0.198231	8.86996	5.77011e-05	0.000895784	DPYSL3	dihydropyrimidinase like 3
ENSG00000158292	0.342354	4.58121	5.79591e-05	0.00089883	GPR153	G protein-coupled receptor 153
ENSG00000064300	-1.09815	1.12378	5.93348e-05	0.000919183	NGFR	nerve growth factor receptor
ENSG00000162836	-0.749216	2.34854	6.00127e-05	0.000928694	ACP6	acid phosphatase 6, lysophosphatidic
ENSG00000185722	0.264089	6.42971	6.1881e-05	0.000956588	ANKFY1	ankyrin repeat and FYVE domain containing 1
ENSG00000120690	0.289986	5.59766	6.20965e-05	0.000958899	ELF1	E74 like ETS transcription factor 1
ENSG00000163349	0.256402	6.21557	6.23548e-05	0.000961866	HIPK1	homeodomain interacting protein kinase 1
ENSG00000116954	0.429536	4.32098	6.26452e-05	0.000965298	RRAGC	Ras related GTP binding C
ENSG00000151726	0.326894	5.0693	6.27102e-05	0.000965298	ACSL1	acyl-CoA synthetase long chain family member 1
ENSG00000129467	-0.761537	2.63609	6.2889e-05	0.000967026	ADCY4	adenylate cyclase 4
ENSG00000127920	-0.263841	5.83355	6.39007e-05	0.000980507	GNG11	G protein subunit gamma 11
ENSG00000132967	-0.613558	3.16999	6.38558e-05	0.000980507
ENSG00000147162	-0.231794	6.97473	6.39963e-05	0.000980939	OGT	O-linked N-acetylglucosamine (GlcNAc) transferase
ENSG00000112855	-0.343431	4.85883	6.42062e-05	0.000983119	HARS2	histidyl-tRNA synthetase 2, mitochondrial
ENSG00000035499	-0.823043	2.53225	6.43074e-05	0.000983633	DEPDC1B	DEP domain containing 1B
ENSG00000092621	-0.207295	7.72325	6.47332e-05	0.000989104	PHGDH	phosphoglycerate dehydrogenase
ENSG00000035862	0.186799	9.39899	6.48814e-05	0.000990327	TIMP2	TIMP metallopeptidase inhibitor 2
ENSG00000198056	-0.581331	3.11084	6.56017e-05	0.00100027	PRIM1	DNA primase subunit 1
ENSG00000164023	0.276414	5.76432	6.57e-05	0.00100072	SGMS2	sphingomyelin synthase 2
ENSG00000115875	-0.25878	6.07582	6.69379e-05	0.00101851	SRSF7	serine and arginine rich splicing factor 7
ENSG00000138829	0.200778	10.0191	6.76988e-05	0.00102686	FBN2	fibrillin 2
ENSG00000152291	0.267206	7.54139	6.7636e-05	0.00102686	TGOLN2	trans-golgi network protein 2
ENSG00000174738	-0.288076	6.16351	6.75901e-05	0.00102686	NR1D2	nuclear receptor subfamily 1 group D member 2
ENSG00000280385	0.770359	2.13169	6.90136e-05	0.00104571
ENSG00000255690	-0.383212	4.45949	6.96377e-05	0.00105407	TRIL	TLR4 interactor with leucine rich repeats
ENSG00000221818	0.41065	3.80405	6.97692e-05	0.00105496	EBF2	early B cell factor 2
ENSG00000183087	0.22087	8.58006	7.04155e-05	0.00106363	GAS6	growth arrest specific 6
ENSG00000099953	0.389376	3.91103	7.11015e-05	0.00107287	MMP11	matrix metallopeptidase 11
ENSG00000171503	0.34747	4.41388	7.12124e-05	0.00107343	ETFDH	electron transfer flavoprotein dehydrogenase
ENSG00000079150	-0.294105	5.41548	7.27644e-05	0.00109569	FKBP7	FK506 binding protein 7
ENSG00000071967	0.196106	8.61751	7.37952e-05	0.00111006	CYBRD1	cytochrome b reductase 1
ENSG00000197837	-0.410816	4.22181	7.4611e-05	0.00112117	HIST4H4	histone cluster 4 H4
ENSG00000186185	-0.572427	3.33855	7.47081e-05	0.00112147	KIF18B	kinesin family member 18B
ENSG00000101294	0.23258	6.57208	7.64267e-05	0.00114609	HM13	histocompatibility minor 13
ENSG00000119900	0.35998	5.02112	7.68186e-05	0.00115077	OGFRL1	opioid growth factor receptor like 1
ENSG00000124275	0.34472	4.6042	7.73489e-05	0.00115752	MTRR	5-methyltetrahydrofolate-homocysteine methyltransferase reductase
ENSG00000107929	0.297703	5.71845	7.84472e-05	0.00117275	LARP4B	La ribonucleoprotein domain family member 4B
ENSG00000037474	0.270236	5.87802	7.86759e-05	0.00117315	NSUN2	NOP2/Sun RNA methyltransferase family member 2
ENSG00000118496	0.305958	5.30511	7.85848e-05	0.00117315	FBXO30	F-box protein 30
ENSG00000128228	0.479749	3.61669	7.87965e-05	0.00117315	SDF2L1	stromal cell derived factor 2 like 1
ENSG00000233452	-0.745218	2.37411	7.87952e-05	0.00117315
ENSG00000147140	-0.190744	8.52877	7.97766e-05	0.00118652	NONO	non-POU domain containing octamer binding
ENSG00000238178	1.46473	0.0221365	8.17958e-05	0.00121531
ENSG00000158122	0.372032	4.58896	8.21085e-05	0.00121871	AAED1	AhpC/TSA antioxidant enzyme domain containing 1
ENSG00000084693	-0.325555	4.68724	8.48009e-05	0.00125739	AGBL5	ATP/GTP binding protein like 5
ENSG00000198431	0.201369	8.91925	8.51857e-05	0.00126181	TXNRD1	thioredoxin reductase 1
ENSG00000160013	0.492352	3.5561	8.54327e-05	0.00126418	PTGIR	prostaglandin I2 receptor
ENSG00000154262	0.410202	3.84352	8.57676e-05	0.00126784	ABCA6	ATP binding cassette subfamily A member 6
ENSG00000089775	-0.495606	3.38602	8.59894e-05	0.00126983	ZBTB25	zinc finger and BTB domain containing 25
ENSG00000131979	0.796109	2.71239	8.63979e-05	0.00127457	GCH1	GTP cyclohydrolase 1
ENSG00000120658	0.410042	3.8765	8.65335e-05	0.00127481	ENOX1	ecto-NOX disulfide-thiol exchanger 1
ENSG00000120889	0.205912	7.52409	8.65896e-05	0.00127481	TNFRSF10B	TNF receptor superfamily member 10b
ENSG00000186480	0.81266	7.99043	8.67348e-05	0.00127565	INSIG1	insulin induced gene 1
ENSG00000162139	-0.494102	3.64362	8.76928e-05	0.00128844	NEU3	neuraminidase 3
ENSG00000115008	2.06869	0.669308	8.92288e-05	0.00130968	IL1A	interleukin 1 alpha
ENSG00000167513	-0.534868	3.21549	9.06046e-05	0.00132853	CDT1	chromatin licensing and DNA replication factor 1
ENSG00000143742	-0.260772	6.59993	9.1577e-05	0.00134144	SRP9	signal recognition particle 9
ENSG00000144791	0.266498	6.00702	9.17805e-05	0.00134306	LIMD1	LIM domains containing 1
ENSG00000179981	-0.29706	5.12098	9.20247e-05	0.00134528	TSHZ1	teashirt zinc finger homeobox 1
ENSG00000164440	-0.757921	2.04072	9.32494e-05	0.00136182	TXLNB	taxilin beta
ENSG00000175197	0.403195	4.17349	9.50049e-05	0.00138606	DDIT3	DNA damage inducible transcript 3
ENSG00000117597	0.335194	5.03083	9.64474e-05	0.00140429	DIEXF	digestive organ expansion factor homolog (zebrafish)
ENSG00000211455	0.334542	4.74479	9.63707e-05	0.00140429	STK38L	serine/threonine kinase 38 like
ENSG00000064886	1.71103	1.53549	9.75046e-05	0.00141809	CHI3L2	chitinase 3 like 2
ENSG00000105894	-0.281778	5.96373	9.76885e-05	0.00141809	PTN	pleiotrophin
ENSG00000228716	-0.531783	3.43883	9.76456e-05	0.00141809	DHFR	dihydrofolate reductase
ENSG00000164086	0.432544	4.51772	9.85524e-05	0.00142921	DUSP7	dual specificity phosphatase 7
ENSG00000001461	-0.294106	5.7708	9.89568e-05	0.00143221	NIPAL3	NIPA like domain containing 3
ENSG00000123094	0.213836	6.89895	9.89236e-05	0.00143221	RASSF8	Ras association domain family member 8
ENSG00000048342	-0.31244	5.15597	9.93169e-05	0.00143599	CC2D2A	coiled-coil and C2 domain containing 2A
ENSG00000204520	0.366869	4.31868	0.000100644	0.00145374	MICA	MHC class I polypeptide-related sequence A
ENSG00000159176	0.196344	8.31893	0.00010075	0.00145383	CSRP1	cysteine and glycine rich protein 1
ENSG00000135119	-1.17496	0.814971	0.00010139	0.0014616	RNFT2	ring finger protein, transmembrane 2
ENSG00000108515	-0.906683	2.02533	0.000102617	0.00147783	ENO3	enolase 3
ENSG00000130066	0.333342	4.96641	0.00010292	0.00148072	SAT1	spermidine/spermine N1-acetyltransferase 1
ENSG00000112367	0.351443	4.60904	0.000103426	0.00148506	FIG4	FIG4 phosphoinositide 5-phosphatase
ENSG00000124226	-0.269985	6.22407	0.000103393	0.00148506	RNF114	ring finger protein 114
ENSG00000182054	-0.242529	6.31176	0.000104805	0.00150337	IDH2	isocitrate dehydrogenase (NADP(+)) 2, mitochondrial
ENSG00000019549	-0.228633	6.51405	0.000105563	0.00151276	SNAI2	snail family transcriptional repressor 2
ENSG00000111247	-0.62799	3.17223	0.000105763	0.00151413	RAD51AP1	RAD51 associated protein 1
ENSG00000127083	-1.29602	0.218262	0.000106721	0.00152634	OMD	osteomodulin
ENSG00000099785	0.418902	3.99454	0.000107677	0.0015385	MARCH2	membrane associated ring-CH-type finger 2
ENSG00000163874	0.524967	3.9428	0.000108101	0.00154304	ZC3H12A	zinc finger CCCH-type containing 12A
ENSG00000116791	-0.299664	5.24469	0.000108343	0.00154498	CRYZ	crystallin zeta
ENSG00000198832	0.259351	6.07375	0.000110742	0.00157764	SELENOM	selenoprotein M
ENSG00000100578	-0.316959	4.86185	0.000111285	0.00158383	KIAA0586	KIAA0586
ENSG00000154473	-0.213113	6.79305	0.000111643	0.00158736	BUB3	BUB3, mitotic checkpoint protein
ENSG00000172379	0.253071	5.8146	0.000112307	0.00159524	ARNT2	aryl hydrocarbon receptor nuclear translocator 2
ENSG00000120800	0.274902	5.62091	0.000114342	0.00162257	UTP20	UTP20, small subunit processome component
ENSG00000147852	0.629013	2.82045	0.000114506	0.00162331	VLDLR	very low density lipoprotein receptor
ENSG00000213347	-0.745659	2.69583	0.00011497	0.0016283	MXD3	MAX dimerization protein 3
ENSG00000133935	0.334487	4.55118	0.000115396	0.00163273	ERG28	ergosterol biosynthesis 28 homolog
ENSG00000051825	-0.325275	4.8369	0.000115987	0.0016395	MPHOSPH9	M-phase phosphoprotein 9
ENSG00000142949	0.23971	6.85813	0.000116238	0.00164145	PTPRF	protein tyrosine phosphatase, receptor type F
ENSG00000136451	-0.26327	5.70799	0.000116762	0.00164725	VEZF1	vascular endothelial zinc finger 1
ENSG00000213699	0.299037	5.48009	0.00011892	0.00167607	SLC35F6	solute carrier family 35 member F6
ENSG00000196155	-0.389239	4.58764	0.000119964	0.00168915	PLEKHG4	pleckstrin homology and RhoGEF domain containing G4
ENSG00000168994	0.272357	5.63526	0.000120507	0.00169515	PXDC1	PX domain containing 1
ENSG00000109881	-0.57126	3.01427	0.000121668	0.00170982	CCDC34	coiled-coil domain containing 34
ENSG00000198353	-0.523721	3.19233	0.000122443	0.00171905	HOXC4	homeobox C4
ENSG00000272734	-1.09091	0.95824	0.000122759	0.00172183
ENSG00000109775	-0.320543	4.80891	0.000125789	0.00176263	UFSP2	UFM1 specific peptidase 2
ENSG00000164300	0.323523	4.63532	0.000126242	0.00176727	SERINC5	serine incorporator 5
ENSG00000064012	-0.417285	3.92438	0.000126767	0.00177291	CASP8	caspase 8
ENSG00000137831	-0.192131	8.20502	0.000127605	0.00178291	UACA	uveal autoantigen with coiled-coil domains and ankyrin repeats
ENSG00000144810	0.180125	9.21607	0.000128162	0.00178898	COL8A1	collagen type VIII alpha 1 chain
ENSG00000196411	-0.218645	6.63535	0.000128993	0.00179885	EPHB4	EPH receptor B4
ENSG00000131069	0.291441	5.10754	0.00012918	0.00179973	ACSS2	acyl-CoA synthetase short chain family member 2
ENSG00000137449	0.373628	4.24884	0.00013269	0.00184685	CPEB2	cytoplasmic polyadenylation element binding protein 2
ENSG00000135069	-0.215435	7.22004	0.000135601	0.00188556	PSAT1	phosphoserine aminotransferase 1
ENSG00000114790	-0.642411	2.69586	0.000136392	0.00189294	ARHGEF26	Rho guanine nucleotide exchange factor 26
ENSG00000154920	-0.740891	2.3606	0.000136381	0.00189294	EME1	essential meiotic structure-specific endonuclease 1
ENSG00000051180	-0.616233	2.9761	0.000137416	0.00190171	RAD51	RAD51 recombinase
ENSG00000091039	0.229436	7.80925	0.000137313	0.00190171	OSBPL8	oxysterol binding protein like 8
ENSG00000103995	-0.505321	3.30088	0.000137311	0.00190171	CEP152	centrosomal protein 152
ENSG00000159259	-0.468414	3.47339	0.000137651	0.00190314	CHAF1B	chromatin assembly factor 1 subunit B
ENSG00000111875	-0.357908	4.49286	0.000138345	0.00191092	ASF1A	anti-silencing function 1A histone chaperone
ENSG00000072042	0.242718	6.60869	0.000138576	0.0019123	RDH11	retinol dehydrogenase 11
ENSG00000135480	0.478537	3.83021	0.000139228	0.00191947	KRT7	keratin 7
ENSG00000102384	-0.492775	3.60943	0.000141139	0.00194397	CENPI	centromere protein I
ENSG00000124491	-1.02924	0.856032	0.000142722	0.00196391	F13A1	coagulation factor XIII A chain
ENSG00000177932	-0.363207	4.39421	0.000144059	0.00198043	ZNF354C	zinc finger protein 354C
ENSG00000221955	0.378806	4.41297	0.000144701	0.00198739	SLC12A8	solute carrier family 12 member 8
ENSG00000004487	-0.201748	7.1193	0.000147399	0.00202253	KDM1A	lysine demethylase 1A
ENSG00000062822	-0.416437	4.00342	0.000148808	0.00203993	POLD1	DNA polymerase delta 1, catalytic subunit
ENSG00000055208	0.376673	5.55861	0.000149715	0.00204363	TAB2	TGF-beta activated kinase 1 (MAP3K7) binding protein 2
ENSG00000123416	-0.226202	8.42326	0.000149714	0.00204363	TUBA1B	tubulin alpha 1b
ENSG00000147050	0.344913	4.47773	0.00014957	0.00204363	KDM6A	lysine demethylase 6A
ENSG00000166037	-0.257651	5.88307	0.000149265	0.00204363	CEP57	centrosomal protein 57
ENSG00000173546	0.237406	6.61626	0.000149781	0.00204363	CSPG4	chondroitin sulfate proteoglycan 4
ENSG00000147853	0.22759	6.50121	0.000150305	0.00204886	AK3	adenylate kinase 3
ENSG00000065328	-0.497883	3.42911	0.000150703	0.00205236	MCM10	minichromosome maintenance 10 replication initiation factor
ENSG00000159251	-0.835981	5.83519	0.000151802	0.00206539	ACTC1	actin, alpha, cardiac muscle 1
ENSG00000170340	0.423417	3.65878	0.000153601	0.00208791	B3GNT2	UDP-GlcNAc:betaGal beta-1,3-N-acetylglucosaminyltransferase 2
ENSG00000246695	0.47847	3.33821	0.00015424	0.00209464
ENSG00000134243	0.251222	6.11575	0.000154654	0.0020983	SORT1	sortilin 1
ENSG00000143632	-1.05275	1.03716	0.000154809	0.00209844	ACTA1	actin, alpha 1, skeletal muscle
ENSG00000097096	0.434922	3.84547	0.000155499	0.00210387	SYDE2	synapse defective Rho GTPase homolog 2
ENSG00000166446	0.315982	4.81121	0.00015547	0.00210387	CDYL2	chromodomain Y like 2
ENSG00000105251	-1.26517	0.584656	0.000156305	0.00211281	SHD	Src homology 2 domain containing transforming protein D
ENSG00000157193	0.452628	3.5585	0.00015669	0.00211604	LRP8	LDL receptor related protein 8
ENSG00000197044	-0.422451	3.81705	0.000156929	0.0021173	ZNF441	zinc finger protein 441
ENSG00000187653	0.593281	2.90567	0.000158218	0.00213271
ENSG00000152556	-0.240778	6.07148	0.000158453	0.0021339	PFKM	phosphofructokinase, muscle
ENSG00000117595	0.916407	1.04182	0.000159178	0.00214168	IRF6	interferon regulatory factor 6
ENSG00000111684	0.584617	2.92348	0.000160048	0.0021506	LPCAT3	lysophosphatidylcholine acyltransferase 3
ENSG00000132196	0.642001	2.65261	0.000160137	0.0021506	HSD17B7	hydroxysteroid 17-beta dehydrogenase 7
ENSG00000100941	-0.321479	5.59847	0.000162767	0.0021839	PNN	pinin, desmosome associated protein
ENSG00000172071	0.311617	5.08585	0.000163545	0.00219232	EIF2AK3	eukaryotic translation initiation factor 2 alpha kinase 3
ENSG00000153132	-0.52492	3.36482	0.000164197	0.00219902	CLGN	calmegin
ENSG00000128274	0.810109	2.28028	0.000167427	0.00224022	A4GALT	alpha 1,4-galactosyltransferase (P blood group)
ENSG00000177189	0.262721	6.76851	0.000168032	0.00224626	RPS6KA3	ribosomal protein S6 kinase A3
ENSG00000129484	-0.409351	3.86835	0.000168516	0.00225064	PARP2	poly(ADP-ribose) polymerase 2
ENSG00000152253	-0.836719	2.26115	0.000169515	0.00226191	SPC25	SPC25, NDC80 kinetochore complex component
ENSG00000015475	0.295927	5.48839	0.00017357	0.00231389	BID	BH3 interacting domain death agonist
ENSG00000162944	-0.417011	4.00735	0.000175377	0.00233584	RFTN2	raftlin family member 2
ENSG00000121210	0.293631	5.09685	0.0001769	0.00235397	TMEM131L	transmembrane 131 like
ENSG00000100344	0.69143	2.2826	0.000178763	0.00237658	PNPLA3	patatin like phospholipase domain containing 3
ENSG00000124145	0.192448	8.02234	0.000179122	0.0023771	SDC4	syndecan 4
ENSG00000196850	0.366338	4.35699	0.000179129	0.0023771	PPTC7	PTC7 protein phosphatase homolog
ENSG00000105738	0.361917	4.65411	0.000179641	0.00237954	SIPA1L3	signal induced proliferation associated 1 like 3
ENSG00000130203	0.999399	1.23125	0.00017953	0.00237954	APOE	apolipoprotein E
ENSG00000184584	0.269184	5.61488	0.000180434	0.00238787	TMEM173	transmembrane protein 173
ENSG00000139132	0.613347	2.72842	0.000180721	0.00238949	FGD4	FYVE, RhoGEF and PH domain containing 4
ENSG00000212232	0.21636	7.08216	0.000183648	0.00242599	SNORD17	small nucleolar RNA, C/D box 17
ENSG00000111885	0.238244	7.2894	0.00018552	0.00244849	MAN1A1	mannosidase alpha class 1A member 1
ENSG00000058063	0.217878	6.67633	0.000186272	0.00245396	ATP11B	ATPase phospholipid transporting 11B (putative)
ENSG00000164808	0.299249	5.02747	0.000186172	0.00245396	SPIDR	scaffold protein involved in DNA repair
ENSG00000136450	-0.218879	7.27646	0.000188361	0.00247923	SRSF1	serine and arginine rich splicing factor 1
ENSG00000172869	0.240731	5.85299	0.000189473	0.00249161	DMXL1	Dmx like 1
ENSG00000196371	0.344248	4.28179	0.000191541	0.00251653	FUT4	fucosyltransferase 4
ENSG00000156103	-0.240827	5.7754	0.000192127	0.00252195	MMP16	matrix metallopeptidase 16
ENSG00000185739	-0.937201	1.56973	0.000192946	0.00253042	SRL	sarcalumenin
ENSG00000102531	0.202635	7.12124	0.000194158	0.00254401	FNDC3A	fibronectin type III domain containing 3A
ENSG00000253746	-0.556499	2.7318	0.000195383	0.00255776
ENSG00000019582	-0.694242	4.22267	0.000195607	0.00255838	CD74	CD74 molecule
ENSG00000151892	0.315897	5.35326	0.000196542	0.00256831	GFRA1	GDNF family receptor alpha 1
ENSG00000126950	-0.273252	5.5152	0.000197464	0.00257803	TMEM35A	transmembrane protein 35A
ENSG00000184602	-0.518084	3.24745	0.000198495	0.00258917	SNN	stannin
ENSG00000187231	0.340993	4.88989	0.000198685	0.00258933	SESTD1	SEC14 and spectrin domain containing 1
ENSG00000060762	-0.411054	3.79421	0.000199802	0.00259922	MPC1	mitochondrial pyruvate carrier 1
ENSG00000130202	0.226561	6.08032	0.000199753	0.00259922	NECTIN2	nectin cell adhesion molecule 2
ENSG00000013016	0.204823	7.58556	0.000201006	0.00261254	EHD3	EH domain containing 3
ENSG00000105281	0.218606	6.60403	0.000202089	0.00262426	SLC1A5	solute carrier family 1 member 5
ENSG00000152049	0.307277	5.22526	0.000204564	0.00265232	KCNE4	potassium voltage-gated channel subfamily E regulatory subunit 4
ENSG00000154127	0.237952	5.82907	0.000204614	0.00265232	UBASH3B	ubiquitin associated and SH3 domain containing B
ENSG00000050820	0.252927	6.08339	0.000204963	0.00265333	BCAR1	BCAR1, Cas family scaffold protein
ENSG00000120137	0.262302	7.12982	0.000205057	0.00265333	PANK3	pantothenate kinase 3
ENSG00000103021	-1.03765	0.955722	0.000205401	0.00265369	CCDC113	coiled-coil domain containing 113
ENSG00000156304	0.37974	4.14795	0.00020545	0.00265369	SCAF4	SR-related CTD associated factor 4
ENSG00000158457	-1.10118	1.17409	0.000205982	0.0026582	TSPAN33	tetraspanin 33
ENSG00000011021	0.382064	4.33064	0.00020631	0.00266007	CLCN6	chloride voltage-gated channel 6
ENSG00000175087	-0.513764	3.23459	0.000209319	0.00269647	PDIK1L	PDLIM1 interacting kinase 1 like
ENSG00000129757	-0.438714	3.74473	0.000209552	0.00269708	CDKN1C	cyclin dependent kinase inhibitor 1C
ENSG00000181744	0.354174	4.31981	0.000209989	0.00270031	C3orf58	chromosome 3 open reading frame 58
ENSG00000134250	0.180716	8.77591	0.000212388	0.00272874	NOTCH2	notch 2
ENSG00000104415	0.278088	5.31925	0.000212706	0.00273042	WISP1	WNT1 inducible signaling pathway protein 1
ENSG00000176871	0.237756	6.17575	0.000213736	0.0027396	WSB2	WD repeat and SOCS box containing 2
ENSG00000200156	0.675145	3.15792	0.000213799	0.0027396	RNU5B-1	RNA, U5B small nuclear 1
ENSG00000178381	0.451053	3.40035	0.000217503	0.00278461	ZFAND2A	zinc finger AN1-type containing 2A
ENSG00000048707	0.261451	6.18485	0.000218694	0.00279493	VPS13D	vacuolar protein sorting 13 homolog D
ENSG00000167371	-1.05298	0.997238	0.000218681	0.00279493	PRRT2	proline rich transmembrane protein 2
ENSG00000075223	-0.238779	6.777	0.000218969	0.00279599	SEMA3C	semaphorin 3C
ENSG00000137478	0.367902	4.90081	0.000220287	0.00281036	FCHSD2	FCH and double SH3 domains 2
ENSG00000110911	0.286596	5.40751	0.000220986	0.00281668	SLC11A2	solute carrier family 11 member 2
ENSG00000161692	-0.782876	1.96806	0.000221171	0.00281668	DBF4B	DBF4 zinc finger B
ENSG00000150347	0.453257	7.78803	0.000222192	0.0028272	ARID5B	AT-rich interaction domain 5B
ENSG00000175183	-0.277565	5.38545	0.000223421	0.00284036	CSRP2	cysteine and glycine rich protein 2
ENSG00000096696	0.226205	6.83406	0.000224081	0.00284625	DSP	desmoplakin
ENSG00000243649	0.900287	3.49919	0.000225751	0.00286497	CFB	complement factor B
ENSG00000073792	0.265098	6.22257	0.000231266	0.0029324	IGF2BP2	insulin like growth factor 2 mRNA binding protein 2
ENSG00000139618	-0.381996	4.24899	0.000231742	0.00293587	BRCA2	BRCA2, DNA repair associated
ENSG00000114030	0.243861	5.98567	0.000232388	0.00294149	KPNA1	karyopherin subunit alpha 1
ENSG00000138802	0.273109	5.51719	0.000232593	0.00294152	SEC24B	SEC24 homolog B, COPII coat complex component
ENSG00000106211	0.215212	6.9361	0.000232805	0.00294164	HSPB1	heat shock protein family B (small) member 1
ENSG00000188452	0.41336	3.68663	0.000233355	0.00294603	CERKL	ceramide kinase like
ENSG00000113578	0.393756	5.00559	0.000234731	0.00296083	FGF1	fibroblast growth factor 1
ENSG00000135336	-0.287047	5.15574	0.000236236	0.00297719	ORC3	origin recognition complex subunit 3
ENSG00000170500	0.953967	0.899364	0.000236438	0.00297719	LONRF2	LON peptidase N-terminal domain and ring finger 2
ENSG00000158555	0.455969	3.42567	0.000238325	0.00299835	GDPD5	glycerophosphodiester phosphodiesterase domain containing 5
ENSG00000107771	0.29847	5.76094	0.000239048	0.00300451	CCSER2	coiled-coil serine rich protein 2
ENSG00000174791	-0.314383	5.10456	0.000239227	0.00300451	RIN1	Ras and Rab interactor 1
ENSG00000215386	-0.814613	1.66731	0.000239849	0.00300971
ENSG00000130741	-0.182757	8.03065	0.000241446	0.00302688	EIF2S3	eukaryotic translation initiation factor 2 subunit gamma
ENSG00000197694	0.176324	9.04847	0.000241634	0.00302688	SPTAN1	spectrin alpha, non-erythrocytic 1
ENSG00000090339	1.3709	6.95848	0.000243151	0.00303802	ICAM1	intercellular adhesion molecule 1
ENSG00000110921	0.326431	4.86737	0.000242838	0.00303802	MVK	mevalonate kinase
ENSG00000183134	-1.13566	1.04052	0.000242974	0.00303802	PTGDR2	prostaglandin D2 receptor 2
ENSG00000183798	0.809725	1.86251	0.000245562	0.00306552	EMILIN3	elastin microfibril interfacer 3
ENSG00000157551	0.990158	1.55294	0.000246332	0.00307249	KCNJ15	potassium voltage-gated channel subfamily J member 15
ENSG00000111341	0.531601	2.73205	0.000250034	0.00311599	MGP	matrix Gla protein
ENSG00000164967	-0.537461	2.93421	0.000250672	0.00312126	RPP25L	ribonuclease P/MRP subunit p25 like
ENSG00000148396	0.436321	6.66559	0.000252098	0.00313634	SEC16A	SEC16 homolog A, endoplasmic reticulum export factor
ENSG00000119801	0.194216	6.99183	0.000254187	0.00315961	YPEL5	yippee like 5
ENSG00000138760	0.181155	8.38035	0.000255015	0.0031672	SCARB2	scavenger receptor class B member 2
ENSG00000114554	0.19377	7.49347	0.00025818	0.0032023	PLXNA1	plexin A1
ENSG00000149289	0.419023	4.41949	0.000258282	0.0032023	ZC3H12C	zinc finger CCCH-type containing 12C
ENSG00000108582	0.186709	8.04284	0.000260317	0.00322478	CPD	carboxypeptidase D
ENSG00000124596	-0.379618	3.87857	0.000261317	0.00323441	OARD1	O-acyl-ADP-ribose deacylase 1
ENSG00000101335	0.185893	8.65046	0.00026366	0.00325798	MYL9	myosin light chain 9
ENSG00000133020	-1.03042	0.749438	0.00026367	0.00325798	MYH8	myosin heavy chain 8
ENSG00000125821	-0.290576	5.00442	0.000264398	0.0032642	DTD1	D-tyrosyl-tRNA deacylase 1
ENSG00000103051	-0.260731	5.69259	0.000265048	0.00326837	COG4	component of oligomeric golgi complex 4
ENSG00000152465	0.245738	5.75479	0.000265185	0.00326837	NMT2	N-myristoyltransferase 2
ENSG00000132436	-0.35385	4.29395	0.00026579	0.00327305	FIGNL1	fidgetin like 1
ENSG00000145349	0.187354	7.20767	0.000268036	0.00329624	CAMK2D	calcium/calmodulin dependent protein kinase II delta
ENSG00000156599	0.221463	6.52273	0.000268127	0.00329624	ZDHHC5	zinc finger DHHC-type containing 5
ENSG00000106080	0.192132	7.19277	0.000269019	0.00330162	FKBP14	FK506 binding protein 14
ENSG00000166801	-0.258992	5.70773	0.000268991	0.00330162	FAM111A	family with sequence similarity 111 member A
ENSG00000166888	0.205264	6.74267	0.00027022	0.00331355	STAT6	signal transducer and activator of transcription 6
ENSG00000145819	0.449039	3.48087	0.000274937	0.00336288	ARHGAP26	Rho GTPase activating protein 26
ENSG00000154001	0.411317	5.78802	0.000274858	0.00336288	PPP2R5E	protein phosphatase 2 regulatory subunit B'epsilon
ENSG00000231925	0.199939	7.24435	0.000274541	0.00336288	TAPBP	TAP binding protein
ENSG00000166068	0.24589	6.72191	0.000275707	0.00336947	SPRED1	sprouty related EVH1 domain containing 1
ENSG00000108848	-0.469035	5.37594	0.000279772	0.00341341	LUC7L3	LUC7 like 3 pre-mRNA splicing factor
ENSG00000213186	-0.317018	4.85715	0.000279597	0.00341341	TRIM59	tripartite motif containing 59
ENSG00000167881	0.254801	5.98059	0.000280897	0.00342426	SRP68	signal recognition particle 68
ENSG00000087589	0.419379	3.48637	0.000281363	0.00342707	CASS4	Cas scaffold protein family member 4
ENSG00000049323	-0.17162	9.32565	0.000282599	0.00343521	LTBP1	latent transforming growth factor beta binding protein 1
ENSG00000092036	-0.425201	3.60185	0.000282427	0.00343521	HAUS4	HAUS augmin like complex subunit 4
ENSG00000184838	0.374987	3.7964	0.000282741	0.00343521	PRR16	proline rich 16
ENSG00000164087	-0.531021	3.1692	0.000284449	0.00345307	POC1A	POC1 centriolar protein A
ENSG00000111897	0.178672	8.41163	0.000286768	0.00347832	SERINC1	serine incorporator 1
ENSG00000170425	0.541784	2.97454	0.00028702	0.00347847	ADORA2B	adenosine A2b receptor
ENSG00000173064	0.393658	4.82864	0.00028817	0.0034895	HECTD4	HECT domain E3 ubiquitin protein ligase 4
ENSG00000072818	-0.916052	1.32075	0.000288668	0.00349003	ACAP1	ArfGAP with coiled-coil, ankyrin repeat and PH domains 1
ENSG00000163249	0.35914	4.21304	0.000288694	0.00349003	CCNYL1	cyclin Y like 1
ENSG00000109072	1.37125	0.107988	0.0002904	0.00350773	VTN	vitronectin
ENSG00000138092	-0.369334	4.29775	0.000291729	0.00352086	CENPO	centromere protein O
ENSG00000071794	-0.223689	6.35501	0.000292706	0.00352972	HLTF	helicase like transcription factor
ENSG00000169499	-0.265914	5.39268	0.000294684	0.00355062	PLEKHA2	pleckstrin homology domain containing A2
ENSG00000110651	0.184292	8.26775	0.000295482	0.0035573	CD81	CD81 molecule
ENSG00000141452	0.351031	4.20255	0.000295902	0.0035594	RMC1	regulator of MON1-CCZ1
ENSG00000138018	0.254303	5.51556	0.000297023	0.00356918	SELENOI	selenoprotein I
ENSG00000203727	-0.582514	2.35821	0.000297206	0.00356918	SAMD5	sterile alpha motif domain containing 5
ENSG00000167005	-0.193964	7.44446	0.000297649	0.00357154	NUDT21	nudix hydrolase 21
ENSG00000139567	0.271642	5.27884	0.000298635	0.00357919	ACVRL1	activin A receptor like type 1
ENSG00000186834	-0.269101	5.59877	0.000298779	0.00357919	HEXIM1	hexamethylene bisacetamide inducible 1
ENSG00000125347	0.365875	4.42986	0.000299173	0.00358023	IRF1	interferon regulatory factor 1
ENSG00000130816	-0.212576	6.36998	0.000299358	0.00358023	DNMT1	DNA methyltransferase 1
ENSG00000067900	0.207554	7.08328	0.00030007	0.00358559	ROCK1	Rho associated coiled-coil containing protein kinase 1
ENSG00000137393	0.458365	3.50175	0.0003003	0.00358559	RNF144B	ring finger protein 144B
ENSG00000166592	0.835638	2.1036	0.000302993	0.00361477	RRAD	RRAD, Ras related glycolysis inhibitor and calcium channel regulator
ENSG00000134308	-0.168918	8.35196	0.000303494	0.00361777	YWHAQ	tyrosine 3-monooxygenase/tryptophan 5-monooxygenase activation protein theta
ENSG00000141367	0.172192	9.75494	0.000304084	0.00362184	CLTC	clathrin heavy chain
ENSG00000157764	0.31266	5.05823	0.000306516	0.00364781	BRAF	B-Raf proto-oncogene, serine/threonine kinase
ENSG00000146063	-0.339988	4.63465	0.000307256	0.00365363	TRIM41	tripartite motif containing 41
ENSG00000033327	0.273306	5.18291	0.000308343	0.00366226	GAB2	GRB2 associated binding protein 2
ENSG00000173641	0.790682	1.52617	0.000308485	0.00366226	HSPB7	heat shock protein family B (small) member 7
ENSG00000184014	0.192859	7.59762	0.00030987	0.00367569	DENND5A	DENN domain containing 5A
ENSG00000183287	0.249522	5.60673	0.000312424	0.00370297	CCBE1	collagen and calcium binding EGF domains 1
ENSG00000150938	0.198453	8.77196	0.000315075	0.00373134	CRIM1	cysteine rich transmembrane BMP regulator 1
ENSG00000139350	0.21061	6.46227	0.000321668	0.00380632	NEDD1	neural precursor cell expressed, developmentally down-regulated 1
ENSG00000180354	-0.295063	5.07075	0.000324904	0.00384148	MTURN	maturin, neural progenitor differentiation regulator homolog
ENSG00000182118	0.652331	2.32437	0.000327806	0.00387264	FAM89A	family with sequence similarity 89 member A
ENSG00000119714	-0.63204	2.98037	0.000328263	0.0038749	GPR68	G protein-coupled receptor 68
ENSG00000142166	0.198722	6.85395	0.000328983	0.00388024	IFNAR1	interferon alpha and beta receptor subunit 1
ENSG00000116044	0.239879	5.98223	0.000330014	0.00388924	NFE2L2	nuclear factor, erythroid 2 like 2
ENSG00000153815	0.397563	3.77056	0.0003332	0.00392361	CMIP	c-Maf inducing protein
ENSG00000059588	-0.284355	5.02209	0.000334962	0.00393797	TARBP1	TAR (HIV-1) RNA binding protein 1
ENSG00000172716	0.206946	7.0674	0.000334796	0.00393797	SLFN11	schlafen family member 11
ENSG00000148339	0.310392	4.56641	0.000338657	0.0039782	SLC25A25	solute carrier family 25 member 25
ENSG00000162692	0.729043	7.23753	0.000341764	0.00401144	VCAM1	vascular cell adhesion molecule 1
ENSG00000081377	0.297267	4.75897	0.000342078	0.00401189	CDC14B	cell division cycle 14B
ENSG00000115828	-0.296155	5.06716	0.000342997	0.00401942	QPCT	glutaminyl-peptide cyclotransferase
ENSG00000148248	0.168171	9.12067	0.000345328	0.00404348	SURF4	surfeit 4
ENSG00000125430	0.320294	4.62657	0.000347012	0.00405993	HS3ST3B1	heparan sulfate-glucosamine 3-sulfotransferase 3B1
ENSG00000160097	-0.513453	2.98847	0.00034826	0.00407126	FNDC5	fibronectin type III domain containing 5
ENSG00000185344	0.254595	5.40539	0.000348559	0.00407147	ATP6V0A2	ATPase H+ transporting V0 subunit a2
ENSG00000187741	-0.501172	3.26223	0.000349426	0.00407832	FANCA	Fanconi anemia complementation group A
ENSG00000144749	0.20151	6.85593	0.000349867	0.00408019	LRIG1	leucine rich repeats and immunoglobulin like domains 1
ENSG00000060718	0.38599	5.13018	0.000350561	0.00408261	COL11A1	collagen type XI alpha 1 chain
ENSG00000063046	-0.159834	9.176	0.000350637	0.00408261	EIF4B	eukaryotic translation initiation factor 4B
ENSG00000008311	-0.294477	4.7541	0.000354606	0.00412222	AASS	aminoadipate-semialdehyde synthase
ENSG00000106462	-0.352804	4.19467	0.000354406	0.00412222	EZH2	enhancer of zeste 2 polycomb repressive complex 2 subunit
ENSG00000223749	-0.563283	4.81101	0.000354945	0.00412287	MIR503HG	MIR503 host gene
ENSG00000188157	0.189943	7.74015	0.000359858	0.0041766	AGRN	agrin
ENSG00000104081	-0.617958	2.9549	0.000361598	0.00419344	BMF	Bcl2 modifying factor
ENSG00000149212	-0.321307	6.29073	0.000367126	0.00425416	SESN3	sestrin 3
ENSG00000014138	-0.338729	4.35926	0.000369145	0.00427414	POLA2	DNA polymerase alpha 2, accessory subunit
ENSG00000091527	0.168824	8.3127	0.000370326	0.00428099	CDV3	CDV3 homolog
ENSG00000147408	0.650631	2.59196	0.000370045	0.00428099	CSGALNACT1	chondroitin sulfate N-acetylgalactosaminyltransferase 1
ENSG00000061337	0.295919	4.6858	0.000372244	0.00429975	LZTS1	leucine zipper tumor suppressor 1
ENSG00000073008	0.30192	4.81442	0.000374584	0.00432334	PVR	poliovirus receptor
ENSG00000007237	0.259873	6.14824	0.000375331	0.00432852	GAS7	growth arrest specific 7
ENSG00000134508	0.362043	4.07696	0.000382282	0.00440518	CABLES1	Cdk5 and Abl enzyme substrate 1
ENSG00000125740	0.979538	0.743092	0.000383381	0.00441435	FOSB	FosB proto-oncogene, AP-1 transcription factor subunit
ENSG00000126775	-0.288887	4.94294	0.00038381	0.0044158	ATG14	autophagy related 14
ENSG00000159403	0.308619	9.20308	0.000385676	0.00443375	C1R	complement C1r
ENSG00000131080	-0.261675	5.56329	0.000386879	0.00444406	EDA2R	ectodysplasin A2 receptor
ENSG00000171033	-0.4762	3.10041	0.000387586	0.00444866	PKIA	cAMP-dependent protein kinase inhibitor alpha
ENSG00000165434	0.328654	4.80746	0.000390995	0.00448425	PGM2L1	phosphoglucomutase 2 like 1
ENSG00000117586	0.309692	4.86864	0.000399039	0.00457289	TNFSF4	TNF superfamily member 4
ENSG00000151445	-0.312165	4.85101	0.000401523	0.00459517	VIPAS39	VPS33B interacting protein, apical-basolateral polarity regulator, spe-39 homolog
ENSG00000178878	-0.498368	3.32772	0.000401615	0.00459517	APOLD1	apolipoprotein L domain containing 1
ENSG00000124198	0.216836	6.44301	0.000402134	0.00459749	ARFGEF2	ADP ribosylation factor guanine nucleotide exchange factor 2
ENSG00000275591	-1.02085	1.09259	0.000408406	0.00466552	XKR5	XK related 5
ENSG00000184304	0.357199	4.83744	0.000410807	0.00468927	PRKD1	protein kinase D1
ENSG00000168066	0.23769	6.20534	0.000413909	0.00472097	SF1	splicing factor 1
ENSG00000025772	-0.294224	5.37577	0.000417017	0.00475268	TOMM34	translocase of outer mitochondrial membrane 34
ENSG00000126878	-1.1568	0.517215	0.00041797	0.00475982	AIF1L	allograft inflammatory factor 1 like
ENSG00000186594	0.236966	6.22067	0.000420662	0.00478672	MIR22HG	MIR22 host gene
ENSG00000105792	0.682285	2.10847	0.000421643	0.00479038	CFAP69	cilia and flagella associated protein 69
ENSG00000158615	0.209901	6.46561	0.00042136	0.00479038	PPP1R15B	protein phosphatase 1 regulatory subunit 15B
ENSG00000178498	-0.420158	3.55208	0.000422262	0.00479367	DTX3	deltex E3 ubiquitin ligase 3
ENSG00000007968	-0.765126	1.88349	0.000423532	0.00480433	E2F2	E2F transcription factor 2
ENSG00000253873	0.405661	3.76242	0.00042861	0.00485814	PCDHGA11	protocadherin gamma subfamily A, 11
ENSG00000136869	0.498855	3.19244	0.000429497	0.0048644	TLR4	toll like receptor 4
ENSG00000197381	0.325444	4.33133	0.00043568	0.00493058	ADARB1	adenosine deaminase, RNA specific B1
ENSG00000103540	-0.285387	4.91983	0.000436424	0.00493516	CCP110	centriolar coiled-coil protein 110
ENSG00000072952	0.680535	2.33565	0.000438339	0.00495021	MRVI1	murine retrovirus integration site 1 homolog
ENSG00000077522	-0.718005	1.78798	0.000438777	0.00495021	ACTN2	actinin alpha 2
ENSG00000169604	0.230993	6.8873	0.000438701	0.00495021	ANTXR1	anthrax toxin receptor 1
ENSG00000130309	0.188054	7.25163	0.000440166	0.00495434	COLGALT1	collagen beta(1-O)galactosyltransferase 1
ENSG00000166750	0.186725	7.77447	0.000439506	0.00495434	SLFN5	schlafen family member 5
ENSG00000206530	-0.60263	2.31647	0.000439999	0.00495434	CFAP44	cilia and flagella associated protein 44
ENSG00000153246	0.350336	4.27389	0.000441562	0.0049662	PLA2R1	phospholipase A2 receptor 1
ENSG00000137819	0.490009	2.77473	0.000443618	0.00498547	PAQR5	progestin and adipoQ receptor family member 5
ENSG00000169062	-0.321051	4.33845	0.000447565	0.00502594	UPF3A	UPF3A, regulator of nonsense mediated mRNA decay
ENSG00000196821	0.210501	6.44917	0.00045042	0.0050541	C6orf106	chromosome 6 open reading frame 106
ENSG00000128849	0.726071	3.7224	0.000453216	0.00508154	CGNL1	cingulin like 1
ENSG00000150990	0.306315	4.86667	0.000457257	0.0051229	DHX37	DEAH-box helicase 37
ENSG00000022267	0.239748	5.79655	0.000459688	0.00514616	FHL1	four and a half LIM domains 1
ENSG00000128294	0.286485	4.56561	0.000462092	0.00516625	TPST2	tyrosylprotein sulfotransferase 2
ENSG00000138821	1.86344	5.1589	0.000462193	0.00516625	SLC39A8	solute carrier family 39 member 8
ENSG00000136802	0.232375	5.72312	0.000464662	0.00518587	LRRC8A	leucine rich repeat containing 8 VRAC subunit A
ENSG00000138756	0.26147	5.61738	0.000464633	0.00518587	BMP2K	BMP2 inducible kinase
ENSG00000067798	0.198719	6.48409	0.000466228	0.00519936	NAV3	neuron navigator 3
ENSG00000133065	0.330452	4.19972	0.000467759	0.00521243	SLC41A1	solute carrier family 41 member 1
ENSG00000108468	-0.220965	6.38602	0.000469813	0.0052313	CBX1	chromobox 1
ENSG00000140463	-0.299029	4.60937	0.000472775	0.00525958	BBS4	Bardet-Biedl syndrome 4
ENSG00000279970	0.932037	0.764491	0.000473076	0.00525958
ENSG00000151239	-0.241811	6.43294	0.000474981	0.00527395	TWF1	twinfilin actin binding protein 1
ENSG00000203485	0.302651	5.1099	0.000475095	0.00527395	INF2	inverted formin, FH2 and WH2 domain containing
ENSG00000175356	0.607903	2.13498	0.000477799	0.00529992	SCUBE2	signal peptide, CUB domain and EGF like domain containing 2
ENSG00000170832	0.240807	6.01979	0.000483365	0.00535758	USP32	ubiquitin specific peptidase 32
ENSG00000196890	-0.688505	2.28242	0.000486648	0.00538985	HIST3H2BB	histone cluster 3 H2B family member b
ENSG00000006607	0.239009	5.75426	0.00048954	0.00541117	FARP2	FERM, ARH/RhoGEF and pleckstrin domain protein 2
ENSG00000117115	-0.979917	0.831694	0.00048969	0.00541117	PADI2	peptidyl arginine deiminase 2
ENSG00000141429	0.192405	7.1854	0.000489345	0.00541117	GALNT1	polypeptide N-acetylgalactosaminyltransferase 1
ENSG00000171928	0.337984	4.26512	0.000490079	0.00541135	TVP23B	trans-golgi network vesicle protein 23 homolog B
ENSG00000164237	0.330617	4.47654	0.000491538	0.00542334	CMBL	carboxymethylenebutenolidase homolog
ENSG00000163513	0.186553	7.79964	0.000493344	0.00543914	TGFBR2	transforming growth factor beta receptor 2
ENSG00000122873	-0.290821	5.1653	0.000493771	0.00543971	CISD1	CDGSH iron sulfur domain 1
ENSG00000100285	-0.610908	2.18683	0.000497166	0.00547297	NEFH	neurofilament heavy
ENSG00000172156	1.79793	3.73813	0.000497822	0.00547604	CCL11	C-C motif chemokine ligand 11
ENSG00000132000	0.679911	2.16965	0.000498815	0.00548282	PODNL1	podocan like 1
ENSG00000185669	0.871339	1.19621	0.000499727	0.00548869	SNAI3	snail family transcriptional repressor 3
ENSG00000102144	0.180168	8.5364	0.0005018	0.00550314	PGK1	phosphoglycerate kinase 1
ENSG00000162298	0.357008	4.23305	0.000501707	0.00550314	SYVN1	synoviolin 1
ENSG00000082805	0.284005	6.12139	0.000504016	0.00552327	ERC1	ELKS/RAB6-interacting/CAST family member 1
ENSG00000077514	-0.295522	4.54838	0.000507879	0.00555722	POLD3	DNA polymerase delta 3, accessory subunit
ENSG00000084710	-0.513873	2.77641	0.000507497	0.00555722	EFR3B	EFR3 homolog B
ENSG00000198108	0.400559	4.33036	0.000515058	0.00563153	CHSY3	chondroitin sulfate synthase 3
ENSG00000102317	-0.167619	8.1066	0.00051699	0.00564841	RBM3	RNA binding motif protein 3
ENSG00000152413	0.361521	3.73712	0.000517703	0.00565194	HOMER1	homer scaffold protein 1
ENSG00000170037	-0.297753	4.79522	0.000518215	0.00565329	CNTROB	centrobin, centriole duplication and spindle assembly protein
ENSG00000164951	0.241566	5.62179	0.000525265	0.0057259	PDP1	pyruvate dehyrogenase phosphatase catalytic subunit 1
ENSG00000130827	0.290605	5.28519	0.000529423	0.0057669	PLXNA3	plexin A3
ENSG00000181072	0.439353	3.5282	0.000531087	0.00578069	CHRM2	cholinergic receptor muscarinic 2
ENSG00000005059	-0.322999	4.43929	0.000532914	0.00579558	MCUB	mitochondrial calcium uniporter dominant negative beta subunit
ENSG00000106268	-0.449036	3.26433	0.000533651	0.00579558	NUDT1	nudix hydrolase 1
ENSG00000144040	-0.28836	4.64672	0.000533307	0.00579558	SFXN5	sideroflexin 5
ENSG00000103966	0.237148	6.21428	0.000535872	0.00581159	EHD4	EH domain containing 4
ENSG00000239474	-0.667311	1.87196	0.000535925	0.00581159	KLHL41	kelch like family member 41
ENSG00000143537	0.21604	5.88117	0.000536857	0.00581735	ADAM15	ADAM metallopeptidase domain 15
ENSG00000189159	-0.200145	6.46337	0.000541102	0.00585898	JPT1	Jupiter microtubule associated homolog 1
ENSG00000117410	0.250239	5.24078	0.000545506	0.00589501	ATP6V0B	ATPase H+ transporting V0 subunit b
ENSG00000137575	0.184876	7.23512	0.000545368	0.00589501	SDCBP	syndecan binding protein
ENSG00000187109	-0.149832	9.30384	0.000545647	0.00589501	NAP1L1	nucleosome assembly protein 1 like 1
ENSG00000133069	-0.575792	2.67382	0.000546295	0.00589763	TMCC2	transmembrane and coiled-coil domain family 2
ENSG00000117758	0.205784	6.47114	0.00054718	0.0059028	STX12	syntaxin 12
ENSG00000137693	0.161749	8.23191	0.00055305	0.0059617	YAP1	Yes associated protein 1
ENSG00000175215	0.181671	7.97051	0.000559462	0.00602634	CTDSP2	CTD small phosphatase 2
ENSG00000168496	-0.307668	5.02536	0.00056181	0.00604716	FEN1	flap structure-specific endonuclease 1
ENSG00000100985	-1.9184	2.25172	0.000563837	0.00606448	MMP9	matrix metallopeptidase 9
ENSG00000115738	-0.222653	5.71844	0.000564841	0.0060663	ID2	inhibitor of DNA binding 2
ENSG00000162889	0.191238	6.86627	0.000564488	0.0060663	MAPKAPK2	mitogen-activated protein kinase-activated protein kinase 2
ENSG00000152795	-0.181105	7.90177	0.000567204	0.00608718	HNRNPDL	heterogeneous nuclear ribonucleoprotein D like
ENSG00000274349	-0.665034	2.06769	0.000568975	0.00610168	ZNF658	zinc finger protein 658
ENSG00000121236	-0.669433	2.19898	0.000570491	0.00610892	TRIM6	tripartite motif containing 6
ENSG00000174021	0.238319	5.90962	0.000570133	0.00610892	GNG5	G protein subunit gamma 5
ENSG00000078070	-0.346163	4.28919	0.000577313	0.00617742	MCCC1	methylcrotonoyl-CoA carboxylase 1
ENSG00000198862	0.199772	6.39806	0.000579208	0.00619313	LTN1	listerin E3 ubiquitin protein ligase 1
ENSG00000070770	0.267618	6.09999	0.000581111	0.00620891	CSNK2A2	casein kinase 2 alpha 2
ENSG00000109452	-0.302887	4.26853	0.00058466	0.00624111	INPP4B	inositol polyphosphate-4-phosphatase type II B
ENSG00000181019	-0.211137	6.31168	0.000584983	0.00624111	NQO1	NAD(P)H quinone dehydrogenase 1
ENSG00000166016	0.810914	1.40582	0.000586628	0.00625407	ABTB2	ankyrin repeat and BTB domain containing 2
ENSG00000052795	0.33383	4.29428	0.000587372	0.00625741	FNIP2	folliculin interacting protein 2
ENSG00000138777	-0.283107	4.87608	0.00059337	0.00631668	PPA2	pyrophosphatase (inorganic) 2
ENSG00000103187	0.173504	7.64035	0.000595339	0.006333	COTL1	coactosin like F-actin binding protein 1
ENSG00000120833	0.730076	1.63198	0.000597052	0.00634193	SOCS2	suppressor of cytokine signaling 2
ENSG00000156675	0.594078	3.12764	0.00059668	0.00634193	RAB11FIP1	RAB11 family interacting protein 1
ENSG00000168530	-1.11863	0.463765	0.000602856	0.00639891	MYL1	myosin light chain 1
ENSG00000196663	0.251244	5.2183	0.000605342	0.0064206	TECPR2	tectonin beta-propeller repeat containing 2
ENSG00000010361	-0.576179	2.49578	0.000607098	0.00643453	FUZ	fuzzy planar cell polarity protein
ENSG00000198911	0.617202	6.96937	0.000608852	0.00644842	SREBF2	sterol regulatory element binding transcription factor 2
ENSG00000148680	0.880553	1.46034	0.000610115	0.00645709	HTR7	5-hydroxytryptamine receptor 7
ENSG00000198842	-1.58918	-0.443795	0.000613796	0.00649132	DUSP27	dual specificity phosphatase 27, atypical
ENSG00000145555	0.186781	7.619	0.000619111	0.00654277	MYO10	myosin X
ENSG00000259345	0.878836	1.28903	0.000619627	0.00654346
ENSG00000197119	-0.520159	2.79883	0.000621117	0.00655444	SLC25A29	solute carrier family 25 member 29
ENSG00000167601	-0.158788	8.19118	0.000625131	0.006592	AXL	AXL receptor tyrosine kinase
ENSG00000074755	0.234537	6.02847	0.000628749	0.00662534	ZZEF1	zinc finger ZZ-type and EF-hand domain containing 1
ENSG00000129173	-0.691204	2.2869	0.000630764	0.0066411	E2F8	E2F transcription factor 8
ENSG00000135902	-1.18216	0.438157	0.000631158	0.0066411	CHRND	cholinergic receptor nicotinic delta subunit
ENSG00000176641	0.293266	4.5122	0.000637333	0.00670122	RNF152	ring finger protein 152
ENSG00000085276	-0.445624	3.31508	0.000638	0.00670339	MECOM	MDS1 and EVI1 complex locus
ENSG00000196465	-0.249066	5.5521	0.000639627	0.00671562	MYL6B	myosin light chain 6B
ENSG00000104047	0.22754	5.55133	0.000654244	0.00685918	DTWD1	DTW domain containing 1
ENSG00000186432	0.180496	7.54805	0.000653773	0.00685918	KPNA4	karyopherin subunit alpha 4
ENSG00000092199	-0.161397	8.21232	0.000655391	0.00686624	HNRNPC	heterogeneous nuclear ribonucleoprotein C (C1/C2)
ENSG00000125968	-0.68693	1.99231	0.000658281	0.00688803	ID1	inhibitor of DNA binding 1, HLH protein
ENSG00000187720	0.197003	7.27651	0.000658418	0.00688803	THSD4	thrombospondin type 1 domain containing 4
ENSG00000113070	0.569628	2.52859	0.000661175	0.0069119	HBEGF	heparin binding EGF like growth factor
ENSG00000110880	0.157223	8.47009	0.000664572	0.00692937	CORO1C	coronin 1C
ENSG00000117318	-0.492726	3.22345	0.000664754	0.00692937	ID3	inhibitor of DNA binding 3, HLH protein
ENSG00000196932	-0.450503	3.14115	0.000664441	0.00692937	TMEM26	transmembrane protein 26
ENSG00000235217	-0.352656	3.93482	0.000663872	0.00692937	TSPY26P	testis specific protein, Y-linked 26, pseudogene
ENSG00000146433	0.186523	6.58509	0.000666741	0.0069451	TMEM181	transmembrane protein 181
ENSG00000108061	0.214777	6.19341	0.00066782	0.00695135	SHOC2	SHOC2, leucine rich repeat scaffold protein
ENSG00000121879	0.220692	5.8046	0.000669245	0.00696121	PIK3CA	phosphatidylinositol-4,5-bisphosphate 3-kinase catalytic subunit alpha
ENSG00000147573	-0.945157	1.02709	0.000669815	0.00696215	TRIM55	tripartite motif containing 55
ENSG00000120885	-0.191584	8.15335	0.000670935	0.0069688	CLU	clusterin
ENSG00000017260	0.193701	7.18274	0.000673943	0.00699005	ATP2C1	ATPase secretory pathway Ca2+ transporting 1
ENSG00000182718	-0.17125	10.7443	0.000673779	0.00699005	ANXA2	annexin A2
ENSG00000151304	0.346011	3.93824	0.00067636	0.00701012	SRFBP1	serum response factor binding protein 1
ENSG00000110987	0.405129	3.58623	0.000681484	0.0070582	BCL7A	BCL tumor suppressor 7A
ENSG00000149554	-0.309136	4.61165	0.000682379	0.00706243	CHEK1	checkpoint kinase 1
ENSG00000103351	-0.338206	4.75764	0.000684581	0.00708018	CLUAP1	clusterin associated protein 1
ENSG00000176225	-0.387599	3.49112	0.000689852	0.00712709	RTTN	rotatin
ENSG00000183762	0.276103	5.2	0.000690098	0.00712709	KREMEN1	kringle containing transmembrane protein 1
ENSG00000071575	0.265937	5.05414	0.00069093	0.00713061	TRIB2	tribbles pseudokinase 2
ENSG00000151458	0.208861	6.94451	0.000693453	0.00715158	ANKRD50	ankyrin repeat domain 50
ENSG00000278540	0.193929	7.33725	0.000699696	0.00721084	ACACA	acetyl-CoA carboxylase alpha
ENSG00000157353	-0.513568	2.76365	0.000707833	0.00728952	FUK	fucokinase
ENSG00000187325	-0.293534	4.75202	0.000710261	0.00730935	TAF9B	TATA-box binding protein associated factor 9b
ENSG00000101745	0.269864	5.30904	0.00071409	0.00734355	ANKRD12	ankyrin repeat domain 12
ENSG00000110713	0.181044	7.05694	0.00071701	0.00736837	NUP98	nucleoporin 98
ENSG00000160326	0.77687	4.55382	0.000718836	0.0073767	SLC2A6	solute carrier family 2 member 6
ENSG00000240929	-1.08589	0.823324	0.000718418	0.0073767
ENSG00000132424	-0.395811	5.65974	0.000731199	0.00749828	PNISR	PNN interacting serine and arginine rich protein
ENSG00000177084	-0.290519	4.84972	0.000735354	0.00753557	POLE	DNA polymerase epsilon, catalytic subunit
ENSG00000128944	-0.330551	4.19785	0.000743303	0.00761165	KNSTRN	kinetochore localized astrin (SPAG5) binding protein
ENSG00000135956	0.217425	5.75352	0.000744709	0.00762068	TMEM127	transmembrane protein 127
ENSG00000104723	-0.180793	6.88484	0.000754234	0.00771272	TUSC3	tumor suppressor candidate 3
ENSG00000065150	-0.159009	8.74925	0.000757316	0.0077225	IPO5	importin 5
ENSG00000115593	-1.40864	-0.317341	0.000755861	0.0077225	SMYD1	SET and MYND domain containing 1
ENSG00000123989	0.197096	7.07009	0.000756807	0.0077225	CHPF	chondroitin polymerizing factor
ENSG00000179750	-1.06049	1.38583	0.000756363	0.0077225	APOBEC3B	apolipoprotein B mRNA editing enzyme catalytic subunit 3B
ENSG00000203668	-0.286292	5.52595	0.000763656	0.00778169	CHML	CHM like, Rab escort protein 2
ENSG00000197879	0.155136	8.20156	0.000764683	0.00778669	MYO1C	myosin IC
ENSG00000127241	-0.279034	5.68874	0.00076686	0.00779879	MASP1	mannan binding lectin serine peptidase 1
ENSG00000183346	-0.895023	0.975175	0.000766945	0.00779879	CABCOCO1	ciliary associated calcium binding coiled-coil 1
ENSG00000197142	0.914903	1.78316	0.000772462	0.00784941	ACSL5	acyl-CoA synthetase long chain family member 5
ENSG00000162819	-0.24602	6.36432	0.000774096	0.00786051	BROX	BRO1 domain and CAAX motif containing
ENSG00000156453	1.15304	0.201709	0.000774727	0.00786142	PCDH1	protocadherin 1
ENSG00000186625	-0.294567	4.44849	0.000779007	0.00789933	KATNA1	katanin catalytic subunit A1
ENSG00000171843	-0.289848	4.6487	0.000780042	0.00790432	MLLT3	MLLT3, super elongation complex subunit
ENSG00000129521	-0.952861	1.07454	0.000783576	0.00793459	EGLN3	egl-9 family hypoxia inducible factor 3
ENSG00000111266	0.437786	3.76964	0.000784876	0.00794222	DUSP16	dual specificity phosphatase 16
ENSG00000083168	0.216019	6.17162	0.000785635	0.00794438	KAT6A	lysine acetyltransferase 6A
ENSG00000174705	0.281206	6.71851	0.000786769	0.0079503	SH3PXD2B	SH3 and PX domains 2B
ENSG00000107282	0.505726	3.63829	0.000798663	0.00806489	APBA1	amyloid beta precursor protein binding family A member 1
ENSG00000143374	-0.354759	3.75431	0.000809441	0.00816804	TARS2	threonyl-tRNA synthetase 2, mitochondrial
ENSG00000206190	0.284443	5.07432	0.000817464	0.00824329	ATP10A	ATPase phospholipid transporting 10A (putative)
ENSG00000130600	0.224541	5.61858	0.000820863	0.00826732	H19	H19, imprinted maternally expressed transcript (non-protein coding)
ENSG00000161267	-0.843304	1.45421	0.000820986	0.00826732	BDH1	3-hydroxybutyrate dehydrogenase 1
ENSG00000109220	0.299072	4.66283	0.00082415	0.0082877	CHIC2	cysteine rich hydrophobic domain 2
ENSG00000154237	0.296241	4.81942	0.000823922	0.0082877	LRRK1	leucine rich repeat kinase 1
ENSG00000106123	0.384655	3.43207	0.000825445	0.00829498	EPHB6	EPH receptor B6
ENSG00000198342	-0.775356	1.70673	0.000826128	0.00829611	ZNF442	zinc finger protein 442
ENSG00000162695	0.204628	6.75941	0.000830494	0.0083227	SLC30A7	solute carrier family 30 member 7
ENSG00000168621	0.404102	3.25873	0.000829912	0.0083227	GDNF	glial cell derived neurotrophic factor
ENSG00000175220	0.195385	6.3336	0.000830134	0.0083227	ARHGAP1	Rho GTPase activating protein 1
ENSG00000119314	0.235413	6.21871	0.000831784	0.00832988	PTBP3	polypyrimidine tract binding protein 3
ENSG00000123388	-0.370007	3.66973	0.000832579	0.0083321	HOXC11	homeobox C11
ENSG00000205581	-0.196138	6.77129	0.000837769	0.00837827	HMGN1	high mobility group nucleosome binding domain 1
ENSG00000245694	-0.451947	3.27393	0.000844244	0.00843721	LOC101927480	uncharacterized LOC101927480
ENSG00000213551	-0.342275	3.8909	0.000848208	0.00847101	DNAJC9	DnaJ heat shock protein family (Hsp40) member C9
ENSG00000196159	0.28081	6.21167	0.000851443	0.00849747	FAT4	FAT atypical cadherin 4
ENSG00000196639	0.250816	5.37636	0.000854787	0.00852499	HRH1	histamine receptor H1
ENSG00000124920	0.590741	2.68382	0.000860486	0.00857594	MYRF	myelin regulatory factor
ENSG00000106617	0.315688	4.17224	0.000861536	0.00858052	PRKAG2	protein kinase AMP-activated non-catalytic subunit gamma 2
ENSG00000172731	-0.507441	2.82782	0.000862127	0.00858052	LRRC20	leucine rich repeat containing 20
ENSG00000226380	0.514537	2.61524	0.000863562	0.00858892
ENSG00000115884	-0.179958	7.04474	0.000866999	0.00861721	SDC1	syndecan 1
ENSG00000126883	0.314045	4.66613	0.000869029	0.00861989	NUP214	nucleoporin 214
ENSG00000145362	-0.211528	6.06966	0.000869642	0.00861989	ANK2	ankyrin 2
ENSG00000146535	0.20408	6.27652	0.00086962	0.00861989	GNA12	G protein subunit alpha 12
ENSG00000148840	0.260338	5.19516	0.000868863	0.00861989	PPRC1	peroxisome proliferator-activated receptor gamma, coactivator-related 1
ENSG00000139178	0.233401	5.63915	0.000870276	0.0086203	C1RL	complement C1r subcomponent like
ENSG00000197977	0.418426	3.88227	0.000872672	0.00863814	ELOVL2	ELOVL fatty acid elongase 2
ENSG00000100479	-0.546465	2.56738	0.000874283	0.0086482	POLE2	DNA polymerase epsilon 2, accessory subunit
ENSG00000161551	-0.5947	2.16089	0.000875526	0.0086546	ZNF577	zinc finger protein 577
ENSG00000130589	0.356491	5.22456	0.000877626	0.00866946	HELZ2	helicase with zinc finger 2
ENSG00000101444	-0.183492	6.77316	0.000878818	0.00867534	AHCY	adenosylhomocysteinase
ENSG00000178104	0.192078	7.05969	0.000880516	0.00868621	PDE4DIP	phosphodiesterase 4D interacting protein
ENSG00000198945	-0.250129	5.04803	0.000882193	0.00869199	L3MBTL3	L3MBTL3, histone methyl-lysine binding protein
ENSG00000228223	-0.25827	4.85426	0.000882298	0.00869199	HCG11	HLA complex group 11 (non-protein coding)
ENSG00000151503	-0.289205	4.86201	0.000887974	0.00874197	NCAPD3	non-SMC condensin II complex subunit D3
ENSG00000101220	-0.296761	4.35106	0.000889377	0.00874394	C20orf27	chromosome 20 open reading frame 27
ENSG00000151917	-0.262205	5.00494	0.00088933	0.00874394	BEND6	BEN domain containing 6
ENSG00000013573	-0.463123	3.01224	0.000890102	0.00874515	DDX11	DEAD/H-box helicase 11
ENSG00000115129	-0.254969	5.06016	0.000890822	0.00874631	TP53I3	tumor protein p53 inducible protein 3
ENSG00000100600	0.240428	5.81584	0.000894707	0.00877852	LGMN	legumain
ENSG00000150593	0.221207	6.17736	0.00089569	0.00878118	PDCD4	programmed cell death 4
ENSG00000221914	0.343755	5.11967	0.000896186	0.00878118	PPP2R2A	protein phosphatase 2 regulatory subunit Balpha
ENSG00000085511	-0.216524	5.6576	0.000898321	0.00879004	MAP3K4	mitogen-activated protein kinase kinase kinase 4
ENSG00000130726	-0.157291	7.89504	0.000898906	0.00879004	TRIM28	tripartite motif containing 28
ENSG00000182261	1.08663	0.62605	0.000898067	0.00879004	NLRP10	NLR family pyrin domain containing 10
ENSG00000168398	0.253629	5.11831	0.000900793	0.00880257	BDKRB2	bradykinin receptor B2
ENSG00000172738	0.633203	2.53242	0.00090588	0.00884634	TMEM217	transmembrane protein 217
ENSG00000143162	0.358982	3.93258	0.000907063	0.00885193	CREG1	cellular repressor of E1A stimulated genes 1
ENSG00000138650	-0.426872	3.69217	0.000913582	0.00890957	PCDH10	protocadherin 10
ENSG00000237807	-0.513754	3.03428	0.000914896	0.0089164
ENSG00000107957	0.3157	8.12144	0.00091838	0.00894436	SH3PXD2A	SH3 and PX domains 2A
ENSG00000105323	-0.177395	7.33952	0.000920748	0.00895541	HNRNPUL1	heterogeneous nuclear ribonucleoprotein U like 1
ENSG00000147155	0.304892	4.53336	0.000920521	0.00895541	EBP	emopamil binding protein (sterol isomerase)
ENSG00000135452	0.302857	4.57103	0.000931534	0.00904821	TSPAN31	tetraspanin 31
ENSG00000143367	-0.333284	4.34787	0.00093148	0.00904821	TUFT1	tuftelin 1
ENSG00000104447	0.245531	6.48112	0.000932341	0.00904999	TRPS1	transcriptional repressor GATA binding 1
ENSG00000120278	0.499713	2.45148	0.000933298	0.00905324	PLEKHG1	pleckstrin homology and RhoGEF domain containing G1
ENSG00000144063	0.892013	0.589711	0.000937624	0.00908913	MALL	mal, T cell differentiation protein like
ENSG00000185480	-0.503037	3.05927	0.000940789	0.00911373	PARPBP	PARP1 binding protein
ENSG00000157450	0.288083	4.64236	0.00094291	0.00912819	RNF111	ring finger protein 111
ENSG00000100075	0.196545	6.27039	0.000943538	0.0091282	SLC25A1	solute carrier family 25 member 1
ENSG00000097046	-0.399039	3.46348	0.00095276	0.00920515	CDC7	cell division cycle 7
ENSG00000171827	-0.340477	3.85973	0.000952663	0.00920515	ZNF570	zinc finger protein 570
ENSG00000100242	-0.22896	6.126	0.000955121	0.00922184	SUN2	Sad1 and UNC84 domain containing 2
ENSG00000196876	0.27325	5.63964	0.000957433	0.00923802	SCN8A	sodium voltage-gated channel alpha subunit 8
ENSG00000010438	-0.675878	1.5543	0.000958684	0.0092381	PRSS3	serine protease 3
ENSG00000163507	-0.320308	4.26582	0.000958713	0.0092381	CIP2A	cell proliferation regulating inhibitor of protein phosphatase 2A
ENSG00000013583	0.322886	4.16734	0.000960598	0.00925013	HEBP1	heme binding protein 1
ENSG00000196083	0.38001	3.60368	0.000964638	0.00928289	IL1RAP	interleukin 1 receptor accessory protein
ENSG00000141027	0.184377	6.9369	0.000966785	0.00929739	NCOR1	nuclear receptor corepressor 1
ENSG00000103335	0.179976	7.20967	0.000973819	0.0093527	PIEZO1	piezo type mechanosensitive ion channel component 1
ENSG00000204291	-0.218858	5.48695	0.000973824	0.0093527	COL15A1	collagen type XV alpha 1 chain
ENSG00000171451	-0.284281	6.5615	0.000977554	0.00938232	DSEL	dermatan sulfate epimerase like
ENSG00000121211	-0.896201	1.40389	0.000981542	0.00940961	MND1	meiotic nuclear divisions 1
ENSG00000121753	0.301881	4.27248	0.000982339	0.00940961	ADGRB2	adhesion G protein-coupled receptor B2
ENSG00000185803	0.274861	5.37068	0.000981923	0.00940961	SLC52A2	solute carrier family 52 member 2
ENSG00000068383	0.246969	5.21907	0.000987259	0.00944428	INPP5A	inositol polyphosphate-5-phosphatase A
ENSG00000165886	0.276663	4.43829	0.000987038	0.00944428	UBTD1	ubiquitin domain containing 1
ENSG00000105419	0.272998	4.82191	0.000992435	0.00947401	MEIS3	Meis homeobox 3
ENSG00000112773	-0.195166	7.59674	0.000991032	0.00947401	FAM46A	family with sequence similarity 46 member A
ENSG00000171960	-0.39052	3.39804	0.000992048	0.00947401	PPIH	peptidylprolyl isomerase H
ENSG00000204442	-0.417547	3.18615	0.000992975	0.00947401	FAM155A	family with sequence similarity 155 member A
ENSG00000173221	0.274661	4.51891	0.000995497	0.00949184	GLRX	glutaredoxin
ENSG00000106624	0.161346	8.15255	0.000996889	0.00949888	AEBP1	AE binding protein 1
ENSG00000131002	-0.351618	4.12908	0.000997765	0.009501	TXLNGY	taxilin gamma pseudogene, Y-linked
ENSG00000121060	0.221998	6.22371	0.000999394	0.00951028	TRIM25	tripartite motif containing 25
ENSG00000198168	-0.580682	2.94467	0.00100422	0.00954993	SVIP	small VCP interacting protein
ENSG00000164318	1.57577	0.192227	0.00100515	0.00955255	EGFLAM	EGF like, fibronectin type III and laminin G domains
ENSG00000269893	-0.211719	5.65265	0.0010144	0.00963419	SNHG8	small nucleolar RNA host gene 8
ENSG00000171488	0.287448	5.00805	0.00102016	0.00968252	LRRC8C	leucine rich repeat containing 8 VRAC subunit C
ENSG00000067208	0.193702	6.74127	0.00102404	0.00970723	EVI5	ecotropic viral integration site 5
ENSG00000109458	0.278962	4.6971	0.0010241	0.00970723	GAB1	GRB2 associated binding protein 1
ENSG00000087077	-0.191101	6.29651	0.00102726	0.00973083	TRIP6	thyroid hormone receptor interactor 6
ENSG00000184007	0.147739	8.58593	0.0010313	0.00976275	PTP4A2	protein tyrosine phosphatase type IVA, member 2
ENSG00000099331	0.165797	7.55464	0.00103937	0.00983271	MYO9B	myosin IXB
ENSG00000006025	-0.438526	3.45038	0.00104218	0.00985293	OSBPL7	oxysterol binding protein like 7
ENSG00000133422	0.256989	5.04622	0.00104523	0.00987536	MORC2	MORC family CW-type zinc finger 2
ENSG00000100219	0.170363	7.44693	0.0010532	0.0099425	XBP1	X-box binding protein 1
ENSG00000139364	0.41895	3.88565	0.00105371	0.0099425	TMEM132B	transmembrane protein 132B
ENSG00000085415	0.238088	5.359	0.00105545	0.00995248	SEH1L	SEH1 like nucleoporin
ENSG00000138639	0.272105	4.81054	0.0010595	0.00998418	ARHGAP24	Rho GTPase activating protein 24
ENSG00000134375	0.214105	6.11524	0.00106601	0.010039	TIMM17A	translocase of inner mitochondrial membrane 17A
ENSG00000103034	-0.300595	4.17588	0.00106807	0.0100455	NDRG4	NDRG family member 4
ENSG00000176401	-0.900454	1.18061	0.00106826	0.0100455	EID2B	EP300 interacting inhibitor of differentiation 2B
ENSG00000178209	0.165728	8.68288	0.00106877	0.0100455	PLEC	plectin
ENSG00000177614	-1.27412	-0.0953765	0.00107254	0.0100744	PGBD5	piggyBac transposable element derived 5
ENSG00000140743	0.220655	6.07189	0.00107459	0.0100806	CDR2	cerebellar degeneration related protein 2
ENSG00000168297	-0.199364	5.98343	0.00107395	0.0100806	PXK	PX domain containing serine/threonine kinase like
ENSG00000131504	0.267184	5.52269	0.00107789	0.0100986	DIAPH1	diaphanous related formin 1
ENSG00000146410	-0.931619	1.26224	0.00107768	0.0100986	MTFR2	mitochondrial fission regulator 2
ENSG00000138346	-0.431412	3.36887	0.00108197	0.0101243	DNA2	DNA replication helicase/nuclease 2
ENSG00000159128	0.196604	6.46519	0.00108204	0.0101243	IFNGR2	interferon gamma receptor 2
ENSG00000141562	-0.289059	4.66595	0.00108756	0.0101694	NARF	nuclear prelamin A recognition factor
ENSG00000148344	0.470059	4.78279	0.0010895	0.0101809	PTGES	prostaglandin E synthase
ENSG00000274012	0.251052	12.618	0.00109018	0.0101809	RN7SL2	RNA, 7SL, cytoplasmic 2
ENSG00000110104	0.370978	3.69494	0.00110294	0.0102883	CCDC86	coiled-coil domain containing 86
ENSG00000188112	0.414383	3.37054	0.0011031	0.0102883	C6orf132	chromosome 6 open reading frame 132
ENSG00000122299	0.26043	5.82106	0.00110966	0.0103428	ZC3H7A	zinc finger CCCH-type containing 7A
ENSG00000180198	-0.233815	5.22939	0.0011135	0.010372	RCC1	regulator of chromosome condensation 1
ENSG00000133706	-0.16048	7.589	0.00112189	0.0104434	LARS	leucyl-tRNA synthetase
ENSG00000081386	-0.28179	4.53388	0.00112409	0.0104572	ZNF510	zinc finger protein 510
ENSG00000147202	0.245347	5.38268	0.00112764	0.0104713	DIAPH2	diaphanous related formin 2
ENSG00000168952	-0.314941	4.48353	0.00112777	0.0104713	STXBP6	syntaxin binding protein 6
ENSG00000224531	0.288282	5.25275	0.00112644	0.0104713	SMIM13	small integral membrane protein 13
ENSG00000105516	-0.894603	0.733909	0.0011295	0.0104807	DBP	D-box binding PAR bZIP transcription factor
ENSG00000112320	0.477624	2.97825	0.00113318	0.0104948	SOBP	sine oculis binding protein homolog
ENSG00000136051	0.176377	6.70664	0.00113311	0.0104948	WASHC4	WASH complex subunit 4
ENSG00000165480	-0.431784	3.53771	0.00113257	0.0104948	SKA3	spindle and kinetochore associated complex subunit 3
ENSG00000118785	1.06034	0.897324	0.00113541	0.0105087	SPP1	secreted phosphoprotein 1
ENSG00000082781	0.16288	8.31376	0.00113643	0.0105115	ITGB5	integrin subunit beta 5
ENSG00000126602	-0.251101	5.01378	0.0011402	0.0105396	TRAP1	TNF receptor associated protein 1
ENSG00000144857	0.255301	5.33164	0.00114446	0.0105722	BOC	BOC cell adhesion associated, oncogene regulated
ENSG00000100162	-0.615212	2.25566	0.00115111	0.0106269	CENPM	centromere protein M
ENSG00000206538	0.735819	7.18772	0.00115535	0.0106593	VGLL3	vestigial like family member 3
ENSG00000134278	0.26057	4.94026	0.00115633	0.0106615	SPIRE1	spire type actin nucleation factor 1
ENSG00000101003	-0.417887	3.554	0.00116274	0.0107139	GINS1	GINS complex subunit 1
ENSG00000147100	0.242867	4.99214	0.00116828	0.0107581	SLC16A2	solute carrier family 16 member 2
ENSG00000101019	-0.263203	5.09272	0.00116967	0.0107641	UQCC1	ubiquinol-cytochrome c reductase complex assembly factor 1
ENSG00000198824	0.297717	4.50675	0.00117154	0.0107744	CHAMP1	chromosome alignment maintaining phosphoprotein 1
ENSG00000169554	0.183389	6.49536	0.00117671	0.0108152	ZEB2	zinc finger E-box binding homeobox 2
ENSG00000160050	-0.389589	3.81941	0.00117794	0.0108196	CCDC28B	coiled-coil domain containing 28B
ENSG00000117069	0.345814	4.02278	0.00117992	0.0108269	ST6GALNAC5	ST6 N-acetylgalactosaminide alpha-2,6-sialyltransferase 5
ENSG00000138032	0.259169	4.99284	0.00118022	0.0108269	PPM1B	protein phosphatase, Mg2+/Mn2+ dependent 1B
ENSG00000124067	0.201903	6.5953	0.00118487	0.0108627	SLC12A4	solute carrier family 12 member 4
ENSG00000105705	-0.280652	4.44295	0.00119183	0.0109196	SUGP1	SURP and G-patch domain containing 1
ENSG00000144891	0.253304	5.0827	0.00119457	0.0109378	AGTR1	angiotensin II receptor type 1
ENSG00000113273	0.216384	6.03399	0.00119694	0.0109526	ARSB	arylsulfatase B
ENSG00000166986	-0.16467	7.27362	0.00120143	0.0109868	MARS	methionyl-tRNA synthetase
ENSG00000124193	-0.202349	7.56576	0.0012038	0.0110015	SRSF6	serine and arginine rich splicing factor 6
ENSG00000115170	0.297155	5.71755	0.00120508	0.0110063	ACVR1	activin A receptor type 1
ENSG00000106804	-0.362158	3.41343	0.00120869	0.0110248	C5	complement C5
ENSG00000162909	-0.139914	9.21207	0.00120871	0.0110248	CAPN2	calpain 2
ENSG00000167553	-0.169885	7.12704	0.00120938	0.0110248	TUBA1C	tubulin alpha 1c
ENSG00000105607	-0.384516	3.36572	0.00121416	0.0110614	GCDH	glutaryl-CoA dehydrogenase
ENSG00000005022	-0.175902	6.68963	0.0012189	0.0110976	SLC25A5	solute carrier family 25 member 5
ENSG00000145833	-0.204239	5.97163	0.00122972	0.0111891	DDX46	DEAD-box helicase 46
ENSG00000133884	-0.231352	5.15272	0.00123501	0.0112303	DPF2	double PHD fingers 2
ENSG00000213988	-0.997234	0.857395	0.00123817	0.011252	ZNF90	zinc finger protein 90
ENSG00000124610	-0.899572	3.4138	0.0012409	0.0112697	HIST1H1A	histone cluster 1 H1 family member a
ENSG00000108691	1.39578	5.76801	0.00124528	0.011287	CCL2	C-C motif chemokine ligand 2
ENSG00000139428	0.289997	4.90142	0.00124482	0.011287	MMAB	methylmalonic aciduria (cobalamin deficiency) cblB type
ENSG00000140450	-0.272861	5.05333	0.00124487	0.011287	ARRDC4	arrestin domain containing 4
ENSG00000170027	0.160725	7.8822	0.00124591	0.011287	YWHAG	tyrosine 3-monooxygenase/tryptophan 5-monooxygenase activation protein gamma
ENSG00000105173	-0.606342	2.11894	0.00124701	0.0112899	CCNE1	cyclin E1
ENSG00000080608	0.240865	5.43719	0.00124894	0.0113003	PUM3	pumilio RNA binding family member 3
ENSG00000115107	-0.188032	6.8399	0.00125068	0.011309	STEAP3	STEAP3 metalloreductase
ENSG00000138303	-0.277087	4.63628	0.00125193	0.0113133	ASCC1	activating signal cointegrator 1 complex subunit 1
ENSG00000143398	0.192061	6.38271	0.00125278	0.0113139	PIP5K1A	phosphatidylinositol-4-phosphate 5-kinase type 1 alpha
ENSG00000150991	0.160059	8.80939	0.00125441	0.0113216	UBC	ubiquitin C
ENSG00000151208	0.179147	6.67484	0.00125842	0.0113438	DLG5	discs large MAGUK scaffold protein 5
ENSG00000204592	0.178191	7.93018	0.00125797	0.0113438	HLA-E	major histocompatibility complex, class I, E
ENSG00000119048	0.293975	4.62058	0.00126049	0.0113553	UBE2B	ubiquitin conjugating enzyme E2 B
ENSG00000268205	0.368163	4.2897	0.00126295	0.0113704
ENSG00000138190	0.292166	4.38941	0.00126534	0.0113792	EXOC6	exocyst complex component 6
ENSG00000166922	0.400383	3.49884	0.00126548	0.0113792	SCG5	secretogranin V
ENSG00000136997	0.227309	5.34946	0.00127943	0.0114904	MYC	MYC proto-oncogene, bHLH transcription factor
ENSG00000182916	-0.314997	3.98864	0.00127867	0.0114904	TCEAL7	transcription elongation factor A like 7
ENSG00000005243	-0.20799	5.96131	0.00128254	0.0115111	COPZ2	coatomer protein complex subunit zeta 2
ENSG00000165490	-0.546403	2.75864	0.00128424	0.0115122	DDIAS	DNA damage induced apoptosis suppressor
ENSG00000169764	0.171947	7.62172	0.00128351	0.0115122	UGP2	UDP-glucose pyrophosphorylase 2
ENSG00000047849	0.193833	8.82069	0.00128575	0.0115186	MAP4	microtubule associated protein 4
ENSG00000102804	0.185568	7.12237	0.00129132	0.0115614	TSC22D1	TSC22 domain family member 1
ENSG00000156232	0.374761	3.42985	0.0012938	0.0115765	WHAMM	WAS protein homolog associated with actin, golgi membranes and microtubules
ENSG00000163714	-0.174437	6.68824	0.00129501	0.0115802	U2SURP	U2 snRNP associated SURP domain containing
ENSG00000145675	0.202254	5.7453	0.0013008	0.0116248	PIK3R1	phosphoinositide-3-kinase regulatory subunit 1
ENSG00000134242	-0.928108	0.831091	0.0013057	0.0116614	PTPN22	protein tyrosine phosphatase, non-receptor type 22
ENSG00000121578	0.259862	5.19861	0.00130878	0.0116817	B4GALT4	beta-1,4-galactosyltransferase 4
ENSG00000075785	0.190667	6.13095	0.00131094	0.0116938	RAB7A	RAB7A, member RAS oncogene family
ENSG00000196557	0.381853	3.29088	0.00131183	0.0116946	CACNA1H	calcium voltage-gated channel subunit alpha1 H
ENSG00000142149	0.713833	1.44912	0.00132359	0.0117922	HUNK	hormonally up-regulated Neu-associated kinase
ENSG00000115307	0.218422	5.79946	0.00132895	0.0118199	AUP1	AUP1, lipid droplet regulating VLDL assembly factor
ENSG00000176014	0.148092	8.2785	0.0013281	0.0118199	TUBB6	tubulin beta 6 class V
ENSG00000177602	-0.642793	2.13026	0.00132914	0.0118199	HASPIN	histone H3 associated protein kinase
ENSG00000100345	0.17117	10.9832	0.0013363	0.0118763	MYH9	myosin heavy chain 9
ENSG00000196365	-0.199588	6.23375	0.00134049	0.0119063	LONP1	lon peptidase 1, mitochondrial
ENSG00000173812	0.158039	8.11852	0.00134153	0.0119082	EIF1	eukaryotic translation initiation factor 1
ENSG00000235531	0.345348	4.46216	0.00134259	0.0119103	MSC-AS1	MSC antisense RNA 1
ENSG00000135744	1.44113	-0.551389	0.00134409	0.0119164	AGT	angiotensinogen
ENSG00000040341	-0.269491	4.72043	0.00136	0.0120501	STAU2	staufen double-stranded RNA binding protein 2
ENSG00000074621	-0.340204	3.77093	0.00136132	0.0120544	SLC24A1	solute carrier family 24 member 1
ENSG00000106078	-1.39322	-0.417362	0.00136279	0.0120601	COBL	cordon-bleu WH2 repeat protein
ENSG00000075790	0.198787	5.86734	0.00136655	0.0120746	BCAP29	B cell receptor associated protein 29
ENSG00000134779	-0.190943	6.22311	0.00136748	0.0120746	TPGS2	tubulin polyglutamylase complex subunit 2
ENSG00000184347	0.638584	5.9243	0.00136775	0.0120746	SLIT3	slit guidance ligand 3
ENSG00000245060	-0.543903	2.41237	0.00136577	0.0120746	LINC00847	long intergenic non-protein coding RNA 847
ENSG00000159231	-0.403552	3.50751	0.00136869	0.0120756	CBR3	carbonyl reductase 3
ENSG00000172819	-0.239336	5.11001	0.00138327	0.0121968	RARG	retinoic acid receptor gamma
ENSG00000205765	0.265198	5.02363	0.00138618	0.012215	C5orf51	chromosome 5 open reading frame 51
ENSG00000124177	0.218126	6.33128	0.00138876	0.0122303	CHD6	chromodomain helicase DNA binding protein 6
ENSG00000198853	0.222625	5.74127	0.00139958	0.0123181	RUSC2	RUN and SH3 domain containing 2
ENSG00000120254	0.166843	6.95902	0.00140654	0.0123671	MTHFD1L	methylenetetrahydrofolate dehydrogenase (NADP+ dependent) 1 like
ENSG00000163145	-1.01838	0.460682	0.00140684	0.0123671	C1QTNF7	C1q and TNF related 7
ENSG00000101265	-0.367835	3.2231	0.00141075	0.012394	RASSF2	Ras association domain family member 2
ENSG00000023909	0.23686	5.79892	0.00141875	0.0124567	GCLM	glutamate-cysteine ligase modifier subunit
ENSG00000113742	0.287654	4.35436	0.00142154	0.0124736	CPEB4	cytoplasmic polyadenylation element binding protein 4
ENSG00000196843	-0.317311	4.13362	0.00142263	0.0124757	ARID5A	AT-rich interaction domain 5A
ENSG00000130193	-0.55607	2.27393	0.00142557	0.0124939	THEM6	thioesterase superfamily member 6
ENSG00000133835	0.178168	6.72082	0.00142962	0.0125144	HSD17B4	hydroxysteroid 17-beta dehydrogenase 4
ENSG00000280143	0.516011	2.69188	0.001429	0.0125144
ENSG00000136560	0.216314	5.59476	0.00143862	0.0125779	TANK	TRAF family member associated NFKB activator
ENSG00000203965	-0.453391	2.83893	0.00143841	0.0125779	EFCAB7	EF-hand calcium binding domain 7
ENSG00000262655	0.942371	0.38109	0.0014488	0.0126594	SPON1	spondin 1
ENSG00000171385	1.02807	0.56571	0.00145382	0.0126956	KCND3	potassium voltage-gated channel subfamily D member 3
ENSG00000087074	0.23688	5.75363	0.00145972	0.0127394	PPP1R15A	protein phosphatase 1 regulatory subunit 15A
ENSG00000152601	0.178947	8.23846	0.00146596	0.0127861	MBNL1	muscleblind like splicing regulator 1
ENSG00000165698	-0.54941	2.07202	0.00146682	0.0127861	SPACA9	sperm acrosome associated 9
ENSG00000086061	0.193854	8.13546	0.00146908	0.0127904	DNAJA1	DnaJ heat shock protein family (Hsp40) member A1
ENSG00000262209	0.641006	1.75904	0.00146835	0.0127904	PCDHGB3	protocadherin gamma subfamily B, 3
ENSG00000164048	-0.401904	3.33049	0.00147527	0.0128289	ZNF589	zinc finger protein 589
ENSG00000166250	0.161506	8.84345	0.00147478	0.0128289	CLMP	CXADR like membrane protein
ENSG00000169857	0.259014	4.99631	0.00147965	0.0128593	AVEN	apoptosis and caspase activation inhibitor
ENSG00000261801	-0.437277	3.16045	0.00148309	0.0128815	LOXL1-AS1	LOXL1 antisense RNA 1
ENSG00000179833	0.553186	4.94301	0.00148487	0.0128892	SERTAD2	SERTA domain containing 2
ENSG00000163660	0.312732	5.31793	0.00148579	0.0128896	CCNL1	cyclin L1
ENSG00000137161	-0.254762	5.25341	0.00148791	0.0129002	CNPY3	canopy FGF signaling regulator 3
ENSG00000152092	-1.11447	-0.103172	0.00149888	0.0129876	ASTN1	astrotactin 1
ENSG00000182150	0.214704	5.6887	0.00150181	0.0130052	ERCC6L2	ERCC excision repair 6 like 2
ENSG00000104331	0.157589	7.73208	0.00150349	0.013012	IMPAD1	inositol monophosphatase domain containing 1
ENSG00000162512	0.172677	6.96749	0.00150862	0.0130486	SDC3	syndecan 3
ENSG00000091651	-0.487515	3.04337	0.00151305	0.0130792	ORC6	origin recognition complex subunit 6
ENSG00000156384	-0.583107	2.1765	0.00151615	0.0130982	SFR1	SWI5 dependent homologous recombination repair protein 1
ENSG00000101367	0.187178	7.01538	0.00152001	0.0131237	MAPRE1	microtubule associated protein RP/EB family member 1
ENSG00000143341	0.178833	6.71401	0.0015271	0.0131771	HMCN1	hemicentin 1
ENSG00000119392	-0.258102	5.12083	0.00153517	0.0132389	GLE1	GLE1, RNA export mediator
ENSG00000142856	-0.42151	3.15084	0.00153615	0.0132395	ITGB3BP	integrin subunit beta 3 binding protein
ENSG00000151914	0.275802	9.26745	0.00153787	0.0132464	DST	dystonin
ENSG00000186815	0.242687	5.1358	0.00153996	0.0132566	TPCN1	two pore segment channel 1
ENSG00000049656	0.184503	6.52906	0.00155042	0.0133309	CLPTM1L	CLPTM1 like
ENSG00000104679	-0.264759	4.57845	0.00154957	0.0133309	R3HCC1	R3H domain and coiled-coil containing 1
ENSG00000159921	0.234652	5.65367	0.00155243	0.0133402	GNE	glucosamine (UDP-N-acetyl)-2-epimerase/N-acetylmannosamine kinase
ENSG00000103404	0.345152	4.1168	0.00157163	0.0134973	USP31	ubiquitin specific peptidase 31
ENSG00000099308	0.485228	2.55074	0.00157642	0.0135304	MAST3	microtubule associated serine/threonine kinase 3
ENSG00000213965	0.36935	3.76207	0.00157799	0.0135316	NUDT19	nudix hydrolase 19
ENSG00000254615	0.608006	1.71093	0.00157843	0.0135316
ENSG00000013619	0.637446	2.46489	0.00157965	0.0135342	MAMLD1	mastermind like domain containing 1
ENSG00000171169	-0.429947	3.16166	0.00158598	0.0135804	NAIF1	nuclear apoptosis inducing factor 1
ENSG00000108219	0.20866	5.52363	0.00159417	0.0136424	TSPAN14	tetraspanin 14
ENSG00000211456	0.212391	5.45876	0.0015951	0.0136424	SACM1L	SAC1 like phosphatidylinositide phosphatase
ENSG00000130517	-0.238453	4.92598	0.00160248	0.0136975	PGPEP1	pyroglutamyl-peptidase I
ENSG00000141378	0.324751	4.02279	0.00160398	0.0137022	PTRH2	peptidyl-tRNA hydrolase 2
ENSG00000128245	-0.169716	7.00183	0.00160626	0.0137136	YWHAH	tyrosine 3-monooxygenase/tryptophan 5-monooxygenase activation protein eta
ENSG00000185499	1.43319	0.355029	0.00160868	0.0137262	MUC1	mucin 1, cell surface associated
ENSG00000187097	-0.308479	4.01073	0.00162359	0.0138453	ENTPD5	ectonucleoside triphosphate diphosphohydrolase 5
ENSG00000198818	0.28063	4.28462	0.00163002	0.0138919	SFT2D1	SFT2 domain containing 1
ENSG00000196233	0.344189	5.42855	0.0016333	0.0139118	LCOR	ligand dependent nuclear receptor corepressor
ENSG00000168016	0.276521	4.45391	0.00163763	0.0139405	TRANK1	tetratricopeptide repeat and ankyrin repeat containing 1
ENSG00000134253	-0.513762	2.47298	0.00164171	0.013967	TRIM45	tripartite motif containing 45
ENSG00000112759	-0.493192	2.51424	0.00164758	0.0140088	SLC29A1	solute carrier family 29 member 1 (Augustine blood group)
ENSG00000179134	0.271862	5.19376	0.00165376	0.0140531	SAMD4B	sterile alpha motif domain containing 4B
ENSG00000163673	3.16127	0.688916	0.00166598	0.0141486	DCLK3	doublecortin like kinase 3
ENSG00000070495	0.267047	4.74959	0.00166711	0.01415	JMJD6	arginine demethylase and lysine hydroxylase
ENSG00000123572	0.254426	4.97746	0.00167785	0.0142329	NRK	Nik related kinase
ENSG00000073584	-0.178487	6.47837	0.00168419	0.0142782	SMARCE1	SWI/SNF related, matrix associated, actin dependent regulator of chromatin, subfamily e, member 1
ENSG00000135333	-1.59779	-0.724259	0.00168848	0.0143063	EPHA7	EPH receptor A7
ENSG00000116774	-0.148942	8.49849	0.00169613	0.0143628	OLFML3	olfactomedin like 3
ENSG00000109099	-0.197082	5.64984	0.0017009	0.0143947	PMP22	peripheral myelin protein 22
ENSG00000087299	-0.595288	2.01907	0.00170887	0.0144537	L2HGDH	L-2-hydroxyglutarate dehydrogenase
ENSG00000189180	-0.244653	5.01599	0.00171922	0.0145328	ZNF33A	zinc finger protein 33A
ENSG00000089006	-0.193687	5.87077	0.00172229	0.0145504	SNX5	sorting nexin 5
ENSG00000148400	0.26545	5.02482	0.00172391	0.0145556	NOTCH1	notch 1
ENSG00000048649	0.191003	5.95002	0.00172939	0.0145933	RSF1	remodeling and spacing factor 1
ENSG00000117643	0.664518	1.21629	0.00173403	0.0146241	MAN1C1	mannosidase alpha class 1C member 1
ENSG00000173894	-0.475665	2.84329	0.00174576	0.0147144	CBX2	chromobox 2
ENSG00000163399	0.162883	7.87335	0.001749	0.0147332	ATP1A1	ATPase Na+/K+ transporting subunit alpha 1
ENSG00000135318	0.216313	8.38578	0.00175098	0.0147413	NT5E	5'-nucleotidase ecto
ENSG00000119335	-0.146542	8.49976	0.00175555	0.0147712	SET	SET nuclear proto-oncogene
ENSG00000119616	-0.229621	5.13229	0.0017605	0.0148043	FCF1	FCF1, rRNA-processing protein
ENSG00000198736	-0.370227	3.50531	0.00176603	0.0148422	MSRB1	methionine sulfoxide reductase B1
ENSG00000240583	-1.288	-0.247686	0.00177471	0.0149065	AQP1	aquaporin 1 (Colton blood group)
ENSG00000119333	-0.269815	4.57842	0.00177658	0.0149137	WDR34	WD repeat domain 34
ENSG00000126860	-0.653535	1.55931	0.00178193	0.0149499	EVI2A	ecotropic viral integration site 2A
ENSG00000196653	-0.388848	3.21673	0.00178822	0.014994	ZNF502	zinc finger protein 502
ENSG00000196227	-0.253796	4.94356	0.00179258	0.0150219	FAM217B	family with sequence similarity 217 member B
ENSG00000196141	-0.171078	7.62585	0.00179441	0.0150286	SPATS2L	spermatogenesis associated serine rich 2 like
ENSG00000141753	0.598606	7.92489	0.0017956	0.0150299	IGFBP4	insulin like growth factor binding protein 4
ENSG00000198732	0.859249	1.65797	0.00179868	0.015047	SMOC1	SPARC related modular calcium binding 1
ENSG00000277443	-0.306261	9.66441	0.00180375	0.0150807	MARCKS	myristoylated alanine rich protein kinase C substrate
ENSG00000173457	-0.227217	5.73885	0.00180482	0.015081	PPP1R14B	protein phosphatase 1 regulatory inhibitor subunit 14B
ENSG00000091129	0.686584	1.95573	0.00181495	0.0151569	NRCAM	neuronal cell adhesion molecule
ENSG00000133789	0.196973	6.16442	0.0018268	0.0152471	SWAP70	switching B cell complex subunit SWAP70
ENSG00000146263	-0.279946	4.21336	0.00184311	0.0153744	MMS22L	MMS22 like, DNA repair protein
ENSG00000008710	0.214197	5.98423	0.00184534	0.0153842	PKD1	polycystin 1, transient receptor potential channel interacting
ENSG00000140545	0.153393	7.59225	0.00184917	0.0154043	MFGE8	milk fat globule-EGF factor 8 protein
ENSG00000166783	0.209902	5.88034	0.00184987	0.0154043	MARF1	meiosis regulator and mRNA stability factor 1
ENSG00000162981	0.330904	3.66338	0.00185215	0.0154145	FAM84A	family with sequence similarity 84 member A
ENSG00000129493	0.234686	5.27212	0.00185402	0.0154211	HEATR5A	HEAT repeat containing 5A
ENSG00000163734	2.58796	1.8854	0.00186102	0.0154705	CXCL3	C-X-C motif chemokine ligand 3
ENSG00000164161	0.642403	2.09291	0.00186296	0.0154778	HHIP	hedgehog interacting protein
ENSG00000170448	0.269653	4.3673	0.00186658	0.0154901	NFXL1	nuclear transcription factor, X-box binding like 1
ENSG00000198890	-0.25737	4.81095	0.00186631	0.0154901	PRMT6	protein arginine methyltransferase 6
ENSG00000158006	-0.469014	2.93738	0.00187364	0.0155399	PAFAH2	platelet activating factor acetylhydrolase 2
ENSG00000162851	0.274877	4.43165	0.00187489	0.0155414	TFB2M	transcription factor B2, mitochondrial
ENSG00000185507	0.482216	3.99177	0.00187897	0.0155663	IRF7	interferon regulatory factor 7
ENSG00000137962	0.184445	6.35522	0.00188421	0.0156009	ARHGAP29	Rho GTPase activating protein 29
ENSG00000037749	0.216137	5.38774	0.00189128	0.0156505	MFAP3	microfibril associated protein 3
ENSG00000106829	-0.193346	5.98575	0.00189682	0.0156874	TLE4	transducin like enhancer of split 4
ENSG00000153234	1.23763	0.0868536	0.00189988	0.0157038	NR4A2	nuclear receptor subfamily 4 group A member 2
ENSG00000161202	0.260469	5.59797	0.00190556	0.01574	DVL3	dishevelled segment polarity protein 3
ENSG00000221886	-0.415162	3.13245	0.00190643	0.01574	ZBED8	zinc finger BED-type containing 8
ENSG00000157557	-0.243407	4.99333	0.00191039	0.0157637	ETS2	ETS proto-oncogene 2, transcription factor
ENSG00000132170	0.321999	3.73295	0.00191868	0.0158231	PPARG	peroxisome proliferator activated receptor gamma
ENSG00000090530	0.296393	4.39007	0.00192374	0.0158558	P3H2	prolyl 3-hydroxylase 2
ENSG00000108389	-0.204993	5.81972	0.00192723	0.0158756	MTMR4	myotubularin related protein 4
ENSG00000111647	0.209251	6.03368	0.00193572	0.0159365	UHRF1BP1L	UHRF1 binding protein 1 like
ENSG00000026103	0.217246	5.41034	0.00194066	0.0159681	FAS	Fas cell surface death receptor
ENSG00000079819	-0.157552	7.3667	0.00194471	0.0159924	EPB41L2	erythrocyte membrane protein band 4.1 like 2
ENSG00000116106	0.297167	4.4158	0.00194665	0.0159993	EPHA4	EPH receptor A4
ENSG00000112941	0.254336	4.81087	0.00194818	0.0160028	PAPD7	poly(A) RNA polymerase D7, non-canonical
ENSG00000114480	0.167101	6.95037	0.00195159	0.0160218	GBE1	1,4-alpha-glucan branching enzyme 1
ENSG00000108091	0.220607	6.64673	0.0019578	0.0160637	CCDC6	coiled-coil domain containing 6
ENSG00000069974	0.348404	4.06841	0.00196628	0.0161241	RAB27A	RAB27A, member RAS oncogene family
ENSG00000140694	-0.209331	5.59624	0.00197123	0.0161556	PARN	poly(A)-specific ribonuclease
ENSG00000166938	-0.239501	4.89239	0.00199019	0.0163018	DIS3L	DIS3 like exosome 3'-5' exoribonuclease
ENSG00000109736	0.244728	5.01443	0.0019917	0.016305	MFSD10	major facilitator superfamily domain containing 10
ENSG00000100664	0.14522	8.21176	0.00200563	0.0164098	EIF5	eukaryotic translation initiation factor 5
ENSG00000088832	0.185883	6.6829	0.00201655	0.0164794	FKBP1A	FK506 binding protein 1A
ENSG00000096746	-0.220091	5.8924	0.00201831	0.0164794	HNRNPH3	heterogeneous nuclear ribonucleoprotein H3
ENSG00000106012	-0.250495	4.60635	0.00202002	0.0164794	IQCE	IQ motif containing E
ENSG00000176894	-0.540483	2.82628	0.00201995	0.0164794	PXMP2	peroxisomal membrane protein 2
ENSG00000177453	-0.888997	0.749602	0.00202094	0.0164794	NIM1K	NIM1 serine/threonine protein kinase
ENSG00000223501	-0.257582	4.58163	0.00201888	0.0164794	VPS52	VPS52, GARP complex subunit
ENSG00000105825	0.273022	6.16383	0.00202354	0.0164914	TFPI2	tissue factor pathway inhibitor 2
ENSG00000119950	-0.285891	4.27798	0.00203321	0.0165608	MXI1	MAX interactor 1, dimerization protein
ENSG00000154930	-0.281459	3.99164	0.00203488	0.0165652	ACSS1	acyl-CoA synthetase short chain family member 1
ENSG00000103064	0.308161	4.29581	0.00204149	0.0166004	SLC7A6	solute carrier family 7 member 6
ENSG00000111276	-0.373837	5.2222	0.00204052	0.0166004	CDKN1B	cyclin dependent kinase inhibitor 1B
ENSG00000112983	-0.22086	5.77605	0.00204759	0.0166406	BRD8	bromodomain containing 8
ENSG00000182185	-0.540985	2.43318	0.00204985	0.0166497	RAD51B	RAD51 paralog B
ENSG00000135218	0.985822	0.135405	0.0020535	0.01667	CD36	CD36 molecule
ENSG00000054598	0.55833	2.40045	0.00205943	0.0166902	FOXC1	forkhead box C1
ENSG00000116717	0.295971	4.72941	0.00205926	0.0166902	GADD45A	growth arrest and DNA damage inducible alpha
ENSG00000172995	-0.750626	0.988345	0.00205759	0.0166902	ARPP21	cAMP regulated phosphoprotein 21
ENSG00000066777	0.171885	6.57957	0.00206392	0.0167173	ARFGEF1	ADP ribosylation factor guanine nucleotide exchange factor 1
ENSG00000100823	-0.160367	6.89418	0.00206821	0.0167228	APEX1	apurinic/apyrimidinic endodeoxyribonuclease 1
ENSG00000136111	0.265549	4.66012	0.00207151	0.0167228	TBC1D4	TBC1 domain family member 4
ENSG00000138709	0.24236	4.86526	0.00207043	0.0167228	LARP1B	La ribonucleoprotein domain family member 1B
ENSG00000143748	-0.259235	4.41829	0.00207077	0.0167228	NVL	nuclear VCP-like
ENSG00000196072	-0.19175	6.01695	0.00207107	0.0167228	BLOC1S2	biogenesis of lysosomal organelles complex 1 subunit 2
ENSG00000265579	0.776631	1.04426	0.00206649	0.0167228
ENSG00000054523	0.341113	6.99726	0.00207671	0.0167555	KIF1B	kinesin family member 1B
ENSG00000108179	0.208235	5.77334	0.00208619	0.0168209	PPIF	peptidylprolyl isomerase F
ENSG00000271254	-0.303277	4.02583	0.00208713	0.0168209	LOC102724250	neuroblastoma breakpoint family member 1
ENSG00000108861	0.223881	5.43927	0.00209263	0.0168559	DUSP3	dual specificity phosphatase 3
ENSG00000240875	-1.21923	0.587961	0.00211455	0.017023	LINC00886	long intergenic non-protein coding RNA 886
ENSG00000148082	0.310073	3.8634	0.00212513	0.0170987	SHC3	SHC adaptor protein 3
ENSG00000166478	0.276068	4.55396	0.00212957	0.017125	ZNF143	zinc finger protein 143
ENSG00000120253	-0.258214	5.09264	0.00215001	0.0172798	NUP43	nucleoporin 43
ENSG00000225968	0.337355	3.2937	0.00215473	0.0173081	ELFN1	extracellular leucine rich repeat and fibronectin type III domain containing 1
ENSG00000108840	0.191568	5.93192	0.0021583	0.0173272	HDAC5	histone deacetylase 5
ENSG00000170396	0.489849	2.50108	0.0021705	0.0174156	ZNF804A	zinc finger protein 804A
ENSG00000134333	0.147179	9.26267	0.00217274	0.0174238	LDHA	lactate dehydrogenase A
ENSG00000167747	-0.233972	4.95161	0.0021857	0.0175181	C19orf48	chromosome 19 open reading frame 48
ENSG00000110906	0.162172	7.06771	0.00218898	0.0175348	KCTD10	potassium channel tetramerization domain containing 10
ENSG00000154263	0.690655	1.45448	0.00219258	0.0175539	ABCA10	ATP binding cassette subfamily A member 10
ENSG00000137821	-0.254349	4.64789	0.0022025	0.0176236	LRRC49	leucine rich repeat containing 49
ENSG00000151612	0.271644	4.45587	0.00220592	0.0176413	ZNF827	zinc finger protein 827
ENSG00000173275	-0.327764	3.658	0.00221348	0.017692	ZNF449	zinc finger protein 449
ENSG00000181788	0.250094	4.94006	0.00221662	0.0177073	SIAH2	siah E3 ubiquitin protein ligase 2
ENSG00000179029	-0.555671	2.13504	0.00222061	0.0177295	TMEM107	transmembrane protein 107
ENSG00000196230	-0.142721	9.93935	0.00222206	0.0177313	TUBB	tubulin beta class I
ENSG00000181704	0.211508	5.59944	0.00223652	0.0178369	YIPF6	Yip1 domain family member 6
ENSG00000207445	0.411316	3.51972	0.00223947	0.0178506	SNORD15B	small nucleolar RNA, C/D box 15B
ENSG00000164125	0.194957	6.44402	0.00224663	0.0178979	FAM198B	family with sequence similarity 198 member B
ENSG00000164106	-0.232601	4.90407	0.00225088	0.017922	SCRG1	stimulator of chondrogenesis 1
ENSG00000135919	0.137712	9.42563	0.00225238	0.0179241	SERPINE2	serpin family E member 2
ENSG00000184205	0.213546	5.29976	0.0022562	0.0179447	TSPYL2	TSPY like 2
ENSG00000072501	-0.198299	6.18162	0.00226674	0.0180186	SMC1A	structural maintenance of chromosomes 1A
ENSG00000174370	-0.985435	0.590758	0.00226904	0.018027	C11orf45	chromosome 11 open reading frame 45
ENSG00000143669	0.312834	4.89465	0.00227151	0.0180368	LYST	lysosomal trafficking regulator
ENSG00000161791	0.196909	6.08449	0.00227902	0.0180865	FMNL3	formin like 3
ENSG00000163558	0.170858	6.47543	0.00229214	0.0181807	PRKCI	protein kinase C iota
ENSG00000139174	0.375526	3.31751	0.00229932	0.0182277	PRICKLE1	prickle planar cell polarity protein 1
ENSG00000135837	0.200052	6.53681	0.00230147	0.0182348	CEP350	centrosomal protein 350
ENSG00000163577	0.338425	4.54102	0.00230301	0.0182371	EIF5A2	eukaryotic translation initiation factor 5A2
ENSG00000180592	-0.527296	2.38137	0.00230894	0.0182741	SKIDA1	SKI/DACH domain containing 1
ENSG00000155760	0.151942	8.03278	0.00232798	0.0184147	FZD7	frizzled class receptor 7
ENSG00000163453	0.154258	8.10252	0.00232931	0.0184152	IGFBP7	insulin like growth factor binding protein 7
ENSG00000268089	-0.95432	0.657102	0.00233292	0.0184338	GABRQ	gamma-aminobutyric acid type A receptor theta subunit
ENSG00000024048	0.189576	6.29325	0.00233678	0.0184542	UBR2	ubiquitin protein ligase E3 component n-recognin 2
ENSG00000089335	-0.223937	5.07272	0.00234707	0.0185114	ZNF302	zinc finger protein 302
ENSG00000105552	-0.292778	3.95552	0.00234784	0.0185114	BCAT2	branched chain amino acid transaminase 2
ENSG00000159873	0.199934	5.72432	0.00234641	0.0185114	CCDC117	coiled-coil domain containing 117
ENSG00000123700	0.881125	0.544447	0.00234987	0.0185173	KCNJ2	potassium voltage-gated channel subfamily J member 2
ENSG00000255717	-0.270153	4.62664	0.00235348	0.0185357	SNHG1	small nucleolar RNA host gene 1
ENSG00000165046	-0.638471	1.48504	0.00235507	0.0185382	LETM2	leucine zipper and EF-hand containing transmembrane protein 2
ENSG00000114861	0.155147	7.20347	0.00236363	0.0185654	FOXP1	forkhead box P1
ENSG00000135148	-0.21838	5.58701	0.0023625	0.0185654	TRAFD1	TRAF-type zinc finger domain containing 1
ENSG00000162607	-0.194811	6.07174	0.00236063	0.0185654	USP1	ubiquitin specific peptidase 1
ENSG00000168268	-0.15362	7.15773	0.00236234	0.0185654	NT5DC2	5'-nucleotidase domain containing 2
ENSG00000004139	0.590326	1.77345	0.0023658	0.0185724	SARM1	sterile alpha and TIR motif containing 1
ENSG00000205707	-0.399323	2.95393	0.00237322	0.0186205	ETFRF1	electron transfer flavoprotein regulatory factor 1
ENSG00000184319	-0.378538	3.14673	0.00237916	0.0186571
ENSG00000108384	-0.339606	3.58523	0.00239808	0.0187953	RAD51C	RAD51 paralog C
ENSG00000164946	0.910287	0.618424	0.0024046	0.0188362	FREM1	FRAS1 related extracellular matrix 1
ENSG00000136527	-0.162819	6.84721	0.00242227	0.0189542	TRA2B	transformer 2 beta homolog
ENSG00000170264	-0.573004	2.06355	0.00242204	0.0189542	FAM161A	family with sequence similarity 161 member A
ENSG00000091592	-0.178988	6.15644	0.00242507	0.0189659	NLRP1	NLR family pyrin domain containing 1
ENSG00000204536	-0.33678	3.91326	0.00243112	0.019003	CCHCR1	coiled-coil alpha-helical rod protein 1
ENSG00000052749	0.232748	4.87395	0.00243542	0.0190264	RRP12	ribosomal RNA processing 12 homolog
ENSG00000112787	0.374757	3.29669	0.00244833	0.019117	FBRSL1	fibrosin like 1
ENSG00000112096	0.990203	10.8125	0.00246266	0.0192065	SOD2	superoxide dismutase 2
ENSG00000149269	-0.219643	5.32732	0.00246376	0.0192065	PAK1	p21 (RAC1) activated kinase 1
ENSG00000180263	0.221891	5.77513	0.00246374	0.0192065	FGD6	FYVE, RhoGEF and PH domain containing 6
ENSG00000110031	-0.261637	4.88269	0.00246999	0.0192392	LPXN	leupaxin
ENSG00000119771	0.377206	3.36579	0.0024706	0.0192392	KLHL29	kelch like family member 29
ENSG00000123095	-0.708408	1.36283	0.00248152	0.0193035	BHLHE41	basic helix-loop-helix family member e41
ENSG00000167378	0.202027	5.60175	0.00248086	0.0193035	IRGQ	immunity related GTPase Q
ENSG00000257167	-0.884268	1.27867	0.00249074	0.0193649	TMPO-AS1	TMPO antisense RNA 1
ENSG00000135390	-0.158408	6.89983	0.00249363	0.019377	ATP5MC2	ATP synthase membrane subunit c locus 2
ENSG00000213390	-0.303938	4.00501	0.00249699	0.0193927	ARHGAP19	Rho GTPase activating protein 19
ENSG00000143751	0.24015	4.77483	0.00250818	0.0194692	SDE2	SDE2 telomere maintenance homolog
ENSG00000146592	0.628953	3.06651	0.00251013	0.019474	CREB5	cAMP responsive element binding protein 5
ENSG00000173230	0.152194	7.97325	0.00252379	0.0195695	GOLGB1	golgin B1
ENSG00000176771	-0.268011	4.47452	0.00252817	0.019593	NCKAP5	NCK associated protein 5
ENSG00000144746	-0.152325	7.15947	0.00253385	0.0196265	ARL6IP5	ADP ribosylation factor like GTPase 6 interacting protein 5
ENSG00000160999	1.17729	-0.274175	0.00254161	0.0196762	SH2B2	SH2B adaptor protein 2
ENSG00000077458	-0.316601	3.7757	0.00255245	0.0197495	FAM76B	family with sequence similarity 76 member B
ENSG00000149809	0.503177	2.4988	0.00255903	0.0197899	TM7SF2	transmembrane 7 superfamily member 2
ENSG00000136731	0.142778	8.01011	0.00256308	0.0198107	UGGT1	UDP-glucose glycoprotein glucosyltransferase 1
ENSG00000198517	0.322023	3.85047	0.00256506	0.0198154	MAFK	MAF bZIP transcription factor K
ENSG00000166025	0.145059	7.88625	0.00257136	0.0198536	AMOTL1	angiomotin like 1
ENSG00000242372	-0.185664	6.18627	0.00257798	0.0198941	EIF6	eukaryotic translation initiation factor 6
ENSG00000152284	0.67313	2.62317	0.00258803	0.019951	TCF7L1	transcription factor 7 like 1
ENSG00000164010	-0.25874	4.47182	0.0025881	0.019951	ERMAP	erythroblast membrane associated protein (Scianna blood group)
ENSG00000138758	0.150951	10.1062	0.00259013	0.0199561	SEPT11	septin 11
ENSG00000117139	0.157911	7.10825	0.0025941	0.0199691	KDM5B	lysine demethylase 5B
ENSG00000157014	0.29172	4.16119	0.00259457	0.0199691	TATDN2	TatD DNase domain containing 2
ENSG00000138395	-0.325799	4.95855	0.00259739	0.0199802	CDK15	cyclin dependent kinase 15
ENSG00000114054	-0.23333	4.99903	0.00261733	0.0201209	PCCB	propionyl-CoA carboxylase beta subunit
ENSG00000183763	-0.583847	2.1359	0.00261845	0.0201209	TRAIP	TRAF interacting protein
ENSG00000111452	0.679721	1.87782	0.00262012	0.0201232	ADGRD1	adhesion G protein-coupled receptor D1
ENSG00000137463	-0.367536	3.24193	0.00262306	0.0201351	MGARP	mitochondria localized glutamic acid rich protein
ENSG00000138675	1.07413	5.73764	0.00262519	0.0201408	FGF5	fibroblast growth factor 5
ENSG00000143515	0.159188	7.44901	0.00263334	0.0201875	ATP8B2	ATPase phospholipid transporting 8B2
ENSG00000162458	0.172824	6.60409	0.00263406	0.0201875	FBLIM1	filamin binding LIM protein 1
ENSG00000158164	-0.518605	2.62487	0.00263855	0.0202113	TMSB15A	thymosin beta 15a
ENSG00000274276	-0.652317	1.52951	0.00267024	0.0204432	CBSL	cystathionine-beta-synthase like
ENSG00000112640	-0.187022	5.77566	0.00267998	0.020507	PPP2R5D	protein phosphatase 2 regulatory subunit B'delta
ENSG00000127955	0.221896	5.00839	0.00268161	0.0205087	GNAI1	G protein subunit alpha i1
ENSG00000146411	-0.500755	2.51522	0.00269496	0.0205838	SLC2A12	solute carrier family 2 member 12
ENSG00000202354	0.605026	2.24048	0.00269489	0.0205838	RNY3	RNA, Ro-associated Y3
ENSG00000203760	-0.464421	2.79987	0.00269569	0.0205838	CENPW	centromere protein W
ENSG00000170558	0.144479	8.02015	0.0026973	0.0205853	CDH2	cadherin 2
ENSG00000188786	0.358073	3.96001	0.00270165	0.0206077	MTF1	metal regulatory transcription factor 1
ENSG00000172340	-0.179243	5.95876	0.00271422	0.0206928	SUCLG2	succinate-CoA ligase GDP-forming beta subunit
ENSG00000165501	-0.320328	3.79376	0.00272782	0.0207855	LRR1	leucine rich repeat protein 1
ENSG00000167912	-0.515785	2.05545	0.00272999	0.0207912	LOC100505501	uncharacterized LOC100505501
ENSG00000113048	-0.179915	6.38937	0.00273377	0.020809	MRPS27	mitochondrial ribosomal protein S27
ENSG00000064607	-0.188088	5.7833	0.00274512	0.0208844	SUGP2	SURP and G-patch domain containing 2
ENSG00000124104	-0.253569	4.69627	0.00274869	0.0209007	SNX21	sorting nexin family member 21
ENSG00000142207	0.186587	5.72664	0.00275087	0.0209063	URB1	URB1 ribosome biogenesis 1 homolog (S. cerevisiae)
ENSG00000181192	-0.258729	4.78344	0.00276687	0.021017	DHTKD1	dehydrogenase E1 and transketolase domain containing 1
ENSG00000134287	0.158573	6.62646	0.00277309	0.0210532	ARF3	ADP ribosylation factor 3
ENSG00000102054	-0.160191	6.96787	0.0027755	0.0210605	RBBP7	RB binding protein 7, chromatin remodeling factor
ENSG00000085760	-0.239387	5.08172	0.00277773	0.0210664	MTIF2	mitochondrial translational initiation factor 2
ENSG00000126947	-0.18473	5.96386	0.00280113	0.0212328	ARMCX1	armadillo repeat containing, X-linked 1
ENSG00000103145	-0.216166	5.18634	0.00281523	0.0213211	HCFC1R1	host cell factor C1 regulator 1
ENSG00000130176	0.209619	5.91379	0.00281572	0.0213211	CNN1	calponin 1
ENSG00000110876	0.688892	1.56896	0.00282173	0.0213555	SELPLG	selectin P ligand
ENSG00000128694	-0.491712	2.63782	0.00283062	0.0214117	OSGEPL1	O-sialoglycoprotein endopeptidase like 1
ENSG00000156466	0.595925	2.23998	0.00285557	0.0215891	GDF6	growth differentiation factor 6
ENSG00000204516	0.26404	4.37787	0.00285955	0.021608	MICB	MHC class I polypeptide-related sequence B
ENSG00000099783	-0.17002	6.82815	0.00286108	0.0216083	HNRNPM	heterogeneous nuclear ribonucleoprotein M
ENSG00000105376	0.737239	1.18275	0.00286694	0.0216301	ICAM5	intercellular adhesion molecule 5
ENSG00000143499	-0.228028	5.0117	0.00286687	0.0216301	SMYD2	SET and MYND domain containing 2
ENSG00000118985	0.183468	6.03256	0.00287295	0.0216529	ELL2	elongation factor for RNA polymerase II 2
ENSG00000198182	-0.390112	2.99882	0.00287288	0.0216529	ZNF607	zinc finger protein 607
ENSG00000100629	-0.366007	3.32285	0.00288916	0.021755	CEP128	centrosomal protein 128
ENSG00000103550	-0.303458	3.88575	0.00289099	0.021755	KNOP1	lysine rich nucleolar protein 1
ENSG00000160360	0.191819	6.09958	0.00288979	0.021755	GPSM1	G protein signaling modulator 1
ENSG00000150551	-0.38599	3.24277	0.00289741	0.0217921	LYPD1	LY6/PLAUR domain containing 1
ENSG00000211448	1.06238	0.635979	0.00290445	0.0218337	DIO2	iodothyronine deiodinase 2
ENSG00000102385	-0.301637	3.98093	0.00290617	0.0218353	DRP2	dystrophin related protein 2
ENSG00000104529	-0.171082	6.55477	0.00291212	0.0218688	EEF1D	eukaryotic translation elongation factor 1 delta
ENSG00000196405	-0.237805	5.28038	0.00291544	0.0218824	EVL	Enah/Vasp-like
ENSG00000205302	-0.193512	6.09055	0.00291745	0.0218861	SNX2	sorting nexin 2
ENSG00000109674	-0.469599	2.76693	0.00292242	0.0219122	NEIL3	nei like DNA glycosylase 3
ENSG00000166889	0.387732	4.45858	0.00293248	0.0219762	PATL1	PAT1 homolog 1, processing body mRNA decay factor
ENSG00000147526	0.223551	6.90423	0.00293738	0.0220016	TACC1	transforming acidic coiled-coil containing protein 1
ENSG00000113790	-0.388962	2.9326	0.00293916	0.0220036	EHHADH	enoyl-CoA hydratase and 3-hydroxyacyl CoA dehydrogenase
ENSG00000183580	0.312641	4.28672	0.00294656	0.0220476	FBXL7	F-box and leucine rich repeat protein 7
ENSG00000137642	-0.377972	3.07324	0.00295687	0.022102	SORL1	sortilin related receptor 1
ENSG00000247853	-1.68	-0.423894	0.00295542	0.022102
ENSG00000175874	-1.11307	0.0210069	0.00295855	0.0221032	CREG2	cellular repressor of E1A stimulated genes 2
ENSG00000175352	-0.251141	4.79574	0.00296621	0.022149	NRIP3	nuclear receptor interacting protein 3
ENSG00000126814	-0.230456	4.65669	0.00297375	0.0221854	TRMT5	tRNA methyltransferase 5
ENSG00000259877	-0.730254	1.15526	0.00297413	0.0221854
ENSG00000214655	0.208441	5.22941	0.00299361	0.0223192	ZSWIM8	zinc finger SWIM-type containing 8
ENSG00000108055	-0.192996	6.26507	0.00299758	0.0223259	SMC3	structural maintenance of chromosomes 3
ENSG00000168439	0.15788	7.06368	0.00299646	0.0223259	STIP1	stress induced phosphoprotein 1
ENSG00000180182	0.24695	5.17635	0.00300136	0.0223418	MED14	mediator complex subunit 14
ENSG00000276107	0.52706	3.22041	0.00300278	0.0223418
ENSG00000178882	0.640815	2.32032	0.00301191	0.0223982	RFLNA	refilin A
ENSG00000100889	-0.249008	4.94121	0.00302174	0.0224598	PCK2	phosphoenolpyruvate carboxykinase 2, mitochondrial
ENSG00000155729	-0.255802	4.55714	0.00303465	0.0225443	KCTD18	potassium channel tetramerization domain containing 18
ENSG00000005882	-0.348737	3.7276	0.00304588	0.022593	PDK2	pyruvate dehydrogenase kinase 2
ENSG00000139154	0.220129	4.95553	0.00304441	0.022593	AEBP2	AE binding protein 2
ENSG00000139372	0.290825	4.33627	0.00304585	0.022593	TDG	thymine DNA glycosylase
ENSG00000033867	0.214633	5.50958	0.00304771	0.022595	SLC4A7	solute carrier family 4 member 7
ENSG00000006451	-0.175303	6.22834	0.00305114	0.0226089	RALA	RAS like proto-oncogene A
ENSG00000145293	-0.245027	4.80469	0.00305461	0.0226231	ENOPH1	enolase-phosphatase 1
ENSG00000031081	0.233396	6.38742	0.00306394	0.0226806	ARHGAP31	Rho GTPase activating protein 31
ENSG00000125686	0.18617	6.04424	0.00306899	0.0227032	MED1	mediator complex subunit 1
ENSG00000126522	-0.377543	3.77745	0.00307011	0.0227032	ASL	argininosuccinate lyase
ENSG00000144369	-0.20813	5.31747	0.00308486	0.0228007	FAM171B	family with sequence similarity 171 member B
ENSG00000147224	-0.22033	4.95547	0.00308938	0.0228224	PRPS1	phosphoribosyl pyrophosphate synthetase 1
ENSG00000162062	-0.537902	2.10951	0.00309703	0.0228674	TEDC2	tubulin epsilon and delta complex 2
ENSG00000223547	-0.391542	3.06042	0.00311254	0.0229702	ZNF844	zinc finger protein 844
ENSG00000148158	0.20637	6.22336	0.00311549	0.0229775	SNX30	sorting nexin family member 30
ENSG00000197124	-0.623008	1.72933	0.0031167	0.0229775	ZNF682	zinc finger protein 682
ENSG00000183421	-0.738455	1.38824	0.00312171	0.0230028	RIPK4	receptor interacting serine/threonine kinase 4
ENSG00000101470	-0.898971	0.298056	0.00312469	0.0230131	TNNC2	troponin C2, fast skeletal type
ENSG00000126088	-0.201066	5.9255	0.00313035	0.0230362	UROD	uroporphyrinogen decarboxylase
ENSG00000138658	-0.390677	3.40672	0.003131	0.0230362	ZGRF1	zinc finger GRF-type containing 1
ENSG00000253846	0.394144	3.25828	0.0031331	0.02304	PCDHGA10	protocadherin gamma subfamily A, 10
ENSG00000101974	0.157338	6.88937	0.00314388	0.0230959	ATP11C	ATPase phospholipid transporting 11C
ENSG00000266028	0.196053	5.40929	0.00314301	0.0230959	SRGAP2	SLIT-ROBO Rho GTPase activating protein 2
ENSG00000108604	-0.206138	5.90595	0.0031489	0.0231109	SMARCD2	SWI/SNF related, matrix associated, actin dependent regulator of chromatin, subfamily d, member 2
ENSG00000131725	0.228586	5.04237	0.0031491	0.0231109	WDR44	WD repeat domain 44
ENSG00000134851	0.176597	6.55411	0.00315449	0.0231388	TMEM165	transmembrane protein 165
ENSG00000186615	-0.859949	0.74018	0.00315859	0.0231571	KTN1-AS1	KTN1 antisense RNA 1
ENSG00000138336	-0.265683	4.22821	0.00319293	0.0233971	TET1	tet methylcytosine dioxygenase 1
ENSG00000136982	-0.470731	2.81911	0.00319738	0.0234179	DSCC1	DNA replication and sister chromatid cohesion 1
ENSG00000119397	-0.250027	4.53477	0.00320111	0.0234334	CNTRL	centriolin
ENSG00000119446	0.236087	4.94149	0.00321062	0.0234912	RBM18	RNA binding motif protein 18
ENSG00000170348	0.129724	8.76448	0.00321517	0.0235127	TMED10	transmembrane p24 trafficking protein 10
ENSG00000092094	-0.295235	4.02738	0.00322543	0.0235758	OSGEP	O-sialoglycoprotein endopeptidase
ENSG00000112186	0.244868	4.75238	0.00323726	0.0236416	CAP2	cyclase associated actin cytoskeleton regulatory protein 2
ENSG00000187601	-0.234909	5.19701	0.00323931	0.0236416	MAGEH1	MAGE family member H1
ENSG00000197417	-0.661464	1.42192	0.00323852	0.0236416	SHPK	sedoheptulokinase
ENSG00000183291	0.147436	7.18114	0.00324902	0.0237005	SELENOF	selenoprotein F
ENSG00000134086	-0.203755	5.48345	0.00325139	0.0237059	VHL	von Hippel-Lindau tumor suppressor
ENSG00000166685	0.232737	4.95254	0.0032554	0.0237233	COG1	component of oligomeric golgi complex 1
ENSG00000143320	0.167539	6.83101	0.00325977	0.0237432	CRABP2	cellular retinoic acid binding protein 2
ENSG00000172728	-0.263792	4.12952	0.00326542	0.0237724	FUT10	fucosyltransferase 10
ENSG00000115756	0.273229	3.92934	0.00327542	0.0238333	HPCAL1	hippocalcin like 1
ENSG00000173406	0.923784	0.340984	0.00328301	0.0238766	DAB1	DAB1, reelin adaptor protein
ENSG00000111554	-0.420728	3.0116	0.00328866	0.0239057	MDM1	Mdm1 nuclear protein
[truncated: 12,532 more rows]

## Sheet: TNFa treatment
ENSEMBL	logFC	logCPM	P-Value	FDR	SYMBOL	GENENAME
ENSG00000003989	2.98478	7.07342	2.45056e-30	3.56091e-26	SLC7A2	solute carrier family 7 member 2
ENSG00000008517	4.47838	5.28232	2.80366e-29	2.037e-25	IL32	interleukin 32
ENSG00000106819	-3.13102	5.10225	1.53211e-26	4.45261e-23	ASPN	asporin
ENSG00000146674	-2.19048	10.8834	1.48895e-26	4.45261e-23	IGFBP3	insulin like growth factor binding protein 3
ENSG00000213949	3.02669	5.72078	1.26265e-26	4.45261e-23	ITGA1	integrin subunit alpha 1
ENSG00000085662	1.81797	7.53318	9.38383e-26	1.94795e-22	AKR1B1	aldo-keto reductase family 1 member B
ENSG00000196562	-1.89091	7.35956	8.94949e-26	1.94795e-22	SULF2	sulfatase 2
ENSG00000085117	2.44282	5.5595	1.93601e-25	3.51652e-22	CD82	CD82 molecule
ENSG00000019582	3.64825	4.22267	4.95951e-25	8.0074e-22	CD74	CD74 molecule
ENSG00000104635	1.74215	8.17895	6.18865e-25	8.99272e-22	SLC39A14	solute carrier family 39 member 14
ENSG00000197956	-1.5391	9.57876	7.59994e-25	1.00395e-21	S100A6	S100 calcium binding protein A6
ENSG00000163347	4.16719	4.18561	8.67543e-25	1.05052e-21	CLDN1	claudin 1
ENSG00000173918	2.62986	5.0091	1.16123e-24	1.29799e-21	C1QTNF1	C1q and TNF related 1
ENSG00000100911	1.74282	7.00667	3.56385e-24	3.69902e-21	PSME2	proteasome activator subunit 2
ENSG00000167191	2.74274	4.75221	4.73632e-24	4.58823e-21	GPRC5B	G protein-coupled receptor class C group 5 member B
ENSG00000141052	5.01975	3.58543	6.4252e-24	5.49204e-21	MYOCD	myocardin
ENSG00000158270	-2.30601	7.60243	6.26273e-24	5.49204e-21	COLEC12	collectin subfamily member 12
ENSG00000170962	-2.20598	5.54897	9.44863e-24	7.62767e-21	PDGFD	platelet derived growth factor D
ENSG00000077943	3.91124	3.85739	1.19656e-23	9.04839e-21	ITGA8	integrin subunit alpha 8
ENSG00000122641	1.64865	7.31899	1.24539e-23	9.04839e-21	INHBA	inhibin beta A subunit
ENSG00000139182	2.67254	5.76377	2.23731e-23	1.54811e-20	CLSTN3	calsyntenin 3
ENSG00000143320	-1.7318	6.83101	3.03074e-23	2.0018e-20	CRABP2	cellular retinoic acid binding protein 2
ENSG00000124785	-1.53422	7.17902	4.11274e-23	2.59836e-20	NRN1	neuritin 1
ENSG00000123610	2.2566	5.05753	6.39547e-23	3.87219e-20	TNFAIP6	TNF alpha induced protein 6
ENSG00000136960	-1.60464	6.83496	7.61973e-23	4.42889e-20	ENPP2	ectonucleotide pyrophosphatase/phosphodiesterase 2
ENSG00000006118	1.70241	6.31657	9.8143e-23	5.35232e-20	TMEM132A	transmembrane protein 132A
ENSG00000123104	1.7308	6.39831	9.94512e-23	5.35232e-20	ITPR2	inositol 1,4,5-trisphosphate receptor type 2
ENSG00000130600	-1.93743	5.61858	1.55597e-22	8.07495e-20	H19	H19, imprinted maternally expressed transcript (non-protein coding)
ENSG00000104321	3.12895	4.07346	1.85289e-22	9.28428e-20	TRPA1	transient receptor potential cation channel subfamily A member 1
ENSG00000163131	4.01627	4.57555	1.98926e-22	9.63532e-20	CTSS	cathepsin S
ENSG00000155465	2.39863	4.44926	2.19416e-22	1.0285e-19	SLC7A7	solute carrier family 7 member 7
ENSG00000106366	1.41394	9.99097	3.29441e-22	1.49597e-19	SERPINE1	serpin family E member 1
ENSG00000118898	-3.27177	3.89286	3.69384e-22	1.58454e-19	PPL	periplakin
ENSG00000159674	-1.34958	7.92462	3.70755e-22	1.58454e-19	SPON2	spondin 2
ENSG00000231925	1.33533	7.24435	4.7213e-22	1.96015e-19	TAPBP	TAP binding protein
ENSG00000151892	1.90502	5.35326	5.46073e-22	2.20416e-19	GFRA1	GDNF family receptor alpha 1
ENSG00000118257	1.17395	8.10363	1.08471e-21	4.26e-19	NRP2	neuropilin 2
ENSG00000170558	1.18989	8.02015	1.22389e-21	4.6801e-19	CDH2	cadherin 2
ENSG00000120337	3.23964	4.16067	1.51517e-21	5.50423e-19	TNFSF18	TNF superfamily member 18
ENSG00000182957	1.85739	5.04984	1.48854e-21	5.50423e-19	SPATA13	spermatogenesis associated 13
ENSG00000140416	1.21594	9.3265	2.07064e-21	7.33864e-19	TPM1	tropomyosin 1
ENSG00000243649	3.99907	3.49919	3.67747e-21	1.27232e-18	CFB	complement factor B
ENSG00000197747	-1.27679	7.36373	3.83282e-21	1.29523e-18	S100A10	S100 calcium binding protein A10
ENSG00000162645	1.92582	5.07993	4.447e-21	1.46862e-18	GBP2	guanylate binding protein 2
ENSG00000042493	-1.49503	5.83763	4.8957e-21	1.58088e-18	CAPG	capping actin protein, gelsolin like
ENSG00000164307	1.22073	7.8003	5.30374e-21	1.6754e-18	ERAP1	endoplasmic reticulum aminopeptidase 1
ENSG00000058085	2.01154	4.83632	5.6429e-21	1.74462e-18	LAMC2	laminin subunit gamma 2
ENSG00000177363	-2.15571	4.73035	8.52071e-21	2.57947e-18	LRRN4CL	LRRN4 C-terminal like
ENSG00000166897	-2.23779	4.22777	9.20541e-21	2.72987e-18	ELFN2	extracellular leucine rich repeat and fibronectin type III domain containing 2
ENSG00000176438	-1.79319	5.22699	1.0253e-20	2.92129e-18	SYNE3	spectrin repeat containing nuclear envelope family member 3
ENSG00000240065	2.09097	4.50645	1.00746e-20	2.92129e-18	PSMB9	proteasome subunit beta 9
ENSG00000109790	1.1464	7.35915	1.34455e-20	3.75724e-18	KLHL5	kelch like family member 5
ENSG00000025708	3.12883	4.05258	2.42454e-20	6.64734e-18	TYMP	thymidine phosphorylase
ENSG00000107201	1.77675	5.57634	3.28688e-20	8.84476e-18	DDX58	DExD/H-box helicase 58
ENSG00000160789	-1.05854	9.62924	3.73781e-20	9.85481e-18	LMNA	lamin A/C
ENSG00000167779	-1.14089	7.17358	3.79788e-20	9.85481e-18	IGFBP6	insulin like growth factor binding protein 6
ENSG00000050344	1.2383	6.54483	4.01394e-20	1.02327e-17	NFE2L3	nuclear factor, erythroid 2 like 3
ENSG00000105825	2.48934	6.16383	5.63677e-20	1.41221e-17	TFPI2	tissue factor pathway inhibitor 2
ENSG00000161714	-1.75981	4.95435	6.43929e-20	1.58592e-17	PLCD3	phospholipase C delta 3
ENSG00000204291	-1.44786	5.48695	7.42729e-20	1.79876e-17	COL15A1	collagen type XV alpha 1 chain
ENSG00000105639	1.78989	4.43459	9.59483e-20	2.28253e-17	JAK3	Janus kinase 3
ENSG00000133805	2.09049	4.28722	9.73897e-20	2.28253e-17	AMPD3	adenosine monophosphate deaminase 3
ENSG00000071282	1.54823	5.66857	1.10229e-19	2.54245e-17	LMCD1	LIM and cysteine rich domains 1
ENSG00000168386	1.41413	7.16485	1.14261e-19	2.59426e-17	FILIP1L	filamin A interacting protein 1 like
ENSG00000178209	-1.06564	8.68288	1.27944e-19	2.86023e-17	PLEC	plectin
ENSG00000065320	2.22772	4.09311	1.42503e-19	3.13744e-17	NTN1	netrin 1
ENSG00000125538	4.1508	3.09775	1.82638e-19	3.90281e-17	IL1B	interleukin 1 beta
ENSG00000169902	1.38689	6.05258	1.80089e-19	3.90281e-17	TPST1	tyrosylprotein sulfotransferase 1
ENSG00000145901	1.64048	7.16427	1.93144e-19	4.00939e-17	TNIP1	TNFAIP3 interacting protein 1
ENSG00000173114	2.42578	3.89073	1.90458e-19	4.00939e-17	LRRN3	leucine rich repeat neuronal 3
ENSG00000041982	0.976842	10.2793	1.9759e-19	4.02964e-17	TNC	tenascin C
ENSG00000118113	2.73752	3.45246	1.99666e-19	4.02964e-17	MMP8	matrix metallopeptidase 8
ENSG00000022267	-1.43561	5.79655	2.21306e-19	4.34568e-17	FHL1	four and a half LIM domains 1
ENSG00000150687	-1.04789	6.95612	2.20357e-19	4.34568e-17	PRSS23	serine protease 23
ENSG00000198846	-1.81005	4.52684	2.25706e-19	4.37297e-17	TOX	thymocyte selection associated high mobility group box
ENSG00000143867	-1.62188	4.77185	2.33827e-19	4.4707e-17	OSR1	odd-skipped related transciption factor 1
ENSG00000132530	3.27272	3.13233	2.79761e-19	5.2118e-17	XAF1	XIAP associated factor 1
ENSG00000197965	0.942737	8.09153	2.79288e-19	5.2118e-17	MPZL1	myelin protein zero like 1
ENSG00000162804	-2.15199	4.46269	3.06183e-19	5.54078e-17	SNED1	sushi, nidogen and EGF like domains 1
ENSG00000166923	0.997245	10.2187	3.08859e-19	5.54078e-17	GREM1	gremlin 1, DAN family BMP antagonist
ENSG00000168685	2.52744	3.52531	3.01979e-19	5.54078e-17	IL7R	interleukin 7 receptor
ENSG00000204642	3.16455	3.39194	3.28595e-19	5.82294e-17	HLA-F	major histocompatibility complex, class I, F
ENSG00000113657	0.917915	8.86996	3.76087e-19	6.58424e-17	DPYSL3	dihydropyrimidinase like 3
ENSG00000154122	-1.29708	5.9875	4.1833e-19	7.15147e-17	ANKH	ANKH inorganic pyrophosphate transport regulator
ENSG00000169908	1.57637	5.1043	4.16214e-19	7.15147e-17	TM4SF1	transmembrane 4 L six family member 1
ENSG00000049323	-0.913807	9.32565	4.51388e-19	7.62689e-17	LTBP1	latent transforming growth factor beta binding protein 1
ENSG00000128849	3.44423	3.7224	4.61413e-19	7.70665e-17	CGNL1	cingulin like 1
ENSG00000092010	1.11494	7.05578	4.78809e-19	7.90633e-17	PSME1	proteasome activator subunit 1
ENSG00000166825	-0.980013	7.78585	4.96407e-19	8.10482e-17	ANPEP	alanyl aminopeptidase, membrane
ENSG00000138061	1.27778	6.08402	5.63251e-19	9.094e-17	CYP1B1	cytochrome P450 family 1 subfamily B member 1
ENSG00000206503	1.02919	7.89816	6.23399e-19	9.95452e-17	HLA-A	major histocompatibility complex, class I, A
ENSG00000141469	-2.27936	5.91167	6.51578e-19	1.02914e-16	SLC14A1	solute carrier family 14 member 1 (Kidd blood group)
ENSG00000174807	-1.14172	7.08936	6.68633e-19	1.04472e-16	CD248	CD248 molecule
ENSG00000136826	-1.62189	4.77925	6.85478e-19	1.04849e-16	KLF4	Kruppel like factor 4
ENSG00000234745	1.79728	8.65459	6.79479e-19	1.04849e-16	HLA-B	major histocompatibility complex, class I, B
ENSG00000164236	-1.65164	4.71106	7.63596e-19	1.15581e-16	ANKRD33B	ankyrin repeat domain 33B
ENSG00000105974	-0.893156	9.2137	8.94418e-19	1.33988e-16	CAV1	caveolin 1
ENSG00000145526	-1.70532	4.52108	9.6653e-19	1.43313e-16	CDH18	cadherin 18
ENSG00000023445	3.08608	4.48757	1.06141e-18	1.55791e-16	BIRC3	baculoviral IAP repeat containing 3
ENSG00000154654	-1.16628	6.66655	1.07672e-18	1.5587e-16	NCAM2	neural cell adhesion molecule 2
ENSG00000189184	-1.04455	8.18444	1.0834e-18	1.5587e-16	PCDH18	protocadherin 18
ENSG00000107796	1.69511	8.59228	1.28541e-18	1.83121e-16	ACTA2	actin, alpha 2, smooth muscle, aorta
ENSG00000182985	1.16776	6.2109	1.32233e-18	1.86551e-16	CADM1	cell adhesion molecule 1
ENSG00000107562	-1.45325	9.73475	1.35946e-18	1.88231e-16	CXCL12	C-X-C motif chemokine ligand 12
ENSG00000110911	1.33559	5.40751	1.36015e-18	1.88231e-16	SLC11A2	solute carrier family 11 member 2
ENSG00000162909	-0.817828	9.21207	1.52689e-18	2.09313e-16	CAPN2	calpain 2
ENSG00000178860	1.98614	4.97977	1.63965e-18	2.2267e-16	MSC	musculin
ENSG00000148180	-0.944079	8.71268	1.72905e-18	2.32637e-16	GSN	gelsolin
ENSG00000169432	-1.0343	7.23075	1.83445e-18	2.44554e-16	SCN9A	sodium voltage-gated channel alpha subunit 9
ENSG00000118523	0.965055	7.97373	2.10257e-18	2.77749e-16	CTGF	connective tissue growth factor
ENSG00000149451	-1.60918	5.82849	2.25642e-18	2.95388e-16	ADAM33	ADAM metallopeptidase domain 33
ENSG00000137573	1.41477	9.85095	2.46114e-18	3.19311e-16	SULF1	sulfatase 1
ENSG00000182287	-1.26972	5.80874	2.699e-18	3.47072e-16	AP1S2	adaptor related protein complex 1 sigma 2 subunit
ENSG00000174348	-1.61007	4.45805	2.9728e-18	3.78927e-16	PODN	podocan
ENSG00000106809	-2.4885	3.16389	3.09371e-18	3.9091e-16	OGN	osteoglycin
ENSG00000184640	-0.831166	9.42642	3.24648e-18	4.06678e-16	SEPT9	septin 9
ENSG00000075223	1.09469	6.777	3.40681e-18	4.23114e-16	SEMA3C	semaphorin 3C
ENSG00000181804	1.51188	4.64339	3.5762e-18	4.40388e-16	SLC9A9	solute carrier family 9 member A9
ENSG00000118849	1.70167	4.79921	4.09758e-18	5.00353e-16	RARRES1	retinoic acid receptor responder 1
ENSG00000160752	1.13938	6.76484	4.13867e-18	5.01158e-16	FDPS	farnesyl diphosphate synthase
ENSG00000196154	-1.14219	6.21358	4.31049e-18	5.17651e-16	S100A4	S100 calcium binding protein A4
ENSG00000023909	1.27436	5.79892	4.68706e-18	5.58259e-16	GCLM	glutamate-cysteine ligase modifier subunit
ENSG00000149380	1.74746	4.01695	4.93018e-18	5.82443e-16	P4HA3	prolyl 4-hydroxylase subunit alpha 3
ENSG00000166741	1.02958	8.36579	5.51384e-18	6.45187e-16	NNMT	nicotinamide N-methyltransferase
ENSG00000172403	1.08787	6.30537	5.55009e-18	6.45187e-16	SYNPO2	synaptopodin 2
ENSG00000082641	0.945304	8.36886	5.73879e-18	6.61828e-16	NFE2L1	nuclear factor, erythroid 2 like 1
ENSG00000119922	2.04738	4.09832	6.78583e-18	7.76416e-16	IFIT2	interferon induced protein with tetratricopeptide repeats 2
ENSG00000167996	1.30156	7.57008	6.85279e-18	7.77952e-16	FTH1	ferritin heavy chain 1
ENSG00000101955	-1.00409	6.67083	7.63703e-18	8.60261e-16	SRPX	sushi repeat containing protein, X-linked
ENSG00000100739	1.98178	3.68204	8.89998e-18	9.94812e-16	BDKRB1	bradykinin receptor B1
ENSG00000175084	-1.46746	5.06155	1.13956e-17	1.26404e-15	DES	desmin
ENSG00000171724	-0.983325	7.71794	1.17063e-17	1.28867e-15	VAT1L	vesicle amine transport 1 like
ENSG00000166482	-0.84667	7.7763	1.20038e-17	1.31149e-15	MFAP4	microfibril associated protein 4
ENSG00000049249	5.40506	1.9918	1.26762e-17	1.36442e-15	TNFRSF9	TNF receptor superfamily member 9
ENSG00000149428	0.995806	7.87984	1.26165e-17	1.36442e-15	HYOU1	hypoxia up-regulated 1
ENSG00000172817	3.93636	2.45446	1.29725e-17	1.38605e-15	CYP7B1	cytochrome P450 family 7 subfamily B member 1
ENSG00000136244	2.84661	3.35083	1.36128e-17	1.43675e-15	IL6	interleukin 6
ENSG00000165617	1.15675	5.90377	1.36448e-17	1.43675e-15	DACT1	dishevelled binding antagonist of beta catenin 1
ENSG00000074590	1.33089	6.62697	1.40733e-17	1.47122e-15	NUAK1	NUAK family kinase 1
ENSG00000039560	0.801073	8.32256	1.58917e-17	1.64945e-15	RAI14	retinoic acid induced 14
ENSG00000197977	1.84594	3.88227	1.70076e-17	1.75275e-15	ELOVL2	ELOVL fatty acid elongase 2
ENSG00000173391	5.26408	1.95959	1.89976e-17	1.94404e-15	OLR1	oxidized low density lipoprotein receptor 1
ENSG00000077150	1.63174	5.48358	1.97915e-17	2.01112e-15	NFKB2	nuclear factor kappa B subunit 2
ENSG00000013297	-0.815597	9.66164	2.04847e-17	2.06711e-15	CLDN11	claudin 11
ENSG00000124749	-1.40604	5.09769	2.0844e-17	2.08886e-15	COL21A1	collagen type XXI alpha 1 chain
ENSG00000138448	0.807475	9.83808	2.10541e-17	2.09546e-15	ITGAV	integrin subunit alpha V
ENSG00000115652	1.16389	6.08999	2.143e-17	2.11836e-15	UXS1	UDP-glucuronate decarboxylase 1
ENSG00000091409	-1.48971	4.49898	2.36828e-17	2.32523e-15	ITGA6	integrin subunit alpha 6
ENSG00000111801	1.26423	5.20172	2.50639e-17	2.44432e-15	BTN3A3	butyrophilin subfamily 3 member A3
ENSG00000104368	-0.830501	8.71951	2.58291e-17	2.50215e-15	PLAT	plasminogen activator, tissue type
ENSG00000163874	1.89382	3.9428	2.63298e-17	2.53377e-15	ZC3H12A	zinc finger CCCH-type containing 12A
ENSG00000005884	-1.15251	5.636	2.83212e-17	2.70747e-15	ITGA3	integrin subunit alpha 3
ENSG00000172156	6.59475	3.73813	2.86503e-17	2.72103e-15	CCL11	C-C motif chemokine ligand 11
ENSG00000164647	1.69581	4.05521	3.1028e-17	2.92772e-15	STEAP1	STEAP family member 1
ENSG00000141338	-1.30132	5.19401	3.3997e-17	3.16673e-15	ABCA8	ATP binding cassette subfamily A member 8
ENSG00000152952	1.69905	8.67563	3.37888e-17	3.16673e-15	PLOD2	procollagen-lysine,2-oxoglutarate 5-dioxygenase 2
ENSG00000117228	1.67624	5.95139	3.83893e-17	3.55309e-15	GBP1	guanylate binding protein 1
ENSG00000135842	-0.904411	6.48271	4.028e-17	3.70448e-15	FAM129A	family with sequence similarity 129 member A
ENSG00000090530	1.43249	4.39007	4.2462e-17	3.8806e-15	P3H2	prolyl 3-hydroxylase 2
ENSG00000100504	-1.01915	6.15549	4.30212e-17	3.90713e-15	PYGL	glycogen phosphorylase L
ENSG00000151012	0.999526	6.42117	4.63989e-17	4.18771e-15	SLC7A11	solute carrier family 7 member 11
ENSG00000007237	-1.38187	6.14824	5.18431e-17	4.6502e-15	GAS7	growth arrest specific 7
ENSG00000159176	0.783651	8.31893	5.53462e-17	4.93396e-15	CSRP1	cysteine and glycine rich protein 1
ENSG00000131459	0.94818	6.37834	6.318e-17	5.59798e-15	GFPT2	glutamine-fructose-6-phosphate transaminase 2
ENSG00000100994	-0.830658	7.42367	6.95164e-17	6.12208e-15	PYGB	glycogen phosphorylase B
ENSG00000101670	1.52821	4.65804	7.22189e-17	6.32177e-15	LIPG	lipase G, endothelial type
ENSG00000100985	3.83713	2.25172	7.46236e-17	6.49315e-15	MMP9	matrix metallopeptidase 9
ENSG00000115648	-1.77968	3.67282	7.77884e-17	6.72823e-15	MLPH	melanophilin
ENSG00000092345	7.80771	1.45007	7.96329e-17	6.84702e-15	DAZL	deleted in azoospermia like
ENSG00000123983	0.826908	7.64667	8.27341e-17	6.98959e-15	ACSL3	acyl-CoA synthetase long chain family member 3
ENSG00000151491	-0.914362	6.99502	8.23171e-17	6.98959e-15	EPS8	epidermal growth factor receptor pathway substrate 8
ENSG00000181634	4.09744	2.11369	8.22852e-17	6.98959e-15	TNFSF15	TNF superfamily member 15
ENSG00000206341	1.411	4.95701	1.02794e-16	8.63414e-15
ENSG00000204248	4.18696	3.27204	1.08447e-16	9.05653e-15	COL11A2	collagen type XI alpha 2 chain
ENSG00000185507	2.42234	3.99177	1.13057e-16	9.38764e-15	IRF7	interferon regulatory factor 7
ENSG00000166750	0.819601	7.77447	1.14376e-16	9.44314e-15	SLFN5	schlafen family member 5
ENSG00000151388	0.787121	7.75727	1.15653e-16	9.49469e-15	ADAMTS12	ADAM metallopeptidase with thrombospondin type 1 motif 12
ENSG00000253368	-1.1095	5.50977	1.21318e-16	9.90375e-15	TRNP1	TMF1-regulated nuclear protein 1
ENSG00000144802	2.5649	5.19989	1.3067e-16	1.06077e-14	NFKBIZ	NFKB inhibitor zeta
ENSG00000058668	-1.25373	7.97097	1.39893e-16	1.12933e-14	ATP2B4	ATPase plasma membrane Ca2+ transporting 4
ENSG00000132170	-1.88343	3.73295	1.47689e-16	1.18567e-14	PPARG	peroxisome proliferator activated receptor gamma
ENSG00000065534	0.807983	7.46119	1.65603e-16	1.32219e-14	MYLK	myosin light chain kinase
ENSG00000233608	-1.08549	5.67839	1.70153e-16	1.35109e-14	TWIST2	twist family bHLH transcription factor 2
ENSG00000156587	1.2442	6.08233	1.71671e-16	1.35573e-14	UBE2L6	ubiquitin conjugating enzyme E2 L6
ENSG00000134107	1.22626	4.98445	1.81746e-16	1.42754e-14	BHLHE40	basic helix-loop-helix family member e40
ENSG00000104332	-1.27836	5.14559	1.87227e-16	1.46268e-14	SFRP1	secreted frizzled related protein 1
ENSG00000150938	0.891057	8.77196	2.10958e-16	1.63927e-14	CRIM1	cysteine rich transmembrane BMP regulator 1
ENSG00000109320	0.927915	6.32113	2.28344e-16	1.74635e-14	NFKB1	nuclear factor kappa B subunit 1
ENSG00000119514	-1.89721	3.65931	2.27532e-16	1.74635e-14	GALNT12	polypeptide N-acetylgalactosaminyltransferase 12
ENSG00000154027	-1.29838	4.64791	2.26717e-16	1.74635e-14	AK5	adenylate kinase 5
ENSG00000157368	2.07518	3.33065	2.31371e-16	1.76024e-14	IL34	interleukin 34
ENSG00000115107	-0.908945	6.8399	2.34704e-16	1.77629e-14	STEAP3	STEAP3 metalloreductase
ENSG00000112769	-0.809285	8.23661	2.37609e-16	1.78896e-14	LAMA4	laminin subunit alpha 4
ENSG00000166503	0.806874	7.19951	2.44839e-16	1.8339e-14	HDGFL3	HDGF like 3
ENSG00000169855	1.14772	7.46576	2.4637e-16	1.8359e-14	ROBO1	roundabout guidance receptor 1
ENSG00000147251	-0.980602	6.47924	2.79836e-16	2.07464e-14	DOCK11	dedicator of cytokinesis 11
ENSG00000104549	0.898246	7.79431	2.83808e-16	2.08884e-14	SQLE	squalene epoxidase
ENSG00000162654	4.49187	1.87419	2.84627e-16	2.08884e-14	GBP4	guanylate binding protein 4
ENSG00000082781	-0.773608	8.31376	2.92283e-16	2.13425e-14	ITGB5	integrin subunit beta 5
ENSG00000103196	1.33821	4.90757	3.14407e-16	2.28433e-14	CRISPLD2	cysteine rich secretory protein LCCL domain containing 2
ENSG00000146457	1.17482	7.11685	3.16131e-16	2.28542e-14	WTAP	WT1 associated protein
ENSG00000197646	1.13111	5.28057	3.18202e-16	2.28901e-14	PDCD1LG2	programmed cell death 1 ligand 2
ENSG00000198832	0.946279	6.07375	3.22463e-16	2.30823e-14	SELENOM	selenoprotein M
ENSG00000026950	1.03138	5.8296	3.36177e-16	2.3936e-14	BTN3A1	butyrophilin subfamily 3 member A1
ENSG00000029153	1.24998	6.1592	3.3795e-16	2.3936e-14	ARNTL2	aryl hydrocarbon receptor nuclear translocator like 2
ENSG00000105835	1.29161	5.73028	3.40978e-16	2.3936e-14	NAMPT	nicotinamide phosphoribosyltransferase
ENSG00000149485	0.799706	7.54928	3.3974e-16	2.3936e-14	FADS1	fatty acid desaturase 1
ENSG00000144749	0.81548	6.85593	4.05346e-16	2.83177e-14	LRIG1	leucine rich repeats and immunoglobulin like domains 1
ENSG00000120156	1.62284	4.11993	4.12014e-16	2.86458e-14	TEK	TEK receptor tyrosine kinase
ENSG00000176915	0.872245	6.84483	4.14114e-16	2.86547e-14	ANKLE2	ankyrin repeat and LEM domain containing 2
ENSG00000070087	-0.732877	7.66275	4.23984e-16	2.91986e-14	PFN2	profilin 2
ENSG00000137124	0.955208	6.08693	4.26578e-16	2.92387e-14	ALDH1B1	aldehyde dehydrogenase 1 family member B1
ENSG00000102755	0.836636	6.89891	4.40918e-16	3.00797e-14	FLT1	fms related tyrosine kinase 1
ENSG00000145730	-0.877588	9.19155	4.7356e-16	3.21556e-14	PAM	peptidylglycine alpha-amidating monooxygenase
ENSG00000170485	1.21886	4.88741	4.86886e-16	3.29067e-14	NPAS2	neuronal PAS domain protein 2
ENSG00000172893	0.969898	6.41058	4.92265e-16	3.31162e-14	DHCR7	7-dehydrocholesterol reductase
ENSG00000182752	0.882622	6.54417	4.96918e-16	3.32752e-14	PAPPA	pappalysin 1
ENSG00000133816	0.872854	8.89481	5.03154e-16	3.35382e-14	MICAL2	microtubule associated monooxygenase, calponin and LIM domain containing 2
ENSG00000107968	1.92934	3.70392	5.12053e-16	3.38211e-14	MAP3K8	mitogen-activated protein kinase kinase kinase 8
ENSG00000149294	-1.17934	4.73164	5.10194e-16	3.38211e-14	NCAM1	neural cell adhesion molecule 1
ENSG00000105246	3.48478	1.90145	5.4721e-16	3.59797e-14	EBI3	Epstein-Barr virus induced 3
ENSG00000187800	-1.00191	5.59622	5.55685e-16	3.63724e-14	PEAR1	platelet endothelial aggregation receptor 1
ENSG00000067064	0.89447	6.91498	6.14763e-16	4.00589e-14	IDI1	isopentenyl-diphosphate delta isomerase 1
ENSG00000113739	1.18682	6.54573	6.20388e-16	4.02449e-14	STC2	stanniocalcin 2
ENSG00000171873	-2.53579	3.00774	6.29238e-16	4.04577e-14	ADRA1D	adrenoceptor alpha 1D
ENSG00000181467	-0.814505	6.68354	6.28002e-16	4.04577e-14	RAP2B	RAP2B, member of RAS oncogene family
ENSG00000140511	1.94343	3.12989	6.58333e-16	4.2142e-14	HAPLN3	hyaluronan and proteoglycan link protein 3
ENSG00000120708	-0.868014	12.2014	8.40147e-16	5.35446e-14	TGFBI	transforming growth factor beta induced
ENSG00000048740	-1.2536	4.90579	8.57955e-16	5.44408e-14	CELF2	CUGBP Elav-like family member 2
ENSG00000225968	-1.87815	3.2937	8.7466e-16	5.52595e-14	ELFN1	extracellular leucine rich repeat and fibronectin type III domain containing 1
ENSG00000181617	8.41619	1.46563	9.25276e-16	5.82043e-14	FDCSP	follicular dendritic cell secreted protein
ENSG00000112378	-1.16927	5.00704	1.06085e-15	6.64448e-14	PERP	PERP, TP53 apoptosis effector
ENSG00000237988	9.67553	1.43315	1.12501e-15	7.01611e-14
ENSG00000128510	-1.13617	7.58443	1.21573e-15	7.5495e-14	CPA4	carboxypeptidase A4
ENSG00000221926	1.24407	4.56531	1.32324e-15	8.18213e-14	TRIM16	tripartite motif containing 16
ENSG00000182541	1.1009	4.98455	1.35415e-15	8.33776e-14	LIMK2	LIM domain kinase 2
ENSG00000143387	0.711478	8.64259	1.36862e-15	8.39129e-14	CTSK	cathepsin K
ENSG00000149571	1.70761	3.75837	1.40744e-15	8.59309e-14	KIRREL3	kirre like nephrin family adhesion molecule 3
ENSG00000000971	1.39274	7.58283	1.45624e-15	8.84135e-14	CFH	complement factor H
ENSG00000095739	1.91164	3.18389	1.46027e-15	8.84135e-14	BAMBI	BMP and activin membrane bound inhibitor
ENSG00000136999	-1.96998	3.15387	1.627e-15	9.80995e-14	NOV	nephroblastoma overexpressed
ENSG00000152127	-0.80086	6.99974	1.65867e-15	9.95955e-14	MGAT5	mannosyl (alpha-1,6-)-glycoprotein beta-1,6-N-acetyl-glucosaminyltransferase
ENSG00000064886	4.15854	1.53549	1.69592e-15	1.01413e-13	CHI3L2	chitinase 3 like 2
ENSG00000136235	-1.38201	4.31719	1.7863e-15	1.0638e-13	GPNMB	glycoprotein nmb
ENSG00000196549	-0.78948	9.54137	1.81747e-15	1.07794e-13	MME	membrane metalloendopeptidase
ENSG00000157214	1.42571	4.49559	1.86618e-15	1.10234e-13	STEAP2	STEAP2 metalloreductase
ENSG00000063046	-0.621818	9.176	2.08155e-15	1.22457e-13	EIF4B	eukaryotic translation initiation factor 4B
ENSG00000117594	7.15861	3.61623	2.10398e-15	1.23278e-13	HSD11B1	hydroxysteroid 11-beta dehydrogenase 1
ENSG00000128590	1.10682	5.42336	2.17759e-15	1.27079e-13	DNAJB9	DnaJ heat shock protein family (Hsp40) member B9
ENSG00000172724	8.46447	1.72123	2.47781e-15	1.4402e-13	CCL19	C-C motif chemokine ligand 19
ENSG00000109063	-1.19258	5.77025	2.50507e-15	1.45025e-13	MYH3	myosin heavy chain 3
ENSG00000072657	-0.813953	6.21407	2.59717e-15	1.4976e-13	TRHDE	thyrotropin releasing hormone degrading enzyme
ENSG00000104856	1.71855	5.08681	2.81475e-15	1.61665e-13	RELB	RELB proto-oncogene, NF-kB subunit
ENSG00000072274	1.35587	5.49902	2.89615e-15	1.65685e-13	TFRC	transferrin receptor
ENSG00000013016	-0.752906	7.58556	3.06312e-15	1.7455e-13	EHD3	EH domain containing 3
ENSG00000196155	-1.52787	4.58764	3.22597e-15	1.83112e-13	PLEKHG4	pleckstrin homology and RhoGEF domain containing G4
ENSG00000104490	1.34225	4.00722	3.55061e-15	2.00755e-13	NCALD	neurocalcin delta
ENSG00000103811	2.76671	2.22065	3.82091e-15	2.152e-13	CTSH	cathepsin H
ENSG00000162733	0.604479	9.33944	4.04832e-15	2.27128e-13	DDR2	discoidin domain receptor tyrosine kinase 2
ENSG00000128606	0.726332	7.46681	4.12477e-15	2.30527e-13	LRRC17	leucine rich repeat containing 17
ENSG00000120885	-0.834612	8.15335	4.14453e-15	2.30744e-13	CLU	clusterin
ENSG00000142669	-0.727541	6.89241	4.17507e-15	2.30968e-13	SH3BGRL3	SH3 domain binding glutamate rich protein like 3
ENSG00000182621	-1.24112	4.41461	4.18034e-15	2.30968e-13	PLCB1	phospholipase C beta 1
ENSG00000107611	-1.27408	4.05116	4.5761e-15	2.51876e-13	CUBN	cubilin
ENSG00000166710	1.23058	10.4174	4.63526e-15	2.5417e-13	B2M	beta-2-microglobulin
ENSG00000120820	-0.830408	6.28185	5.29272e-15	2.8913e-13	GLT8D2	glycosyltransferase 8 domain containing 2
ENSG00000100906	1.80803	6.55573	5.44479e-15	2.95392e-13	NFKBIA	NFKB inhibitor alpha
ENSG00000180875	-1.75834	3.42309	5.44802e-15	2.95392e-13	GREM2	gremlin 2, DAN family BMP antagonist
ENSG00000102580	0.723175	7.84534	5.55196e-15	2.99909e-13	DNAJC3	DnaJ heat shock protein family (Hsp40) member C3
ENSG00000204267	1.38253	4.16079	5.6431e-15	3.03703e-13	TAP2	transporter 2, ATP binding cassette subfamily B member
ENSG00000138131	-0.789017	8.94913	5.74345e-15	3.07963e-13	LOXL4	lysyl oxidase like 4
ENSG00000173852	1.01554	6.32074	5.89077e-15	3.14701e-13	DPY19L1	dpy-19 like C-mannosyltransferase 1
ENSG00000113389	-1.89797	3.24509	6.3801e-15	3.361e-13	NPR3	natriuretic peptide receptor 3
ENSG00000172020	-0.798336	6.25306	6.3579e-15	3.361e-13	GAP43	growth associated protein 43
ENSG00000186470	0.929469	5.71752	6.38385e-15	3.361e-13	BTN3A2	butyrophilin subfamily 3 member A2
ENSG00000235531	1.35335	4.46216	6.37614e-15	3.361e-13	MSC-AS1	MSC antisense RNA 1
ENSG00000122884	0.745659	8.8446	6.74141e-15	3.53644e-13	P4HA1	prolyl 4-hydroxylase subunit alpha 1
ENSG00000184014	0.696102	7.59762	6.903e-15	3.59525e-13	DENND5A	DENN domain containing 5A
ENSG00000188501	1.85383	3.47566	6.9017e-15	3.59525e-13	LCTL	lactase like
ENSG00000162512	-0.747135	6.96749	6.94999e-15	3.60679e-13	SDC3	syndecan 3
ENSG00000184557	1.16303	5.47901	7.25964e-15	3.75409e-13	SOCS3	suppressor of cytokine signaling 3
ENSG00000122359	-0.714075	7.45408	7.30973e-15	3.76299e-13	ANXA11	annexin A11
ENSG00000204525	1.07909	8.62595	7.32866e-15	3.76299e-13	HLA-C	major histocompatibility complex, class I, C
ENSG00000059378	1.58389	4.24718	7.93147e-15	4.05209e-13	PARP12	poly(ADP-ribose) polymerase family member 12
ENSG00000102524	3.65599	2.44597	7.94747e-15	4.05209e-13	TNFSF13B	TNF superfamily member 13b
ENSG00000134824	0.905476	9.01341	8.13255e-15	4.12421e-13	FADS2	fatty acid desaturase 2
ENSG00000135048	0.767826	6.99571	8.14568e-15	4.12421e-13	CEMIP2	cell migration inducing hyaluronidase 2
ENSG00000153721	-1.07641	4.6423	8.76894e-15	4.42436e-13	CNKSR3	CNKSR family member 3
ENSG00000143013	0.782606	6.36524	9.14997e-15	4.60063e-13	LMO4	LIM domain only 4
ENSG00000090376	2.00333	2.81758	9.29123e-15	4.65555e-13	IRAK3	interleukin 1 receptor associated kinase 3
ENSG00000221869	1.34874	4.68286	9.41083e-15	4.69927e-13	CEBPD	CCAAT enhancer binding protein delta
ENSG00000138685	0.802053	6.61526	9.69714e-15	4.82565e-13	FGF2	fibroblast growth factor 2
ENSG00000143469	-1.66726	3.66629	9.74536e-15	4.8331e-13	SYT14	synaptotagmin 14
ENSG00000185567	-2.35562	6.69985	9.93454e-15	4.91016e-13	AHNAK2	AHNAK nucleoprotein 2
ENSG00000177674	1.21694	4.37378	1.02102e-14	5.02931e-13	AGTRAP	angiotensin II receptor associated protein
ENSG00000169174	1.22375	4.27994	1.06367e-14	5.22168e-13	PCSK9	proprotein convertase subtilisin/kexin type 9
ENSG00000139641	-0.743626	7.0849	1.07757e-14	5.27211e-13	ESYT1	extended synaptotagmin 1
ENSG00000105426	-0.787406	7.17148	1.11543e-14	5.43902e-13	PTPRS	protein tyrosine phosphatase, receptor type S
ENSG00000125675	0.892888	5.55601	1.13619e-14	5.52174e-13	GRIA3	glutamate ionotropic receptor AMPA type subunit 3
ENSG00000177606	-0.695225	7.54763	1.21851e-14	5.90206e-13	JUN	Jun proto-oncogene, AP-1 transcription factor subunit
ENSG00000263528	0.984257	5.42803	1.2372e-14	5.97267e-13	IKBKE	inhibitor of nuclear factor kappa B kinase subunit epsilon
ENSG00000008513	0.843613	6.21506	1.27487e-14	6.13415e-13	ST3GAL1	ST3 beta-galactoside alpha-2,3-sialyltransferase 1
ENSG00000143127	-1.43562	3.70338	1.28451e-14	6.16012e-13	ITGA10	integrin subunit alpha 10
ENSG00000109929	0.786261	6.0669	1.29024e-14	6.16724e-13	SC5D	sterol-C5-desaturase
ENSG00000115738	-0.842419	5.71844	1.31031e-14	6.24265e-13	ID2	inhibitor of DNA binding 2
ENSG00000132274	1.01535	7.33813	1.34611e-14	6.39226e-13	TRIM22	tripartite motif containing 22
ENSG00000013293	-1.42346	3.93266	1.42592e-14	6.74921e-13	SLC7A14	solute carrier family 7 member 14
ENSG00000081041	4.60123	2.64482	1.47439e-14	6.95597e-13	CXCL2	C-X-C motif chemokine ligand 2
ENSG00000063660	-0.777132	6.92087	1.47953e-14	6.95762e-13	GPC1	glypican 1
ENSG00000060558	5.8843	1.01992	1.52793e-14	7.16203e-13	GNA15	G protein subunit alpha 15
ENSG00000165424	-0.700708	6.85101	1.61593e-14	7.55021e-13	ZCCHC24	zinc finger CCHC-type containing 24
ENSG00000107175	0.752692	6.14886	1.6529e-14	7.63296e-13	CREB3	cAMP responsive element binding protein 3
ENSG00000115457	-0.90047	5.65004	1.65306e-14	7.63296e-13	IGFBP2	insulin like growth factor binding protein 2
ENSG00000170153	0.986243	5.88523	1.64373e-14	7.63296e-13	RNF150	ring finger protein 150
ENSG00000187244	-2.03758	2.87099	1.65466e-14	7.63296e-13	BCAM	basal cell adhesion molecule (Lutheran blood group)
ENSG00000167601	-0.598559	8.19118	1.71005e-14	7.86352e-13	AXL	AXL receptor tyrosine kinase
ENSG00000060656	-1.03268	4.87788	1.74026e-14	7.97719e-13	PTPRU	protein tyrosine phosphatase, receptor type U
ENSG00000067066	1.06736	6.7264	1.77323e-14	8.07736e-13	SP100	SP100 nuclear antigen
ENSG00000162981	-1.56592	3.66338	1.7716e-14	8.07736e-13	FAM84A	family with sequence similarity 84 member A
ENSG00000099953	-1.31219	3.91103	2.05578e-14	9.33516e-13	MMP11	matrix metallopeptidase 11
ENSG00000189120	3.39574	1.59517	2.13009e-14	9.64247e-13	SP6	Sp6 transcription factor
ENSG00000139278	0.74748	6.42839	2.38176e-14	1.07482e-12	GLIPR1	GLI pathogenesis related 1
ENSG00000181104	-0.759287	6.33118	2.40986e-14	1.08414e-12	F2R	coagulation factor II thrombin receptor
ENSG00000171345	-1.68239	6.8957	2.4316e-14	1.09054e-12	KRT19	keratin 19
ENSG00000050730	3.12311	1.61885	2.63035e-14	1.17299e-12	TNIP3	TNFAIP3 interacting protein 3
ENSG00000105499	1.28863	3.77845	2.63158e-14	1.17299e-12	PLA2G4C	phospholipase A2 group IVC
ENSG00000102007	-1.09601	4.69196	2.65747e-14	1.18091e-12	PLP2	proteolipid protein 2
ENSG00000269893	-0.820962	5.65265	2.90617e-14	1.28749e-12	SNHG8	small nucleolar RNA host gene 8
ENSG00000128791	0.6555	7.85025	2.95086e-14	1.30331e-12	TWSG1	twisted gastrulation BMP signaling modulator 1
ENSG00000170421	-0.955526	5.10285	2.98606e-14	1.31486e-12	KRT8	keratin 8
ENSG00000138600	0.749359	6.4413	3.03523e-14	1.33247e-12	SPPL2A	signal peptide peptidase like 2A
ENSG00000150867	-0.778273	6.33176	3.24379e-14	1.41974e-12	PIP4K2A	phosphatidylinositol-5-phosphate 4-kinase type 2 alpha
ENSG00000128591	-0.599804	9.05839	3.26794e-14	1.42602e-12	FLNC	filamin C
ENSG00000111912	0.901093	5.51458	3.32177e-14	1.44517e-12	NCOA7	nuclear receptor coactivator 7
ENSG00000079459	0.628563	7.53344	3.44538e-14	1.49268e-12	FDFT1	farnesyl-diphosphate farnesyltransferase 1
ENSG00000110218	0.714835	6.58403	3.45153e-14	1.49268e-12	PANX1	pannexin 1
ENSG00000134531	-0.606916	8.21258	3.87233e-14	1.66129e-12	EMP1	epithelial membrane protein 1
ENSG00000134851	0.747292	6.55411	3.85409e-14	1.66129e-12	TMEM165	transmembrane protein 165
ENSG00000137831	-0.607106	8.20502	3.88282e-14	1.66129e-12	UACA	uveal autoantigen with coiled-coil domains and ankyrin repeats
ENSG00000176170	0.9529	5.45225	3.88714e-14	1.66129e-12	SPHK1	sphingosine kinase 1
ENSG00000136160	3.99912	1.69845	3.89946e-14	1.66167e-12	EDNRB	endothelin receptor type B
ENSG00000106483	1.97242	2.89982	3.99464e-14	1.69725e-12	SFRP4	secreted frizzled related protein 4
ENSG00000145934	-1.25947	4.2146	4.11623e-14	1.74382e-12	TENM2	teneurin transmembrane protein 2
ENSG00000105976	-0.873102	5.55709	4.13864e-14	1.74822e-12	MET	MET proto-oncogene, receptor tyrosine kinase
ENSG00000183087	-0.686097	8.58006	4.18582e-14	1.76302e-12	GAS6	growth arrest specific 6
ENSG00000122862	1.47541	6.82048	4.4228e-14	1.85745e-12	SRGN	serglycin
ENSG00000138411	1.1353	4.12621	4.67264e-14	1.95672e-12	HECW2	HECT, C2 and WW domain containing E3 ubiquitin protein ligase 2
ENSG00000170581	0.81702	7.76172	4.69322e-14	1.95969e-12	STAT2	signal transducer and activator of transcription 2
ENSG00000106829	0.746469	5.98575	4.71636e-14	1.96371e-12	TLE4	transducin like enhancer of split 4
ENSG00000171444	0.833986	6.06302	4.73646e-14	1.96644e-12	MCC	mutated in colorectal cancers
ENSG00000197256	-0.645548	7.62244	4.75938e-14	1.97033e-12	KANK2	KN motif and ankyrin repeat domains 2
ENSG00000092964	-0.553581	9.30201	4.91606e-14	2.02941e-12	DPYSL2	dihydropyrimidinase like 2
ENSG00000118503	1.98673	5.30059	4.95478e-14	2.0396e-12	TNFAIP3	TNF alpha induced protein 3
ENSG00000026025	-0.756102	12.9444	5.1452e-14	2.112e-12	VIM	vimentin
ENSG00000010278	-1.46185	5.00441	5.1941e-14	2.1201e-12	CD9	CD9 molecule
ENSG00000144057	1.85438	4.23814	5.18305e-14	2.1201e-12	ST6GAL2	ST6 beta-galactoside alpha-2,6-sialyltransferase 2
ENSG00000196569	-0.719246	6.36907	5.32498e-14	2.16743e-12	LAMA2	laminin subunit alpha 2
ENSG00000121858	4.11577	1.86254	5.36704e-14	2.17845e-12	TNFSF10	TNF superfamily member 10
ENSG00000197632	2.44079	2.2431	5.86962e-14	2.37581e-12	SERPINB2	serpin family B member 2
ENSG00000163697	0.677053	6.82608	6.05991e-14	2.44601e-12	APBB2	amyloid beta precursor protein binding family B member 2
ENSG00000117069	1.19208	4.02278	6.31943e-14	2.53668e-12	ST6GALNAC5	ST6 N-acetylgalactosaminide alpha-2,6-sialyltransferase 5
ENSG00000177697	-0.602521	7.75913	6.3046e-14	2.53668e-12	CD151	CD151 molecule (Raph blood group)
ENSG00000123240	0.644571	7.65183	6.55622e-14	2.62448e-12	OPTN	optineurin
ENSG00000069011	-1.13627	4.09031	6.7902e-14	2.70127e-12	PITX1	paired like homeodomain 1
ENSG00000139364	1.42129	3.88565	6.80306e-14	2.70127e-12	TMEM132B	transmembrane protein 132B
ENSG00000166347	0.968325	5.11773	6.80384e-14	2.70127e-12	CYB5A	cytochrome b5 type A
ENSG00000164308	0.977955	5.91899	6.8424e-14	2.70918e-12	ERAP2	endoplasmic reticulum aminopeptidase 2
ENSG00000166780	-0.695531	6.35781	6.96662e-14	2.75087e-12	C16orf45	chromosome 16 open reading frame 45
ENSG00000102144	0.622949	8.5364	7.06848e-14	2.78165e-12	PGK1	phosphoglycerate kinase 1
ENSG00000155304	0.68309	6.88646	7.08286e-14	2.78165e-12	HSPA13	heat shock protein family A (Hsp70) member 13
ENSG00000164619	0.770181	6.90627	7.27586e-14	2.84974e-12	BMPER	BMP binding endothelial regulator
ENSG00000168610	0.650558	7.50915	7.30805e-14	2.85466e-12	STAT3	signal transducer and activator of transcription 3
ENSG00000126457	0.614534	7.19166	7.70895e-14	3.00318e-12	PRMT1	protein arginine methyltransferase 1
ENSG00000169744	-1.18057	4.36911	7.82688e-14	3.04097e-12	LDB2	LIM domain binding 2
ENSG00000130164	0.90794	7.64222	7.87545e-14	3.05168e-12	LDLR	low density lipoprotein receptor
ENSG00000261040	1.35275	3.62857	8.10271e-14	3.1314e-12	WFDC21P	WAP four-disulfide core domain 21, pseudogene
ENSG00000075420	0.619265	7.87709	8.35949e-14	3.22206e-12	FNDC3B	fibronectin type III domain containing 3B
ENSG00000119326	-0.68927	6.75375	8.3819e-14	3.22215e-12	CTNNAL1	catenin alpha like 1
ENSG00000146232	1.56218	3.45666	8.69021e-14	3.33186e-12	NFKBIE	NFKB inhibitor epsilon
ENSG00000136830	-0.5781	8.76151	9.16275e-14	3.50379e-12	FAM129B	family with sequence similarity 129 member B
ENSG00000204219	-1.09128	4.22253	9.60936e-14	3.66493e-12	TCEA3	transcription elongation factor A3
ENSG00000121060	0.791576	6.22371	9.76234e-14	3.71352e-12	TRIM25	tripartite motif containing 25
ENSG00000115419	0.612289	7.97324	9.83962e-14	3.73315e-12	GLS	glutaminase
ENSG00000091986	-0.660475	11.5213	1.01498e-13	3.84079e-12	CCDC80	coiled-coil domain containing 80
ENSG00000185880	1.13441	4.24285	1.03119e-13	3.89201e-12	TRIM69	tripartite motif containing 69
ENSG00000147041	-2.76351	1.65355	1.10514e-13	4.16031e-12	SYTL5	synaptotagmin like 5
ENSG00000105472	-0.816625	5.94763	1.20473e-13	4.52348e-12	CLEC11A	C-type lectin domain containing 11A
ENSG00000104415	0.834108	5.31925	1.26331e-13	4.71907e-12	WISP1	WNT1 inducible signaling pathway protein 1
ENSG00000182272	-1.25681	3.66403	1.26046e-13	4.71907e-12	B4GALNT4	beta-1,4-N-acetyl-galactosaminyltransferase 4
ENSG00000189129	-1.27265	3.61868	1.30064e-13	4.84606e-12	PLAC9	placenta specific 9
ENSG00000158714	3.8332	1.29293	1.32118e-13	4.91e-12	SLAMF8	SLAM family member 8
ENSG00000044574	0.563597	9.87683	1.34424e-13	4.98294e-12	HSPA5	heat shock protein family A (Hsp70) member 5
ENSG00000075213	-0.821231	6.52804	1.43828e-13	5.31797e-12	SEMA3A	semaphorin 3A
ENSG00000115884	-0.640807	7.04474	1.46057e-13	5.3867e-12	SDC1	syndecan 1
ENSG00000054356	-0.871391	5.41513	1.48777e-13	5.47237e-12	PTPRN	protein tyrosine phosphatase, receptor type N
ENSG00000111424	0.878351	5.11334	1.49134e-13	5.47237e-12	VDR	vitamin D receptor
ENSG00000138378	1.85757	3.82005	1.52839e-13	5.59423e-12	STAT4	signal transducer and activator of transcription 4
ENSG00000035862	-0.529211	9.39899	1.55346e-13	5.66993e-12	TIMP2	TIMP metallopeptidase inhibitor 2
ENSG00000161011	0.604585	8.20493	1.55688e-13	5.66993e-12	SQSTM1	sequestosome 1
ENSG00000106123	-1.51188	3.43207	1.58525e-13	5.75883e-12	EPHB6	EPH receptor B6
ENSG00000184702	-0.992819	4.57705	1.60987e-13	5.83367e-12	SEPT5	septin 5
ENSG00000151150	-1.02857	4.90143	1.65321e-13	5.96099e-12	ANK3	ankyrin 3
ENSG00000167772	-2.07834	4.97978	1.65e-13	5.96099e-12	ANGPTL4	angiopoietin like 4
ENSG00000164932	0.545931	8.63171	1.68795e-13	6.07117e-12	CTHRC1	collagen triple helix repeat containing 1
ENSG00000142166	0.628378	6.85395	1.69357e-13	6.07637e-12	IFNAR1	interferon alpha and beta receptor subunit 1
ENSG00000108797	0.680688	6.86911	1.73692e-13	6.21654e-12	CNTNAP1	contactin associated protein 1
ENSG00000107821	-1.18444	4.27146	1.74299e-13	6.22295e-12	KAZALD1	Kazal type serine peptidase inhibitor domain 1
ENSG00000108840	-0.755984	5.93192	1.89024e-13	6.73212e-12	HDAC5	histone deacetylase 5
ENSG00000129009	-1.0473	5.02863	1.92289e-13	6.81365e-12	ISLR	immunoglobulin superfamily containing leucine rich repeat
ENSG00000133657	0.591606	8.01842	1.9272e-13	6.81365e-12	ATP13A3	ATPase 13A3
ENSG00000137312	-0.663137	6.45496	1.9208e-13	6.81365e-12	FLOT1	flotillin 1
ENSG00000010030	3.25401	1.36668	1.93642e-13	6.82963e-12	ETV7	ETS variant 7
ENSG00000006282	-0.902674	5.12416	2.05166e-13	7.21855e-12	SPATA20	spermatogenesis associated 20
ENSG00000042062	1.61631	3.34764	2.12849e-13	7.46175e-12	RIPOR3	RIPOR family member 3
ENSG00000160285	0.624736	7.21509	2.13105e-13	7.46175e-12	LSS	lanosterol synthase
ENSG00000166033	-0.605404	7.14666	2.19438e-13	7.66502e-12	HTRA1	HtrA serine peptidase 1
ENSG00000115159	0.862673	5.85582	2.24489e-13	7.82267e-12	GPD2	glycerol-3-phosphate dehydrogenase 2
ENSG00000149090	-0.714826	7.12898	2.25876e-13	7.85217e-12	PAMR1	peptidase domain containing associated with muscle regeneration 1
ENSG00000135480	1.2756	3.83021	2.3525e-13	8.14899e-12	KRT7	keratin 7
ENSG00000182667	0.700522	6.06395	2.35536e-13	8.14899e-12	NTM	neurotrimin
ENSG00000164929	-0.829603	5.6678	2.37604e-13	8.20102e-12	BAALC	BAALC, MAP3K1 and KLF4 binding
ENSG00000125148	1.14544	6.78862	2.40727e-13	8.28912e-12	MT2A	metallothionein 2A
ENSG00000003402	0.729952	5.94673	2.47742e-13	8.5105e-12	CFLAR	CASP8 and FADD like apoptosis regulator
ENSG00000131242	-1.76641	2.68548	2.5753e-13	8.82588e-12	RAB11FIP4	RAB11 family interacting protein 4
ENSG00000197927	1.18084	3.94157	2.61143e-13	8.92862e-12	C2orf27A	chromosome 2 open reading frame 27A
ENSG00000151014	1.3064	3.85339	2.74687e-13	9.36965e-12	NOCT	nocturnin
ENSG00000186350	-0.683921	6.32199	2.78537e-13	9.47872e-12	RXRA	retinoid X receptor alpha
ENSG00000065923	-0.615272	7.03155	2.82521e-13	9.59185e-12	SLC9A7	solute carrier family 9 member A7
ENSG00000071967	-0.547035	8.61751	2.92171e-13	9.89635e-12	CYBRD1	cytochrome b reductase 1
ENSG00000115380	-0.611297	8.4918	2.94435e-13	9.94984e-12	EFEMP1	EGF containing fibulin extracellular matrix protein 1
ENSG00000101400	-1.27673	3.58135	2.98863e-13	1.00761e-11	SNTA1	syntrophin alpha 1
ENSG00000135472	-1.40022	3.34047	3.15587e-13	1.06153e-11	FAIM2	Fas apoptotic inhibitory molecule 2
ENSG00000137309	-0.543066	8.21952	3.34384e-13	1.12216e-11	HMGA1	high mobility group AT-hook 1
ENSG00000163171	-0.557873	8.60453	3.36903e-13	1.128e-11	CDC42EP3	CDC42 effector protein 3
ENSG00000145632	-0.610072	7.57802	3.4187e-13	1.142e-11	PLK2	polo like kinase 2
ENSG00000125347	1.05086	4.42986	3.58086e-13	1.19343e-11	IRF1	interferon regulatory factor 1
ENSG00000271503	11.3206	4.68841	3.68558e-13	1.22552e-11	CCL5	C-C motif chemokine ligand 5
ENSG00000128872	-1.02585	4.35059	3.69553e-13	1.22602e-11	TMOD2	tropomodulin 2
ENSG00000162618	1.04622	4.14376	3.71287e-13	1.22897e-11	ADGRL4	adhesion G protein-coupled receptor L4
ENSG00000131871	0.792445	5.89845	3.75051e-13	1.23861e-11	SELENOS	selenoprotein S
ENSG00000175866	-1.01009	4.20432	3.7718e-13	1.24281e-11	BAIAP2	BAI1 associated protein 2
ENSG00000112297	-0.634366	8.03918	3.79477e-13	1.24755e-11	CRYBG1	crystallin beta-gamma domain containing 1
ENSG00000124126	-0.885705	5.34016	3.98287e-13	1.30644e-11	PREX1	phosphatidylinositol-3,4,5-trisphosphate dependent Rac exchange factor 1
ENSG00000164484	-0.663026	7.04568	4.25475e-13	1.39247e-11	TMEM200A	transmembrane protein 200A
ENSG00000149218	-0.876395	5.29115	4.40007e-13	1.4368e-11	ENDOD1	endonuclease domain containing 1
ENSG00000215218	2.10661	2.40524	4.41208e-13	1.43749e-11	UBE2QL1	ubiquitin conjugating enzyme E2 Q family like 1
ENSG00000178035	-0.569179	7.67904	4.54215e-13	1.47655e-11	IMPDH2	inosine monophosphate dehydrogenase 2
ENSG00000178719	0.69111	6.59445	4.60957e-13	1.49513e-11	GRINA	glutamate ionotropic receptor NMDA type subunit associated protein 1
ENSG00000139350	0.634356	6.46227	4.65949e-13	1.50795e-11	NEDD1	neural precursor cell expressed, developmentally down-regulated 1
ENSG00000179242	-1.37403	3.22489	5.5451e-13	1.79057e-11	CDH4	cadherin 4
ENSG00000188191	-1.0394	4.20817	5.67131e-13	1.82727e-11	PRKAR1B	protein kinase cAMP-dependent type I regulatory subunit beta
ENSG00000176463	1.20468	3.89176	5.73536e-13	1.84382e-11	SLCO3A1	solute carrier organic anion transporter family member 3A1
ENSG00000146416	-0.96569	4.33422	5.76005e-13	1.84767e-11	AIG1	androgen induced 1
ENSG00000162493	1.79628	3.37435	5.79267e-13	1.85404e-11	PDPN	podoplanin
ENSG00000108688	3.84699	2.15823	5.95958e-13	1.90327e-11	CCL7	C-C motif chemokine ligand 7
ENSG00000155660	0.557783	9.07912	6.16617e-13	1.96493e-11	PDIA4	protein disulfide isomerase family A member 4
ENSG00000108342	5.44476	0.657363	6.22425e-13	1.97909e-11	CSF3	colony stimulating factor 3
ENSG00000130707	-0.708271	6.7744	6.33648e-13	2.01038e-11	ASS1	argininosuccinate synthase 1
ENSG00000140464	0.716964	5.69109	6.5218e-13	2.06467e-11	PML	promyelocytic leukemia
ENSG00000107819	-0.689937	5.86921	6.54561e-13	2.0677e-11	SFXN3	sideroflexin 3
ENSG00000185070	0.670335	6.79958	7.01528e-13	2.21126e-11	FLRT2	fibronectin leucine rich transmembrane protein 2
ENSG00000135074	0.62058	6.91466	7.089e-13	2.22966e-11	ADAM19	ADAM metallopeptidase domain 19
ENSG00000154721	1.2449	4.21761	7.79876e-13	2.4476e-11	JAM2	junctional adhesion molecule 2
ENSG00000108828	-0.563921	7.45453	7.95552e-13	2.49141e-11	VAT1	vesicle amine transport 1
ENSG00000131981	-0.620544	6.88464	8.44863e-13	2.64015e-11	LGALS3	galectin 3
ENSG00000143321	0.532562	8.02848	8.47064e-13	2.64135e-11	HDGF	heparin binding growth factor
ENSG00000099194	0.730025	9.45289	9.41529e-13	2.92963e-11	SCD	stearoyl-CoA desaturase
ENSG00000089351	0.79184	5.44866	9.70992e-13	3.00842e-11	GRAMD1A	GRAM domain containing 1A
ENSG00000198796	0.734158	5.85904	9.68972e-13	3.00842e-11	ALPK2	alpha kinase 2
ENSG00000168077	-1.06239	7.45728	9.86247e-13	3.04918e-11	SCARA3	scavenger receptor class A member 3
ENSG00000159173	-1.1785	3.80928	9.97562e-13	3.07762e-11	TNNI1	troponin I1, slow skeletal type
ENSG00000149527	-2.73053	1.60164	1.03189e-12	3.17007e-11	PLCH2	phospholipase C eta 2
ENSG00000180209	-1.28313	3.51234	1.03185e-12	3.17007e-11	MYLPF	myosin light chain, phosphorylatable, fast skeletal muscle
ENSG00000173546	-0.668604	6.61626	1.10007e-12	3.37239e-11	CSPG4	chondroitin sulfate proteoglycan 4
ENSG00000151151	1.04044	4.40075	1.14006e-12	3.48763e-11	IPMK	inositol polyphosphate multikinase
ENSG00000137462	2.92055	1.42996	1.14593e-12	3.49821e-11	TLR2	toll like receptor 2
ENSG00000111144	-0.603137	6.50771	1.15471e-12	3.50294e-11	LTA4H	leukotriene A4 hydrolase
ENSG00000125384	-1.40264	3.21926	1.15007e-12	3.50294e-11	PTGER2	prostaglandin E receptor 2
ENSG00000125965	-0.878469	5.21953	1.15244e-12	3.50294e-11	GDF5	growth differentiation factor 5
ENSG00000139734	0.776278	5.13844	1.18222e-12	3.57894e-11	DIAPH3	diaphanous related formin 3
ENSG00000166106	-0.840328	4.88202	1.20716e-12	3.64684e-11	ADAMTS15	ADAM metallopeptidase with thrombospondin type 1 motif 15
ENSG00000211772	-1.55841	3.02077	1.23262e-12	3.71601e-11
ENSG00000240849	0.73497	5.50547	1.23678e-12	3.72083e-11	TMEM189	transmembrane protein 189
ENSG00000116793	0.728389	5.38428	1.30287e-12	3.91158e-11	PHTF1	putative homeodomain transcription factor 1
ENSG00000020181	-0.529249	8.20217	1.32995e-12	3.98463e-11	ADGRA2	adhesion G protein-coupled receptor A2
ENSG00000122786	0.584119	10.1786	1.33835e-12	4.00156e-11	CALD1	caldesmon 1
ENSG00000100065	-1.04165	4.03469	1.35229e-12	4.02668e-11	CARD10	caspase recruitment domain family member 10
ENSG00000148344	2.08183	4.78279	1.35032e-12	4.02668e-11	PTGES	prostaglandin E synthase
ENSG00000172301	-0.768361	5.90564	1.3687e-12	4.0672e-11	COPRS	coordinator of PRMT5 and differentiation stimulator
ENSG00000116133	0.583275	7.98089	1.37914e-12	4.08348e-11	DHCR24	24-dehydrocholesterol reductase
ENSG00000151748	-0.948259	6.22862	1.3798e-12	4.08348e-11	SAV1	salvador family WW domain containing protein 1
ENSG00000163435	5.05618	0.691079	1.5139e-12	4.47123e-11	ELF3	E74 like ETS transcription factor 3
ENSG00000077232	0.518767	8.3496	1.52711e-12	4.50111e-11	DNAJC10	DnaJ heat shock protein family (Hsp40) member C10
ENSG00000138190	0.908427	4.38941	1.67616e-12	4.93041e-11	EXOC6	exocyst complex component 6
ENSG00000136167	3.06934	1.49138	1.68963e-12	4.95999e-11	LCP1	lymphocyte cytosolic protein 1
ENSG00000140479	-0.920028	4.90375	1.72552e-12	5.05514e-11	PCSK6	proprotein convertase subtilisin/kexin type 6
ENSG00000091136	-0.522317	9.80434	1.7415e-12	5.09169e-11	LAMB1	laminin subunit beta 1
ENSG00000124098	-0.59659	6.5162	1.75244e-12	5.11339e-11	FAM210B	family with sequence similarity 210 member B
ENSG00000131669	0.873228	4.51413	1.78631e-12	5.19137e-11	NINJ1	ninjurin 1
ENSG00000204592	0.597334	7.93018	1.78625e-12	5.19137e-11	HLA-E	major histocompatibility complex, class I, E
ENSG00000134986	0.558084	7.30069	1.8025e-12	5.22797e-11	NREP	neuronal regeneration related protein
ENSG00000187323	-2.26435	2.57314	1.84152e-12	5.33052e-11	DCC	DCC netrin 1 receptor
ENSG00000172819	-0.804079	5.11001	1.85171e-12	5.34935e-11	RARG	retinoic acid receptor gamma
ENSG00000136068	0.502333	8.14719	1.90531e-12	5.49327e-11	FLNB	filamin B
ENSG00000143786	-0.837274	5.40508	1.94839e-12	5.60636e-11	CNIH3	cornichon family AMPA receptor auxiliary protein 3
ENSG00000164949	-0.785166	5.35725	2.03903e-12	5.85555e-11	GEM	GTP binding protein overexpressed in skeletal muscle
ENSG00000163110	0.53922	7.31856	2.10901e-12	6.04224e-11	PDLIM5	PDZ and LIM domain 5
ENSG00000182179	0.71775	5.97806	2.11235e-12	6.04224e-11	UBA7	ubiquitin like modifier activating enzyme 7
ENSG00000101871	0.704256	5.52286	2.12661e-12	6.07106e-11	MID1	midline 1
ENSG00000157240	-0.678943	6.22468	2.22475e-12	6.33878e-11	FZD1	frizzled class receptor 1
ENSG00000100342	1.96928	2.45443	2.24349e-12	6.37968e-11	APOL1	apolipoprotein L1
ENSG00000148700	0.483316	8.61732	2.30717e-12	6.54795e-11	ADD3	adducin 3
ENSG00000120875	-1.07812	4.39887	2.46825e-12	6.99146e-11	DUSP4	dual specificity phosphatase 4
ENSG00000134470	1.69563	2.51942	2.58399e-12	7.30505e-11	IL15RA	interleukin 15 receptor subunit alpha
ENSG00000133243	-0.624886	6.12475	2.61422e-12	7.37617e-11	BTBD2	BTB domain containing 2
ENSG00000164237	-1.05131	4.47654	2.65971e-12	7.47548e-11	CMBL	carboxymethylenebutenolidase homolog
ENSG00000168477	-1.62087	3.02429	2.65951e-12	7.47548e-11	TNXB	tenascin XB
ENSG00000169607	0.880157	4.51805	2.7744e-12	7.78277e-11	CKAP2L	cytoskeleton associated protein 2 like
ENSG00000140105	0.78146	8.23387	2.79323e-12	7.8205e-11	WARS	tryptophanyl-tRNA synthetase
ENSG00000134802	1.17317	3.65944	2.82541e-12	7.8954e-11	SLC43A3	solute carrier family 43 member 3
ENSG00000170801	-0.877497	4.78553	2.84431e-12	7.93295e-11	HTRA3	HtrA serine peptidase 3
ENSG00000060982	-0.511958	9.83809	2.86304e-12	7.9699e-11	BCAT1	branched chain amino acid transaminase 1
ENSG00000134198	2.95846	1.79793	2.95577e-12	8.2123e-11	TSPAN2	tetraspanin 2
ENSG00000090621	-0.54543	7.57589	3.1217e-12	8.65677e-11	PABPC4	poly(A) binding protein cytoplasmic 4
ENSG00000011426	0.604164	6.79558	3.15555e-12	8.73397e-11	ANLN	anillin actin binding protein
ENSG00000186469	-0.796716	5.09707	3.24265e-12	8.95797e-11	GNG2	G protein subunit gamma 2
ENSG00000198053	0.746931	5.72282	3.32732e-12	9.17443e-11	SIRPA	signal regulatory protein alpha
ENSG00000229847	-1.14095	3.67469	3.42552e-12	9.42732e-11	EMX2OS	EMX2 opposite strand/antisense RNA
ENSG00000126950	-0.739599	5.5152	3.43265e-12	9.42907e-11	TMEM35A	transmembrane protein 35A
ENSG00000100567	0.619859	6.28357	3.47019e-12	9.51422e-11	PSMA3	proteasome subunit alpha 3
ENSG00000184979	1.89407	3.05634	3.62243e-12	9.91291e-11	USP18	ubiquitin specific peptidase 18
ENSG00000112186	0.828045	4.75238	3.74365e-12	1.02254e-10	CAP2	cyclase associated actin cytoskeleton regulatory protein 2
ENSG00000162772	1.44639	3.20616	3.77535e-12	1.02926e-10	ATF3	activating transcription factor 3
ENSG00000091436	-0.553421	7.5767	3.7925e-12	1.032e-10	MAP3K20	mitogen-activated protein kinase kinase kinase 20
ENSG00000109193	-2.69088	1.35127	3.87578e-12	1.05269e-10	SULT1E1	sulfotransferase family 1E member 1
ENSG00000139112	0.731258	5.5633	3.89721e-12	1.05654e-10	GABARAPL1	GABA type A receptor associated protein like 1
ENSG00000178685	1.6456	4.18491	3.93315e-12	1.0643e-10	PARP10	poly(ADP-ribose) polymerase family member 10
ENSG00000134250	0.488338	8.77591	3.94599e-12	1.06578e-10	NOTCH2	notch 2
ENSG00000145050	0.70245	5.88853	4.00655e-12	1.08013e-10	MANF	mesencephalic astrocyte derived neurotrophic factor
ENSG00000075651	0.797621	4.74486	4.22991e-12	1.13824e-10	PLD1	phospholipase D1
ENSG00000122515	0.870467	4.71597	4.29551e-12	1.15375e-10	ZMIZ2	zinc finger MIZ-type containing 2
ENSG00000163673	6.01227	0.688916	4.3899e-12	1.17693e-10	DCLK3	doublecortin like kinase 3
ENSG00000122642	-0.488589	8.78657	4.54388e-12	1.21597e-10	FKBP9	FK506 binding protein 9
ENSG00000119698	1.68211	2.55229	4.56532e-12	1.21946e-10	PPP4R4	protein phosphatase 4 regulatory subunit 4
ENSG00000161791	0.653643	6.08449	4.60497e-12	1.2278e-10	FMNL3	formin like 3
ENSG00000205336	-2.24153	2.12137	4.62887e-12	1.23191e-10	ADGRG1	adhesion G protein-coupled receptor G1
ENSG00000134285	0.721276	5.44377	4.64878e-12	1.23494e-10	FKBP11	FK506 binding protein 11
ENSG00000151790	3.46086	1.13128	4.67513e-12	1.23968e-10	TDO2	tryptophan 2,3-dioxygenase
ENSG00000011465	-0.505687	10.0322	4.74653e-12	1.25409e-10	DCN	decorin
ENSG00000148154	1.09238	7.38933	4.74673e-12	1.25409e-10	UGCG	UDP-glucose ceramide glucosyltransferase
ENSG00000128335	0.70765	5.40356	4.77729e-12	1.25987e-10	APOL2	apolipoprotein L2
ENSG00000205220	1.13467	3.90146	4.95963e-12	1.30559e-10	PSMB10	proteasome subunit beta 10
ENSG00000138119	-0.488962	9.57491	5.12774e-12	1.3474e-10	MYOF	myoferlin
ENSG00000135723	-0.730018	5.11209	5.32951e-12	1.39789e-10	FHOD1	formin homology 2 domain containing 1
ENSG00000102359	0.680232	6.10272	5.36179e-12	1.4013e-10	SRPX2	sushi repeat containing protein, X-linked 2
ENSG00000149212	-1.29765	6.29073	5.36003e-12	1.4013e-10	SESN3	sestrin 3
ENSG00000152767	-0.503531	7.49875	5.4596e-12	1.4243e-10	FARP1	FERM, ARH/RhoGEF and pleckstrin domain protein 1
ENSG00000114850	0.473052	9.37247	5.82328e-12	1.51374e-10	SSR3	signal sequence receptor subunit 3
ENSG00000117335	0.542435	7.31338	5.81356e-12	1.51374e-10	CD46	CD46 molecule
ENSG00000115009	5.13385	0.571603	6.01481e-12	1.56074e-10	CCL20	C-C motif chemokine ligand 20
ENSG00000131747	0.562901	7.57856	6.0672e-12	1.57152e-10	TOP2A	DNA topoisomerase II alpha
ENSG00000072110	0.431904	9.28445	6.26511e-12	1.6199e-10	ACTN1	actinin alpha 1
ENSG00000103335	0.544584	7.20967	6.29761e-12	1.62541e-10	PIEZO1	piezo type mechanosensitive ion channel component 1
ENSG00000170873	1.08817	3.56392	6.48912e-12	1.67187e-10	MTSS1	MTSS1, I-BAR domain containing
ENSG00000164683	1.5864	2.72739	6.51353e-12	1.67519e-10	HEY1	hes related family bHLH transcription factor with YRPW motif 1
ENSG00000108395	0.687747	5.86093	6.67734e-12	1.71428e-10	TRIM37	tripartite motif containing 37
ENSG00000087303	-0.591796	7.10721	6.9087e-12	1.77055e-10	NID2	nidogen 2
ENSG00000171223	1.31111	5.25154	7.1218e-12	1.82195e-10	JUNB	JunB proto-oncogene, AP-1 transcription factor subunit
ENSG00000113161	0.780429	7.83251	7.28183e-12	1.8594e-10	HMGCR	3-hydroxy-3-methylglutaryl-CoA reductase
ENSG00000166448	-1.21747	3.5055	7.29379e-12	1.8594e-10	TMEM130	transmembrane protein 130
ENSG00000028137	1.83491	2.16092	7.44172e-12	1.8938e-10	TNFRSF1B	TNF receptor superfamily member 1B
ENSG00000105518	0.981193	3.89403	7.4755e-12	1.89906e-10	TMEM205	transmembrane protein 205
ENSG00000110446	2.28342	3.50246	7.79878e-12	1.97773e-10	SLC15A3	solute carrier family 15 member 3
ENSG00000173432	7.07456	0.605566	8.14565e-12	2.0621e-10	SAA1	serum amyloid A1
ENSG00000106484	-0.480376	8.69231	8.57739e-12	2.16504e-10	MEST	mesoderm specific transcript
ENSG00000134013	0.449354	9.12869	8.58209e-12	2.16504e-10	LOXL2	lysyl oxidase like 2
ENSG00000105185	0.638713	6.10416	8.61811e-12	2.17036e-10	PDCD5	programmed cell death 5
ENSG00000155368	0.662091	7.04841	8.95021e-12	2.25009e-10	DBI	diazepam binding inhibitor, acyl-CoA binding protein
ENSG00000137331	0.93744	5.02851	9.00887e-12	2.26093e-10	IER3	immediate early response 3
ENSG00000106034	0.647918	6.01397	9.04428e-12	2.26591e-10	CPED1	cadherin like and PC-esterase domain containing 1
ENSG00000056558	1.84263	2.27709	9.09847e-12	2.27556e-10	TRAF1	TNF receptor associated factor 1
ENSG00000013563	-0.861107	4.26911	9.31662e-12	2.32611e-10	DNASE1L1	deoxyribonuclease 1 like 1
ENSG00000121898	0.60673	6.22229	9.88854e-12	2.46467e-10	CPXM2	carboxypeptidase X, M14 family member 2
ENSG00000121691	-0.693782	5.52617	1.00153e-11	2.49199e-10	CAT	catalase
ENSG00000145431	0.567714	6.85328	1.01736e-11	2.52637e-10	PDGFC	platelet derived growth factor C
ENSG00000198682	0.54101	7.27952	1.01883e-11	2.52637e-10	PAPSS2	3'-phosphoadenosine 5'-phosphosulfate synthase 2
ENSG00000152223	0.574262	6.43233	1.05262e-11	2.60131e-10	EPG5	ectopic P-granules autophagy protein 5 homolog
ENSG00000166592	1.91561	2.1036	1.05085e-11	2.60131e-10	RRAD	RRAD, Ras related glycolysis inhibitor and calcium channel regulator
ENSG00000134910	0.488462	8.3491	1.06972e-11	2.63906e-10	STT3A	STT3A, catalytic subunit of the oligosaccharyltransferase complex
ENSG00000145623	0.562057	7.36001	1.07345e-11	2.64379e-10	OSMR	oncostatin M receptor
ENSG00000108771	1.6487	2.59219	1.0819e-11	2.66009e-10	DHX58	DExH-box helicase 58
ENSG00000115641	0.47891	7.92911	1.13546e-11	2.78236e-10	FHL2	four and a half LIM domains 2
ENSG00000115919	7.17202	0.307868	1.13477e-11	2.78236e-10	KYNU	kynureninase
ENSG00000115091	0.45939	8.49698	1.13853e-11	2.78517e-10	ACTR3	ARP3 actin related protein 3 homolog
ENSG00000198732	2.24163	1.65797	1.14192e-11	2.78878e-10	SMOC1	SPARC related modular calcium binding 1
ENSG00000110042	1.17513	3.44714	1.15019e-11	2.80426e-10	DTX4	deltex E3 ubiquitin ligase 4
ENSG00000111669	0.489086	8.30341	1.17625e-11	2.86301e-10	TPI1	triosephosphate isomerase 1
ENSG00000142657	0.533301	8.07409	1.17868e-11	2.8641e-10	PGD	phosphogluconate dehydrogenase
ENSG00000164106	-0.759224	4.90407	1.19963e-11	2.91017e-10	SCRG1	stimulator of chondrogenesis 1
ENSG00000189056	1.68901	2.42058	1.20602e-11	2.92077e-10	RELN	reelin
ENSG00000170540	0.517187	6.99782	1.28243e-11	3.10067e-10	ARL6IP1	ADP ribosylation factor like GTPase 6 interacting protein 1
ENSG00000110651	-0.491086	8.26775	1.28478e-11	3.10118e-10	CD81	CD81 molecule
ENSG00000141429	0.526492	7.1854	1.32619e-11	3.19583e-10	GALNT1	polypeptide N-acetylgalactosaminyltransferase 1
ENSG00000138756	0.69427	5.61738	1.41782e-11	3.41098e-10	BMP2K	BMP2 inducible kinase
ENSG00000187123	1.00575	3.8748	1.43487e-11	3.44629e-10	LYPD6	LY6/PLAUR domain containing 6
ENSG00000152465	-0.650328	5.75479	1.51777e-11	3.6394e-10	NMT2	N-myristoyltransferase 2
ENSG00000109654	-0.55394	7.27351	1.56444e-11	3.74512e-10	TRIM2	tripartite motif containing 2
ENSG00000117155	-0.749047	5.34967	1.57666e-11	3.76818e-10	SSX2IP	SSX family member 2 interacting protein
ENSG00000134057	0.665378	5.93731	1.64051e-11	3.91433e-10	CCNB1	cyclin B1
ENSG00000152377	-0.495604	8.66278	1.711e-11	4.07584e-10	SPOCK1	SPARC (osteonectin), cwcv and kazal like domains proteoglycan 1
ENSG00000184584	0.652744	5.61488	1.72082e-11	4.09252e-10	TMEM173	transmembrane protein 173
ENSG00000103888	0.476665	9.61228	1.77783e-11	4.22118e-10	CEMIP	cell migration inducing hyaluronidase 1
ENSG00000169359	0.637417	5.89011	1.78389e-11	4.22867e-10	SLC33A1	solute carrier family 33 member 1
ENSG00000188641	-0.547177	6.62694	1.92206e-11	4.54876e-10	DPYD	dihydropyrimidine dehydrogenase
ENSG00000100219	0.495955	7.44693	1.92976e-11	4.55218e-10	XBP1	X-box binding protein 1
ENSG00000178078	1.69939	2.25693	1.9296e-11	4.55218e-10	STAP2	signal transducing adaptor family member 2
ENSG00000167508	0.772342	6.02827	1.96114e-11	4.6187e-10	MVD	mevalonate diphosphate decarboxylase
ENSG00000001461	-0.692946	5.7708	2.08188e-11	4.8951e-10	NIPAL3	NIPA like domain containing 3
ENSG00000153113	-0.464743	8.14521	2.12958e-11	4.99918e-10	CAST	calpastatin
ENSG00000170545	-0.940651	3.89753	2.15972e-11	5.06176e-10	SMAGP	small cell adhesion glycoprotein
ENSG00000152778	0.699524	5.58792	2.17796e-11	5.09628e-10	IFIT5	interferon induced protein with tetratricopeptide repeats 5
ENSG00000115828	0.71836	5.06716	2.28834e-11	5.34596e-10	QPCT	glutaminyl-peptide cyclotransferase
ENSG00000178607	0.947213	4.11164	2.29678e-11	5.35706e-10	ERN1	endoplasmic reticulum to nucleus signaling 1
ENSG00000111057	-1.38917	7.26965	2.3309e-11	5.42793e-10	KRT18	keratin 18
ENSG00000133392	2.53839	1.28144	2.35229e-11	5.46898e-10	MYH11	myosin heavy chain 11
ENSG00000187955	-2.15933	5.95602	2.37494e-11	5.51282e-10	COL14A1	collagen type XIV alpha 1 chain
ENSG00000021645	1.00543	4.74362	2.39891e-11	5.55958e-10	NRXN3	neurexin 3
ENSG00000147383	0.789575	5.15251	2.45356e-11	5.67717e-10	NSDHL	NAD(P) dependent steroid dehydrogenase-like
ENSG00000101220	-0.845551	4.35106	2.50554e-11	5.77783e-10	C20orf27	chromosome 20 open reading frame 27
ENSG00000156103	-0.593135	5.7754	2.5049e-11	5.77783e-10	MMP16	matrix metallopeptidase 16
ENSG00000172738	1.58351	2.53242	2.50899e-11	5.77783e-10	TMEM217	transmembrane protein 217
ENSG00000173540	0.772184	5.11412	2.53636e-11	5.83162e-10	GMPPB	GDP-mannose pyrophosphorylase B
ENSG00000121281	-0.799988	4.71812	2.54671e-11	5.84617e-10	ADCY7	adenylate cyclase 7
ENSG00000071054	-0.42693	9.00499	2.68566e-11	6.15542e-10	MAP4K4	mitogen-activated protein kinase kinase kinase kinase 4
ENSG00000171246	-1.7621	2.28183	2.69966e-11	6.17776e-10	NPTX1	neuronal pentraxin 1
ENSG00000171208	-0.667474	5.2824	2.77645e-11	6.34349e-10	NETO2	neuropilin and tolloid like 2
ENSG00000001630	0.989728	3.91296	2.78749e-11	6.35871e-10	CYP51A1	cytochrome P450 family 51 subfamily A member 1
ENSG00000162542	-0.849452	4.24458	2.81475e-11	6.41083e-10	TMCO4	transmembrane and coiled-coil domains 4
ENSG00000169715	1.05197	5.20117	2.83359e-11	6.44364e-10	MT1E	metallothionein 1E
ENSG00000076382	0.693282	5.10526	2.84296e-11	6.45486e-10	SPAG5	sperm associated antigen 5
ENSG00000136205	0.457783	7.89157	2.85584e-11	6.47398e-10	TNS3	tensin 3
ENSG00000185215	2.63309	5.32431	2.86433e-11	6.48312e-10	TNFAIP2	TNF alpha induced protein 2
ENSG00000095321	-0.679945	5.21433	2.90841e-11	6.57154e-10	CRAT	carnitine O-acetyltransferase
ENSG00000182871	-0.603905	6.49921	2.91244e-11	6.57154e-10	COL18A1	collagen type XVIII alpha 1 chain
ENSG00000172935	-0.755124	5.83124	3.00022e-11	6.7591e-10	MRGPRF	MAS related GPR family member F
ENSG00000120256	-0.782947	6.40274	3.05012e-11	6.86087e-10	LRP11	LDL receptor related protein 11
ENSG00000117592	0.424515	8.91593	3.09049e-11	6.94095e-10	PRDX6	peroxiredoxin 6
ENSG00000166801	0.620483	5.70773	3.11129e-11	6.97689e-10	FAM111A	family with sequence similarity 111 member A
ENSG00000148677	1.03058	3.49236	3.21616e-11	7.20092e-10	ANKRD1	ankyrin repeat domain 1
ENSG00000148672	-0.479494	7.24165	3.22709e-11	7.21428e-10	GLUD1	glutamate dehydrogenase 1
ENSG00000066027	-0.72355	5.21676	3.34222e-11	7.46019e-10	PPP2R5A	protein phosphatase 2 regulatory subunit B'alpha
ENSG00000123342	0.885452	4.39018	3.41972e-11	7.62146e-10	MMP19	matrix metallopeptidase 19
ENSG00000166920	4.87002	0.217394	3.49193e-11	7.77048e-10	C15orf48	chromosome 15 open reading frame 48
ENSG00000172575	1.11635	3.48769	3.50714e-11	7.79239e-10	RASGRP1	RAS guanyl releasing protein 1
ENSG00000117724	0.533669	6.90678	3.56171e-11	7.90155e-10	CENPF	centromere protein F
ENSG00000124508	0.9739	3.679	3.64212e-11	8.06762e-10	BTN2A2	butyrophilin subfamily 2 member A2
ENSG00000136490	0.835387	4.29255	3.65038e-11	8.07363e-10	LIMD2	LIM domain containing 2
ENSG00000197142	2.12028	1.78316	3.80926e-11	8.41221e-10	ACSL5	acyl-CoA synthetase long chain family member 5
ENSG00000167244	-1.15261	3.89082	3.86294e-11	8.51781e-10	IGF2	insulin like growth factor 2
ENSG00000276600	-1.22939	4.18777	3.88965e-11	8.56372e-10	RAB7B	RAB7B, member RAS oncogene family
ENSG00000203727	-1.51681	2.35821	3.95206e-11	8.68796e-10	SAMD5	sterile alpha motif domain containing 5
ENSG00000105711	1.1681	3.26004	3.98826e-11	8.7543e-10	SCN1B	sodium voltage-gated channel beta subunit 1
ENSG00000151718	0.528637	6.25085	4.00074e-11	8.76843e-10	WWC2	WW and C2 domain containing 2
ENSG00000137486	-0.76032	4.68715	4.0556e-11	8.87529e-10	ARRB1	arrestin beta 1
ENSG00000162878	-0.89771	4.26731	4.08968e-11	8.93642e-10	PKDCC	protein kinase domain containing, cytoplasmic
ENSG00000101444	-0.510666	6.77316	4.17742e-11	9.10937e-10	AHCY	adenosylhomocysteinase
ENSG00000111077	-0.601855	5.93236	4.1844e-11	9.10937e-10	TNS2	tensin 2
ENSG00000178773	-1.24984	3.29538	4.18764e-11	9.10937e-10	CPNE7	copine 7
ENSG00000183853	0.47403	7.60642	4.25642e-11	9.24516e-10	KIRREL1	kirre like nephrin family adhesion molecule 1
ENSG00000120539	0.864894	4.35343	4.26503e-11	9.25002e-10	MASTL	microtubule associated serine/threonine kinase like
ENSG00000172216	0.89892	4.30188	4.32586e-11	9.36797e-10	CEBPB	CCAAT enhancer binding protein beta
ENSG00000102804	-0.542261	7.12237	4.34126e-11	9.38732e-10	TSC22D1	TSC22 domain family member 1
ENSG00000164220	-0.609131	5.67585	4.40084e-11	9.50202e-10	F2RL2	coagulation factor II thrombin receptor like 2
ENSG00000127418	-0.644956	5.27363	4.47101e-11	9.6392e-10	FGFRL1	fibroblast growth factor receptor like 1
ENSG00000100403	0.499342	7.3268	4.50208e-11	9.69181e-10	ZC3H7B	zinc finger CCCH-type containing 7B
ENSG00000164611	0.70384	4.97433	4.54825e-11	9.77673e-10	PTTG1	pituitary tumor-transforming 1
ENSG00000088367	-0.851673	4.83244	4.59321e-11	9.85878e-10	EPB41L1	erythrocyte membrane protein band 4.1 like 1
ENSG00000114251	0.429567	8.24248	4.6631e-11	9.99403e-10	WNT5A	Wnt family member 5A
ENSG00000105355	-0.478037	7.68983	5.04322e-11	1.07928e-09	PLIN3	perilipin 3
ENSG00000113448	0.879728	4.73627	5.09984e-11	1.08979e-09	PDE4D	phosphodiesterase 4D
ENSG00000115935	-0.634488	5.81561	5.24243e-11	1.11862e-09	WIPF1	WAS/WASL interacting protein family member 1
ENSG00000126001	-0.547639	6.4013	5.56249e-11	1.18517e-09	CEP250	centrosomal protein 250
ENSG00000106333	-0.542588	9.11741	5.72165e-11	1.2173e-09	PCOLCE	procollagen C-endopeptidase enhancer
ENSG00000066583	0.846318	4.05236	5.80964e-11	1.23421e-09	ISOC1	isochorismatase domain containing 1
ENSG00000120278	-1.60216	2.45148	5.83977e-11	1.2388e-09	PLEKHG1	pleckstrin homology and RhoGEF domain containing G1
ENSG00000189171	-0.663082	5.86528	5.8996e-11	1.24967e-09	S100A13	S100 calcium binding protein A13
ENSG00000104951	3.80154	2.74956	5.98808e-11	1.26656e-09	IL4I1	interleukin 4 induced 1
ENSG00000126787	0.600324	5.53904	6.22737e-11	1.31526e-09	DLGAP5	DLG associated protein 5
ENSG00000113391	-0.667025	5.23219	6.37619e-11	1.34474e-09	FAM172A	family with sequence similarity 172 member A
ENSG00000115008	3.56912	0.669308	6.41319e-11	1.34863e-09	IL1A	interleukin 1 alpha
ENSG00000147465	1.82068	1.82676	6.40739e-11	1.34863e-09	STAR	steroidogenic acute regulatory protein
ENSG00000090097	-0.647255	5.40536	6.47106e-11	1.35883e-09	PCBP4	poly(rC) binding protein 4
ENSG00000159128	0.53761	6.46519	6.6859e-11	1.40192e-09	IFNGR2	interferon gamma receptor 2
ENSG00000117226	0.690547	5.06804	6.70536e-11	1.40397e-09	GBP3	guanylate binding protein 3
ENSG00000115504	-0.633948	6.14017	6.82032e-11	1.42599e-09	EHBP1	EH domain binding protein 1
ENSG00000064042	1.96112	1.89147	7.16548e-11	1.496e-09	LIMCH1	LIM and calponin homology domains 1
ENSG00000178882	1.72131	2.32032	7.25936e-11	1.51342e-09	RFLNA	refilin A
ENSG00000011347	-3.57054	4.5947	7.36348e-11	1.53082e-09	SYT7	synaptotagmin 7
ENSG00000166681	-0.465814	7.2342	7.36389e-11	1.53082e-09	BEX3	brain expressed X-linked 3
ENSG00000196428	-0.593562	6.13731	7.41201e-11	1.53863e-09	TSC22D2	TSC22 domain family member 2
ENSG00000119471	-0.605056	5.93212	7.47045e-11	1.54855e-09	HSDL2	hydroxysteroid dehydrogenase like 2
ENSG00000137393	1.03089	3.50175	7.60793e-11	1.5748e-09	RNF144B	ring finger protein 144B
ENSG00000169241	0.745548	4.72809	7.63895e-11	1.57897e-09	SLC50A1	solute carrier family 50 member 1
ENSG00000163520	-0.454707	7.77719	7.83789e-11	1.61779e-09	FBLN2	fibulin 2
ENSG00000101265	-1.05566	3.2231	7.88128e-11	1.62444e-09	RASSF2	Ras association domain family member 2
ENSG00000135929	1.02494	3.725	8.00853e-11	1.64833e-09	CYP27A1	cytochrome P450 family 27 subfamily A member 1
ENSG00000113532	1.18878	3.09074	8.06135e-11	1.65685e-09	ST8SIA4	ST8 alpha-N-acetyl-neuraminide alpha-2,8-sialyltransferase 4
ENSG00000113805	0.573397	5.85515	8.16932e-11	1.67667e-09	CNTN3	contactin 3
ENSG00000166073	0.441885	7.95297	8.18459e-11	1.67744e-09	GPR176	G protein-coupled receptor 176
ENSG00000147394	-1.10854	3.21257	8.34246e-11	1.70738e-09	ZNF185	zinc finger protein 185 with LIM domain
ENSG00000172183	2.44928	2.057	8.4061e-11	1.71799e-09	ISG20	interferon stimulated exonuclease gene 20
ENSG00000136048	1.27207	7.81415	8.5708e-11	1.74919e-09	DRAM1	DNA damage regulated autophagy modulator 1
ENSG00000118508	0.594959	5.65095	9.24153e-11	1.88343e-09	RAB32	RAB32, member RAS oncogene family
ENSG00000108179	0.595975	5.77334	9.38063e-11	1.9091e-09	PPIF	peptidylprolyl isomerase F
ENSG00000167693	-0.537325	6.73485	9.44305e-11	1.91912e-09	NXN	nucleoredoxin
ENSG00000145779	0.625226	5.48656	9.47188e-11	1.92157e-09	TNFAIP8	TNF alpha induced protein 8
ENSG00000147604	-0.405055	8.73682	9.48156e-11	1.92157e-09	RPL7	ribosomal protein L7
ENSG00000122406	-0.433489	9.86367	9.66324e-11	1.95566e-09	RPL5	ribosomal protein L5
ENSG00000144746	-0.457762	7.15947	1.0057e-10	2.03251e-09	ARL6IP5	ADP ribosylation factor like GTPase 6 interacting protein 5
ENSG00000159110	1.08567	3.68108	1.00772e-10	2.03378e-09	IFNAR2	interferon alpha and beta receptor subunit 2
ENSG00000164023	-0.596256	5.76432	1.0361e-10	2.08816e-09	SGMS2	sphingomyelin synthase 2
ENSG00000162407	-0.540067	6.9689	1.05426e-10	2.12181e-09	PLPP3	phospholipid phosphatase 3
ENSG00000086062	0.836494	7.16186	1.0749e-10	2.16036e-09	B4GALT1	beta-1,4-galactosyltransferase 1
ENSG00000185561	-0.861032	4.09983	1.07876e-10	2.16511e-09	TLCD2	TLC domain containing 2
ENSG00000119242	-0.67094	5.11096	1.1063e-10	2.21732e-09	CCDC92	coiled-coil domain containing 92
ENSG00000165478	6.06322	0.0793417	1.11644e-10	2.23456e-09	HEPACAM	hepatic and glial cell adhesion molecule
ENSG00000162545	-1.24634	3.03369	1.18421e-10	2.36696e-09	CAMK2N1	calcium/calmodulin dependent protein kinase II inhibitor 1
ENSG00000165359	0.966517	3.97339	1.18831e-10	2.37188e-09	INTS6L	integrator complex subunit 6 like
ENSG00000122861	-0.552709	6.07821	1.19348e-10	2.37894e-09	PLAU	plasminogen activator, urokinase
ENSG00000109861	-0.513499	6.39352	1.20932e-10	2.4072e-09	CTSC	cathepsin C
ENSG00000100647	0.886913	4.75304	1.2279e-10	2.43752e-09	SUSD6	sushi domain containing 6
ENSG00000110400	-1.03271	3.46265	1.22737e-10	2.43752e-09	NECTIN1	nectin cell adhesion molecule 1
ENSG00000169750	-0.967949	3.67516	1.23222e-10	2.44275e-09	RAC3	Rac family small GTPase 3
ENSG00000181163	-0.392188	9.15445	1.25707e-10	2.48861e-09	NPM1	nucleophosmin 1
ENSG00000277586	-2.15293	1.16611	1.27296e-10	2.51665e-09	NEFL	neurofilament light
ENSG00000151694	0.577848	5.74084	1.27529e-10	2.51782e-09	ADAM17	ADAM metallopeptidase domain 17
ENSG00000074842	0.459824	7.20154	1.28032e-10	2.52432e-09	MYDGF	myeloid derived growth factor
ENSG00000165475	-0.943709	3.67988	1.29754e-10	2.55481e-09	CRYL1	crystallin lambda 1
ENSG00000174640	7.8685	-0.0603319	1.30267e-10	2.56145e-09	SLCO2A1	solute carrier organic anion transporter family member 2A1
ENSG00000136274	-1.20936	3.09942	1.32155e-10	2.59506e-09	NACAD	NAC alpha domain containing
ENSG00000129317	-0.559175	6.50324	1.34317e-10	2.63395e-09	PUS7L	pseudouridylate synthase 7 like
ENSG00000146197	-0.482465	6.72055	1.35454e-10	2.65267e-09	SCUBE3	signal peptide, CUB domain and EGF like domain containing 3
ENSG00000204264	0.777676	5.31741	1.37877e-10	2.6965e-09	PSMB8	proteasome subunit beta 8
ENSG00000123689	3.19649	0.662436	1.39419e-10	2.72297e-09	G0S2	G0/G1 switch 2
ENSG00000115226	-1.05022	3.3095	1.43078e-10	2.7907e-09	FNDC4	fibronectin type III domain containing 4
ENSG00000139083	0.692577	5.03769	1.51004e-10	2.94135e-09	ETV6	ETS variant 6
ENSG00000233927	-0.512493	6.50323	1.5257e-10	2.96786e-09	RPS28	ribosomal protein S28
ENSG00000175061	-0.422933	8.21367	1.52828e-10	2.9689e-09	LRRC75A-AS1	LRRC75A antisense RNA 1
ENSG00000243742	-1.46706	4.17226	1.55144e-10	3.00988e-09	RPLP0P2	ribosomal protein lateral stalk subunit P0 pseudogene 2
ENSG00000171617	0.567442	5.99092	1.56797e-10	3.03788e-09	ENC1	ectodermal-neural cortex 1
ENSG00000133110	-0.470024	11.4555	1.57714e-10	3.05158e-09	POSTN	periostin
ENSG00000137193	0.630386	5.55062	1.58156e-10	3.05607e-09	PIM1	Pim-1 proto-oncogene, serine/threonine kinase
ENSG00000198826	0.587818	5.59145	1.59796e-10	3.08366e-09	ARHGAP11A	Rho GTPase activating protein 11A
ENSG00000120889	0.435096	7.52409	1.60109e-10	3.0856e-09	TNFRSF10B	TNF receptor superfamily member 10b
ENSG00000144724	-0.466601	7.00748	1.61938e-10	3.11671e-09	PTPRG	protein tyrosine phosphatase, receptor type G
ENSG00000164032	0.441791	7.36803	1.63124e-10	3.1354e-09	H2AFZ	H2A histone family member Z
ENSG00000087085	2.68674	0.825779	1.63456e-10	3.13762e-09	ACHE	acetylcholinesterase (Cartwright blood group)
ENSG00000143179	0.554665	5.77658	1.64363e-10	3.15086e-09	UCK2	uridine-cytidine kinase 2
ENSG00000103145	-0.64146	5.18634	1.6603e-10	3.17863e-09	HCFC1R1	host cell factor C1 regulator 1
ENSG00000105048	-1.44925	2.49732	1.66347e-10	3.1805e-09	TNNT1	troponin T1, slow skeletal type
ENSG00000173597	-1.53	2.58144	1.69257e-10	3.23189e-09	SULT1B1	sulfotransferase family 1B member 1
ENSG00000198417	6.63578	0.0586461	1.72479e-10	3.2891e-09	MT1F	metallothionein 1F
ENSG00000135241	0.568009	5.74129	1.72713e-10	3.28924e-09	PNPLA8	patatin like phospholipase domain containing 8
ENSG00000198768	-0.551064	5.88291	1.73013e-10	3.29065e-09	APCDD1L	APC down-regulated 1 like
ENSG00000130635	-0.441939	10.9888	1.73274e-10	3.29129e-09	COL5A1	collagen type V alpha 1 chain
ENSG00000113583	0.613078	6.1458	1.78688e-10	3.38972e-09	C5orf15	chromosome 5 open reading frame 15
ENSG00000004864	1.06268	3.31058	1.82464e-10	3.45683e-09	SLC25A13	solute carrier family 25 member 13
ENSG00000115902	0.667879	5.01312	1.88728e-10	3.56819e-09	SLC1A4	solute carrier family 1 member 4
ENSG00000134109	0.490373	6.61933	1.88833e-10	3.56819e-09	EDEM1	ER degradation enhancing alpha-mannosidase like protein 1
ENSG00000126016	-0.645357	5.3717	1.90458e-10	3.59422e-09	AMOT	angiomotin
ENSG00000159335	-0.54665	6.0008	1.91359e-10	3.60654e-09	PTMS	parathymosin
ENSG00000131016	-0.466628	8.07612	1.92474e-10	3.62284e-09	AKAP12	A-kinase anchoring protein 12
ENSG00000095303	1.1511	4.99526	1.96722e-10	3.69803e-09	PTGS1	prostaglandin-endoperoxide synthase 1
ENSG00000100106	-0.490903	7.1199	1.9828e-10	3.72249e-09	TRIOBP	TRIO and F-actin binding protein
ENSG00000090889	0.666331	4.64895	2.01215e-10	3.77271e-09	KIF4A	kinesin family member 4A
ENSG00000110921	0.718506	4.86737	2.03034e-10	3.79703e-09	MVK	mevalonate kinase
ENSG00000171241	0.699065	4.81287	2.02921e-10	3.79703e-09	SHCBP1	SHC binding and spindle associated 1
ENSG00000107554	-0.580154	5.77514	2.06172e-10	3.8458e-09	DNMBP	dynamin binding protein
ENSG00000160360	-0.573925	6.09958	2.06125e-10	3.8458e-09	GPSM1	G protein signaling modulator 1
ENSG00000120693	-1.01129	3.4573	2.1156e-10	3.94125e-09	SMAD9	SMAD family member 9
ENSG00000135148	0.596842	5.58701	2.20868e-10	4.10458e-09	TRAFD1	TRAF-type zinc finger domain containing 1
ENSG00000137563	0.634992	5.16429	2.20892e-10	4.10458e-09	GGH	gamma-glutamyl hydrolase
ENSG00000178980	-0.637485	5.07564	2.24223e-10	4.16116e-09	SELENOW	selenoprotein W
ENSG00000125730	1.68699	6.50367	2.25987e-10	4.18854e-09	C3	complement C3
ENSG00000163466	0.413639	8.50493	2.27096e-10	4.20374e-09	ARPC2	actin related protein 2/3 complex subunit 2
ENSG00000180354	-0.688191	5.07075	2.31731e-10	4.28407e-09	MTURN	maturin, neural progenitor differentiation regulator homolog
ENSG00000109436	0.538287	6.02724	2.33119e-10	4.30426e-09	TBC1D9	TBC1 domain family member 9
ENSG00000110881	-1.50963	2.86023	2.34826e-10	4.33027e-09	ASIC1	acid sensing ion channel subunit 1
ENSG00000127863	-0.657819	7.18728	2.37936e-10	4.38206e-09	TNFRSF19	TNF receptor superfamily member 19
ENSG00000164107	-0.886764	4.01142	2.39898e-10	4.41261e-09	HAND2	heart and neural crest derivatives expressed 2
ENSG00000106785	0.905596	4.1334	2.42723e-10	4.45892e-09	TRIM14	tripartite motif containing 14
ENSG00000070081	0.44899	7.56526	2.43749e-10	4.47212e-09	NUCB2	nucleobindin 2
ENSG00000197635	0.843818	6.05605	2.50462e-10	4.58948e-09	DPP4	dipeptidyl peptidase 4
ENSG00000111817	0.42294	7.94067	2.51604e-10	4.6046e-09	DSE	dermatan sulfate epimerase
ENSG00000197457	-0.895593	3.76008	2.53692e-10	4.63697e-09	STMN3	stathmin 3
ENSG00000069702	-0.529818	6.03852	2.56684e-10	4.68576e-09	TGFBR3	transforming growth factor beta receptor 3
ENSG00000144455	-0.542548	5.74348	2.57176e-10	4.68886e-09	SUMF1	sulfatase modifying factor 1
ENSG00000110090	-0.600539	5.97182	2.58515e-10	4.70737e-09	CPT1A	carnitine palmitoyltransferase 1A
ENSG00000162520	-0.62766	5.71156	2.65317e-10	4.82519e-09	SYNC	syncoilin, intermediate filament protein
ENSG00000064932	0.709222	5.59603	2.71175e-10	4.92556e-09	SBNO2	strawberry notch homolog 2
ENSG00000131323	0.545578	5.66877	2.75964e-10	5.00628e-09	TRAF3	TNF receptor associated factor 3
ENSG00000113721	-0.378409	9.27691	2.77273e-10	5.02376e-09	PDGFRB	platelet derived growth factor receptor beta
ENSG00000106348	-0.515415	5.90955	2.832e-10	5.11839e-09	IMPDH1	inosine monophosphate dehydrogenase 1
ENSG00000136040	1.26008	3.27626	2.83021e-10	5.11839e-09	PLXNC1	plexin C1
ENSG00000196526	0.388382	8.37221	2.8371e-10	5.12122e-09	AFAP1	actin filament associated protein 1
ENSG00000132386	-0.432592	8.6336	2.84699e-10	5.1327e-09	SERPINF1	serpin family F member 1
ENSG00000081803	0.977688	3.8037	2.87163e-10	5.1695e-09	CADPS2	calcium dependent secretion activator 2
ENSG00000160050	0.887049	3.81941	2.87451e-10	5.1695e-09	CCDC28B	coiled-coil domain containing 28B
ENSG00000130511	-0.861527	5.05197	2.94297e-10	5.28606e-09	SSBP4	single stranded DNA binding protein 4
ENSG00000266208	1.29726	2.61997	3.00234e-10	5.38605e-09
ENSG00000163453	0.434073	8.10252	3.07154e-10	5.5034e-09	IGFBP7	insulin like growth factor binding protein 7
ENSG00000251442	1.96196	1.52136	3.09455e-10	5.53779e-09
ENSG00000116251	-0.408292	7.72468	3.26067e-10	5.8279e-09	RPL22	ribosomal protein L22
ENSG00000138623	-0.55966	5.83168	3.26604e-10	5.83033e-09	SEMA7A	semaphorin 7A (John Milton Hagen blood group)
ENSG00000164176	-0.504764	7.94463	3.31402e-10	5.90871e-09	EDIL3	EGF like repeats and discoidin domains 3
ENSG00000233101	-1.06784	3.18746	3.32428e-10	5.91975e-09	HOXB-AS3	HOXB cluster antisense RNA 3
ENSG00000173210	-0.668402	4.81873	3.34718e-10	5.95323e-09	ABLIM3	actin binding LIM protein family member 3
ENSG00000109099	-0.532814	5.64984	3.37476e-10	5.99495e-09	PMP22	peripheral myelin protein 22
ENSG00000140988	-0.392379	9.58	3.42137e-10	6.07032e-09	RPS2	ribosomal protein S2
ENSG00000112984	0.688696	5.74163	3.47265e-10	6.15379e-09	KIF20A	kinesin family member 20A
ENSG00000066629	-0.638131	5.32787	3.51208e-10	6.21607e-09	EML1	echinoderm microtubule associated protein like 1
ENSG00000169594	0.659087	4.95624	3.56526e-10	6.30253e-09	BNC1	basonuclin 1
ENSG00000111186	-0.580218	5.40757	3.62858e-10	6.40666e-09	WNT5B	Wnt family member 5B
ENSG00000128284	1.02965	3.25258	3.68486e-10	6.49815e-09	APOL3	apolipoprotein L3
ENSG00000180694	-0.526787	5.72876	3.70667e-10	6.52868e-09	TMEM64	transmembrane protein 64
ENSG00000138798	1.21617	2.83454	3.7789e-10	6.64785e-09	EGF	epidermal growth factor
ENSG00000089327	-0.52662	6.04072	3.88613e-10	6.82821e-09	FXYD5	FXYD domain containing ion transport regulator 5
ENSG00000174748	-0.377792	9.71343	4.00737e-10	7.03275e-09	RPL15	ribosomal protein L15
ENSG00000099365	-1.4722	2.3278	4.02264e-10	7.05103e-09	STX1B	syntaxin 1B
ENSG00000101310	0.58207	5.84434	4.03939e-10	7.07184e-09	SEC23B	Sec23 homolog B, coat complex II component
ENSG00000156650	-0.516453	5.92833	4.05638e-10	7.09305e-09	KAT6B	lysine acetyltransferase 6B
ENSG00000132432	0.494395	6.16062	4.17834e-10	7.29753e-09	SEC61G	Sec61 translocon gamma subunit
ENSG00000172716	0.467337	7.0674	4.20139e-10	7.32898e-09	SLFN11	schlafen family member 11
ENSG00000180155	-1.01166	3.54885	4.20704e-10	7.33003e-09	LYNX1	Ly6/neurotoxin 1
ENSG00000047648	-1.1544	3.05885	4.25503e-10	7.40477e-09	ARHGAP6	Rho GTPase activating protein 6
ENSG00000012171	-1.73266	1.69119	4.37244e-10	7.59999e-09	SEMA3B	semaphorin 3B
ENSG00000165633	-0.647191	5.14674	4.48269e-10	7.78232e-09	VSTM4	V-set and transmembrane domain containing 4
ENSG00000183160	-0.431919	7.72501	4.55638e-10	7.90082e-09	TMEM119	transmembrane protein 119
ENSG00000189060	0.521522	6.27059	4.56633e-10	7.90862e-09	H1F0	H1 histone family member 0
ENSG00000089159	-0.692324	5.85178	4.61828e-10	7.98792e-09	PXN	paxillin
ENSG00000126247	-0.438781	7.9026	4.62311e-10	7.98792e-09	CAPNS1	calpain small subunit 1
ENSG00000168497	-0.656864	4.55409	4.65026e-10	8.0253e-09	CAVIN2	caveolae associated protein 2
ENSG00000182580	-0.734554	4.08092	4.70629e-10	8.11235e-09	EPHB3	EPH receptor B3
ENSG00000105655	-0.826899	4.32562	4.86089e-10	8.36378e-09	ISYNA1	inositol-3-phosphate synthase 1
ENSG00000169245	8.12853	2.47474	4.86367e-10	8.36378e-09	CXCL10	C-X-C motif chemokine ligand 10
ENSG00000138646	4.73123	1.65564	4.89302e-10	8.40431e-09	HERC5	HECT and RLD domain containing E3 ubiquitin protein ligase 5
ENSG00000171314	0.55514	5.66244	4.94283e-10	8.47984e-09	PGAM1	phosphoglycerate mutase 1
ENSG00000135931	-0.662323	4.72879	4.97172e-10	8.51935e-09	ARMC9	armadillo repeat containing 9
ENSG00000211445	2.29051	1.0684	5.01458e-10	8.58266e-09	GPX3	glutathione peroxidase 3
ENSG00000196664	6.15591	0.0383194	5.07234e-10	8.67131e-09	TLR7	toll like receptor 7
ENSG00000171159	-0.702586	4.45116	5.09879e-10	8.70629e-09	C9orf16	chromosome 9 open reading frame 16
ENSG00000165802	-0.744904	4.58027	5.11313e-10	8.72052e-09	NSMF	NMDA receptor synaptonuclear signaling and neuronal migration factor
ENSG00000083799	0.523416	6.1429	5.14318e-10	8.76149e-09	CYLD	CYLD lysine 63 deubiquitinase
ENSG00000124191	-1.38042	2.8864	5.23504e-10	8.90754e-09	TOX2	TOX high mobility group box family member 2
ENSG00000172331	0.620355	4.87637	5.34308e-10	9.08074e-09	BPGM	bisphosphoglycerate mutase
ENSG00000164823	0.678402	4.46429	5.44771e-10	9.24774e-09	OSGIN2	oxidative stress induced growth inhibitor family member 2
ENSG00000152558	0.423956	7.54948	5.47958e-10	9.29098e-09	TMEM123	transmembrane protein 123
ENSG00000174791	-0.683723	5.10456	5.51006e-10	9.33178e-09	RIN1	Ras and Rab interactor 1
ENSG00000103202	-0.544886	6.12132	5.56641e-10	9.41624e-09	NME4	NME/NM23 nucleoside diphosphate kinase 4
ENSG00000168785	-0.422019	7.10141	5.59016e-10	9.44542e-09	TSPAN5	tetraspanin 5
ENSG00000052802	1.10443	7.87896	5.60704e-10	9.45197e-09	MSMO1	methylsterol monooxygenase 1
ENSG00000142945	0.650064	4.99242	5.60179e-10	9.45197e-09	KIF2C	kinesin family member 2C
ENSG00000110002	-0.796288	3.96296	5.68723e-10	9.57603e-09	VWA5A	von Willebrand factor A domain containing 5A
ENSG00000100234	0.420013	8.22972	5.71349e-10	9.59801e-09	TIMP3	TIMP metallopeptidase inhibitor 3
ENSG00000117643	-2.27664	1.21629	5.71093e-10	9.59801e-09	MAN1C1	mannosidase alpha class 1C member 1
ENSG00000041357	0.463508	7.02147	5.78353e-10	9.70445e-09	PSMA4	proteasome subunit alpha 4
ENSG00000116774	-0.394744	8.49849	5.92431e-10	9.9292e-09	OLFML3	olfactomedin like 3
ENSG00000136052	0.699774	4.44444	6.0458e-10	1.01211e-08	SLC41A2	solute carrier family 41 member 2
ENSG00000162631	-0.714892	4.53581	6.24403e-10	1.0441e-08	NTNG1	netrin G1
ENSG00000116171	-0.496109	6.67402	6.47357e-10	1.08123e-08	SCP2	sterol carrier protein 2
ENSG00000173227	1.88828	1.71013	6.51073e-10	1.08619e-08	SYT12	synaptotagmin 12
ENSG00000137154	-0.398083	10.3333	6.53322e-10	1.08869e-08	RPS6	ribosomal protein S6
ENSG00000166272	0.535118	6.28482	6.59733e-10	1.09812e-08	WBP1L	WW domain binding protein 1 like
ENSG00000099250	-0.376163	9.28646	6.67269e-10	1.10939e-08	NRP1	neuropilin 1
ENSG00000116991	-1.09094	3.40846	6.68552e-10	1.11025e-08	SIPA1L2	signal induced proliferation associated 1 like 2
ENSG00000164920	-1.25745	2.8207	6.71126e-10	1.11326e-08	OSR2	odd-skipped related transciption factor 2
ENSG00000007944	-1.14754	2.73732	6.74324e-10	1.11729e-08	MYLIP	myosin regulatory light chain interacting protein
ENSG00000168090	-0.462521	6.54571	6.92989e-10	1.14691e-08	COPS6	COP9 signalosome subunit 6
ENSG00000164574	-0.421201	7.58622	7.01822e-10	1.1602e-08	GALNT10	polypeptide N-acetylgalactosaminyltransferase 10
ENSG00000170365	0.654473	4.92188	7.442e-10	1.22886e-08	SMAD1	SMAD family member 1
ENSG00000257335	3.21489	0.306908	7.53007e-10	1.24199e-08	MGAM	maltase-glucoamylase
ENSG00000124104	-0.696434	4.69627	7.61197e-10	1.25408e-08	SNX21	sorting nexin family member 21
ENSG00000137807	0.53627	5.65661	7.70108e-10	1.26732e-08	KIF23	kinesin family member 23
ENSG00000050165	-0.469882	8.2607	7.75449e-10	1.27467e-08	DKK3	dickkopf WNT signaling pathway inhibitor 3
ENSG00000154640	0.63555	4.85925	7.78197e-10	1.27774e-08	BTG3	BTG anti-proliferation factor 3
ENSG00000160606	1.20434	2.97251	7.83329e-10	1.28471e-08	TLCD1	TLC domain containing 1
ENSG00000123179	-0.728692	4.34195	7.94105e-10	1.30092e-08	EBPL	emopamil binding protein like
ENSG00000130787	-0.948174	3.42815	7.9693e-10	1.30408e-08	HIP1R	huntingtin interacting protein 1 related
ENSG00000109084	0.660887	5.07991	7.98411e-10	1.30503e-08	TMEM97	transmembrane protein 97
ENSG00000124789	0.458311	6.46311	8.02071e-10	1.30921e-08	NUP153	nucleoporin 153
ENSG00000187699	1.4244	2.3625	8.02772e-10	1.30921e-08	C2orf88	chromosome 2 open reading frame 88
ENSG00000013810	0.604429	4.899	8.05921e-10	1.3114e-08	TACC3	transforming acidic coiled-coil containing protein 3
ENSG00000112308	0.464571	7.65159	8.05159e-10	1.3114e-08	C6orf62	chromosome 6 open reading frame 62
ENSG00000138735	-0.424668	7.30598	8.15053e-10	1.32478e-08	PDE5A	phosphodiesterase 5A
ENSG00000101134	-0.658599	4.68528	8.22827e-10	1.33592e-08	DOK5	docking protein 5
ENSG00000115232	-0.519152	6.2037	8.40401e-10	1.36293e-08	ITGA4	integrin subunit alpha 4
ENSG00000198901	0.548616	6.1369	8.42615e-10	1.365e-08	PRC1	protein regulator of cytokinesis 1
ENSG00000105329	-0.612646	5.31863	8.47926e-10	1.37055e-08	TGFB1	transforming growth factor beta 1
ENSG00000126005	-0.694928	4.63356	8.47729e-10	1.37055e-08	MMP24OS	MMP24 opposite strand
ENSG00000153993	0.553787	5.62616	8.52614e-10	1.37659e-08	SEMA3D	semaphorin 3D
ENSG00000198597	-1.32478	2.39537	8.62833e-10	1.39154e-08	ZNF536	zinc finger protein 536
ENSG00000138316	-1.3336	2.65989	8.70975e-10	1.40312e-08	ADAMTS14	ADAM metallopeptidase with thrombospondin type 1 motif 14
ENSG00000113811	0.673385	4.76778	8.99294e-10	1.44714e-08	SELENOK	selenoprotein K
ENSG00000137821	0.625332	4.64789	9.0284e-10	1.45123e-08	LRRC49	leucine rich repeat containing 49
ENSG00000054793	-0.469191	6.79362	9.04073e-10	1.45161e-08	ATP9A	ATPase phospholipid transporting 9A (putative)
ENSG00000086991	1.23386	2.92038	9.07454e-10	1.45543e-08	NOX4	NADPH oxidase 4
ENSG00000130589	0.974326	5.22456	9.11595e-10	1.46046e-08	HELZ2	helicase with zinc finger 2
ENSG00000185742	-1.54812	2.01034	9.32418e-10	1.49218e-08	C11orf87	chromosome 11 open reading frame 87
ENSG00000074416	-0.502816	6.35129	9.36174e-10	1.49654e-08	MGLL	monoglyceride lipase
ENSG00000182481	0.426633	7.32153	9.4316e-10	1.50605e-08	KPNA2	karyopherin subunit alpha 2
ENSG00000003249	-1.61786	1.8463	9.46358e-10	1.5095e-08	DBNDD1	dysbindin domain containing 1
ENSG00000162576	-0.400852	7.96938	9.78663e-10	1.55932e-08	MXRA8	matrix remodeling associated 8
ENSG00000103319	-0.609089	5.72663	9.887e-10	1.57358e-08	EEF2K	eukaryotic elongation factor 2 kinase
ENSG00000197958	-0.382217	9.35376	9.95724e-10	1.58303e-08	RPL12	ribosomal protein L12
ENSG00000167987	0.716309	4.38305	1.03173e-09	1.63848e-08	VPS37C	VPS37C, ESCRT-I subunit
ENSG00000079931	0.421724	7.37368	1.05598e-09	1.67516e-08	MOXD1	monooxygenase DBH like 1
ENSG00000150540	0.995733	3.2846	1.05818e-09	1.67682e-08	HNMT	histamine N-methyltransferase
ENSG00000172164	-0.647894	5.18568	1.06539e-09	1.6864e-08	SNTB1	syntrophin beta 1
ENSG00000146540	-0.547985	5.45923	1.07218e-09	1.6953e-08	C7orf50	chromosome 7 open reading frame 50
ENSG00000091039	0.472863	7.80925	1.07973e-09	1.70538e-08	OSBPL8	oxysterol binding protein like 8
ENSG00000177225	-0.662889	5.01748	1.08601e-09	1.71345e-08	GATD1	glutamine amidotransferase like class 1 domain containing 1
ENSG00000143314	-0.647652	4.43666	1.09799e-09	1.73047e-08	MRPL24	mitochondrial ribosomal protein L24
ENSG00000144645	-0.797904	4.07727	1.10161e-09	1.73429e-08	OSBPL10	oxysterol binding protein like 10
ENSG00000072042	0.48238	6.60869	1.13452e-09	1.78416e-08	RDH11	retinol dehydrogenase 11
ENSG00000221890	-1.89921	1.36766	1.15488e-09	1.81422e-08	NPTXR	neuronal pentraxin receptor
ENSG00000115758	-0.45904	6.27424	1.15964e-09	1.81973e-08	ODC1	ornithine decarboxylase 1
ENSG00000176771	0.652386	4.47452	1.17652e-09	1.84423e-08	NCKAP5	NCK associated protein 5
ENSG00000142733	-0.696542	4.54585	1.18089e-09	1.84908e-08	MAP3K6	mitogen-activated protein kinase kinase kinase 6
ENSG00000185565	1.1209	3.65002	1.19272e-09	1.86561e-08	LSAMP	limbic system associated membrane protein
ENSG00000171848	0.554442	5.65998	1.19829e-09	1.8723e-08	RRM2	ribonucleotide reductase regulatory subunit M2
ENSG00000100292	0.693021	4.79889	1.22613e-09	1.91374e-08	HMOX1	heme oxygenase 1
ENSG00000165246	0.561196	5.4939	1.25723e-09	1.96018e-08	NLGN4Y	neuroligin 4, Y-linked
ENSG00000137804	0.567741	5.50081	1.26908e-09	1.97441e-08	NUSAP1	nucleolar and spindle associated protein 1
ENSG00000145425	-0.390713	7.95362	1.26893e-09	1.97441e-08	RPS3A	ribosomal protein S3A
ENSG00000092445	-0.727817	4.35218	1.29004e-09	2.00488e-08	TYRO3	TYRO3 protein tyrosine kinase
ENSG00000196954	0.492949	5.98319	1.29711e-09	2.0137e-08	CASP4	caspase 4
ENSG00000135749	-0.72379	4.17187	1.30201e-09	2.01916e-08	PCNX2	pecanex homolog 2
ENSG00000110080	0.675217	4.30854	1.33671e-09	2.07075e-08	ST3GAL4	ST3 beta-galactoside alpha-2,3-sialyltransferase 4
ENSG00000114738	-0.623209	4.78654	1.34589e-09	2.08276e-08	MAPKAPK3	mitogen-activated protein kinase-activated protein kinase 3
ENSG00000169679	0.624158	4.97937	1.38727e-09	2.14451e-08	BUB1	BUB1 mitotic checkpoint serine/threonine kinase
ENSG00000148634	-0.398151	7.16441	1.38929e-09	2.14536e-08	HERC4	HECT and RLD domain containing E3 ubiquitin protein ligase 4
ENSG00000137507	-0.541554	5.40221	1.39315e-09	2.14904e-08	LRRC32	leucine rich repeat containing 32
ENSG00000127022	0.399271	10.3057	1.41844e-09	2.18573e-08	CANX	calnexin
ENSG00000168140	-0.478541	6.7894	1.42767e-09	2.19761e-08	VASN	vasorin
ENSG00000027697	0.556098	5.46576	1.4343e-09	2.20549e-08	IFNGR1	interferon gamma receptor 1
ENSG00000089009	-0.358128	9.06231	1.43614e-09	2.20598e-08	RPL6	ribosomal protein L6
ENSG00000075426	0.44728	6.60124	1.48413e-09	2.27728e-08	FOSL2	FOS like 2, AP-1 transcription factor subunit
ENSG00000177700	-0.501396	5.95418	1.50461e-09	2.30321e-08	POLR2L	RNA polymerase II subunit L
ENSG00000186918	-0.828908	3.83305	1.50411e-09	2.30321e-08	ZNF395	zinc finger protein 395
ENSG00000187688	-0.786471	3.95262	1.50578e-09	2.30321e-08	TRPV2	transient receptor potential cation channel subfamily V member 2
ENSG00000125691	-0.355098	9.45479	1.51402e-09	2.31338e-08	RPL23	ribosomal protein L23
ENSG00000148248	0.362506	9.12067	1.51611e-09	2.31414e-08	SURF4	surfeit 4
ENSG00000151789	-2.02853	1.40215	1.51886e-09	2.3159e-08	ZNF385D	zinc finger protein 385D
ENSG00000095380	0.574125	5.58667	1.53355e-09	2.33585e-08	NANS	N-acetylneuraminate synthase
ENSG00000182446	0.417618	7.23216	1.56501e-09	2.38128e-08	NPLOC4	NPL4 homolog, ubiquitin recognition factor
ENSG00000114779	-0.637643	4.74465	1.60452e-09	2.43643e-08	ABHD14B	abhydrolase domain containing 14B
ENSG00000149968	1.65387	1.88921	1.60461e-09	2.43643e-08	MMP3	matrix metallopeptidase 3
ENSG00000145349	-0.395471	7.20767	1.61548e-09	2.45037e-08	CAMK2D	calcium/calmodulin dependent protein kinase II delta
ENSG00000275832	-0.823956	6.32333	1.61764e-09	2.45108e-08	ARHGAP23	Rho GTPase activating protein 23
ENSG00000168528	-1.24729	2.94919	1.62076e-09	2.45325e-08	SERINC2	serine incorporator 2
ENSG00000101017	1.38192	2.39324	1.6309e-09	2.46603e-08	CD40	CD40 molecule
ENSG00000176454	-0.884669	3.7931	1.66052e-09	2.50822e-08	LPCAT4	lysophosphatidylcholine acyltransferase 4
ENSG00000185201	-0.647622	5.77424	1.67956e-09	2.53434e-08	IFITM2	interferon induced transmembrane protein 2
ENSG00000164211	0.613491	6.77363	1.68508e-09	2.54003e-08	STARD4	StAR related lipid transfer domain containing 4
ENSG00000064687	-1.52555	2.14716	1.72441e-09	2.59662e-08	ABCA7	ATP binding cassette subfamily A member 7
ENSG00000111452	1.568	1.87782	1.73032e-09	2.60282e-08	ADGRD1	adhesion G protein-coupled receptor D1
ENSG00000073712	0.415856	7.64039	1.76811e-09	2.65692e-08	FERMT2	fermitin family member 2
ENSG00000172432	0.566994	5.0854	1.78041e-09	2.67264e-08	GTPBP2	GTP binding protein 2
ENSG00000115604	1.03618	3.23242	1.81371e-09	2.71981e-08	IL18R1	interleukin 18 receptor 1
ENSG00000137463	-0.965374	3.24193	1.84637e-09	2.7631e-08	MGARP	mitochondria localized glutamic acid rich protein
ENSG00000144596	1.82563	1.45855	1.84505e-09	2.7631e-08	GRIP2	glutamate receptor interacting protein 2
ENSG00000188846	-0.356635	8.6141	1.85995e-09	2.78056e-08	RPL14	ribosomal protein L14
ENSG00000066279	0.462637	6.49784	1.86928e-09	2.79163e-08	ASPM	abnormal spindle microtubule assembly
ENSG00000213886	7.64347	-0.359098	1.88868e-09	2.8177e-08	UBD	ubiquitin D
ENSG00000089685	0.538606	5.53433	1.90052e-09	2.83246e-08	BIRC5	baculoviral IAP repeat containing 5
ENSG00000100401	0.526518	6.25936	1.90843e-09	2.83553e-08	RANGAP1	Ran GTPase activating protein 1
ENSG00000113645	0.979306	3.48174	1.90459e-09	2.83553e-08	WWC1	WW and C2 domain containing 1
ENSG00000216775	-0.774467	3.87406	1.90808e-09	2.83553e-08	LOC730101	uncharacterized LOC730101
ENSG00000139192	0.711129	4.03554	1.94054e-09	2.88029e-08	TAPBPL	TAP binding protein like
ENSG00000111052	0.579455	5.05215	1.9475e-09	2.88767e-08	LIN7A	lin-7 homolog A, crumbs cell polarity complex component
ENSG00000132718	0.43002	6.47288	1.98161e-09	2.93525e-08	SYT11	synaptotagmin 11
ENSG00000184500	-0.788338	3.7032	2.02819e-09	3.00119e-08	PROS1	protein S
ENSG00000099822	-1.61131	1.72654	2.06492e-09	3.05243e-08	HCN2	hyperpolarization activated cyclic nucleotide gated potassium and sodium channel 2
ENSG00000177469	-0.390404	10.1379	2.06894e-09	3.05527e-08	CAVIN1	caveolae associated protein 1
ENSG00000138386	0.47414	6.11266	2.07795e-09	3.06545e-08	NAB1	NGFI-A binding protein 1
ENSG00000128917	2.21092	1.43122	2.08773e-09	3.07363e-08	DLL4	delta like canonical Notch ligand 4
ENSG00000132561	-0.77148	4.11081	2.08649e-09	3.07363e-08	MATN2	matrilin 2
ENSG00000166224	0.498763	5.87352	2.10972e-09	3.10287e-08	SGPL1	sphingosine-1-phosphate lyase 1
ENSG00000180044	1.93251	1.35454	2.15964e-09	3.17308e-08	C3orf80	chromosome 3 open reading frame 80
ENSG00000182774	-0.344453	9.15318	2.18762e-09	3.21095e-08	RPS17	ribosomal protein S17
ENSG00000132963	0.432927	6.85198	2.19342e-09	3.21621e-08	POMP	proteasome maturation protein
ENSG00000112306	-0.345884	9.47311	2.21484e-09	3.24433e-08	RPS12	ribosomal protein S12
ENSG00000112763	0.623139	4.66527	2.23077e-09	3.26438e-08	BTN2A1	butyrophilin subfamily 2 member A1
ENSG00000164099	-0.375853	7.85608	2.24089e-09	3.2759e-08	PRSS12	serine protease 12
ENSG00000105397	0.540757	5.79625	2.26581e-09	3.30899e-08	TYK2	tyrosine kinase 2
ENSG00000141424	0.396812	7.19668	2.26832e-09	3.30933e-08	SLC39A6	solute carrier family 39 member 6
ENSG00000254087	0.941295	3.38433	2.33265e-09	3.39978e-08	LYN	LYN proto-oncogene, Src family tyrosine kinase
ENSG00000174405	0.710305	4.03438	2.33993e-09	3.40697e-08	LIG4	DNA ligase 4
ENSG00000134333	0.374991	9.26267	2.35797e-09	3.4298e-08	LDHA	lactate dehydrogenase A
ENSG00000131979	1.37343	2.71239	2.36906e-09	3.44249e-08	GCH1	GTP cyclohydrolase 1
ENSG00000163430	0.441017	11.5861	2.37914e-09	3.45367e-08	FSTL1	follistatin like 1
ENSG00000115525	-0.499269	5.77525	2.40271e-09	3.48441e-08	ST3GAL5	ST3 beta-galactoside alpha-2,3-sialyltransferase 5
ENSG00000147408	1.24796	2.59196	2.41583e-09	3.49995e-08	CSGALNACT1	chondroitin sulfate N-acetylgalactosaminyltransferase 1
ENSG00000163535	0.596456	4.93285	2.45317e-09	3.5505e-08	SGO2	shugoshin 2
ENSG00000132481	1.08922	3.10604	2.47012e-09	3.56793e-08	TRIM47	tripartite motif containing 47
ENSG00000132563	-0.780007	4.03412	2.46838e-09	3.56793e-08	REEP2	receptor accessory protein 2
ENSG00000170571	-1.06159	3.7667	2.50692e-09	3.61748e-08	EMB	embigin
ENSG00000163479	0.363123	8.05892	2.51193e-09	3.62112e-08	SSR2	signal sequence receptor subunit 2
ENSG00000012660	0.388939	7.45462	2.52333e-09	3.63357e-08	ELOVL5	ELOVL fatty acid elongase 5
ENSG00000279117	-0.969438	3.20902	2.52557e-09	3.63357e-08
ENSG00000184254	0.553861	5.28757	2.56387e-09	3.68502e-08	ALDH1A3	aldehyde dehydrogenase 1 family member A3
ENSG00000185101	6.1904	-0.287082	2.59533e-09	3.72655e-08	ANO9	anoctamin 9
ENSG00000166348	0.745415	3.7781	2.61577e-09	3.7522e-08	USP54	ubiquitin specific peptidase 54
ENSG00000156017	-0.607527	5.34542	2.63825e-09	3.78071e-08	CARNMT1	carnosine N-methyltransferase 1
ENSG00000165280	0.364202	9.35223	2.66334e-09	3.81291e-08	VCP	valosin containing protein
ENSG00000111799	-0.449544	11.4758	2.69116e-09	3.84894e-08	COL12A1	collagen type XII alpha 1 chain
ENSG00000168894	0.530268	5.49837	2.69755e-09	3.85428e-08	RNF181	ring finger protein 181
ENSG00000153214	0.424363	6.42812	2.73915e-09	3.90989e-08	TMEM87B	transmembrane protein 87B
ENSG00000166173	-0.469988	6.07315	2.78576e-09	3.97252e-08	LARP6	La ribonucleoprotein domain family member 6
ENSG00000173926	0.812394	4.54462	2.79058e-09	3.97548e-08	MARCH3	membrane associated ring-CH-type finger 3
ENSG00000090013	-0.64086	4.48289	2.83252e-09	4.03128e-08	BLVRB	biliverdin reductase B
ENSG00000198755	-0.338839	9.27694	2.83782e-09	4.03488e-08	RPL10A	ribosomal protein L10a
ENSG00000141574	-0.808512	3.89298	2.90144e-09	4.1213e-08	SECTM1	secreted and transmembrane 1
ENSG00000131473	0.355104	8.69869	2.92662e-09	4.153e-08	ACLY	ATP citrate lyase
ENSG00000167797	0.689814	4.27651	2.95944e-09	4.19547e-08	CDK2AP2	cyclin dependent kinase 2 associated protein 2
ENSG00000105419	-0.645614	4.82191	2.99763e-09	4.24547e-08	MEIS3	Meis homeobox 3
ENSG00000168056	-0.584266	6.21426	3.00535e-09	4.25226e-08	LTBP3	latent transforming growth factor beta binding protein 3
ENSG00000198959	0.586504	6.58457	3.01888e-09	4.26725e-08	TGM2	transglutaminase 2
ENSG00000162734	0.382508	7.96574	3.04798e-09	4.30001e-08	PEA15	proliferation and apoptosis adaptor protein 15
ENSG00000183726	0.445424	6.65653	3.04531e-09	4.30001e-08	TMEM50A	transmembrane protein 50A
ENSG00000172346	-1.03599	3.08698	3.06006e-09	4.31287e-08	CSDC2	cold shock domain containing C2
ENSG00000179051	0.40547	6.66467	3.07253e-09	4.32625e-08	RCC2	regulator of chromosome condensation 2
ENSG00000187193	1.42061	2.39222	3.1081e-09	4.37211e-08	MT1X	metallothionein 1X
ENSG00000069966	-0.703082	4.00582	3.17151e-09	4.45698e-08	GNB5	G protein subunit beta 5
ENSG00000090520	0.534821	5.74208	3.1753e-09	4.458e-08	DNAJB11	DnaJ heat shock protein family (Hsp40) member B11
ENSG00000116815	0.925598	3.16952	3.18773e-09	4.47112e-08	CD58	CD58 molecule
ENSG00000135587	1.10717	2.86211	3.26538e-09	4.57562e-08	SMPD2	sphingomyelin phosphodiesterase 2
ENSG00000128016	-1.08687	2.90695	3.28379e-09	4.59699e-08	ZFP36	ZFP36 ring finger protein
ENSG00000135046	-0.376396	8.74507	3.29095e-09	4.60258e-08	ANXA1	annexin A1
ENSG00000116678	0.56034	5.4478	3.29826e-09	4.60836e-08	LEPR	leptin receptor
ENSG00000167526	-0.331498	9.50039	3.36089e-09	4.69136e-08	RPL13	ribosomal protein L13
ENSG00000120437	0.495232	6.13856	3.37859e-09	4.71154e-08	ACAT2	acetyl-CoA acetyltransferase 2
ENSG00000198742	0.543005	5.23054	3.3904e-09	4.72348e-08	SMURF1	SMAD specific E3 ubiquitin protein ligase 1
ENSG00000075618	-0.352392	7.96299	3.44859e-09	4.79995e-08	FSCN1	fascin actin-bundling protein 1
ENSG00000188921	-0.634341	4.5879	3.45647e-09	4.80632e-08	HACD4	3-hydroxyacyl-CoA dehydratase 4
ENSG00000087245	0.379837	10.5327	3.46312e-09	4.81096e-08	MMP2	matrix metallopeptidase 2
ENSG00000142541	-0.371841	10.3414	3.53802e-09	4.91032e-08	RPL13A	ribosomal protein L13a
ENSG00000180616	2.87183	0.367172	3.68582e-09	5.11056e-08	SSTR2	somatostatin receptor 2
ENSG00000147010	-0.453595	6.09909	3.74231e-09	5.18394e-08	SH3KBP1	SH3 domain containing kinase binding protein 1
ENSG00000171928	0.681366	4.26512	3.77056e-09	5.2181e-08	TVP23B	trans-golgi network vesicle protein 23 homolog B
ENSG00000124201	0.55298	6.89569	3.78269e-09	5.22991e-08	ZNFX1	zinc finger NFX1-type containing 1
ENSG00000137200	0.500793	6.02005	3.79479e-09	5.24164e-08	CMTR1	cap methyltransferase 1
ENSG00000132849	-1.22426	2.59774	3.87526e-09	5.34772e-08	PATJ	PATJ, crumbs cell polarity complex component
ENSG00000102265	-0.365431	10.1001	3.91014e-09	5.39072e-08	TIMP1	TIMP metallopeptidase inhibitor 1
ENSG00000129680	-0.528153	5.50756	4.12321e-09	5.67909e-08	MAP7D3	MAP7 domain containing 3
ENSG00000141447	-0.596074	5.36504	4.1686e-09	5.73617e-08	OSBPL1A	oxysterol binding protein like 1A
ENSG00000104219	-0.560007	5.47083	4.21704e-09	5.79419e-08	ZDHHC2	zinc finger DHHC-type containing 2
ENSG00000140853	0.650212	4.3535	4.21874e-09	5.79419e-08	NLRC5	NLR family CARD domain containing 5
ENSG00000260032	-0.329989	8.91999	4.40978e-09	6.05085e-08	NORAD	non-coding RNA activated by DNA damage
ENSG00000133055	-1.03585	3.34203	4.4943e-09	6.16101e-08	MYBPH	myosin binding protein H
ENSG00000172340	-0.450057	5.95876	4.6258e-09	6.3353e-08	SUCLG2	succinate-CoA ligase GDP-forming beta subunit
ENSG00000105088	-1.31234	2.383	4.67096e-09	6.39112e-08	OLFM2	olfactomedin 2
ENSG00000141526	0.505263	6.1427	4.74513e-09	6.48651e-08	SLC16A3	solute carrier family 16 member 3
ENSG00000122180	-1.18756	2.77305	4.83088e-09	6.59751e-08	MYOG	myogenin
ENSG00000147642	-1.01188	3.07946	4.85891e-09	6.62955e-08	SYBU	syntabulin
ENSG00000092068	-1.38388	2.13998	4.86375e-09	6.62993e-08	SLC7A8	solute carrier family 7 member 8
ENSG00000139613	-0.468759	6.11773	4.88154e-09	6.64795e-08	SMARCC2	SWI/SNF related, matrix associated, actin dependent regulator of chromatin subfamily c member 2
ENSG00000125629	0.653481	4.32694	5.10431e-09	6.94483e-08	INSIG2	insulin induced gene 2
ENSG00000115183	0.505704	5.78924	5.16954e-09	7.027e-08	TANC1	tetratricopeptide repeat, ankyrin repeat and coiled-coil containing 1
ENSG00000145817	0.380986	7.36498	5.2119e-09	7.07796e-08	YIPF5	Yip1 domain family member 5
ENSG00000231574	3.30484	0.328144	5.33135e-09	7.23341e-08	LINC02015	long intergenic non-protein coding RNA 2015
ENSG00000151692	-1.25452	2.51471	5.33648e-09	7.23362e-08	RNF144A	ring finger protein 144A
ENSG00000205763	-1.08325	2.8294	5.34231e-09	7.23478e-08	RP9P	RP9 pseudogene
ENSG00000094975	0.407649	6.54461	5.3664e-09	7.26062e-08	SUCO	SUN domain containing ossification factor
ENSG00000141959	0.405278	7.20244	5.4175e-09	7.32295e-08	PFKL	phosphofructokinase, liver type
ENSG00000162695	0.444332	6.75941	5.43155e-09	7.33512e-08	SLC30A7	solute carrier family 30 member 7
ENSG00000204262	0.441367	11.2192	5.45817e-09	7.36423e-08	COL5A2	collagen type V alpha 2 chain
ENSG00000110031	0.60131	4.88269	5.58896e-09	7.52671e-08	LPXN	leupaxin
ENSG00000111670	0.405579	6.87772	5.58877e-09	7.52671e-08	GNPTAB	N-acetylglucosamine-1-phosphate transferase alpha and beta subunits
ENSG00000026297	-0.997379	3.06235	5.62409e-09	7.56701e-08	RNASET2	ribonuclease T2
ENSG00000155363	0.473042	6.21593	5.67359e-09	7.62655e-08	MOV10	Mov10 RISC complex RNA helicase
ENSG00000145386	0.591961	5.40336	5.68446e-09	7.63409e-08	CCNA2	cyclin A2
ENSG00000085719	-0.394848	6.87842	5.72919e-09	7.68706e-08	CPNE3	copine 3
ENSG00000130741	-0.357055	8.03065	5.7402e-09	7.69473e-08	EIF2S3	eukaryotic translation initiation factor 2 subunit gamma
ENSG00000089157	-0.346281	10.3148	5.79398e-09	7.75966e-08	RPLP0	ribosomal protein lateral stalk subunit P0
ENSG00000151458	0.4455	6.94451	5.92635e-09	7.92963e-08	ANKRD50	ankyrin repeat domain 50
ENSG00000162105	-2.28344	0.854725	5.94944e-09	7.9532e-08	SHANK2	SH3 and multiple ankyrin repeat domains 2
ENSG00000108518	0.352742	8.65784	5.99407e-09	8.0055e-08	PFN1	profilin 1
ENSG00000145244	-0.986927	2.9296	6.11836e-09	8.16399e-08	CORIN	corin, serine peptidase
ENSG00000170500	-2.59898	0.899364	6.15163e-09	8.20086e-08	LONRF2	LON peptidase N-terminal domain and ring finger 2
ENSG00000163071	-0.544487	4.8579	6.28659e-09	8.37309e-08	SPATA18	spermatogenesis associated 18
ENSG00000158470	0.487548	5.72479	6.34238e-09	8.43967e-08	B4GALT5	beta-1,4-galactosyltransferase 5
ENSG00000133083	-0.838466	3.48291	6.52281e-09	8.67182e-08	DCLK1	doublecortin like kinase 1
ENSG00000168394	1.94343	5.59042	6.61943e-09	8.79223e-08	TAP1	transporter 1, ATP binding cassette subfamily B member
ENSG00000103647	-0.819134	3.73608	6.63902e-09	8.8102e-08	CORO2B	coronin 2B
ENSG00000125398	-0.93729	3.39232	6.64594e-09	8.81133e-08	SOX9	SRY-box 9
ENSG00000103152	-0.57753	4.83086	6.84083e-09	9.05541e-08	MPG	N-methylpurine DNA glycosylase
ENSG00000229619	-0.630449	4.32959	6.84251e-09	9.05541e-08	MBNL1-AS1	MBNL1 antisense RNA 1
ENSG00000156802	0.476975	5.71535	6.94793e-09	9.17985e-08	ATAD2	ATPase family, AAA domain containing 2
ENSG00000165507	0.935488	3.64595	6.94917e-09	9.17985e-08	DEPP1	DEPP1, autophagy regulator
ENSG00000104774	0.480708	6.16283	7.09935e-09	9.36972e-08	MAN2B1	mannosidase alpha class 2B member 1
ENSG00000004468	4.56274	-0.279348	7.11171e-09	9.37752e-08	CD38	CD38 molecule
ENSG00000100600	0.512916	5.81584	7.14561e-09	9.41368e-08	LGMN	legumain
ENSG00000162627	-0.469559	6.17567	7.15668e-09	9.41972e-08	SNX7	sorting nexin 7
ENSG00000174125	2.00422	0.869662	7.19364e-09	9.4598e-08	TLR1	toll like receptor 1
ENSG00000159459	0.411801	6.26249	7.3032e-09	9.59519e-08	UBR1	ubiquitin protein ligase E3 component n-recognin 1
ENSG00000140545	-0.363711	7.59225	7.32682e-09	9.61752e-08	MFGE8	milk fat globule-EGF factor 8 protein
ENSG00000213222	0.956618	3.37026	7.33907e-09	9.62491e-08
ENSG00000214517	0.516078	5.30788	7.39546e-09	9.69012e-08	PPME1	protein phosphatase methylesterase 1
ENSG00000164442	-0.541492	6.95817	7.41722e-09	9.70987e-08	CITED2	Cbp/p300 interacting transactivator with Glu/Asp rich carboxy-terminal domain 2
ENSG00000107020	0.818173	3.5856	7.55258e-09	9.87818e-08	PLGRKT	plasminogen receptor with a C-terminal lysine
ENSG00000100316	-0.374372	10.5114	7.59428e-09	9.91487e-08	RPL3	ribosomal protein L3
ENSG00000196975	-0.467125	5.85855	7.59332e-09	9.91487e-08	ANXA4	annexin A4
ENSG00000122729	0.360428	8.01721	7.66116e-09	9.99014e-08	ACO1	aconitase 1
ENSG00000154358	-0.901006	3.40928	7.67065e-09	9.99014e-08	OBSCN	obscurin, cytoskeletal calmodulin and titin-interacting RhoGEF
ENSG00000160326	2.49277	4.55382	7.67256e-09	9.99014e-08	SLC2A6	solute carrier family 2 member 6
ENSG00000157551	1.68896	1.55294	7.74369e-09	1.00737e-07	KCNJ15	potassium voltage-gated channel subfamily J member 15
ENSG00000015475	0.538812	5.48839	7.82972e-09	1.01765e-07	BID	BH3 interacting domain death agonist
ENSG00000113658	-0.419231	7.13544	7.94008e-09	1.03108e-07	SMAD5	SMAD family member 5
ENSG00000137642	-0.93823	3.07324	7.95125e-09	1.0316e-07	SORL1	sortilin related receptor 1
ENSG00000138356	-0.643659	4.69523	7.96346e-09	1.03184e-07	AOX1	aldehyde oxidase 1
ENSG00000166165	-1.15878	2.7481	7.9673e-09	1.03184e-07	CKB	creatine kinase B
ENSG00000213753	0.564989	5.15818	7.99116e-09	1.03401e-07	CENPBD1P1	CENPB DNA-binding domains containing 1 pseudogene 1
ENSG00000105701	-0.438361	7.61559	8.02536e-09	1.03751e-07	FKBP8	FK506 binding protein 8
ENSG00000101336	7.3604	-0.581133	8.03834e-09	1.03827e-07	HCK	HCK proto-oncogene, Src family tyrosine kinase
ENSG00000063245	-0.497924	5.72981	8.05437e-09	1.03941e-07	EPN1	epsin 1
ENSG00000070961	0.383769	7.29347	8.19265e-09	1.05632e-07	ATP2B1	ATPase plasma membrane Ca2+ transporting 1
ENSG00000084774	-0.447823	6.24035	8.25133e-09	1.06294e-07	CAD	carbamoyl-phosphate synthetase 2, aspartate transcarbamylase, and dihydroorotase
ENSG00000136051	0.387202	6.70664	8.28374e-09	1.06617e-07	WASHC4	WASH complex subunit 4
ENSG00000139178	0.491776	5.63915	8.32149e-09	1.07009e-07	C1RL	complement C1r subcomponent like
ENSG00000164100	-1.23634	2.49259	8.34996e-09	1.0728e-07	NDST3	N-deacetylase and N-sulfotransferase 3
ENSG00000184635	0.816198	3.73096	8.41647e-09	1.08039e-07	ZNF93	zinc finger protein 93
ENSG00000137745	2.22644	1.04782	8.65651e-09	1.11022e-07	MMP13	matrix metallopeptidase 13
ENSG00000135373	5.91368	-0.462609	8.67105e-09	1.1111e-07	EHF	ETS homologous factor
ENSG00000123739	-0.571137	4.69802	8.80688e-09	1.12751e-07	PLA2G12A	phospholipase A2 group XIIA
ENSG00000149260	-0.663068	4.58072	8.88737e-09	1.13682e-07	CAPN5	calpain 5
ENSG00000135899	0.712556	4.34958	8.9198e-09	1.13996e-07	SP110	SP110 nuclear body protein
ENSG00000128829	-0.371667	7.26939	9.04009e-09	1.15432e-07	EIF2AK4	eukaryotic translation initiation factor 2 alpha kinase 4
ENSG00000040275	0.49272	5.6926	9.1599e-09	1.16859e-07	SPDL1	spindle apparatus coiled-coil protein 1
ENSG00000138777	-0.580323	4.87608	9.17979e-09	1.1701e-07	PPA2	pyrophosphatase (inorganic) 2
ENSG00000188313	2.26908	5.16372	9.24975e-09	1.17799e-07	PLSCR1	phospholipid scramblase 1
ENSG00000131378	0.400479	6.74213	9.35138e-09	1.18989e-07	RFTN1	raftlin, lipid raft linker 1
ENSG00000166147	0.369889	10.8217	9.43362e-09	1.1993e-07	FBN1	fibrillin 1
ENSG00000157150	-1.82662	1.1441	9.49512e-09	1.20606e-07	TIMP4	TIMP metallopeptidase inhibitor 4
ENSG00000166402	-0.561913	4.94692	9.60102e-09	1.21845e-07	TUB	tubby bipartite transcription factor
ENSG00000006534	-1.5018	1.94501	9.63118e-09	1.22121e-07	ALDH3B1	aldehyde dehydrogenase 3 family member B1
ENSG00000250786	-0.673273	4.12264	9.93643e-09	1.25882e-07	SNHG18	small nucleolar RNA host gene 18
ENSG00000092607	-0.455549	5.78404	9.98696e-09	1.26412e-07	TBX15	T-box 15
ENSG00000184985	0.797845	3.91546	1.01624e-08	1.2852e-07	SORCS2	sortilin related VPS10 domain containing receptor 2
ENSG00000197756	-0.330699	9.69257	1.01777e-08	1.28602e-07	RPL37A	ribosomal protein L37a
ENSG00000166451	0.592053	4.45328	1.01884e-08	1.28625e-07	CENPN	centromere protein N
ENSG00000104432	2.9645	0.269181	1.02669e-08	1.29504e-07	IL7	interleukin 7
ENSG00000197852	-0.829082	3.39263	1.03929e-08	1.30979e-07	FAM212B	family with sequence similarity 212 member B
ENSG00000106799	0.414087	8.06865	1.04485e-08	1.31566e-07	TGFBR1	transforming growth factor beta receptor 1
ENSG00000125827	-0.413465	6.39839	1.04697e-08	1.31719e-07	TMX4	thioredoxin related transmembrane protein 4
ENSG00000148848	0.361363	8.80484	1.0571e-08	1.32878e-07	ADAM12	ADAM metallopeptidase domain 12
ENSG00000138760	0.344148	8.38035	1.05836e-08	1.32922e-07	SCARB2	scavenger receptor class B member 2
ENSG00000120008	0.38546	6.68821	1.06695e-08	1.33884e-07	WDR11	WD repeat domain 11
ENSG00000148303	-0.339404	9.87336	1.07661e-08	1.34981e-07	RPL7A	ribosomal protein L7a
ENSG00000165895	0.646727	4.09458	1.1019e-08	1.38032e-07	ARHGAP42	Rho GTPase activating protein 42
ENSG00000029559	7.29817	-0.587873	1.12455e-08	1.40748e-07	IBSP	integrin binding sialoprotein
ENSG00000136492	0.584961	4.48027	1.13548e-08	1.41872e-07	BRIP1	BRCA1 interacting protein C-terminal helicase 1
ENSG00000196781	-0.766345	3.78191	1.13483e-08	1.41872e-07	TLE1	transducin like enhancer of split 1
ENSG00000196371	0.604799	4.28179	1.14345e-08	1.42744e-07	FUT4	fucosyltransferase 4
ENSG00000132589	-0.468769	5.75223	1.14933e-08	1.43356e-07	FLOT2	flotillin 2
ENSG00000144218	-0.808719	3.7742	1.15734e-08	1.44231e-07	AFF3	AF4/FMR2 family member 3
ENSG00000140598	0.56869	5.19354	1.16065e-08	1.44519e-07	EFL1	elongation factor like GTPase 1
ENSG00000106624	-0.349914	8.15255	1.16336e-08	1.44732e-07	AEBP1	AE binding protein 1
ENSG00000068912	0.385782	7.24765	1.1685e-08	1.45211e-07	ERLEC1	endoplasmic reticulum lectin 1
ENSG00000101608	0.344084	8.2222	1.1692e-08	1.45211e-07	MYL12A	myosin light chain 12A
ENSG00000182326	0.889005	9.18252	1.1733e-08	1.45596e-07	C1S	complement C1s
ENSG00000269190	-0.644627	4.3492	1.18255e-08	1.46618e-07	FBXO17	F-box protein 17
ENSG00000267712	7.31081	-0.579064	1.19863e-08	1.48485e-07	LINC01539	long intergenic non-protein coding RNA 1539
ENSG00000168542	0.484254	13.6584	1.22238e-08	1.51299e-07	COL3A1	collagen type III alpha 1 chain
ENSG00000135643	-1.0305	2.69647	1.24871e-08	1.54297e-07	KCNMB4	potassium calcium-activated channel subfamily M regulatory beta subunit 4
ENSG00000198431	0.346653	8.91925	1.24873e-08	1.54297e-07	TXNRD1	thioredoxin reductase 1
ENSG00000160211	-0.41273	6.35635	1.26473e-08	1.56141e-07	G6PD	glucose-6-phosphate dehydrogenase
ENSG00000125633	0.442709	5.97255	1.28237e-08	1.58184e-07	CCDC93	coiled-coil domain containing 93
ENSG00000164741	0.343116	7.58655	1.28716e-08	1.5864e-07	DLC1	DLC1 Rho GTPase activating protein
ENSG00000155816	-0.713099	4.25177	1.29746e-08	1.59775e-07	FMN2	formin 2
ENSG00000167106	-0.629697	4.70974	1.30498e-08	1.60564e-07	FAM102A	family with sequence similarity 102 member A
ENSG00000093167	-0.422814	6.23151	1.30728e-08	1.60711e-07	LRRFIP2	LRR binding FLII interacting protein 2
ENSG00000163629	-0.378517	8.11282	1.31163e-08	1.6111e-07	PTPN13	protein tyrosine phosphatase, non-receptor type 13
ENSG00000228741	2.9089	0.84344	1.33925e-08	1.64363e-07	SPATA13	spermatogenesis associated 13
ENSG00000203485	-0.622416	5.1099	1.34784e-08	1.65278e-07	INF2	inverted formin, FH2 and WH2 domain containing
ENSG00000182253	0.810396	3.40431	1.37909e-08	1.68968e-07	SYNM	synemin
ENSG00000266074	-0.637859	4.37467	1.39138e-08	1.7033e-07	BAHCC1	BAH domain and coiled-coil containing 1
ENSG00000003056	0.450533	5.85183	1.40819e-08	1.72243e-07	M6PR	mannose-6-phosphate receptor, cation dependent
ENSG00000128342	0.95545	4.11731	1.42502e-08	1.74155e-07	LIF	LIF, interleukin 6 family cytokine
ENSG00000163975	-0.910783	3.30098	1.42825e-08	1.74403e-07	MELTF	melanotransferrin
ENSG00000135114	5.66697	1.38411	1.43189e-08	1.74554e-07	OASL	2'-5'-oligoadenylate synthetase like
ENSG00000158859	0.651156	3.94607	1.4308e-08	1.74554e-07	ADAMTS4	ADAM metallopeptidase with thrombospondin type 1 motif 4
ENSG00000143507	-0.518458	5.04785	1.46702e-08	1.78686e-07	DUSP10	dual specificity phosphatase 10
ENSG00000142731	0.695831	4.0232	1.46875e-08	1.78747e-07	PLK4	polo like kinase 4
ENSG00000063177	-0.316294	8.93573	1.4839e-08	1.80439e-07	RPL18	ribosomal protein L18
ENSG00000128274	1.33143	2.28028	1.49411e-08	1.81412e-07	A4GALT	alpha 1,4-galactosyltransferase (P blood group)
ENSG00000134516	1.06279	2.93682	1.49439e-08	1.81412e-07	DOCK2	dedicator of cytokinesis 2
ENSG00000112658	0.52084	5.35973	1.5061e-08	1.82645e-07	SRF	serum response factor
ENSG00000136147	0.7975	4.33554	1.50707e-08	1.82645e-07	PHF11	PHD finger protein 11
ENSG00000196878	2.03744	0.884552	1.53054e-08	1.85335e-07	LAMB3	laminin subunit beta 3
ENSG00000128512	-0.561412	5.11643	1.53294e-08	1.85471e-07	DOCK4	dedicator of cytokinesis 4
ENSG00000171608	0.928387	4.6346	1.5564e-08	1.88153e-07	PIK3CD	phosphatidylinositol-4,5-bisphosphate 3-kinase catalytic subunit delta
ENSG00000134590	-0.411953	6.84988	1.56734e-08	1.89172e-07	RTL8C	retrotransposon Gag like 8C
ENSG00000137819	-1.04622	2.77473	1.56835e-08	1.89172e-07	PAQR5	progestin and adipoQ receptor family member 5
ENSG00000147883	0.714209	3.83083	1.56873e-08	1.89172e-07	CDKN2B	cyclin dependent kinase inhibitor 2B
ENSG00000120658	-0.730251	3.8765	1.57899e-08	1.90251e-07	ENOX1	ecto-NOX disulfide-thiol exchanger 1
ENSG00000117899	0.419086	6.47133	1.58198e-08	1.90454e-07	MESD	mesoderm development LRP chaperone
ENSG00000164649	-0.51695	5.1603	1.59872e-08	1.9231e-07	CDCA7L	cell division cycle associated 7 like
ENSG00000204843	-0.365724	7.55694	1.6044e-08	1.92833e-07	DCTN1	dynactin subunit 1
ENSG00000114923	-1.31538	2.31186	1.61205e-08	1.93588e-07	SLC4A3	solute carrier family 4 member 3
ENSG00000147416	0.423543	6.11177	1.61335e-08	1.93588e-07	ATP6V1B2	ATPase H+ transporting V1 subunit B2
ENSG00000181072	-0.936689	3.5282	1.62772e-08	1.95152e-07	CHRM2	cholinergic receptor muscarinic 2
ENSG00000070614	-0.448684	7.79282	1.62982e-08	1.95243e-07	NDST1	N-deacetylase and N-sulfotransferase 1
ENSG00000260293	-1.62503	1.41379	1.63529e-08	1.95737e-07
ENSG00000141736	-0.407482	6.31957	1.64069e-08	1.96221e-07	ERBB2	erb-b2 receptor tyrosine kinase 2
ENSG00000089220	-0.354211	7.11173	1.6497e-08	1.97136e-07	PEBP1	phosphatidylethanolamine binding protein 1
ENSG00000125648	-0.535357	4.95876	1.66908e-08	1.99288e-07	SLC25A23	solute carrier family 25 member 23
ENSG00000132003	1.2178	2.88928	1.68365e-08	2.00863e-07	ZSWIM4	zinc finger SWIM-type containing 4
ENSG00000099864	-1.2682	2.03486	1.71062e-08	2.03914e-07	PALM	paralemmin
ENSG00000205403	-1.11238	2.56248	1.72657e-08	2.05646e-07	CFI	complement factor I
ENSG00000170275	-0.350295	7.59141	1.74234e-08	2.07354e-07	CRTAP	cartilage associated protein
ENSG00000184304	0.685676	4.83744	1.74556e-08	2.07567e-07	PRKD1	protein kinase D1
ENSG00000073282	3.70786	1.17356	1.7553e-08	2.08555e-07	TP63	tumor protein p63
ENSG00000116514	0.639903	4.03516	1.76004e-08	2.08948e-07	RNF19B	ring finger protein 19B
ENSG00000148660	-0.420091	5.95576	1.79778e-08	2.13079e-07	CAMK2G	calcium/calmodulin dependent protein kinase II gamma
ENSG00000196776	0.373936	6.97192	1.79689e-08	2.13079e-07	CD47	CD47 molecule
ENSG00000163584	-0.446311	6.03017	1.85952e-08	2.20059e-07	RPL22L1	ribosomal protein L22 like 1
ENSG00000251493	-0.54434	4.60408	1.85969e-08	2.20059e-07	FOXD1	forkhead box D1
ENSG00000114942	-0.321715	8.24042	1.86757e-08	2.20783e-07	EEF1B2	eukaryotic translation elongation factor 1 beta 2
ENSG00000117479	0.797501	3.36339	1.86885e-08	2.20783e-07	SLC19A2	solute carrier family 19 member 2
ENSG00000109113	-0.35456	7.35897	1.89499e-08	2.23689e-07	RAB34	RAB34, member RAS oncogene family
ENSG00000171522	0.859664	3.77865	1.89975e-08	2.24069e-07	PTGER4	prostaglandin E receptor 4
ENSG00000152049	0.538681	5.22526	1.979e-08	2.33227e-07	KCNE4	potassium voltage-gated channel subfamily E regulatory subunit 4
ENSG00000240342	-0.464287	5.93789	1.98124e-08	2.33302e-07
ENSG00000168496	0.569463	5.02536	1.98815e-08	2.33926e-07	FEN1	flap structure-specific endonuclease 1
ENSG00000138434	-0.359558	7.98381	1.99123e-08	2.34099e-07	SSFA2	sperm specific antigen 2
ENSG00000198380	0.343411	7.61798	1.99449e-08	2.34293e-07	GFPT1	glutamine--fructose-6-phosphate transaminase 1
ENSG00000184220	-0.732891	3.78297	2.01407e-08	2.36401e-07	CMSS1	cms1 ribosomal small subunit homolog (yeast)
ENSG00000169554	0.385373	6.49536	2.04914e-08	2.40324e-07	ZEB2	zinc finger E-box binding homeobox 2
ENSG00000169760	-0.779728	3.96558	2.06713e-08	2.42238e-07	NLGN1	neuroligin 1
ENSG00000143198	-0.50033	5.54115	2.07439e-08	2.42892e-07	MGST3	microsomal glutathione S-transferase 3
ENSG00000198034	-0.331087	9.99206	2.10286e-08	2.46028e-07	RPS4X	ribosomal protein S4, X-linked
ENSG00000106803	0.371933	6.71076	2.12177e-08	2.4804e-07	SEC61B	Sec61 translocon beta subunit
ENSG00000136231	-0.458198	6.00521	2.15461e-08	2.51677e-07	IGF2BP3	insulin like growth factor 2 mRNA binding protein 3
ENSG00000213190	0.504996	5.12916	2.16483e-08	2.52667e-07	MLLT11	MLLT11, transcription factor 7 cofactor
ENSG00000081189	-0.611874	4.41435	2.19559e-08	2.56053e-07	MEF2C	myocyte enhancer factor 2C
ENSG00000152556	-0.419496	6.07148	2.20268e-08	2.56674e-07	PFKM	phosphofructokinase, muscle
ENSG00000111087	-1.67641	1.27188	2.22558e-08	2.59133e-07	GLI1	GLI family zinc finger 1
ENSG00000176171	0.470078	5.75387	2.22894e-08	2.59318e-07	BNIP3	BCL2 interacting protein 3
ENSG00000118181	-0.336795	8.31575	2.23932e-08	2.60317e-07	RPS25	ribosomal protein S25
ENSG00000196576	-0.336912	8.05669	2.24441e-08	2.60699e-07	PLXNB2	plexin B2
ENSG00000138162	-0.886452	3.24611	2.27741e-08	2.6414e-07	TACC2	transforming acidic coiled-coil containing protein 2
ENSG00000173272	-0.576831	4.48682	2.27766e-08	2.6414e-07	MZT2A	mitotic spindle organizing protein 2A
ENSG00000038382	0.306053	8.5237	2.28581e-08	2.647e-07	TRIO	trio Rho guanine nucleotide exchange factor
ENSG00000101542	-2.10835	0.912391	2.28614e-08	2.647e-07	CDH20	cadherin 20
ENSG00000157456	0.553936	4.74832	2.29847e-08	2.65916e-07	CCNB2	cyclin B2
ENSG00000105971	-0.471591	5.91626	2.33412e-08	2.69826e-07	CAV2	caveolin 2
ENSG00000134352	0.353615	10.1972	2.34396e-08	2.70747e-07	IL6ST	interleukin 6 signal transducer
ENSG00000085741	-2.27306	0.588889	2.35245e-08	2.71512e-07	WNT11	Wnt family member 11
ENSG00000136153	-0.424498	7.70977	2.37701e-08	2.73913e-07	LMO7	LIM domain 7
ENSG00000167658	-0.40391	11.9742	2.37607e-08	2.73913e-07	EEF2	eukaryotic translation elongation factor 2
ENSG00000136859	-0.490636	6.31944	2.3917e-08	2.75386e-07	ANGPTL2	angiopoietin like 2
ENSG00000122691	-0.485753	5.35014	2.42999e-08	2.79574e-07	TWIST1	twist family bHLH transcription factor 1
ENSG00000144677	-0.485662	5.41928	2.45762e-08	2.82529e-07	CTDSPL	CTD small phosphatase like
ENSG00000169436	2.19635	0.80424	2.52027e-08	2.89503e-07	COL22A1	collagen type XXII alpha 1 chain
ENSG00000188783	-2.68843	0.642614	2.53185e-08	2.90603e-07	PRELP	proline and arginine rich end leucine rich repeat protein
ENSG00000048342	-0.51811	5.15597	2.5385e-08	2.91136e-07	CC2D2A	coiled-coil and C2 domain containing 2A
ENSG00000137522	0.573064	4.9438	2.54485e-08	2.91635e-07	RNF121	ring finger protein 121
ENSG00000005243	-0.438755	5.96131	2.54834e-08	2.91805e-07	COPZ2	coatomer protein complex subunit zeta 2
ENSG00000170006	0.585225	4.50399	2.56216e-08	2.93155e-07	TMEM154	transmembrane protein 154
ENSG00000068489	0.55717	4.4692	2.57018e-08	2.93842e-07	PRR11	proline rich 11
ENSG00000077522	-1.39027	1.78798	2.59349e-08	2.96273e-07	ACTN2	actinin alpha 2
ENSG00000182329	2.05628	1.11812	2.60077e-08	2.96872e-07	KIAA2012	KIAA2012
ENSG00000130813	0.653416	4.32454	2.60568e-08	2.97198e-07	C19orf66	chromosome 19 open reading frame 66
ENSG00000137872	-1.12188	2.5362	2.62213e-08	2.9884e-07	SEMA6D	semaphorin 6D
ENSG00000112742	0.513319	4.73226	2.6648e-08	3.03228e-07	TTK	TTK protein kinase
ENSG00000170549	-0.795615	3.45696	2.66379e-08	3.03228e-07	IRX1	iroquois homeobox 1
ENSG00000182670	-0.331055	9.44174	2.72143e-08	3.09429e-07	TTC3	tetratricopeptide repeat domain 3
ENSG00000196358	0.966653	2.77456	2.73093e-08	3.10266e-07	NTNG2	netrin G2
ENSG00000143248	1.4464	2.17997	2.77682e-08	3.15234e-07	RGS5	regulator of G protein signaling 5
ENSG00000143384	0.347619	8.19393	2.78359e-08	3.15756e-07	MCL1	MCL1, BCL2 family apoptosis regulator
ENSG00000087086	-0.36675	10.7359	2.80897e-08	3.18386e-07	FTL	ferritin light chain
ENSG00000071575	-0.536504	5.05414	2.84177e-08	3.21853e-07	TRIB2	tribbles pseudokinase 2
ENSG00000165304	0.530262	5.05985	2.84432e-08	3.21891e-07	MELK	maternal embryonic leucine zipper kinase
ENSG00000139618	0.614955	4.24899	2.85216e-08	3.22527e-07	BRCA2	BRCA2, DNA repair associated
ENSG00000155096	0.335354	7.83167	2.85757e-08	3.22887e-07	AZIN1	antizyme inhibitor 1
ENSG00000103942	-1.21252	2.12505	2.89473e-08	3.26833e-07	HOMER2	homer scaffold protein 2
ENSG00000115594	0.527667	7.40941	2.90295e-08	3.27506e-07	IL1R1	interleukin 1 receptor type 1
ENSG00000139971	-0.599548	4.72145	2.99694e-08	3.37848e-07	ARMH4	armadillo-like helical domain containing 4
ENSG00000158710	0.341425	8.03549	3.01646e-08	3.39785e-07	TAGLN2	transgelin 2
ENSG00000122026	-0.368504	7.35135	3.03391e-08	3.41485e-07	RPL21	ribosomal protein L21
ENSG00000140848	-0.517726	4.8394	3.06606e-08	3.44837e-07	CPNE2	copine 2
ENSG00000138160	0.469169	6.04943	3.09476e-08	3.47795e-07	KIF11	kinesin family member 11
ENSG00000169871	0.453266	5.72814	3.10027e-08	3.48145e-07	TRIM56	tripartite motif containing 56
ENSG00000198721	-0.414893	6.15987	3.11249e-08	3.49247e-07	ECI2	enoyl-CoA delta isomerase 2
ENSG00000161638	0.334072	8.79621	3.13301e-08	3.51279e-07	ITGA5	integrin subunit alpha 5
ENSG00000011566	0.47222	5.55539	3.14007e-08	3.51799e-07	MAP4K3	mitogen-activated protein kinase kinase kinase kinase 3
ENSG00000128045	3.01612	0.331558	3.14706e-08	3.52311e-07	RASL11B	RAS like family 11 member B
ENSG00000163618	-0.968725	2.79612	3.17053e-08	3.54665e-07	CADPS	calcium dependent secretion activator
ENSG00000231500	-0.324443	10.1301	3.19175e-08	3.56763e-07	RPS18	ribosomal protein S18
ENSG00000166441	-0.317962	9.07591	3.3945e-08	3.79135e-07	RPL27A	ribosomal protein L27a
ENSG00000178974	0.49272	5.30441	3.41225e-08	3.80825e-07	FBXO34	F-box protein 34
ENSG00000135636	-1.34827	1.65345	3.44538e-08	3.84227e-07	DYSF	dysferlin
ENSG00000185187	-0.795023	3.32456	3.51063e-08	3.91204e-07	SIGIRR	single Ig and TIR domain containing
ENSG00000102271	-0.727853	3.43761	3.57769e-08	3.98371e-07	KLHL4	kelch like family member 4
ENSG00000128564	-2.47426	0.300026	3.59846e-08	4.00096e-07	VGF	VGF nerve growth factor inducible
ENSG00000240764	-1.41801	1.77973	3.59869e-08	4.00096e-07	PCDHGC5	protocadherin gamma subfamily C, 5
ENSG00000167912	-1.18525	2.05545	3.62738e-08	4.02977e-07	LOC100505501	uncharacterized LOC100505501
ENSG00000165169	-0.516108	5.3221	3.74424e-08	4.15642e-07	DYNLT3	dynein light chain Tctex-type 3
ENSG00000081923	-0.438511	6.468	3.77184e-08	4.18386e-07	ATP8B1	ATPase phospholipid transporting 8B1
ENSG00000118193	0.507782	4.78213	3.81305e-08	4.22313e-07	KIF14	kinesin family member 14
ENSG00000130775	1.13084	2.62177	3.81092e-08	4.22313e-07	THEMIS2	thymocyte selection associated family member 2
ENSG00000175390	-0.324895	7.95123	3.8555e-08	4.26689e-07	EIF3F	eukaryotic translation initiation factor 3 subunit F
ENSG00000214357	0.722058	3.53154	3.88283e-08	4.29386e-07	NEURL1B	neuralized E3 ubiquitin protein ligase 1B
ENSG00000161016	-0.301025	9.52138	3.90849e-08	4.31896e-07	RPL8	ribosomal protein L8
ENSG00000121039	-0.383212	6.64386	3.95698e-08	4.36922e-07	RDH10	retinol dehydrogenase 10
ENSG00000134668	-0.463729	5.81863	3.96477e-08	4.37117e-07	SPOCD1	SPOC domain containing 1
ENSG00000206527	0.46152	5.24653	3.96203e-08	4.37117e-07	HACD2	3-hydroxyacyl-CoA dehydratase 2
ENSG00000075218	0.619167	3.91493	3.97434e-08	4.37841e-07	GTSE1	G2 and S-phase expressed 1
ENSG00000149269	-0.486561	5.32732	4.0081e-08	4.41225e-07	PAK1	p21 (RAC1) activated kinase 1
ENSG00000134070	0.921289	3.04327	4.08663e-08	4.4953e-07	IRAK2	interleukin 1 receptor associated kinase 2
ENSG00000108100	-0.370405	6.64241	4.09153e-08	4.49728e-07	CCNY	cyclin Y
ENSG00000158292	-0.549302	4.58121	4.11851e-08	4.52351e-07	GPR153	G protein-coupled receptor 153
ENSG00000150593	-0.445487	6.17736	4.15933e-08	4.56489e-07	PDCD4	programmed cell death 4
ENSG00000196083	0.714546	3.60368	4.18824e-08	4.59316e-07	IL1RAP	interleukin 1 receptor accessory protein
ENSG00000139211	0.394887	6.5235	4.21388e-08	4.61778e-07	AMIGO2	adhesion molecule with Ig like domain 2
ENSG00000144369	-0.471994	5.31747	4.2278e-08	4.62955e-07	FAM171B	family with sequence similarity 171 member B
ENSG00000184792	-1.56722	1.28792	4.33321e-08	4.74141e-07	OSBP2	oxysterol binding protein 2
ENSG00000149503	0.51923	4.68886	4.42609e-08	4.8394e-07	INCENP	inner centromere protein
ENSG00000064601	-0.357398	6.74445	4.48706e-08	4.90237e-07	CTSA	cathepsin A
ENSG00000113758	-0.34208	8.0938	4.51694e-08	4.9313e-07	DBN1	drebrin 1
ENSG00000224531	0.583292	5.25275	4.56544e-08	4.98051e-07	SMIM13	small integral membrane protein 13
ENSG00000147459	-0.927526	5.46257	4.58631e-08	4.99953e-07	DOCK5	dedicator of cytokinesis 5
ENSG00000101057	0.520452	4.64363	4.60284e-08	5.01379e-07	MYBL2	MYB proto-oncogene like 2
ENSG00000165029	0.391929	6.18768	4.69972e-08	5.11548e-07	ABCA1	ATP binding cassette subfamily A member 1
ENSG00000130508	0.316545	10.0684	4.70338e-08	5.11563e-07	PXDN	peroxidasin
ENSG00000126010	-2.46778	1.19988	4.73359e-08	5.14463e-07	GRPR	gastrin releasing peptide receptor
ENSG00000169047	-0.643758	5.75106	4.7638e-08	5.1736e-07	IRS1	insulin receptor substrate 1
ENSG00000186654	-1.10399	2.32682	4.80005e-08	5.20908e-07	PRR5	proline rich 5
ENSG00000033178	0.384745	6.7115	4.81167e-08	5.21779e-07	UBA6	ubiquitin like modifier activating enzyme 6
ENSG00000182199	0.34403	7.38277	4.83425e-08	5.23836e-07	SHMT2	serine hydroxymethyltransferase 2
ENSG00000122547	-1.04105	3.54727	5.02362e-08	5.43951e-07	EEPD1	endonuclease/exonuclease/phosphatase family domain containing 1
ENSG00000033327	0.473637	5.18291	5.05099e-08	5.46118e-07	GAB2	GRB2 associated binding protein 2
ENSG00000155011	-1.48598	2.06938	5.05115e-08	5.46118e-07	DKK2	dickkopf WNT signaling pathway inhibitor 2
ENSG00000205300	5.53293	-0.682424	5.18205e-08	5.59854e-07
ENSG00000142937	-0.310142	10.1621	5.20315e-08	5.61716e-07	RPS8	ribosomal protein S8
ENSG00000086061	0.431197	8.13546	5.23531e-08	5.64769e-07	DNAJA1	DnaJ heat shock protein family (Hsp40) member A1
ENSG00000159784	-0.906941	3.2264	5.24658e-08	5.65564e-07	FAM131B	family with sequence similarity 131 member B
ENSG00000166598	0.38246	10.4826	5.32627e-08	5.73728e-07	HSP90B1	heat shock protein 90 beta family member 1
ENSG00000197063	0.497192	4.95862	5.35618e-08	5.76524e-07	MAFG	MAF bZIP transcription factor G
ENSG00000163565	0.397237	7.3901	5.41873e-08	5.82825e-07	IFI16	interferon gamma inducible protein 16
ENSG00000166863	3.49935	-0.241368	5.46094e-08	5.8693e-07	TAC3	tachykinin 3
ENSG00000087586	0.487265	4.93564	5.46979e-08	5.87422e-07	AURKA	aurora kinase A
ENSG00000116132	-0.326344	8.57911	5.47361e-08	5.87422e-07	PRRX1	paired related homeobox 1
ENSG00000104870	-0.391446	6.05457	5.48527e-08	5.88239e-07	FCGRT	Fc fragment of IgG receptor and transporter
ENSG00000035403	-0.320007	9.48439	5.55659e-08	5.95192e-07	VCL	vinculin
ENSG00000198855	0.938944	4.18613	5.55829e-08	5.95192e-07	FICD	FIC domain containing
ENSG00000171680	-0.598847	4.31478	5.6042e-08	5.99666e-07	PLEKHG5	pleckstrin homology and RhoGEF domain containing G5
ENSG00000138768	0.323976	8.3079	5.64309e-08	6.03383e-07	USO1	USO1 vesicle transport factor
ENSG00000118960	-0.620689	4.01821	5.6692e-08	6.05729e-07	HS1BP3	HCLS1 binding protein 3
ENSG00000233098	2.65124	0.374614	5.68844e-08	6.07339e-07	LOC339260	uncharacterized LOC339260
ENSG00000100100	0.535869	4.76958	5.70452e-08	6.08378e-07	PIK3IP1	phosphoinositide-3-kinase interacting protein 1
ENSG00000100300	-0.414155	6.65772	5.70656e-08	6.08378e-07	TSPO	translocator protein
ENSG00000172936	0.518688	4.90395	5.7434e-08	6.11857e-07	MYD88	myeloid differentiation primary response 88
ENSG00000119714	0.92125	2.98037	5.76043e-08	6.13222e-07	GPR68	G protein-coupled receptor 68
ENSG00000225886	5.93759	-0.714695	5.81268e-08	6.18331e-07
ENSG00000265491	-0.410884	5.95436	5.86736e-08	6.23692e-07	RNF115	ring finger protein 115
ENSG00000129824	-0.303347	8.33694	5.91269e-08	6.2805e-07	RPS4Y1	ribosomal protein S4, Y-linked 1
ENSG00000143870	0.328935	8.94506	5.91887e-08	6.28248e-07	PDIA6	protein disulfide isomerase family A member 6
ENSG00000171867	-0.293704	8.25573	5.95183e-08	6.31285e-07	PRNP	prion protein
ENSG00000162692	2.6713	7.23753	5.96742e-08	6.32477e-07	VCAM1	vascular cell adhesion molecule 1
ENSG00000077684	0.428339	5.90413	6.0052e-08	6.36017e-07	JADE1	jade family PHD finger 1
ENSG00000197467	-0.57624	5.14509	6.01634e-08	6.36733e-07	COL13A1	collagen type XIII alpha 1 chain
ENSG00000099622	-0.331712	7.43481	6.16029e-08	6.51493e-07	CIRBP	cold inducible RNA binding protein
ENSG00000101384	-0.455434	5.47096	6.18326e-08	6.53447e-07	JAG1	jagged 1
ENSG00000144712	-0.603291	3.95747	6.245e-08	6.59492e-07	CAND2	cullin associated and neddylation dissociated 2 (putative)
ENSG00000125968	-1.29566	1.99231	6.27649e-08	6.62336e-07	ID1	inhibitor of DNA binding 1, HLH protein
ENSG00000163389	0.501786	5.14493	6.29799e-08	6.64122e-07	POGLUT1	protein O-glucosyltransferase 1
ENSG00000108846	-1.82851	1.37577	6.32337e-08	6.66316e-07	ABCC3	ATP binding cassette subfamily C member 3
ENSG00000162244	-0.321438	8.35834	6.33368e-08	6.66918e-07	RPL29	ribosomal protein L29
ENSG00000099385	-0.445354	5.53033	6.3474e-08	6.67879e-07	BCL7C	BCL tumor suppressor 7C
ENSG00000141542	-0.761441	3.45805	6.35488e-08	6.68182e-07	RAB40B	RAB40B, member RAS oncogene family
ENSG00000167775	-0.521718	4.80783	6.41677e-08	6.74202e-07	CD320	CD320 molecule
ENSG00000160325	-0.731007	3.46658	6.45008e-08	6.77212e-07	CACFD1	calcium channel flower domain containing 1
ENSG00000104341	-0.35928	6.54476	6.48831e-08	6.80734e-07	LAPTM4B	lysosomal protein transmembrane 4 beta
ENSG00000112972	1.34024	7.73354	6.64358e-08	6.96127e-07	HMGCS1	3-hydroxy-3-methylglutaryl-CoA synthase 1
ENSG00000123485	0.588295	4.29695	6.64461e-08	6.96127e-07	HJURP	Holliday junction recognition protein
ENSG00000076356	-0.831842	3.81226	6.66306e-08	6.97533e-07	PLXNA2	plexin A2
ENSG00000163682	-0.310893	8.45511	6.66763e-08	6.97533e-07	RPL9	ribosomal protein L9
ENSG00000175745	-0.728392	3.61062	6.67266e-08	6.97557e-07	NR2F1	nuclear receptor subfamily 2 group F member 1
ENSG00000183741	-0.354046	6.89245	6.70047e-08	6.99961e-07	CBX6	chromobox 6
ENSG00000139428	0.564034	4.90142	6.75948e-08	7.05618e-07	MMAB	methylmalonic aciduria (cobalamin deficiency) cblB type
ENSG00000137266	1.30188	2.14738	6.94239e-08	7.24191e-07	SLC22A23	solute carrier family 22 member 23
ENSG00000167460	0.322029	10.3553	6.97857e-08	7.27443e-07	TPM4	tropomyosin 4
ENSG00000071082	-0.276256	9.27824	6.99616e-08	7.28232e-07	RPL31	ribosomal protein L31
ENSG00000144730	-0.816089	3.90581	6.99329e-08	7.28232e-07	IL17RD	interleukin 17 receptor D
ENSG00000183798	-1.74194	1.86251	7.07591e-08	7.36007e-07	EMILIN3	elastin microfibril interfacer 3
ENSG00000124570	-0.405252	6.1862	7.1038e-08	7.38379e-07	SERPINB6	serpin family B member 6
ENSG00000129245	0.459436	5.76406	7.32072e-08	7.60382e-07	FXR2	FMR1 autosomal homolog 2
ENSG00000180992	0.511918	4.83392	7.42212e-08	7.70364e-07	MRPL14	mitochondrial ribosomal protein L14
ENSG00000213024	0.431041	5.42434	7.43781e-08	7.71441e-07	NUP62	nucleoporin 62
ENSG00000169621	0.764561	3.71194	7.44996e-08	7.72149e-07	PROKR1	prokineticin receptor 1
ENSG00000163710	-0.542422	4.50183	7.46425e-08	7.72528e-07	PCOLCE2	procollagen C-endopeptidase enhancer 2
ENSG00000239474	-1.21791	1.87196	7.46045e-08	7.72528e-07	KLHL41	kelch like family member 41
ENSG00000008394	0.489242	5.49688	7.55328e-08	7.81186e-07	MGST1	microsomal glutathione S-transferase 1
ENSG00000104043	1.26547	1.9472	7.64408e-08	7.90015e-07	ATP8B4	ATPase phospholipid transporting 8B4 (putative)
ENSG00000127314	0.377927	6.1286	7.64954e-08	7.90018e-07	RAP1B	RAP1B, member of RAS oncogene family
ENSG00000203668	-0.563249	5.52595	7.7566e-08	8.00505e-07	CHML	CHM like, Rab escort protein 2
ENSG00000145284	-0.553366	4.53915	7.79796e-08	8.04203e-07	SCD5	stearoyl-CoA desaturase 5
ENSG00000100129	-0.313557	7.92012	7.86408e-08	8.10446e-07	EIF3L	eukaryotic translation initiation factor 3 subunit L
ENSG00000154447	-0.410616	6.12297	7.89516e-08	8.13073e-07	SH3RF1	SH3 domain containing ring finger 1
ENSG00000133106	2.71632	5.1129	7.90714e-08	8.1373e-07	EPSTI1	epithelial stromal interaction 1
ENSG00000156256	0.386006	6.43891	7.92267e-08	8.14752e-07	USP16	ubiquitin specific peptidase 16
ENSG00000120686	0.325972	7.18092	8.01013e-08	8.23163e-07	UFM1	ubiquitin fold modifier 1
ENSG00000115233	0.364127	6.56688	8.01891e-08	8.23482e-07	PSMD14	proteasome 26S subunit, non-ATPase 14
ENSG00000124006	-0.479914	5.29609	8.04664e-08	8.25746e-07	OBSL1	obscurin like 1
ENSG00000137818	-0.290572	9.43658	8.15826e-08	8.3661e-07	RPLP1	ribosomal protein lateral stalk subunit P1
ENSG00000170390	0.748202	3.47272	8.25519e-08	8.45953e-07	DCLK2	doublecortin like kinase 2
ENSG00000163902	0.301547	8.80698	8.307e-08	8.50662e-07	RPN1	ribophorin I
ENSG00000242265	-0.584522	6.7138	8.32341e-08	8.51743e-07	PEG10	paternally expressed 10
ENSG00000082397	-0.34423	6.91694	8.34063e-08	8.52904e-07	EPB41L3	erythrocyte membrane protein band 4.1 like 3
ENSG00000142227	-0.362636	6.84456	8.35422e-08	8.53693e-07	EMP3	epithelial membrane protein 3
ENSG00000142173	-0.412983	12.2526	8.40404e-08	8.58181e-07	COL6A2	collagen type VI alpha 2 chain
ENSG00000131389	-0.384519	6.49616	8.4666e-08	8.63962e-07	SLC6A6	solute carrier family 6 member 6
ENSG00000010292	0.356034	6.65431	8.49145e-08	8.65889e-07	NCAPD2	non-SMC condensin I complex subunit D2
ENSG00000179630	0.592897	5.31901	8.49778e-08	8.65927e-07	LACC1	laccase domain containing 1
ENSG00000187210	-0.620594	4.70071	8.5046e-08	8.66015e-07	GCNT1	glucosaminyl (N-acetyl) transferase 1, core 2
ENSG00000138778	0.467453	5.71574	8.52614e-08	8.676e-07	CENPE	centromere protein E
ENSG00000110436	-1.17547	2.84056	8.61685e-08	8.76217e-07	SLC1A2	solute carrier family 1 member 2
ENSG00000197763	-0.68438	3.65761	8.65968e-08	8.79957e-07	TXNRD3	thioredoxin reductase 3
ENSG00000108604	-0.453734	5.90595	8.73831e-08	8.87326e-07	SMARCD2	SWI/SNF related, matrix associated, actin dependent regulator of chromatin, subfamily d, member 2
ENSG00000117602	-0.865535	3.48825	8.77338e-08	8.90257e-07	RCAN3	RCAN family member 3
ENSG00000138035	0.768971	5.11317	8.77942e-08	8.90257e-07	PNPT1	polyribonucleotide nucleotidyltransferase 1
ENSG00000100380	-0.319842	7.54696	8.78613e-08	8.90316e-07	ST13	ST13, Hsp70 interacting protein
ENSG00000165138	-0.529747	4.76789	8.80043e-08	8.91144e-07	ANKS6	ankyrin repeat and sterile alpha motif domain containing 6
ENSG00000196704	-0.480324	5.40465	8.83827e-08	8.94351e-07	AMZ2	archaelysin family metallopeptidase 2
ENSG00000279192	-1.17503	2.27303	8.91265e-08	9.01251e-07	PWAR5	Prader Willi/Angelman region RNA 5
ENSG00000146426	-0.665771	3.84889	8.92845e-08	9.02221e-07	TIAM2	T cell lymphoma invasion and metastasis 2
ENSG00000198931	-0.466528	5.10086	8.9838e-08	9.07183e-07	APRT	adenine phosphoribosyltransferase
ENSG00000136720	0.468757	5.36316	8.99613e-08	9.07797e-07	HS6ST1	heparan sulfate 6-O-sulfotransferase 1
ENSG00000124635	0.481928	4.69552	9.04101e-08	9.11693e-07	HIST1H2BJ	histone cluster 1 H2B family member j
ENSG00000153071	0.317718	8.25659	9.083e-08	9.15291e-07	DAB2	DAB2, clathrin adaptor protein
ENSG00000094804	0.513932	4.6395	9.14547e-08	9.20948e-07	CDC6	cell division cycle 6
ENSG00000095752	0.698014	3.64692	9.17519e-08	9.23301e-07	IL11	interleukin 11
ENSG00000132196	0.975025	2.65261	9.19343e-08	9.24496e-07	HSD17B7	hydroxysteroid 17-beta dehydrogenase 7
ENSG00000183828	-1.38598	1.34101	9.2005e-08	9.24568e-07	NUDT14	nudix hydrolase 14
ENSG00000181472	-0.625173	4.7706	9.20944e-08	9.24826e-07	ZBTB2	zinc finger and BTB domain containing 2
ENSG00000132823	0.497283	4.95682	9.4273e-08	9.4605e-07	OSER1	oxidative stress responsive serine rich 1
ENSG00000126067	0.370587	6.26003	9.54546e-08	9.57247e-07	PSMB2	proteasome subunit beta 2
ENSG00000179091	0.383357	5.88566	9.58819e-08	9.60869e-07	CYC1	cytochrome c1
ENSG00000121440	-0.407339	5.94035	9.60793e-08	9.62184e-07	PDZRN3	PDZ domain containing ring finger 3
ENSG00000103044	2.00744	0.940744	9.63286e-08	9.64016e-07	HAS3	hyaluronan synthase 3
ENSG00000116044	0.408007	5.98223	9.70221e-08	9.70288e-07	NFE2L2	nuclear factor, erythroid 2 like 2
ENSG00000136542	-0.383308	6.67259	9.77938e-08	9.76917e-07	GALNT5	polypeptide N-acetylgalactosaminyltransferase 5
ENSG00000186468	-0.279018	9.14957	9.78195e-08	9.76917e-07	RPS23	ribosomal protein S23
ENSG00000075239	-0.431693	5.62141	9.80144e-08	9.78192e-07	ACAT1	acetyl-CoA acetyltransferase 1
ENSG00000119900	0.533712	5.02112	9.92484e-08	9.89148e-07	OGFRL1	opioid growth factor receptor like 1
ENSG00000177600	-0.29197	8.59485	9.91852e-08	9.89148e-07	RPLP2	ribosomal protein lateral stalk subunit P2
ENSG00000204516	0.544371	4.37787	9.98222e-08	9.94185e-07	MICB	MHC class I polypeptide-related sequence B
ENSG00000197506	1.72552	1.04281	1.00301e-07	9.98268e-07	SLC28A3	solute carrier family 28 member 3
ENSG00000147155	0.55664	4.53336	1.00692e-07	1.00148e-06	EBP	emopamil binding protein (sterol isomerase)
ENSG00000116285	-0.395583	6.09622	1.0216e-07	1.01538e-06	ERRFI1	ERBB receptor feedback inhibitor 1
ENSG00000067182	0.344919	7.02163	1.03271e-07	1.02402e-06	TNFRSF1A	TNF receptor superfamily member 1A
ENSG00000123473	0.55563	4.39335	1.03311e-07	1.02402e-06	STIL	STIL, centriolar assembly protein
ENSG00000174628	1.06141	2.26984	1.0328e-07	1.02402e-06	IQCK	IQ motif containing K
ENSG00000183508	-1.08145	2.47628	1.03135e-07	1.02402e-06	FAM46C	family with sequence similarity 46 member C
ENSG00000150961	0.311397	8.14595	1.0347e-07	1.0249e-06	SEC24D	SEC24 homolog D, COPII coat complex component
ENSG00000174444	-0.31022	10.7114	1.04081e-07	1.03025e-06	RPL4	ribosomal protein L4
ENSG00000118194	-0.848515	3.03975	1.04474e-07	1.03273e-06	TNNT2	troponin T2, cardiac type
ENSG00000170035	-0.550875	5.37234	1.04427e-07	1.03273e-06	UBE2E3	ubiquitin conjugating enzyme E2 E3
ENSG00000010438	-1.28623	1.5543	1.05357e-07	1.04075e-06	PRSS3	serine protease 3
ENSG00000073756	1.00889	5.98473	1.05902e-07	1.04542e-06	PTGS2	prostaglandin-endoperoxide synthase 2
ENSG00000168028	-0.272687	9.19668	1.06244e-07	1.04809e-06	RPSA	ribosomal protein SA
ENSG00000197712	0.308529	8.32196	1.08664e-07	1.07123e-06	FAM114A1	family with sequence similarity 114 member A1
ENSG00000142156	-0.421759	12.3732	1.09289e-07	1.07666e-06	COL6A1	collagen type VI alpha 1 chain
ENSG00000157873	0.835961	3.09398	1.10201e-07	1.08491e-06	TNFRSF14	TNF receptor superfamily member 14
ENSG00000156976	-0.321302	8.19239	1.11167e-07	1.09368e-06	EIF4A2	eukaryotic translation initiation factor 4A2
ENSG00000156463	0.989889	2.49084	1.12375e-07	1.10481e-06	SH3RF2	SH3 domain containing ring finger 2
ENSG00000085832	-0.382143	6.58268	1.14678e-07	1.1267e-06	EPS15	epidermal growth factor receptor pathway substrate 15
ENSG00000002549	2.01658	6.8688	1.16044e-07	1.13858e-06	LAP3	leucine aminopeptidase 3
ENSG00000162704	0.305838	7.69834	1.16006e-07	1.13858e-06	ARPC5	actin related protein 2/3 complex subunit 5
ENSG00000171451	-0.63851	6.5615	1.16794e-07	1.14516e-06	DSEL	dermatan sulfate epimerase like
ENSG00000100320	-0.307911	8.3464	1.17049e-07	1.1461e-06	RBFOX2	RNA binding fox-1 homolog 2
ENSG00000136758	0.306229	8.03465	1.17126e-07	1.1461e-06	YME1L1	YME1 like 1 ATPase
ENSG00000171320	0.810279	3.46806	1.17062e-07	1.1461e-06	ESCO2	establishment of sister chromatid cohesion N-acetyltransferase 2
ENSG00000244509	-0.451569	5.45851	1.1787e-07	1.1526e-06	APOBEC3C	apolipoprotein B mRNA editing enzyme catalytic subunit 3C
ENSG00000183876	0.564823	4.44482	1.18844e-07	1.16135e-06	ARSI	arylsulfatase family member I
ENSG00000117410	0.436858	5.24078	1.19787e-07	1.16899e-06	ATP6V0B	ATPase H+ transporting V0 subunit b
ENSG00000117984	-0.376397	6.24276	1.19766e-07	1.16899e-06	CTSD	cathepsin D
ENSG00000139624	0.449555	5.3139	1.2094e-07	1.17945e-06	CERS5	ceramide synthase 5
ENSG00000013375	0.313202	7.69319	1.21958e-07	1.18858e-06	PGM3	phosphoglucomutase 3
ENSG00000130176	0.438183	5.91379	1.22128e-07	1.18944e-06	CNN1	calponin 1
ENSG00000113140	0.356069	11.9158	1.22935e-07	1.1965e-06	SPARC	secreted protein acidic and cysteine rich
ENSG00000111961	-0.325423	7.88295	1.23161e-07	1.1979e-06	SASH1	SAM and SH3 domain containing 1
ENSG00000145592	-0.283483	9.38972	1.24001e-07	1.20525e-06	RPL37	ribosomal protein L37
ENSG00000236333	-0.768711	3.09934	1.25218e-07	1.21627e-06	TRHDE-AS1	TRHDE antisense RNA 1
ENSG00000080986	0.739803	4.86054	1.25363e-07	1.21687e-06	NDC80	NDC80, kinetochore complex component
ENSG00000168374	0.288564	8.46109	1.25913e-07	1.22139e-06	ARF4	ADP ribosylation factor 4
ENSG00000086065	0.448946	5.90878	1.26109e-07	1.22166e-06	CHMP5	charged multivesicular body protein 5
ENSG00000143494	0.64302	3.56168	1.26093e-07	1.22166e-06	VASH2	vasohibin 2
ENSG00000182934	0.370809	6.4896	1.26665e-07	1.22623e-06	SRPRA	SRP receptor alpha subunit
ENSG00000143850	-1.40363	1.92246	1.27708e-07	1.2355e-06	PLEKHA6	pleckstrin homology domain containing A6
ENSG00000168961	4.2074	1.22822	1.28067e-07	1.23815e-06	LGALS9	galectin 9
ENSG00000148908	-0.473248	5.51066	1.2868e-07	1.24325e-06	RGS10	regulator of G protein signaling 10
ENSG00000143355	-0.904092	2.85353	1.29599e-07	1.2513e-06	LHX9	LIM homeobox 9
ENSG00000115756	-0.607541	3.92934	1.30824e-07	1.26229e-06	HPCAL1	hippocalcin like 1
ENSG00000119138	0.760198	3.92555	1.31321e-07	1.26624e-06	KLF9	Kruppel like factor 9
ENSG00000132109	0.633975	4.2925	1.32557e-07	1.27731e-06	TRIM21	tripartite motif containing 21
ENSG00000156467	-0.363387	7.03903	1.3485e-07	1.29855e-06	UQCRB	ubiquinol-cytochrome c reductase binding protein
ENSG00000188153	-0.37568	6.024	1.3564e-07	1.30506e-06	COL4A5	collagen type IV alpha 5 chain
ENSG00000198945	-0.46144	5.04803	1.35706e-07	1.30506e-06	L3MBTL3	L3MBTL3, histone methyl-lysine binding protein
ENSG00000196743	-0.402983	5.64538	1.36928e-07	1.31594e-06	GM2A	GM2 ganglioside activator
ENSG00000168461	-0.3732	7.16058	1.37379e-07	1.31878e-06	RAB31	RAB31, member RAS oncogene family
ENSG00000171298	-0.454755	5.90275	1.37405e-07	1.31878e-06	GAA	glucosidase alpha, acid
ENSG00000126860	-1.31118	1.55931	1.38029e-07	1.3239e-06	EVI2A	ecotropic viral integration site 2A
ENSG00000204682	-1.84429	0.70076	1.39657e-07	1.33863e-06	CASC10	cancer susceptibility 10
ENSG00000162302	-0.457888	5.34334	1.39937e-07	1.34043e-06	RPS6KA4	ribosomal protein S6 kinase A4
ENSG00000109805	0.619598	5.36181	1.40041e-07	1.34054e-06	NCAPG	non-SMC condensin I complex subunit G
ENSG00000064309	-0.93508	2.65403	1.40571e-07	1.34473e-06	CDON	cell adhesion associated, oncogene regulated
ENSG00000118515	0.436357	5.67595	1.43103e-07	1.36805e-06	SGK1	serum/glucocorticoid regulated kinase 1
ENSG00000099204	-0.707725	4.69299	1.44104e-07	1.37671e-06	ABLIM1	actin binding LIM protein 1
ENSG00000106460	-0.470507	6.30005	1.44511e-07	1.37969e-06	TMEM106B	transmembrane protein 106B
ENSG00000187720	-0.358166	7.27651	1.44771e-07	1.38127e-06	THSD4	thrombospondin type 1 domain containing 4
ENSG00000165233	-0.635472	3.83724	1.4528e-07	1.38521e-06	CARD19	caspase recruitment domain family member 19
ENSG00000130255	-0.300075	8.36864	1.45946e-07	1.39065e-06	RPL36	ribosomal protein L36
ENSG00000106804	-0.681692	3.41343	1.47264e-07	1.40229e-06	C5	complement C5
ENSG00000130592	-1.4299	1.34012	1.47562e-07	1.4042e-06	LSP1	lymphocyte-specific protein 1
ENSG00000167702	-1.3437	1.8534	1.49873e-07	1.42527e-06	KIFC2	kinesin family member C2
ENSG00000143632	-1.64432	1.03716	1.50548e-07	1.43075e-06	ACTA1	actin, alpha 1, skeletal muscle
ENSG00000099284	0.552754	4.11523	1.5209e-07	1.44446e-06	H2AFY2	H2A histone family member Y2
ENSG00000123609	0.772284	4.35654	1.52758e-07	1.44985e-06	NMI	N-myc and STAT interactor
ENSG00000196821	0.360859	6.44917	1.54037e-07	1.46104e-06	C6orf106	chromosome 6 open reading frame 106
ENSG00000153560	0.352493	6.3974	1.54755e-07	1.46689e-06	UBP1	upstream binding protein 1
ENSG00000143382	-1.50671	2.11491	1.55211e-07	1.47026e-06	ADAMTSL4	ADAMTS like 4
ENSG00000109738	0.778182	3.30991	1.55608e-07	1.47305e-06	GLRB	glycine receptor beta
ENSG00000270069	-1.05162	2.70805	1.56166e-07	1.47738e-06
ENSG00000183255	0.2876	8.76372	1.56529e-07	1.47985e-06	PTTG1IP	PTTG1 interacting protein
ENSG00000161970	-0.316581	7.87774	1.58249e-07	1.49514e-06	RPL26	ribosomal protein L26
ENSG00000151474	-0.377884	6.61671	1.60788e-07	1.51814e-06	FRMD4A	FERM domain containing 4A
ENSG00000134871	0.788572	9.52104	1.6139e-07	1.52283e-06	COL4A2	collagen type IV alpha 2 chain
ENSG00000129667	1.20603	1.91485	1.62188e-07	1.52936e-06	RHBDF2	rhomboid 5 homolog 2
ENSG00000110092	-0.308386	8.78022	1.63096e-07	1.53693e-06	CCND1	cyclin D1
ENSG00000100644	0.328889	8.74035	1.64262e-07	1.54692e-06	HIF1A	hypoxia inducible factor 1 alpha subunit
ENSG00000005700	0.326856	7.23134	1.65728e-07	1.55877e-06	IBTK	inhibitor of Bruton tyrosine kinase
ENSG00000124575	0.437257	6.43417	1.65735e-07	1.55877e-06	HIST1H1D	histone cluster 1 H1 family member d
ENSG00000153495	-1.35771	1.51342	1.68618e-07	1.58383e-06	TEX29	testis expressed 29
ENSG00000174059	2.19313	0.267576	1.68609e-07	1.58383e-06	CD34	CD34 molecule
ENSG00000108984	-0.992728	2.4529	1.69455e-07	1.59067e-06	MAP2K6	mitogen-activated protein kinase kinase 6
ENSG00000048828	-0.30827	7.31975	1.71793e-07	1.61064e-06	FAM120A	family with sequence similarity 120A
ENSG00000178999	0.618003	3.68048	1.71804e-07	1.61064e-06	AURKB	aurora kinase B
ENSG00000145741	-0.292039	8.43308	1.72837e-07	1.61928e-06	BTF3	basic transcription factor 3
ENSG00000171603	0.316254	7.79122	1.73276e-07	1.62234e-06	CLSTN1	calsyntenin 1
ENSG00000204209	0.413105	6.19167	1.73431e-07	1.62275e-06	DAXX	death domain associated protein
ENSG00000142453	-0.386469	5.7316	1.74457e-07	1.63024e-06	CARM1	coactivator associated arginine methyltransferase 1
ENSG00000143401	0.405416	6.1862	1.74426e-07	1.63024e-06	ANP32E	acidic nuclear phosphoprotein 32 family member E
ENSG00000163879	-0.810841	2.93737	1.75032e-07	1.63456e-06	DNALI1	dynein axonemal light intermediate chain 1
ENSG00000134153	0.430585	5.45912	1.75386e-07	1.63682e-06	EMC7	ER membrane protein complex subunit 7
ENSG00000185386	-0.625704	3.79108	1.77519e-07	1.65566e-06	MAPK11	mitogen-activated protein kinase 11
ENSG00000172270	-0.283644	8.44414	1.83635e-07	1.71161e-06	BSG	basigin (Ok blood group)
ENSG00000258441	-1.14171	3.06458	1.84437e-07	1.71798e-06	LINC00641	long intergenic non-protein coding RNA 641
ENSG00000171243	-3.61456	-0.726049	1.85157e-07	1.72359e-06	SOSTDC1	sclerostin domain containing 1
ENSG00000137571	2.57488	0.0185735	1.87515e-07	1.74442e-06	SLCO5A1	solute carrier organic anion transporter family member 5A1
ENSG00000138031	-0.43571	5.38981	1.89586e-07	1.76256e-06	ADCY3	adenylate cyclase 3
ENSG00000137216	0.504918	4.92231	1.90707e-07	1.77184e-06	TMEM63B	transmembrane protein 63B
ENSG00000088325	0.417537	6.20698	1.91134e-07	1.77354e-06	TPX2	TPX2, microtubule nucleation factor
ENSG00000124212	0.539944	4.9208	1.91051e-07	1.77354e-06	PTGIS	prostaglandin I2 synthase
ENSG00000100376	0.559709	4.22976	1.91406e-07	1.77493e-06	FAM118A	family with sequence similarity 118 member A
ENSG00000058262	0.270106	9.40652	1.93166e-07	1.78959e-06	SEC61A1	Sec61 translocon alpha 1 subunit
ENSG00000198947	0.528898	4.51282	1.93233e-07	1.78959e-06	DMD	dystrophin
ENSG00000118705	0.31807	8.86564	1.93628e-07	1.79211e-06	RPN2	ribophorin II
ENSG00000162496	0.50223	4.67898	1.94909e-07	1.80281e-06	DHRS3	dehydrogenase/reductase 3
ENSG00000151466	0.544358	4.42192	1.97939e-07	1.82967e-06	SCLT1	sodium channel and clathrin linker 1
ENSG00000090006	-0.489361	5.25841	2.0539e-07	1.89735e-06	LTBP4	latent transforming growth factor beta binding protein 4
ENSG00000130005	-0.572577	4.25632	2.08003e-07	1.92026e-06	GAMT	guanidinoacetate N-methyltransferase
ENSG00000106049	-0.490201	4.94022	2.09692e-07	1.93462e-06	HIBADH	3-hydroxyisobutyrate dehydrogenase
ENSG00000020129	-0.50644	5.1723	2.13481e-07	1.96834e-06	NCDN	neurochondrin
ENSG00000129534	0.417469	5.39195	2.16317e-07	1.99322e-06	MIS18BP1	MIS18 binding protein 1
ENSG00000173621	-0.70517	3.61355	2.17208e-07	2.00015e-06	LRFN4	leucine rich repeat and fibronectin type III domain containing 4
ENSG00000125798	-1.78705	1.07172	2.17748e-07	2.00386e-06	FOXA2	forkhead box A2
ENSG00000117586	0.504003	4.86864	2.21484e-07	2.03657e-06	TNFSF4	TNF superfamily member 4
ENSG00000169914	-0.852891	4.19274	2.21583e-07	2.03657e-06	OTUD3	OTU deubiquitinase 3
ENSG00000087448	0.397502	5.64451	2.2383e-07	2.05592e-06	KLHL42	kelch like family member 42
ENSG00000115268	-0.31607	7.13718	2.25173e-07	2.06672e-06	RPS15	ribosomal protein S15
ENSG00000143570	0.336284	6.80772	2.2529e-07	2.06672e-06	SLC39A1	solute carrier family 39 member 1
ENSG00000198336	-1.02279	2.13463	2.27006e-07	2.08115e-06	MYL4	myosin light chain 4
ENSG00000168502	-0.338919	6.77332	2.28099e-07	2.08985e-06	MTCL1	microtubule crosslinking factor 1
ENSG00000178695	-0.61477	5.92955	2.28463e-07	2.09187e-06	KCTD12	potassium channel tetramerization domain containing 12
ENSG00000105379	-0.505198	4.39725	2.29793e-07	2.10201e-06	ETFB	electron transfer flavoprotein beta subunit
ENSG00000142676	-0.28925	9.49982	2.2986e-07	2.10201e-06	RPL11	ribosomal protein L11
ENSG00000197385	-1.96753	0.29427	2.30486e-07	2.10641e-06	ZNF860	zinc finger protein 860
ENSG00000137842	0.731375	3.20973	2.32078e-07	2.11963e-06	TMEM62	transmembrane protein 62
ENSG00000143228	0.661571	3.70893	2.33891e-07	2.13485e-06	NUF2	NUF2, NDC80 kinetochore complex component
ENSG00000144867	0.342593	6.60352	2.34336e-07	2.13756e-06	SRPRB	SRP receptor beta subunit
ENSG00000060642	0.585978	3.92723	2.3473e-07	2.13847e-06	PIGV	phosphatidylinositol glycan anchor biosynthesis class V
ENSG00000130340	-0.325131	7.25969	2.34665e-07	2.13847e-06	SNX9	sorting nexin 9
ENSG00000005249	-0.73891	3.30199	2.34939e-07	2.13904e-06	PRKAR2B	protein kinase cAMP-dependent type II regulatory subunit beta
ENSG00000153391	1.046	2.42988	2.35154e-07	2.13965e-06	INO80C	INO80 complex subunit C
ENSG00000173486	0.492568	4.98542	2.38361e-07	2.16747e-06	FKBP2	FK506 binding protein 2
ENSG00000204574	0.374492	6.35141	2.41298e-07	2.19281e-06	ABCF1	ATP binding cassette subfamily F member 1
ENSG00000146729	-0.358885	6.22502	2.44851e-07	2.22371e-06	NIPSNAP2	nipsnap homolog 2
ENSG00000072134	-0.46602	4.87865	2.45682e-07	2.22986e-06	EPN2	epsin 2
ENSG00000127191	0.717088	3.43853	2.4819e-07	2.25122e-06	TRAF2	TNF receptor associated factor 2
ENSG00000099991	-0.406257	5.79434	2.48437e-07	2.25205e-06	CABIN1	calcineurin binding protein 1
ENSG00000083845	-0.263103	8.9293	2.49125e-07	2.25688e-06	RPS5	ribosomal protein S5
ENSG00000156970	0.47763	5.01651	2.51254e-07	2.27475e-06	BUB1B	BUB1 mitotic checkpoint serine/threonine kinase B
ENSG00000132205	-0.347473	6.53552	2.53243e-07	2.29133e-06	EMILIN2	elastin microfibril interfacer 2
ENSG00000100883	0.384344	6.45947	2.55681e-07	2.31195e-06	SRP54	signal recognition particle 54
ENSG00000014216	-0.33556	7.3493	2.56129e-07	2.31312e-06	CAPN1	calpain 1
ENSG00000146242	-0.307498	7.31625	2.56053e-07	2.31312e-06	TPBG	trophoblast glycoprotein
ENSG00000143819	-0.695807	3.61388	2.57943e-07	2.32805e-06	EPHX1	epoxide hydrolase 1
ENSG00000213465	-0.497589	4.40667	2.59409e-07	2.33917e-06	ARL2	ADP ribosylation factor like GTPase 2
ENSG00000268388	-0.622002	3.79045	2.59497e-07	2.33917e-06	FENDRR	FOXF1 adjacent non-coding developmental regulatory RNA
ENSG00000117475	0.450836	5.26107	2.63555e-07	2.37428e-06	BLZF1	basic leucine zipper nuclear factor 1
ENSG00000087460	-0.278622	9.64607	2.65053e-07	2.3863e-06	GNAS	GNAS complex locus
ENSG00000141068	0.512878	4.31165	2.66551e-07	2.39694e-06	KSR1	kinase suppressor of ras 1
ENSG00000169891	-0.973465	2.37252	2.66565e-07	2.39694e-06	REPS2	RALBP1 associated Eps domain containing 2
ENSG00000035928	0.3473	6.80659	2.68022e-07	2.40855e-06	RFC1	replication factor C subunit 1
ENSG00000173077	3.10002	-0.320776	2.69708e-07	2.4222e-06	DEC1	deleted in esophageal cancer 1
ENSG00000132256	0.426981	5.40845	2.71614e-07	2.43781e-06	TRIM5	tripartite motif containing 5
ENSG00000164164	0.428878	5.74349	2.72129e-07	2.44093e-06	OTUD4	OTU deubiquitinase 4
ENSG00000069399	0.909713	2.83855	2.78086e-07	2.49283e-06	BCL3	B cell CLL/lymphoma 3
ENSG00000065978	-0.281979	8.16105	2.79844e-07	2.50704e-06	YBX1	Y-box binding protein 1
ENSG00000109452	-0.509759	4.26853	2.83575e-07	2.5389e-06	INPP4B	inositol polyphosphate-4-phosphatase type II B
ENSG00000175352	0.480848	4.79574	2.84927e-07	2.54943e-06	NRIP3	nuclear receptor interacting protein 3
ENSG00000166974	-0.44058	5.58759	2.85227e-07	2.55054e-06	MAPRE2	microtubule associated protein RP/EB family member 2
ENSG00000168843	-0.887845	3.21858	2.85916e-07	2.55514e-06	FSTL5	follistatin like 5
ENSG00000110330	0.349839	6.3536	2.90182e-07	2.59166e-06	BIRC2	baculoviral IAP repeat containing 2
ENSG00000082482	-0.315978	7.52711	2.9973e-07	2.67428e-06	KCNK2	potassium two pore domain channel subfamily K member 2
ENSG00000149273	-0.302343	9.93179	2.998e-07	2.67428e-06	RPS3	ribosomal protein S3
ENSG00000124299	-0.456324	5.62547	3.00034e-07	2.67472e-06	PEPD	peptidase D
ENSG00000169429	6.52857	5.38755	3.02104e-07	2.69152e-06	CXCL8	C-X-C motif chemokine ligand 8
ENSG00000119943	-0.52711	4.51678	3.03244e-07	2.70002e-06	PYROXD2	pyridine nucleotide-disulphide oxidoreductase domain 2
ENSG00000165732	0.340414	7.26461	3.04867e-07	2.71282e-06	DDX21	DExD-box helicase 21
ENSG00000084636	0.470154	9.90305	3.05981e-07	2.72106e-06	COL16A1	collagen type XVI alpha 1 chain
ENSG00000134954	0.377569	5.98892	3.06675e-07	2.72557e-06	ETS1	ETS proto-oncogene 1, transcription factor
ENSG00000166401	0.618548	4.22196	3.19004e-07	2.83341e-06	SERPINB8	serpin family B member 8
ENSG00000162433	0.889584	2.75514	3.20641e-07	2.8462e-06	AK4	adenylate kinase 4
ENSG00000130595	-1.4199	1.04647	3.23056e-07	2.86589e-06	TNNT3	troponin T3, fast skeletal type
ENSG00000119523	0.394783	5.48995	3.25478e-07	2.88524e-06	ALG2	ALG2, alpha-1,3/1,6-mannosyltransferase
ENSG00000176907	3.46394	-0.324987	3.25634e-07	2.88524e-06	TCIM	transcriptional and immune response regulator
ENSG00000170271	-0.620525	3.75726	3.28243e-07	2.90658e-06	FAXDC2	fatty acid hydroxylase domain containing 2
ENSG00000139926	0.27493	9.32074	3.29429e-07	2.91504e-06	FRMD6	FERM domain containing 6
ENSG00000198856	0.284757	7.82337	3.29599e-07	2.91504e-06	OSTC	oligosaccharyltransferase complex non-catalytic subunit
ENSG00000158555	-0.752755	3.42567	3.29902e-07	2.91594e-06	GDPD5	glycerophosphodiester phosphodiesterase domain containing 5
ENSG00000197622	0.387501	5.80346	3.31822e-07	2.93113e-06	CDC42SE1	CDC42 small effector 1
ENSG00000163644	0.545837	4.34418	3.35235e-07	2.95948e-06	PPM1K	protein phosphatase, Mg2+/Mn2+ dependent 1K
ENSG00000087116	-0.35589	6.18315	3.37079e-07	2.97395e-06	ADAMTS2	ADAM metallopeptidase with thrombospondin type 1 motif 2
ENSG00000144959	0.57754	4.15685	3.37552e-07	2.97631e-06	NCEH1	neutral cholesterol ester hydrolase 1
ENSG00000079332	0.279547	8.37187	3.3901e-07	2.98736e-06	SAR1A	secretion associated Ras related GTPase 1A
ENSG00000103260	-0.668881	3.43579	3.41509e-07	3.00755e-06	METRN	meteorin, glial cell differentiation regulator
ENSG00000169439	-0.302612	7.08354	3.42799e-07	3.01708e-06	SDC2	syndecan 2
ENSG00000042286	0.717091	3.35317	3.43524e-07	3.02164e-06	AIFM2	apoptosis inducing factor, mitochondria associated 2
ENSG00000101188	-2.25347	0.160005	3.44231e-07	3.02602e-06	NTSR1	neurotensin receptor 1
ENSG00000128340	-0.524405	4.65257	3.4628e-07	3.0422e-06	RAC2	Rac family small GTPase 2
ENSG00000157191	0.336149	6.43291	3.47817e-07	3.05385e-06	NECAP2	NECAP endocytosis associated 2
ENSG00000077782	0.288016	7.8019	3.49317e-07	3.06517e-06	FGFR1	fibroblast growth factor receptor 1
ENSG00000182809	-0.959828	2.40554	3.54892e-07	3.11222e-06	CRIP2	cysteine rich protein 2
ENSG00000168807	-0.322325	7.43239	3.55632e-07	3.11682e-06	SNTB2	syntrophin beta 2
ENSG00000115694	-0.327314	6.52197	3.56554e-07	3.12301e-06	STK25	serine/threonine kinase 25
ENSG00000165097	0.486483	4.75711	3.60965e-07	3.15784e-06	KDM1B	lysine demethylase 1B
ENSG00000198363	-0.266555	9.49081	3.60929e-07	3.15784e-06	ASPH	aspartate beta-hydroxylase
ENSG00000068366	0.328433	7.1038	3.64179e-07	3.18405e-06	ACSL4	acyl-CoA synthetase long chain family member 4
ENSG00000166851	0.486499	4.25812	3.6494e-07	3.18878e-06	PLK1	polo like kinase 1
ENSG00000196531	-0.276412	9.14816	3.65629e-07	3.19288e-06	NACA	nascent polypeptide-associated complex alpha subunit
ENSG00000092054	-3.03885	-0.721847	3.68484e-07	3.21588e-06	MYH7	myosin heavy chain 7
ENSG00000153162	1.80985	1.01315	3.72788e-07	3.25149e-06	BMP6	bone morphogenetic protein 6
ENSG00000161800	0.446557	5.81624	3.73084e-07	3.25212e-06	RACGAP1	Rac GTPase activating protein 1
ENSG00000184678	0.378412	5.70275	3.73828e-07	3.25665e-06	HIST2H2BE	histone cluster 2 H2B family member e
ENSG00000161057	0.333877	6.82383	3.80159e-07	3.30982e-06	PSMC2	proteasome 26S subunit, ATPase 2
ENSG00000159202	0.294988	7.34522	3.83336e-07	3.33548e-06	UBE2Z	ubiquitin conjugating enzyme E2 Z
ENSG00000108298	-0.269978	9.73034	3.87494e-07	3.36964e-06	RPL19	ribosomal protein L19
ENSG00000071242	-0.543626	6.65692	3.90705e-07	3.39412e-06	RPS6KA2	ribosomal protein S6 kinase A2
ENSG00000253522	6.79901	-1.02613	3.90776e-07	3.39412e-06	MIR3142HG	MIR3142 host gene
ENSG00000185483	-0.440696	5.67562	3.91033e-07	3.39432e-06	ROR1	receptor tyrosine kinase like orphan receptor 1
ENSG00000184588	0.629695	3.57313	3.91788e-07	3.39885e-06	PDE4B	phosphodiesterase 4B
ENSG00000167842	0.471717	4.76656	3.93914e-07	3.41525e-06	MIS12	MIS12, kinetochore complex component
ENSG00000023318	0.347369	6.05824	3.95917e-07	3.43057e-06	ERP44	endoplasmic reticulum protein 44
ENSG00000276170	-0.836044	2.73344	3.96276e-07	3.43163e-06	LOC101929494	uncharacterized LOC101929494
ENSG00000163412	-0.660992	3.68816	3.99242e-07	3.45526e-06	EIF4E3	eukaryotic translation initiation factor 4E family member 3
ENSG00000121073	0.403572	5.37982	4.00096e-07	3.46059e-06	SLC35B1	solute carrier family 35 member B1
ENSG00000154229	-0.533234	6.8571	4.01037e-07	3.46667e-06	PRKCA	protein kinase C alpha
ENSG00000074695	0.269071	9.01111	4.04434e-07	3.49395e-06	LMAN1	lectin, mannose binding 1
ENSG00000116191	-0.373399	6.35889	4.07034e-07	3.51433e-06	RALGPS2	Ral GEF with PH domain and SH3 binding motif 2
ENSG00000132780	0.373747	6.01772	4.07757e-07	3.51845e-06	NASP	nuclear autoantigenic sperm protein
ENSG00000232187	1.46823	1.23786	4.07996e-07	3.51845e-06
ENSG00000136261	-0.344829	6.2615	4.08477e-07	3.52051e-06	BZW2	basic leucine zipper and W2 domains 2
ENSG00000136478	-0.349281	6.33798	4.09439e-07	3.52671e-06	TEX2	testis expressed 2
ENSG00000133020	-1.59468	0.749438	4.10755e-07	3.53594e-06	MYH8	myosin heavy chain 8
ENSG00000048052	0.5499	4.03732	4.12309e-07	3.54625e-06	HDAC9	histone deacetylase 9
ENSG00000163527	0.276641	7.94635	4.1244e-07	3.54625e-06	STT3B	STT3B, catalytic subunit of the oligosaccharyltransferase complex
ENSG00000134627	0.977713	2.2609	4.15865e-07	3.57358e-06	PIWIL4	piwi like RNA-mediated gene silencing 4
ENSG00000203805	0.854074	2.74564	4.21529e-07	3.62012e-06	PLPP4	phospholipid phosphatase 4
ENSG00000167077	2.45096	0.103182	4.22635e-07	3.62747e-06	MEI1	meiotic double-stranded break formation protein 1
ENSG00000146918	0.441028	5.18199	4.24965e-07	3.64532e-06	NCAPG2	non-SMC condensin II complex subunit G2
ENSG00000135269	0.345619	6.6084	4.25407e-07	3.64696e-06	TES	testin LIM domain protein
ENSG00000177675	1.6266	1.00254	4.32864e-07	3.7087e-06	CD163L1	CD163 molecule like 1
ENSG00000153246	0.548006	4.27389	4.37861e-07	3.7493e-06	PLA2R1	phospholipase A2 receptor 1
ENSG00000024526	0.491988	4.6343	4.3908e-07	3.75731e-06	DEPDC1	DEP domain containing 1
ENSG00000063180	-1.46371	0.987219	4.39314e-07	3.75731e-06	CA11	carbonic anhydrase 11
ENSG00000167703	0.979396	2.72835	4.39658e-07	3.75804e-06	SLC43A2	solute carrier family 43 member 2
ENSG00000144713	-0.256287	9.17076	4.41387e-07	3.77061e-06	RPL32	ribosomal protein L32
ENSG00000054392	0.844248	2.88824	4.43055e-07	3.78263e-06	HHAT	hedgehog acyltransferase
ENSG00000114573	0.312404	7.04486	4.45779e-07	3.80365e-06	ATP6V1A	ATPase H+ transporting V1 subunit A
ENSG00000123933	-0.349449	6.75231	4.46089e-07	3.80406e-06	MXD4	MAX dimerization protein 4
ENSG00000070495	0.481242	4.74959	4.46554e-07	3.80579e-06	JMJD6	arginine demethylase and lysine hydroxylase
ENSG00000044446	-0.549129	4.02816	4.47448e-07	3.81118e-06	PHKA2	phosphorylase kinase regulatory subunit alpha 2
ENSG00000084693	-0.449492	4.68724	4.48291e-07	3.81612e-06	AGBL5	ATP/GTP binding protein like 5
ENSG00000114127	0.32778	6.42625	4.48838e-07	3.81854e-06	XRN1	5'-3' exoribonuclease 1
ENSG00000172071	0.453099	5.08585	4.54383e-07	3.86345e-06	EIF2AK3	eukaryotic translation initiation factor 2 alpha kinase 3
ENSG00000145022	-0.521837	4.16879	4.55644e-07	3.8719e-06	TCTA	T cell leukemia translocation altered
ENSG00000186812	-0.528751	4.32392	4.6242e-07	3.92719e-06	ZNF397	zinc finger protein 397
ENSG00000008988	-0.262708	9.12809	4.62714e-07	3.92739e-06	RPS20	ribosomal protein S20
ENSG00000147202	0.427692	5.38268	4.63066e-07	3.92809e-06	DIAPH2	diaphanous related formin 2
ENSG00000094631	0.703527	4.56303	4.64441e-07	3.93366e-06	HDAC6	histone deacetylase 6
ENSG00000140332	-0.46316	5.19347	4.64535e-07	3.93366e-06	TLE3	transducin like enhancer of split 3
ENSG00000229117	-0.292666	7.72451	4.64362e-07	3.93366e-06	RPL41	ribosomal protein L41
ENSG00000244486	-0.534225	4.55221	4.66904e-07	3.95142e-06	SCARF2	scavenger receptor class F member 2
ENSG00000225206	-0.687886	3.4754	4.68994e-07	3.9668e-06	MIR137HG	MIR137 host gene
ENSG00000119522	0.489268	4.73003	4.70961e-07	3.98111e-06	DENND1A	DENN domain containing 1A
ENSG00000197448	-0.391514	5.59029	4.72254e-07	3.98973e-06	GSTK1	glutathione S-transferase kappa 1
ENSG00000140092	-0.310925	7.58655	4.78262e-07	4.03813e-06	FBLN5	fibulin 5
ENSG00000177989	2.25286	0.356563	4.80541e-07	4.05502e-06	ODF3B	outer dense fiber of sperm tails 3B
ENSG00000010322	-0.327424	6.32219	4.84566e-07	4.08661e-06	NISCH	nischarin
ENSG00000197586	-0.408294	5.41113	4.85416e-07	4.0914e-06	ENTPD6	ectonucleoside triphosphate diphosphohydrolase 6 (putative)
ENSG00000088205	0.344064	6.31538	4.86997e-07	4.10235e-06	DDX18	DEAD-box helicase 18
ENSG00000146374	2.1094	0.566759	4.90226e-07	4.12715e-06	RSPO3	R-spondin 3
ENSG00000144063	-2.05451	0.589711	4.9179e-07	4.13793e-06	MALL	mal, T cell differentiation protein like
ENSG00000108588	0.332868	6.47658	4.92137e-07	4.13845e-06	CCDC47	coiled-coil domain containing 47
ENSG00000253159	-0.709399	3.4469	4.94143e-07	4.15292e-06	PCDHGA12	protocadherin gamma subfamily A, 12
ENSG00000197536	1.20456	1.59705	4.98051e-07	4.18334e-06	C5orf56	chromosome 5 open reading frame 56
ENSG00000164402	0.305786	6.91244	5.06854e-07	4.25482e-06	SEPT8	septin 8
ENSG00000171604	-0.711201	4.9945	5.10523e-07	4.28315e-06	CXXC5	CXXC finger protein 5
ENSG00000105514	-0.655763	3.75102	5.12605e-07	4.29813e-06	RAB3D	RAB3D, member RAS oncogene family
ENSG00000178234	-0.420424	5.20275	5.14445e-07	4.31107e-06	GALNT11	polypeptide N-acetylgalactosaminyltransferase 11
ENSG00000237649	0.490378	4.54264	5.15441e-07	4.31693e-06	KIFC1	kinesin family member C1
ENSG00000006468	-0.404144	5.63209	5.17096e-07	4.32829e-06	ETV1	ETS variant 1
ENSG00000135862	0.274913	9.93981	5.20945e-07	4.358e-06	LAMC1	laminin subunit gamma 1
ENSG00000072571	0.50534	4.33316	5.22091e-07	4.36384e-06	HMMR	hyaluronan mediated motility receptor
ENSG00000138867	0.314193	6.96185	5.22243e-07	4.36384e-06	GUCD1	guanylyl cyclase domain containing 1
ENSG00000196950	-0.358281	5.81166	5.25222e-07	4.38621e-06	SLC39A10	solute carrier family 39 member 10
ENSG00000107104	-0.445663	5.50758	5.26994e-07	4.39848e-06	KANK1	KN motif and ankyrin repeat domains 1
ENSG00000115520	0.404741	5.41979	5.32386e-07	4.44093e-06	COQ10B	coenzyme Q10B
ENSG00000107404	-0.408303	5.23277	5.35821e-07	4.46702e-06	DVL1	dishevelled segment polarity protein 1
ENSG00000143437	0.334031	6.20218	5.4271e-07	4.52186e-06	ARNT	aryl hydrocarbon receptor nuclear translocator
ENSG00000272269	1.94911	0.583195	5.49149e-07	4.57288e-06	LOC105374952	uncharacterized LOC105374952
ENSG00000162630	0.757837	2.94235	5.49648e-07	4.57442e-06	B3GALT2	beta-1,3-galactosyltransferase 2
ENSG00000100344	0.960173	2.2826	5.54905e-07	4.61553e-06	PNPLA3	patatin like phospholipase domain containing 3
ENSG00000185022	0.587779	4.16777	5.67123e-07	4.71445e-06	MAFF	MAF bZIP transcription factor F
ENSG00000167004	0.292451	9.51038	5.67468e-07	4.71463e-06	PDIA3	protein disulfide isomerase family A member 3
ENSG00000115041	-2.72277	0.143704	5.68697e-07	4.72214e-06	KCNIP3	potassium voltage-gated channel interacting protein 3
ENSG00000198833	0.300498	6.94179	5.70393e-07	4.73351e-06	UBE2J1	ubiquitin conjugating enzyme E2 J1
ENSG00000104783	-3.10854	-0.330549	5.73596e-07	4.75737e-06	KCNN4	potassium calcium-activated channel subfamily N member 4
ENSG00000100605	-0.461426	4.66052	5.79305e-07	4.80198e-06	ITPK1	inositol-tetrakisphosphate 1-kinase
ENSG00000187837	0.312267	7.3002	5.81048e-07	4.81369e-06	HIST1H1C	histone cluster 1 H1 family member c
ENSG00000109846	-1.09406	2.582	5.8331e-07	4.82968e-06	CRYAB	crystallin alpha B
ENSG00000159692	-0.327428	6.54142	5.84275e-07	4.83436e-06	CTBP1	C-terminal binding protein 1
ENSG00000196535	-0.47397	5.17243	5.84541e-07	4.83436e-06	MYO18A	myosin XVIIIA
ENSG00000150630	0.43828	5.37099	5.85801e-07	4.84202e-06	VEGFC	vascular endothelial growth factor C
ENSG00000184840	0.289344	7.69073	5.86943e-07	4.8487e-06	TMED9	transmembrane p24 trafficking protein 9
ENSG00000152234	-0.257113	9.09949	5.89901e-07	4.87037e-06	ATP5F1A	ATP synthase F1 subunit alpha
ENSG00000048028	0.437823	5.34807	5.92196e-07	4.8861e-06	USP28	ubiquitin specific peptidase 28
ENSG00000081154	-0.347839	6.81348	5.92479e-07	4.8861e-06	PCNP	PEST proteolytic signal containing nuclear protein
ENSG00000049130	0.31696	7.3724	5.9368e-07	4.89323e-06	KITLG	KIT ligand
ENSG00000121769	0.671439	4.4744	5.95661e-07	4.90677e-06	FABP3	fatty acid binding protein 3
ENSG00000139194	2.00848	0.516978	6.06531e-07	4.99348e-06	RBP5	retinol binding protein 5
ENSG00000117318	0.703686	3.22345	6.1187e-07	5.03458e-06	ID3	inhibitor of DNA binding 3, HLH protein
ENSG00000092841	0.262821	9.50089	6.14555e-07	5.05382e-06	MYL6	myosin light chain 6
ENSG00000185624	0.295026	10.2172	6.15367e-07	5.05764e-06	P4HB	prolyl 4-hydroxylase subunit beta
ENSG00000082014	-0.4458	4.94757	6.19627e-07	5.08977e-06	SMARCD3	SWI/SNF related, matrix associated, actin dependent regulator of chromatin, subfamily d, member 3
ENSG00000060138	-0.291343	7.27315	6.28584e-07	5.16042e-06	YBX3	Y-box binding protein 3
ENSG00000100422	-0.327029	6.25962	6.31097e-07	5.17813e-06	CERK	ceramide kinase
ENSG00000166471	0.376267	5.67212	6.32565e-07	5.18724e-06	TMEM41B	transmembrane protein 41B
ENSG00000112343	0.414018	5.39667	6.39619e-07	5.24213e-06	TRIM38	tripartite motif containing 38
ENSG00000158023	1.17674	3.02326	6.41725e-07	5.25481e-06	WDR66	WD repeat domain 66
ENSG00000213741	-0.293574	7.75405	6.41889e-07	5.25481e-06	RPS29	ribosomal protein S29
ENSG00000259370	1.50507	1.14147	6.4739e-07	5.29686e-06	LOC105370854	uncharacterized LOC105370854
ENSG00000168405	1.63079	0.841409	6.53466e-07	5.34357e-06
ENSG00000161381	1.01752	2.10308	6.56063e-07	5.36178e-06	PLXDC1	plexin domain containing 1
ENSG00000092621	-0.280172	7.72325	6.56959e-07	5.36609e-06	PHGDH	phosphoglycerate dehydrogenase
ENSG00000184785	-0.884216	2.89844	6.59875e-07	5.38688e-06	SMIM10	small integral membrane protein 10
ENSG00000134363	-0.338355	6.72682	6.65205e-07	5.42734e-06	FST	follistatin
ENSG00000179364	-0.385688	5.70111	6.6774e-07	5.44496e-06	PACS2	phosphofurin acidic cluster sorting protein 2
ENSG00000117152	-0.380732	5.98113	6.68856e-07	5.44795e-06	RGS4	regulator of G protein signaling 4
ENSG00000172123	0.485143	4.55141	6.68665e-07	5.44795e-06	SLFN12	schlafen family member 12
ENSG00000100321	-0.64186	3.59681	6.70851e-07	5.46114e-06	SYNGR1	synaptogyrin 1
ENSG00000069424	-0.872008	2.55247	6.72559e-07	5.47198e-06	KCNAB2	potassium voltage-gated channel subfamily A regulatory beta subunit 2
ENSG00000079156	-0.477222	4.43976	6.75031e-07	5.48902e-06	OSBPL6	oxysterol binding protein like 6
ENSG00000172995	-1.41763	0.988345	6.75976e-07	5.49363e-06	ARPP21	cAMP regulated phosphoprotein 21
ENSG00000111145	-0.341439	6.92612	6.84344e-07	5.55853e-06	ELK3	ELK3, ETS transcription factor
ENSG00000125848	-0.670249	3.37203	6.85186e-07	5.56225e-06	FLRT3	fibronectin leucine rich transmembrane protein 3
ENSG00000136717	-0.388198	5.63048	6.91901e-07	5.61363e-06	BIN1	bridging integrator 1
ENSG00000108671	0.329209	6.31291	6.9425e-07	5.62955e-06	PSMD11	proteasome 26S subunit, non-ATPase 11
ENSG00000185245	1.93693	0.378471	6.96028e-07	5.64081e-06	GP1BA	glycoprotein Ib platelet alpha subunit
ENSG00000104081	-0.958569	2.9549	6.98881e-07	5.66078e-06	BMF	Bcl2 modifying factor
ENSG00000120262	1.26812	1.38602	6.99735e-07	5.66454e-06	CCDC170	coiled-coil domain containing 170
ENSG00000154839	0.610722	3.53312	7.19362e-07	5.82019e-06	SKA1	spindle and kinetochore associated complex subunit 1
ENSG00000107537	-0.647147	3.6339	7.21649e-07	5.83544e-06	PHYH	phytanoyl-CoA 2-hydroxylase
ENSG00000158089	-0.942906	2.48795	7.3087e-07	5.90671e-06	GALNT14	polypeptide N-acetylgalactosaminyltransferase 14
ENSG00000006634	0.510616	4.0983	7.33734e-07	5.92657e-06	DBF4	DBF4 zinc finger
ENSG00000172037	0.318148	8.13795	7.38348e-07	5.96052e-06	LAMB2	laminin subunit beta 2
ENSG00000173801	0.448979	4.87824	7.40639e-07	5.9757e-06	JUP	junction plakoglobin
ENSG00000160746	0.393099	5.51363	7.45472e-07	6.01135e-06	ANO10	anoctamin 10
ENSG00000167034	0.955408	2.44611	7.46671e-07	6.01768e-06	NKX3-1	NK3 homeobox 1
ENSG00000129255	0.357442	5.6792	7.50316e-07	6.0437e-06	MPDU1	mannose-P-dolichol utilization defect 1
ENSG00000211450	-0.525215	4.13113	7.55184e-07	6.07955e-06	SELENOH	selenoprotein H
ENSG00000008405	0.453693	4.5601	7.62268e-07	6.12897e-06	CRY1	cryptochrome circadian regulator 1
ENSG00000134375	0.363513	6.11524	7.62589e-07	6.12897e-06	TIMM17A	translocase of inner mitochondrial membrane 17A
ENSG00000135596	-0.388253	5.53457	7.61803e-07	6.12897e-06	MICAL1	microtubule associated monooxygenase, calponin and LIM domain containing 1
ENSG00000140199	-0.449916	5.16884	7.68221e-07	6.17075e-06	SLC12A6	solute carrier family 12 member 6
ENSG00000197780	0.39591	5.57283	7.68637e-07	6.17075e-06	TAF13	TATA-box binding protein associated factor 13
ENSG00000157404	1.07861	1.90294	7.70099e-07	6.17908e-06	KIT	KIT proto-oncogene receptor tyrosine kinase
ENSG00000067715	-0.571726	3.89944	7.76663e-07	6.22831e-06	SYT1	synaptotagmin 1
ENSG00000164136	0.908016	2.60907	7.86847e-07	6.30649e-06	IL15	interleukin 15
ENSG00000136141	0.491248	4.36132	7.88462e-07	6.31595e-06	LRCH1	leucine rich repeats and calponin homology domain containing 1
ENSG00000104408	-0.272034	8.52976	7.9054e-07	6.32911e-06	EIF3E	eukaryotic translation initiation factor 3 subunit E
ENSG00000184007	0.253502	8.58593	7.94177e-07	6.35473e-06	PTP4A2	protein tyrosine phosphatase type IVA, member 2
ENSG00000122873	0.438673	5.1653	7.96326e-07	6.36842e-06	CISD1	CDGSH iron sulfur domain 1
ENSG00000077092	1.19162	1.64107	8.02674e-07	6.41565e-06	RARB	retinoic acid receptor beta
ENSG00000113578	0.592234	5.00559	8.04689e-07	6.42822e-06	FGF1	fibroblast growth factor 1
ENSG00000196611	2.32296	9.72039	8.09431e-07	6.46255e-06	MMP1	matrix metallopeptidase 1
ENSG00000151725	0.442534	4.65569	8.20731e-07	6.54917e-06	CENPU	centromere protein U
ENSG00000136986	0.357571	5.98525	8.22138e-07	6.5568e-06	DERL1	derlin 1
ENSG00000186594	0.365584	6.22067	8.23795e-07	6.56641e-06	MIR22HG	MIR22 host gene
ENSG00000141510	0.308356	6.54835	8.29993e-07	6.61218e-06	TP53	tumor protein p53
ENSG00000214655	0.390924	5.22941	8.36618e-07	6.66131e-06	ZSWIM8	zinc finger SWIM-type containing 8
ENSG00000169857	0.446127	4.99631	8.38352e-07	6.67146e-06	AVEN	apoptosis and caspase activation inhibitor
ENSG00000177283	0.649703	3.70536	8.42582e-07	6.70145e-06	FZD8	frizzled class receptor 8
ENSG00000145907	0.282922	8.42844	8.43814e-07	6.70391e-06	G3BP1	G3BP stress granule assembly factor 1
ENSG00000186635	-0.351187	6.32292	8.43451e-07	6.70391e-06	ARAP1	ArfGAP with RhoGAP domain, ankyrin repeat and PH domain 1
ENSG00000146376	-0.355944	6.42412	8.44538e-07	6.706e-06	ARHGAP18	Rho GTPase activating protein 18
ENSG00000105810	0.373904	7.31808	8.45492e-07	6.70991e-06	CDK6	cyclin dependent kinase 6
ENSG00000110013	-0.454126	4.74939	8.49884e-07	6.74108e-06	SIAE	sialic acid acetylesterase
ENSG00000136731	0.268981	8.01011	8.57099e-07	6.7946e-06	UGGT1	UDP-glucose glycoprotein glucosyltransferase 1
ENSG00000168906	0.32474	6.81409	8.58242e-07	6.79995e-06	MAT2A	methionine adenosyltransferase 2A
ENSG00000113407	0.29386	7.52859	8.58877e-07	6.80128e-06	TARS	threonyl-tRNA synthetase
ENSG00000108691	4.52173	5.76801	8.63339e-07	6.83288e-06	CCL2	C-C motif chemokine ligand 2
ENSG00000155287	0.724553	3.4604	8.68022e-07	6.86621e-06	SLC25A28	solute carrier family 25 member 28
ENSG00000114026	-0.493592	4.2114	8.72717e-07	6.89959e-06	OGG1	8-oxoguanine DNA glycosylase
ENSG00000272734	-1.46306	0.95824	8.92421e-07	7.05153e-06
ENSG00000125124	-0.376615	5.39787	8.94348e-07	7.06292e-06	BBS2	Bardet-Biedl syndrome 2
ENSG00000102226	0.321216	6.24286	8.96165e-07	7.06959e-06	USP11	ubiquitin specific peptidase 11
ENSG00000153066	0.421914	5.32384	8.95816e-07	7.06959e-06	TXNDC11	thioredoxin domain containing 11
ENSG00000104825	0.742507	3.12886	8.98534e-07	7.08442e-06	NFKBIB	NFKB inhibitor beta
ENSG00000205885	1.04476	2.41258	8.99342e-07	7.08695e-06	C1RL-AS1	C1RL antisense RNA 1
ENSG00000132622	-2.33185	-0.00552933	9.01511e-07	7.09851e-06	HSPA12B	heat shock protein family A (Hsp70) member 12B
ENSG00000138604	-0.320009	6.61853	9.01786e-07	7.09851e-06	GLCE	glucuronic acid epimerase
ENSG00000153936	-0.351703	6.04064	9.19159e-07	7.23135e-06	HS2ST1	heparan sulfate 2-O-sulfotransferase 1
ENSG00000142552	0.285368	7.91851	9.24115e-07	7.26641e-06	RCN3	reticulocalbin 3
ENSG00000172061	1.87149	0.787803	9.28598e-07	7.29771e-06	LRRC15	leucine rich repeat containing 15
ENSG00000130309	0.291646	7.25163	9.37684e-07	7.36512e-06	COLGALT1	collagen beta(1-O)galactosyltransferase 1
ENSG00000196683	-0.310632	6.52088	9.46604e-07	7.43117e-06	TOMM7	translocase of outer mitochondrial membrane 7
ENSG00000082438	0.561166	3.83933	9.52261e-07	7.46752e-06	COBLL1	cordon-bleu WH2 repeat protein like 1
ENSG00000112773	-0.335025	7.59674	9.51935e-07	7.46752e-06	FAM46A	family with sequence similarity 46 member A
ENSG00000138669	-1.06593	2.00971	9.54617e-07	7.48195e-06	PRKG2	protein kinase, cGMP-dependent, type II
ENSG00000165480	0.647036	3.53771	9.57391e-07	7.49965e-06	SKA3	spindle and kinetochore associated complex subunit 3
ENSG00000006453	-0.909741	2.43237	9.78529e-07	7.6611e-06	BAIAP2L1	BAI1 associated protein 2 like 1
ENSG00000162437	-0.835462	2.79032	9.93084e-07	7.77087e-06	RAVER2	ribonucleoprotein, PTB binding 2
ENSG00000136267	-2.40191	0.0205972	1.00997e-06	7.89871e-06	DGKB	diacylglycerol kinase beta
ENSG00000083223	0.342425	5.80131	1.01088e-06	7.90127e-06	ZCCHC6	zinc finger CCHC-type containing 6
ENSG00000140379	1.90845	0.436087	1.01138e-06	7.90127e-06	BCL2A1	BCL2 related protein A1
ENSG00000120910	0.499796	4.18762	1.01665e-06	7.9382e-06	PPP3CC	protein phosphatase 3 catalytic subunit gamma
ENSG00000248869	-3.69409	-1.10086	1.02266e-06	7.98082e-06
ENSG00000203880	-0.407241	5.53363	1.02634e-06	8.00526e-06	PCMTD2	protein-L-isoaspartate (D-aspartate) O-methyltransferase domain containing 2
ENSG00000011451	-0.503308	4.53544	1.04521e-06	8.14523e-06	WIZ	widely interspaced zinc finger motifs
ENSG00000198467	-0.285267	10.1611	1.04541e-06	8.14523e-06	TPM2	tropomyosin 2
ENSG00000129195	0.481886	4.08592	1.04867e-06	8.16626e-06	PIMREG	PICALM interacting mitotic regulator
ENSG00000135047	-0.315633	7.17164	1.04951e-06	8.16841e-06	CTSL	cathepsin L
ENSG00000163820	-0.44652	5.82846	1.05075e-06	8.17371e-06	FYCO1	FYVE and coiled-coil domain containing 1
ENSG00000134853	-0.264899	9.88118	1.07839e-06	8.38425e-06	PDGFRA	platelet derived growth factor receptor alpha
ENSG00000107331	-0.572774	4.60747	1.08381e-06	8.42185e-06	ABCA2	ATP binding cassette subfamily A member 2
ENSG00000046653	-0.890338	2.69169	1.08624e-06	8.43263e-06	GPM6B	glycoprotein M6B
ENSG00000187867	-1.8527	0.367122	1.08636e-06	8.43263e-06	PALM3	paralemmin 3
ENSG00000079462	-0.578914	3.7471	1.11312e-06	8.63577e-06	PAFAH1B3	platelet activating factor acetylhydrolase 1b catalytic subunit 3
ENSG00000100345	0.297345	10.9832	1.11583e-06	8.65062e-06	MYH9	myosin heavy chain 9
ENSG00000243753	0.953525	2.21369	1.11623e-06	8.65062e-06	HLA-L	major histocompatibility complex, class I, L (pseudogene)
ENSG00000119681	-0.259522	9.34536	1.12126e-06	8.68497e-06	LTBP2	latent transforming growth factor beta binding protein 2
ENSG00000164938	-0.372776	6.42708	1.13067e-06	8.75318e-06	TP53INP1	tumor protein p53 inducible nuclear protein 1
ENSG00000170989	-0.800927	3.14257	1.13286e-06	8.76551e-06	S1PR1	sphingosine-1-phosphate receptor 1
ENSG00000213281	0.290691	7.12618	1.13734e-06	8.79544e-06	NRAS	NRAS proto-oncogene, GTPase
ENSG00000102531	0.288566	7.12124	1.13919e-06	8.80388e-06	FNDC3A	fibronectin type III domain containing 3A
ENSG00000145365	0.957794	3.74172	1.13964e-06	8.80388e-06	TIFA	TRAF interacting protein with forkhead associated domain
ENSG00000184428	-0.571579	3.86125	1.14147e-06	8.81333e-06	TOP1MT	DNA topoisomerase I mitochondrial
ENSG00000072041	-0.833437	2.76003	1.16557e-06	8.99466e-06	SLC6A15	solute carrier family 6 member 15
ENSG00000119383	-0.310625	6.39788	1.16981e-06	9.02253e-06	PTPA	protein phosphatase 2 phosphatase activator
ENSG00000080031	-1.84142	0.437005	1.17122e-06	9.02862e-06	PTPRH	protein tyrosine phosphatase, receptor type H
ENSG00000082512	0.465629	4.42919	1.19678e-06	9.21329e-06	TRAF5	TNF receptor associated factor 5
ENSG00000122335	0.472925	4.19425	1.19707e-06	9.21329e-06	SERAC1	serine active site containing 1
ENSG00000197381	-0.510296	4.33133	1.19615e-06	9.21329e-06	ADARB1	adenosine deaminase, RNA specific B1
ENSG00000128185	-0.536033	4.31473	1.20691e-06	9.2841e-06	DGCR6L	DiGeorge syndrome critical region gene 6 like
ENSG00000013364	-0.267886	8.47055	1.21203e-06	9.31852e-06	MVP	major vault protein
ENSG00000160014	-0.267438	7.93763	1.22508e-06	9.41387e-06	CALM3	calmodulin 3
ENSG00000185920	-0.778212	2.71203	1.22584e-06	9.41472e-06	PTCH1	patched 1
ENSG00000152082	-0.4409	5.11577	1.23205e-06	9.45244e-06	MZT2B	mitotic spindle organizing protein 2B
ENSG00000159840	-0.299586	7.4594	1.2317e-06	9.45244e-06	ZYX	zyxin
ENSG00000213366	-0.756108	2.95884	1.23701e-06	9.4855e-06	GSTM2	glutathione S-transferase mu 2
ENSG00000186480	1.55949	7.99043	1.2387e-06	9.49346e-06	INSIG1	insulin induced gene 1
ENSG00000151327	0.377829	5.52373	1.26274e-06	9.67258e-06	FAM177A1	family with sequence similarity 177 member A1
ENSG00000115318	-0.37578	5.78814	1.26479e-06	9.68068e-06	LOXL3	lysyl oxidase like 3
ENSG00000178184	-0.804412	2.70216	1.26513e-06	9.68068e-06	PARD6G	par-6 family cell polarity regulator gamma
ENSG00000250479	-0.749613	3.25774	1.28945e-06	9.86159e-06	CHCHD10	coiled-coil-helix-coiled-coil-helix domain containing 10
ENSG00000104312	0.424444	5.0361	1.30109e-06	9.93929e-06	RIPK2	receptor interacting serine/threonine kinase 2
ENSG00000116863	0.462189	4.64182	1.30039e-06	9.93929e-06	ADPRHL2	ADP-ribosylhydrolase like 2
ENSG00000248905	-0.428041	5.05122	1.30166e-06	9.93929e-06	FMN1	formin 1
ENSG00000185344	0.372944	5.40539	1.30531e-06	9.96191e-06	ATP6V0A2	ATPase H+ transporting V0 subunit a2
ENSG00000138347	-0.533212	4.33454	1.31596e-06	1.00379e-05	MYPN	myopalladin
ENSG00000137812	0.421158	5.30386	1.31884e-06	1.00546e-05	KNL1	kinetochore scaffold 1
ENSG00000164587	-0.244729	9.01869	1.33716e-06	1.01889e-05	RPS14	ribosomal protein S14
ENSG00000173264	0.548081	3.77836	1.34396e-06	1.02354e-05	GPR137	G protein-coupled receptor 137
ENSG00000109814	0.25861	7.73104	1.36727e-06	1.04074e-05	UGDH	UDP-glucose 6-dehydrogenase
ENSG00000023902	0.371581	5.93234	1.37206e-06	1.04354e-05	PLEKHO1	pleckstrin homology domain containing O1
ENSG00000133935	0.438701	4.55118	1.37238e-06	1.04354e-05	ERG28	ergosterol biosynthesis 28 homolog
ENSG00000101447	0.509373	4.05242	1.38207e-06	1.05036e-05	FAM83D	family with sequence similarity 83 member D
ENSG00000162745	0.472184	4.38816	1.38324e-06	1.0507e-05	OLFML2B	olfactomedin like 2B
ENSG00000161682	-0.824647	3.09944	1.38541e-06	1.0518e-05	FAM171A2	family with sequence similarity 171 member A2
ENSG00000198075	2.0763	0.23797	1.39299e-06	1.057e-05	SULT1C4	sulfotransferase family 1C member 4
ENSG00000134690	0.487741	4.23055	1.39683e-06	1.05936e-05	CDCA8	cell division cycle associated 8
ENSG00000164830	-0.340485	5.90247	1.39963e-06	1.06093e-05	OXR1	oxidation resistance 1
ENSG00000183098	-0.704772	6.71605	1.40451e-06	1.06407e-05	GPC6	glypican 6
ENSG00000144837	2.39289	-0.0473299	1.41322e-06	1.07011e-05	PLA1A	phospholipase A1 member A
ENSG00000090339	3.50283	6.95848	1.42596e-06	1.0792e-05	ICAM1	intercellular adhesion molecule 1
ENSG00000168062	1.77223	1.05612	1.44105e-06	1.09005e-05	BATF2	basic leucine zipper ATF-like transcription factor 2
ENSG00000181523	-0.458239	4.61733	1.46427e-06	1.10704e-05	SGSH	N-sulfoglucosamine sulfohydrolase
ENSG00000160058	0.337615	6.16661	1.47262e-06	1.11278e-05	BSDC1	BSD domain containing 1
ENSG00000185813	0.364371	5.39444	1.48346e-06	1.12038e-05	PCYT2	phosphate cytidylyltransferase 2, ethanolamine
ENSG00000087077	-0.312879	6.29651	1.48596e-06	1.12169e-05	TRIP6	thyroid hormone receptor interactor 6
ENSG00000182054	0.315778	6.31176	1.487e-06	1.12189e-05	IDH2	isocitrate dehydrogenase (NADP(+)) 2, mitochondrial
ENSG00000179604	-0.420489	4.79361	1.4905e-06	1.12394e-05	CDC42EP4	CDC42 effector protein 4
ENSG00000166483	0.440369	4.89574	1.49827e-06	1.12922e-05	WEE1	WEE1 G2 checkpoint kinase
ENSG00000100226	0.404159	5.49989	1.50672e-06	1.1348e-05	GTPBP1	GTP binding protein 1
ENSG00000126088	-0.372625	5.9255	1.50723e-06	1.1348e-05	UROD	uroporphyrinogen decarboxylase
ENSG00000198715	-0.434791	4.58886	1.51263e-06	1.13827e-05	GLMP	glycosylated lysosomal membrane protein
ENSG00000170889	-0.248181	8.79595	1.51486e-06	1.13936e-05	RPS9	ribosomal protein S9
ENSG00000197006	-0.277911	7.23609	1.51984e-06	1.14251e-05	METTL9	methyltransferase like 9
ENSG00000120217	1.11232	1.9273	1.5313e-06	1.15053e-05	CD274	CD274 molecule
ENSG00000158402	0.745203	2.60927	1.53625e-06	1.15365e-05	CDC25C	cell division cycle 25C
ENSG00000171310	0.521036	4.10901	1.55397e-06	1.16636e-05	CHST11	carbohydrate sulfotransferase 11
ENSG00000213593	0.400936	5.29461	1.56743e-06	1.17586e-05	TMX2	thioredoxin related transmembrane protein 2
ENSG00000100242	0.362061	6.126	1.59273e-06	1.19422e-05	SUN2	Sad1 and UNC84 domain containing 2
ENSG00000188643	-0.279604	7.12549	1.60348e-06	1.20166e-05	S100A16	S100 calcium binding protein A16
ENSG00000092853	0.517533	4.1983	1.60696e-06	1.20364e-05	CLSPN	claspin
ENSG00000111913	-1.01496	2.1788	1.61636e-06	1.21006e-05	RIPOR2	RHO family interacting cell polarization regulator 2
ENSG00000122420	-0.441014	5.46895	1.62345e-06	1.21474e-05	PTGFR	prostaglandin F receptor
ENSG00000103710	-0.979587	1.9482	1.63414e-06	1.2215e-05	RASL12	RAS like family 12
ENSG00000151422	0.366605	6.0658	1.63416e-06	1.2215e-05	FER	FER tyrosine kinase
ENSG00000182899	-0.24849	8.68136	1.63592e-06	1.22219e-05	RPL35A	ribosomal protein L35a
ENSG00000106976	-0.886742	5.36687	1.6368e-06	1.22222e-05	DNM1	dynamin 1
ENSG00000198743	0.3049	7.25661	1.63961e-06	1.22368e-05	SLC5A3	solute carrier family 5 member 3
ENSG00000079215	1.108	3.92708	1.64611e-06	1.22791e-05	SLC1A3	solute carrier family 1 member 3
ENSG00000141503	-0.385951	5.38388	1.66124e-06	1.23856e-05	MINK1	misshapen like kinase 1
ENSG00000121152	0.569072	3.81246	1.66288e-06	1.23914e-05	NCAPH	non-SMC condensin I complex subunit H
ENSG00000144136	-0.274661	8.49677	1.66633e-06	1.24108e-05	SLC20A1	solute carrier family 20 member 1
ENSG00000152804	0.903528	2.40866	1.67053e-06	1.24357e-05	HHEX	hematopoietically expressed homeobox
ENSG00000065491	0.511048	4.28401	1.67332e-06	1.24501e-05	TBC1D22B	TBC1 domain family member 22B
ENSG00000099904	-0.482075	4.50598	1.68416e-06	1.25243e-05	ZDHHC8	zinc finger DHHC-type containing 8
ENSG00000159322	0.353074	5.82067	1.68736e-06	1.25417e-05	ADPGK	ADP dependent glucokinase
ENSG00000173848	-0.311244	6.4625	1.69258e-06	1.25741e-05	NET1	neuroepithelial cell transforming 1
ENSG00000133121	0.411658	5.31328	1.7065e-06	1.2671e-05	STARD13	StAR related lipid transfer domain containing 13
ENSG00000103642	0.528372	3.80812	1.74995e-06	1.2987e-05	LACTB	lactamase beta
ENSG00000121964	0.421686	4.69989	1.7642e-06	1.3081e-05	GTDC1	glycosyltransferase like domain containing 1
ENSG00000261189	1.78992	0.571502	1.76441e-06	1.3081e-05
ENSG00000076043	-0.281213	6.98531	1.78972e-06	1.32618e-05	REXO2	RNA exonuclease 2
ENSG00000117543	-0.4644	4.63175	1.80907e-06	1.33984e-05	DPH5	diphthamide biosynthesis 5
ENSG00000135549	0.751938	3.23241	1.81148e-06	1.34094e-05	PKIB	cAMP-dependent protein kinase inhibitor beta
ENSG00000105223	-0.261873	8.5223	1.81286e-06	1.34098e-05	PLD3	phospholipase D family member 3
ENSG00000152990	0.323243	5.98199	1.81338e-06	1.34098e-05	ADGRA3	adhesion G protein-coupled receptor A3
ENSG00000221818	-0.543825	3.80405	1.83044e-06	1.35291e-05	EBF2	early B cell factor 2
ENSG00000117399	0.412571	4.9034	1.83229e-06	1.35359e-05	CDC20	cell division cycle 20
ENSG00000105963	2.6596	-0.0336153	1.83678e-06	1.35621e-05	ADAP1	ArfGAP with dual PH domains 1
ENSG00000139880	-0.814958	2.80964	1.84127e-06	1.35884e-05	CDH24	cadherin 24
ENSG00000103035	0.351824	6.19057	1.85024e-06	1.36476e-05	PSMD7	proteasome 26S subunit, non-ATPase 7
ENSG00000165917	-1.53765	0.379444	1.85822e-06	1.36995e-05	RAPSN	receptor associated protein of the synapse
ENSG00000140931	-0.371524	5.63655	1.87209e-06	1.37948e-05	CMTM3	CKLF like MARVEL transmembrane domain containing 3
ENSG00000184232	-0.38842	5.08404	1.88593e-06	1.38897e-05	OAF	out at first homolog
ENSG00000134874	0.323465	6.34527	1.89772e-06	1.39695e-05	DZIP1	DAZ interacting zinc finger protein 1
ENSG00000139372	0.509044	4.33627	1.97116e-06	1.45027e-05	TDG	thymine DNA glycosylase
ENSG00000117600	-1.43561	1.12999	1.97312e-06	1.45099e-05	PLPPR4	phospholipid phosphatase related 4
ENSG00000168743	-1.16474	1.4573	1.98955e-06	1.46232e-05	NPNT	nephronectin
ENSG00000068079	1.95056	5.03467	2.00529e-06	1.47315e-05	IFI35	interferon induced protein 35
ENSG00000168404	0.536132	3.76444	2.01968e-06	1.48297e-05	MLKL	mixed lineage kinase domain like pseudokinase
ENSG00000141540	-0.766701	2.73635	2.02415e-06	1.4855e-05	TTYH2	tweety family member 2
ENSG00000174437	0.317869	8.31411	2.0268e-06	1.48669e-05	ATP2A2	ATPase sarcoplasmic/endoplasmic reticulum Ca2+ transporting 2
ENSG00000128228	0.587613	3.61669	2.03854e-06	1.49455e-05	SDF2L1	stromal cell derived factor 2 like 1
ENSG00000130528	-1.51246	0.461041	2.04511e-06	1.49861e-05	HRC	histidine rich calcium binding protein
ENSG00000189320	-1.41306	1.22472	2.0466e-06	1.49895e-05	FAM180A	family with sequence similarity 180 member A
ENSG00000267194	-1.51983	0.865178	2.0536e-06	1.50332e-05
ENSG00000114854	-1.14034	2.08118	2.05626e-06	1.50451e-05	TNNC1	troponin C1, slow skeletal and cardiac type
ENSG00000114423	0.402313	5.14348	2.07013e-06	1.51389e-05	CBLB	Cbl proto-oncogene B
ENSG00000110075	0.283194	7.04918	2.08549e-06	1.52436e-05	PPP6R3	protein phosphatase 6 regulatory subunit 3
ENSG00000143106	0.304987	6.64662	2.097e-06	1.532e-05	PSMA5	proteasome subunit alpha 5
ENSG00000007384	-0.397567	5.44831	2.11883e-06	1.54682e-05	RHBDF1	rhomboid 5 homolog 1
ENSG00000138028	-1.64392	0.734918	2.11941e-06	1.54682e-05	CGREF1	cell growth regulator with EF-hand domain 1
ENSG00000139269	0.798975	3.33149	2.16217e-06	1.57723e-05	INHBE	inhibin beta E subunit
ENSG00000080815	0.312933	6.45137	2.17593e-06	1.58648e-05	PSEN1	presenilin 1
ENSG00000186318	-0.312437	6.4793	2.18211e-06	1.59018e-05	BACE1	beta-secretase 1
ENSG00000178726	-1.04394	1.88066	2.1942e-06	1.59819e-05	THBD	thrombomodulin
ENSG00000117519	0.248912	9.01504	2.19756e-06	1.59984e-05	CNN3	calponin 3
ENSG00000180817	0.28201	6.79903	2.20664e-06	1.60564e-05	PPA1	pyrophosphatase (inorganic) 1
ENSG00000204941	-1.4816	0.826019	2.25081e-06	1.63696e-05	PSG5	pregnancy specific beta-1-glycoprotein 5
ENSG00000179841	0.792909	2.60501	2.2627e-06	1.64479e-05	AKAP5	A-kinase anchoring protein 5
[truncated: 12,532 more rows]

## Sheet: Significant in both treatments
ENSEMBL	logFC_Palmitate	logFC_TNFa	logCPM_Palmitate	logCPM_TNFa	PValue_Palmitate	PValue_TNFa	FDR_Palmitate	FDR_TNFa	SYMBOL	GENENAME
ENSG00000001461	-0.294106	-0.692946	5.7708	5.7708	9.89568e-05	2.08188e-11	0.00143221	4.8951e-10	NIPAL3	NIPA like domain containing 3
ENSG00000001630	0.96818	0.989728	3.91296	3.91296	1.08767e-10	2.78749e-11	1.14528e-08	6.35871e-10	CYP51A1	cytochrome P450 family 51 subfamily A member 1
ENSG00000003402	0.294437	0.729952	5.94673	5.94673	2.273e-05	2.47742e-13	0.000407263	8.5105e-12	CFLAR	CASP8 and FADD like apoptosis regulator
ENSG00000003989	0.323953	2.98478	7.07342	7.07342	2.48519e-06	2.45056e-30	6.07952e-05	3.56091e-26	SLC7A2	solute carrier family 7 member 2
ENSG00000004478	0.217413	0.256872	5.33211	5.33211	0.00451058	0.000833854	0.030185	0.0031472	FKBP4	FK506 binding protein 4
ENSG00000005059	-0.322999	-0.435827	4.43929	4.43929	0.000532914	7.94301e-06	0.00579558	5.01608e-05	MCUB	mitochondrial calcium uniporter dominant negative beta subunit
ENSG00000005243	-0.20799	-0.438755	5.96131	5.96131	0.00128254	2.54834e-08	0.0115111	2.91805e-07	COPZ2	coatomer protein complex subunit zeta 2
ENSG00000005379	-0.559572	-0.743998	1.78786	1.78786	0.00509962	0.000191509	0.0331703	0.000872357	TSPOAP1	TSPO associated protein 1
ENSG00000005882	-0.348737	-0.406829	3.7276	3.7276	0.00304588	0.000468809	0.022593	0.00190287	PDK2	pyruvate dehydrogenase kinase 2
ENSG00000005884	0.488724	-1.15251	5.636	5.636	4.97786e-09	2.83212e-17	2.97668e-07	2.70747e-15	ITGA3	integrin subunit alpha 3
ENSG00000006025	-0.438526	-0.279926	3.45038	3.45038	0.00104218	0.0182731	0.00985293	0.0458041	OSBPL7	oxysterol binding protein like 7
ENSG00000006468	0.185745	-0.404144	5.63209	5.63209	0.00585845	5.17096e-07	0.036757	4.32829e-06	ETV1	ETS variant 1
ENSG00000006607	0.239009	0.16946	5.75426	5.75426	0.00048954	0.00809343	0.00541117	0.0229385	FARP2	FERM, ARH/RhoGEF and pleckstrin domain protein 2
ENSG00000006831	0.327459	0.237717	6.28074	6.28074	1.69228e-06	0.000126973	4.35231e-05	0.000600992	ADIPOR2	adiponectin receptor 2
ENSG00000007237	0.259873	-1.38187	6.14824	6.14824	0.000375331	5.18431e-17	0.00432852	4.6502e-15	GAS7	growth arrest specific 7
ENSG00000007944	-1.22056	-1.14754	2.73732	2.73732	9.28641e-10	6.74324e-10	7.37381e-08	1.11729e-08	MYLIP	myosin regulatory light chain interacting protein
ENSG00000008311	-0.294477	0.257391	4.7541	4.7541	0.000354606	0.0007285	0.00412222	0.00279162	AASS	aminoadipate-semialdehyde synthase
ENSG00000008394	0.420861	0.489242	5.49688	5.49688	1.58244e-06	7.55328e-08	4.1135e-05	7.81186e-07	MGST1	microsomal glutathione S-transferase 1
ENSG00000008513	0.419115	0.843613	6.21506	6.21506	1.03428e-07	1.27487e-14	4.01847e-06	6.13415e-13	ST3GAL1	ST3 beta-galactoside alpha-2,3-sialyltransferase 1
ENSG00000008710	0.214197	-0.196419	5.98423	5.98423	0.00184534	0.00363575	0.0153842	0.0115151	PKD1	polycystin 1, transient receptor potential channel interacting
ENSG00000010292	-0.312407	0.356034	6.65431	6.65431	1.45269e-06	8.49145e-08	3.8103e-05	8.65889e-07	NCAPD2	non-SMC condensin I complex subunit D2
ENSG00000010361	-0.576179	-0.463601	2.49578	2.49578	0.000607098	0.00236271	0.00643453	0.00783491	FUZ	fuzzy planar cell polarity protein
ENSG00000010438	-0.675878	-1.28623	1.5543	1.5543	0.000958684	1.05357e-07	0.0092381	1.04075e-06	PRSS3	serine protease 3
ENSG00000010818	0.496035	0.204444	5.91173	5.91173	1.32837e-05	0.0197194	0.000259095	0.0489231	HIVEP2	human immunodeficiency virus type I enhancer binding protein 2
ENSG00000011021	0.382064	0.44062	4.33064	4.33064	0.00020631	1.978e-05	0.00266007	0.000114329	CLCN6	chloride voltage-gated channel 6
ENSG00000011422	0.356023	0.207327	5.71633	5.71633	2.82078e-06	0.00173789	6.80876e-05	0.00601125	PLAUR	plasminogen activator, urokinase receptor
ENSG00000011426	-0.620687	0.604164	6.79558	6.79558	5.06558e-12	3.15555e-12	8.00087e-10	8.73397e-11	ANLN	anillin actin binding protein
ENSG00000012048	-0.638852	0.393706	4.47915	4.47915	2.42258e-08	1.31397e-05	1.14294e-06	7.91599e-05	BRCA1	BRCA1, DNA repair associated
ENSG00000012660	0.298806	0.388939	7.45462	7.45462	4.4366e-07	2.52333e-09	1.3894e-05	3.63357e-08	ELOVL5	ELOVL fatty acid elongase 5
ENSG00000013016	0.204823	-0.752906	7.58556	7.58556	0.000201006	3.06312e-15	0.00261254	1.7455e-13	EHD3	EH domain containing 3
ENSG00000013297	-0.312108	-0.815597	9.66164	9.66164	6.54918e-08	2.04847e-17	2.69592e-06	2.06711e-15	CLDN11	claudin 11
ENSG00000013810	-0.60551	0.604429	4.899	4.899	6.11253e-09	8.05921e-10	3.53869e-07	1.3114e-08	TACC3	transforming acidic coiled-coil containing protein 3
ENSG00000014138	-0.338729	0.291032	4.35926	4.35926	0.000369145	0.000755362	0.00427414	0.00288619	POLA2	DNA polymerase alpha 2, accessory subunit
ENSG00000015475	0.295927	0.538812	5.48839	5.48839	0.00017357	7.82972e-09	0.00231389	1.01765e-07	BID	BH3 interacting domain death agonist
ENSG00000017260	0.193701	0.244926	7.18274	7.18274	0.000673943	3.73653e-05	0.00699005	0.000202365	ATP2C1	ATPase secretory pathway Ca2+ transporting 1
ENSG00000019549	-0.228633	-0.17242	6.51405	6.51405	0.000105563	0.00171924	0.00151276	0.0059581	SNAI2	snail family transcriptional repressor 2
ENSG00000019582	-0.694242	3.64825	4.22267	4.22267	0.000195607	4.95951e-25	0.00255838	8.0074e-22	CD74	CD74 molecule
ENSG00000020181	0.280223	-0.529249	8.20217	8.20217	5.76977e-07	1.32995e-12	1.73583e-05	3.98463e-11	ADGRA2	adhesion G protein-coupled receptor A2
ENSG00000021645	0.680936	1.00543	4.74362	4.74362	9.40354e-08	2.39891e-11	3.71783e-06	5.55958e-10	NRXN3	neurexin 3
ENSG00000022267	0.239748	-1.43561	5.79655	5.79655	0.000459688	2.21306e-19	0.00514616	4.34568e-17	FHL1	four and a half LIM domains 1
ENSG00000023445	0.754082	3.08608	4.48757	4.48757	1.07642e-05	1.06141e-18	0.00021694	1.55791e-16	BIRC3	baculoviral IAP repeat containing 3
ENSG00000023909	0.23686	1.27436	5.79892	5.79892	0.00141875	4.68706e-18	0.0124567	5.58259e-16	GCLM	glutamate-cysteine ligase modifier subunit
ENSG00000024526	-0.805868	0.491988	4.6343	4.6343	3.40825e-10	4.3908e-07	3.01983e-08	3.75731e-06	DEPDC1	DEP domain containing 1
ENSG00000026103	0.217246	0.220012	5.41034	5.41034	0.00194066	0.00138788	0.0159681	0.00493086	FAS	Fas cell surface death receptor
ENSG00000028277	0.395882	0.542462	4.51312	4.51312	0.00425796	0.000260245	0.0290208	0.00113973	POU2F2	POU class 2 homeobox 2
ENSG00000029153	-0.351309	1.24998	6.1592	6.1592	3.11103e-05	3.3795e-16	0.000535621	2.3936e-14	ARNTL2	aryl hydrocarbon receptor nuclear translocator like 2
ENSG00000029993	-0.345871	0.188079	5.2621	5.2621	1.6812e-05	0.00601688	0.000316445	0.0177778	HMGB3	high mobility group box 3
ENSG00000031698	-0.140371	-0.251823	7.76964	7.76964	0.00488877	6.8232e-06	0.0321152	4.38179e-05	SARS	seryl-tRNA synthetase
ENSG00000033327	0.273306	0.473637	5.18291	5.18291	0.000308343	5.05099e-08	0.00366226	5.46118e-07	GAB2	GRB2 associated binding protein 2
ENSG00000035403	0.25262	-0.320007	9.48439	9.48439	3.19542e-06	5.55659e-08	7.58704e-05	5.95192e-07	VCL	vinculin
ENSG00000035499	-0.823043	0.454394	2.53225	2.53225	6.43074e-05	0.00414581	0.000983633	0.0128972	DEPDC1B	DEP domain containing 1B
ENSG00000035862	0.186799	-0.529211	9.39899	9.39899	6.48814e-05	1.55346e-13	0.000990327	5.66993e-12	TIMP2	TIMP metallopeptidase inhibitor 2
ENSG00000037474	0.270236	0.298737	5.87802	5.87802	7.86759e-05	1.56722e-05	0.00117315	9.25744e-05	NSUN2	NOP2/Sun RNA methyltransferase family member 2
ENSG00000037749	0.216137	0.358086	5.38774	5.38774	0.00189128	2.76982e-06	0.0156505	1.96333e-05	MFAP3	microfibril associated protein 3
ENSG00000038219	0.148561	0.244561	6.62343	6.62343	0.00468896	1.89054e-05	0.0310978	0.000109886	BOD1L1	biorientation of chromosomes in cell division 1 like 1
ENSG00000038427	0.228652	0.259457	10.0274	10.0274	3.4493e-05	5.55446e-06	0.000581459	3.66872e-05	VCAN	versican
ENSG00000039560	0.495592	0.801073	8.32256	8.32256	2.63128e-12	1.58917e-17	4.60663e-10	1.64945e-15	RAI14	retinoic acid induced 14
ENSG00000042493	-0.286333	-1.49503	5.83763	5.83763	1.80587e-05	4.8957e-21	0.000336855	1.58088e-18	CAPG	capping actin protein, gelsolin like
ENSG00000044574	0.443069	0.563597	9.87683	9.87683	3.73326e-11	1.34424e-13	4.55866e-09	4.98294e-12	HSPA5	heat shock protein family A (Hsp70) member 5
ENSG00000048052	0.734944	0.5499	4.03732	4.03732	2.94399e-09	4.12309e-07	1.93963e-07	3.54625e-06	HDAC9	histone deacetylase 9
ENSG00000048342	-0.31244	-0.51811	5.15597	5.15597	9.93169e-05	2.5385e-08	0.00143599	2.91136e-07	CC2D2A	coiled-coil and C2 domain containing 2A
ENSG00000048707	0.261451	0.196817	6.18485	6.18485	0.000218694	0.00298091	0.00279493	0.00962783	VPS13D	vacuolar protein sorting 13 homolog D
ENSG00000049192	0.1728	0.189344	6.24108	6.24108	0.00382529	0.00149865	0.026698	0.00528565	ADAMTS6	ADAM metallopeptidase with thrombospondin type 1 motif 6
ENSG00000049323	-0.17162	-0.913807	9.32565	9.32565	0.000282599	4.51388e-19	0.00343521	7.62689e-17	LTBP1	latent transforming growth factor beta binding protein 1
ENSG00000049656	0.184503	0.267274	6.52906	6.52906	0.00155042	1.76743e-05	0.0133309	0.000103475	CLPTM1L	CLPTM1 like
ENSG00000050405	0.251717	0.214963	8.34997	8.34997	4.37797e-06	3.88481e-05	9.94005e-05	0.000209229	LIMA1	LIM domain and actin binding 1
ENSG00000051108	0.763837	0.341732	6.78536	6.78536	4.72939e-13	2.57154e-06	1.18487e-10	1.83532e-05	HERPUD1	homocysteine inducible ER protein with ubiquitin like domain 1
ENSG00000051180	-0.616233	0.373092	2.9761	2.9761	0.000137416	0.00430837	0.00190171	0.0133372	RAD51	RAD51 recombinase
ENSG00000051341	-0.42667	0.486542	3.55358	3.55358	0.00449422	0.000486393	0.0300947	0.00196436	POLQ	DNA polymerase theta
ENSG00000051825	-0.325275	0.168119	4.8369	4.8369	0.000115987	0.0202533	0.0016395	0.0499917	MPHOSPH9	M-phase phosphoprotein 9
ENSG00000052795	0.33383	0.231335	4.29428	4.29428	0.000587372	0.00967298	0.00625741	0.0265957	FNIP2	folliculin interacting protein 2
ENSG00000052802	0.885254	1.10443	7.87896	7.87896	8.78088e-09	5.60704e-10	4.81491e-07	9.45197e-09	MSMO1	methylsterol monooxygenase 1
ENSG00000054356	-0.383264	-0.871391	5.41513	5.41513	2.97114e-06	1.48777e-13	7.13614e-05	5.47237e-12	PTPRN	protein tyrosine phosphatase, receptor type N
ENSG00000054793	0.31272	-0.469191	6.79362	6.79362	1.59177e-06	9.04073e-10	4.12301e-05	1.45161e-08	ATP9A	ATPase phospholipid transporting 9A (putative)
ENSG00000055208	0.376673	0.374687	5.55861	5.55861	0.000149715	0.000126559	0.00204363	0.000599228	TAB2	TGF-beta activated kinase 1 (MAP3K7) binding protein 2
ENSG00000058085	-0.766876	2.01154	4.83632	4.83632	1.18351e-08	5.6429e-21	6.20849e-07	1.74462e-18	LAMC2	laminin subunit gamma 2
ENSG00000058668	0.361012	-1.25373	7.97097	7.97097	9.05482e-07	1.39893e-16	2.55486e-05	1.12933e-14	ATP2B4	ATPase plasma membrane Ca2+ transporting 4
ENSG00000058804	-0.428451	0.267464	5.14444	5.14444	2.22525e-06	0.000487697	5.50853e-05	0.00196799	NDC1	NDC1 transmembrane nucleoporin
ENSG00000059588	-0.284355	0.373231	5.02209	5.02209	0.000334962	4.04687e-06	0.00393797	2.75692e-05	TARBP1	TAR (HIV-1) RNA binding protein 1
ENSG00000061337	0.295919	-0.351992	4.6858	4.6858	0.000372244	4.77355e-05	0.00429975	0.000251412	LZTS1	leucine zipper tumor suppressor 1
ENSG00000061918	0.264396	0.386482	4.31201	4.31201	0.00346305	3.87318e-05	0.0247402	0.000208758	GUCY1B1	guanylate cyclase 1 soluble subunit beta 1
ENSG00000062282	1.20938	1.32573	0.103293	0.103293	0.00432251	0.000970665	0.0292959	0.00359631	DGAT2	diacylglycerol O-acyltransferase 2
ENSG00000063046	-0.159834	-0.621818	9.176	9.176	0.000350637	2.08155e-15	0.00408261	1.22457e-13	EIF4B	eukaryotic translation initiation factor 4B
ENSG00000063660	0.150643	-0.777132	6.92087	6.92087	0.00782133	1.47953e-14	0.0451716	6.95762e-13	GPC1	glypican 1
ENSG00000064300	-1.09815	-0.981465	1.12378	1.12378	5.93348e-05	8.16365e-05	0.000919183	0.000404453	NGFR	nerve growth factor receptor
ENSG00000064886	1.71103	4.15854	1.53549	1.53549	9.75046e-05	1.69592e-15	0.00141809	1.01413e-13	CHI3L2	chitinase 3 like 2
ENSG00000064932	0.616553	0.709222	5.59603	5.59603	6.89636e-09	2.71175e-10	3.96091e-07	4.92556e-09	SBNO2	strawberry notch homolog 2
ENSG00000065320	1.27032	2.22772	4.09311	4.09311	2.17646e-12	1.42503e-19	3.95326e-10	3.13744e-17	NTN1	netrin 1
ENSG00000065328	-0.497883	0.257466	3.42911	3.42911	0.000150703	0.0168158	0.00205236	0.0426886	MCM10	minichromosome maintenance 10 replication initiation factor
ENSG00000065534	0.564624	0.807983	7.46119	7.46119	1.46233e-12	1.65603e-16	2.83321e-10	1.32219e-14	MYLK	myosin light chain kinase
ENSG00000066027	0.205482	-0.72355	5.21676	5.21676	0.00505013	3.34222e-11	0.0329369	7.46019e-10	PPP2R5A	protein phosphatase 2 regulatory subunit B'alpha
ENSG00000066279	-0.614371	0.462637	6.49784	6.49784	1.16228e-11	1.86928e-09	1.68892e-09	2.79163e-08	ASPM	abnormal spindle microtubule assembly
ENSG00000066629	-0.338977	-0.638131	5.32787	5.32787	3.18591e-05	3.51208e-10	0.000547864	6.21607e-09	EML1	echinoderm microtubule associated protein like 1
ENSG00000067064	0.70745	0.89447	6.91498	6.91498	2.7854e-13	6.14763e-16	7.35903e-11	4.00589e-14	IDI1	isopentenyl-diphosphate delta isomerase 1
ENSG00000067082	0.386926	-0.233082	6.54956	6.54956	1.39008e-08	5.45296e-05	7.21111e-07	0.000282485	KLF6	Kruppel like factor 6
ENSG00000067182	0.468599	0.344919	7.02163	7.02163	2.76984e-10	1.03271e-07	2.53136e-08	1.02402e-06	TNFRSF1A	TNF receptor superfamily member 1A
ENSG00000067208	0.193702	0.208885	6.74127	6.74127	0.00102404	0.000412157	0.00970723	0.00169999	EVI5	ecotropic viral integration site 5
ENSG00000067798	0.198719	0.230765	6.48409	6.48409	0.000466228	6.771e-05	0.00519936	0.000342343	NAV3	neuron navigator 3
ENSG00000067900	0.207554	-0.126421	7.08328	7.08328	0.00030007	0.017419	0.00358559	0.0439972	ROCK1	Rho associated coiled-coil containing protein kinase 1
ENSG00000068305	0.308136	-0.384763	5.88502	5.88502	5.59866e-05	2.51669e-06	0.000872898	1.80148e-05	MEF2A	myocyte enhancer factor 2A
ENSG00000068366	0.425514	0.328433	7.1038	7.1038	3.29352e-09	3.64179e-07	2.13082e-07	3.18405e-06	ACSL4	acyl-CoA synthetase long chain family member 4
ENSG00000068383	0.246969	-0.367463	5.21907	5.21907	0.000987259	7.72657e-06	0.00944428	4.89428e-05	INPP5A	inositol polyphosphate-5-phosphatase A
ENSG00000068489	-0.697341	0.55717	4.4692	4.4692	3.68706e-09	2.57018e-08	2.33959e-07	2.93842e-07	PRR11	proline rich 11
ENSG00000068650	0.252348	-0.31224	4.46568	4.46568	0.00522729	0.00080275	0.033759	0.00304483	ATP11A	ATPase phospholipid transporting 11A
ENSG00000068745	-0.198597	-0.181266	5.45073	5.45073	0.00379841	0.00620925	0.0265742	0.0182756	IP6K2	inositol hexakisphosphate kinase 2
ENSG00000070087	-0.217426	-0.732877	7.66275	7.66275	2.78658e-05	4.23984e-16	0.000487265	2.91986e-14	PFN2	profilin 2
ENSG00000070495	0.267047	0.481242	4.74959	4.74959	0.00166711	4.46554e-07	0.01415	3.80579e-06	JMJD6	arginine demethylase and lysine hydroxylase
ENSG00000070961	0.617843	0.383769	7.29347	7.29347	2.61303e-13	8.19265e-09	7.03146e-11	1.05632e-07	ATP2B1	ATPase plasma membrane Ca2+ transporting 1
ENSG00000071282	0.426086	1.54823	5.66857	5.66857	1.84019e-06	1.10229e-19	4.68299e-05	2.54245e-17	LMCD1	LIM and cysteine rich domains 1
ENSG00000071537	0.283698	0.152288	7.96068	7.96068	4.19148e-07	0.00140458	1.32694e-05	0.00498523	SEL1L	SEL1L ERAD E3 ligase adaptor subunit
ENSG00000071539	-0.575442	0.348661	4.23158	4.23158	4.35502e-07	0.000132647	1.36976e-05	0.0006252	TRIP13	thyroid hormone receptor interactor 13
ENSG00000071575	0.265937	-0.536504	5.05414	5.05414	0.00069093	2.84177e-08	0.00713061	3.21853e-07	TRIB2	tribbles pseudokinase 2
ENSG00000071967	0.196106	-0.547035	8.61751	8.61751	7.37952e-05	2.92171e-13	0.00111006	9.89635e-12	CYBRD1	cytochrome b reductase 1
ENSG00000072042	0.242718	0.48238	6.60869	6.60869	0.000138576	1.13452e-09	0.0019123	1.78416e-08	RDH11	retinol dehydrogenase 11
ENSG00000072110	0.224443	0.431904	9.28445	9.28445	2.65598e-06	6.26511e-12	6.45384e-05	1.6199e-10	ACTN1	actinin alpha 1
ENSG00000072210	-0.235245	-0.286231	4.99227	4.99227	0.00555198	0.000801931	0.035245	0.00304252	ALDH3A2	aldehyde dehydrogenase 3 family member A2
ENSG00000072501	-0.198299	0.195259	6.18162	6.18162	0.00226674	0.00197746	0.0180186	0.00672938	SMC1A	structural maintenance of chromosomes 1A
ENSG00000072571	-0.923395	0.50534	4.33316	4.33316	6.683e-11	5.22091e-07	7.47005e-09	4.36384e-06	HMMR	hyaluronan mediated motility receptor
ENSG00000072786	0.286591	-0.251982	5.94354	5.94354	1.59447e-05	8.58939e-05	0.000303262	0.000423236	STK10	serine/threonine kinase 10
ENSG00000072818	-0.916052	-0.765434	1.32075	1.32075	0.000288668	0.00065243	0.00349003	0.00254236	ACAP1	ArfGAP with coiled-coil, ankyrin repeat and PH domains 1
ENSG00000072952	0.680535	0.658675	2.33565	2.33565	0.000438339	0.000341179	0.00495021	0.00143742	MRVI1	murine retrovirus integration site 1 homolog
ENSG00000073008	0.30192	-0.235623	4.81442	4.81442	0.000374584	0.00366925	0.00432334	0.0116009	PVR	poliovirus receptor
ENSG00000073584	-0.178487	-0.172491	6.47837	6.47837	0.00168419	0.00195425	0.0142782	0.00665975	SMARCE1	SWI/SNF related, matrix associated, actin dependent regulator of chromatin, subfamily e, member 1
ENSG00000073712	0.227993	0.415856	7.64039	7.64039	5.56068e-05	1.76811e-09	0.000867907	2.65692e-08	FERMT2	fermitin family member 2
ENSG00000073756	1.64311	1.00889	5.98473	5.98473	4.1935e-10	1.05902e-07	3.67083e-08	1.04542e-06	PTGS2	prostaglandin-endoperoxide synthase 2
ENSG00000073792	0.265098	-0.201249	6.22257	6.22257	0.000231266	0.00313799	0.0029324	0.0100747	IGF2BP2	insulin like growth factor 2 mRNA binding protein 2
ENSG00000073921	0.269375	0.207488	8.13182	8.13182	4.53325e-07	2.3614e-05	1.41421e-05	0.000134037	PICALM	phosphatidylinositol binding clathrin assembly protein
ENSG00000074527	0.462396	-0.17243	5.71504	5.71504	2.09888e-08	0.0075156	1.00908e-06	0.0215573	NTN4	netrin 4
[truncated: 1,546 more rows]
