# Supplementary material for: Skeletal muscle enhancer interactions identify genes controlling whole-body metabolism
Source: Nat Commun. 2020 Jun 1;11:2695. doi: 10.1038/s41467-020-16537-6 (PMC7264154; doi:10.1038/s41467-020-16537-6)
Supplement: Supplementary file 5 — Supplementary Data 2 [file 41467_2020_16537_MOESM5_ESM.xlsx]

## Sheet: Palmitate treatment
GOID	NGenes	Direction	PValue	FDR	TERM	significantGenes
GO:0006334	112	Down	4.51551e-34	2.72827e-30	nucleosome assembly	CENPA/CENPC/CENPI/HIST1H1C/HIST1H1D/HIST1H1E/HIST1H1B/H2AFX/HIST1H2BB/H3F3B/H3F3B/HIST1H1A/HMGB2/MCM2/NAP1L1/NAP1L3/NASP/NPM1/NPM1/RBBP7/SET/KAT6A/CHAF1B/HIST1H4I/HIST1H4I/HIST1H2BG/HIST1H2BL/HIST1H2BN/HIST1H2BM/HIST1H2BF/HIST1H2BE/HIST1H2BH/HIST1H2BI/HIST1H2BC/HIST1H2BO/HIST2H2BE/HIST1H3A/HIST1H3A/HIST1H3C/HIST1H3C/HIST1H3E/HIST1H3E/HIST1H3I/HIST1H3I/HIST1H3G/HIST1H3G/HIST1H3J/HIST1H3J/HIST1H3H/…
GO:0006323	158	Down	1.73932e-30	5.25448e-27	DNA packaging	CCNB1/CDK1/CENPA/CENPC/CENPI/HIST1H1C/HIST1H1D/HIST1H1E/HIST1H1B/H2AFX/HIST1H2BB/H3F3B/H3F3B/H3F3B/HIST1H1A/HMGB2/HMGA1/MCM2/NAP1L1/NAP1L3/NASP/NPM1/NPM1/RBBP7/SET/TOP2A/KAT6A/KAT6A/CHAF1B/HIST1H4I/HIST1H4I/HIST1H2BG/HIST1H2BL/HIST1H2BN/HIST1H2BM/HIST1H2BF/HIST1H2BE/HIST1H2BH/HIST1H2BI/HIST1H2BC/HIST1H2BO/HIST2H2BE/HIST1H3A/HIST1H3A/HIST1H3C/HIST1H3C/HIST1H3E/HIST1H3E/HIST1H3I/HIST1H3I/HIST1H3G/H…
GO:0031497	128	Down	9.9121e-30	1.72209e-26	chromatin assembly	CENPA/CENPC/CENPI/HIST1H1C/HIST1H1D/HIST1H1E/HIST1H1B/H2AFX/HIST1H2BB/H3F3B/H3F3B/H3F3B/HIST1H1A/HMGB2/HMGA1/MCM2/NAP1L1/NAP1L3/NASP/NPM1/NPM1/RBBP7/SET/KAT6A/CHAF1B/HIST1H4I/HIST1H4I/HIST1H2BG/HIST1H2BL/HIST1H2BN/HIST1H2BM/HIST1H2BF/HIST1H2BE/HIST1H2BH/HIST1H2BI/HIST1H2BC/HIST1H2BO/HIST2H2BE/HIST1H3A/HIST1H3A/HIST1H3C/HIST1H3C/HIST1H3E/HIST1H3E/HIST1H3I/HIST1H3I/HIST1H3G/HIST1H3G/HIST1H3J/HIST1H…
GO:0034728	134	Down	1.14008e-29	1.72209e-26	nucleosome organization	CENPA/CENPC/CENPI/HIST1H1C/HIST1H1D/HIST1H1E/HIST1H1B/H2AFX/HIST1H2BB/H3F3B/H3F3B/HIST1H1A/HMGB2/HMGA1/MCM2/NAP1L1/NAP1L3/NASP/NASP/NPM1/NPM1/PTMA/RBBP7/SET/SET/SMARCD2/SMARCE1/KAT6A/CHAF1B/HIST1H4I/HIST1H4I/HIST1H2BG/HIST1H2BL/HIST1H2BN/HIST1H2BM/HIST1H2BF/HIST1H2BE/HIST1H2BH/HIST1H2BI/HIST1H2BC/HIST1H2BO/HIST2H2BE/HIST1H3A/HIST1H3A/HIST1H3C/HIST1H3C/HIST1H3E/HIST1H3E/HIST1H3I/HIST1H3I/HIST1H3G/…
GO:0006335	29	Down	4.1336e-26	4.16253e-23	DNA replication-dependent nucleosome assembly	NASP/CHAF1B/HIST1H4I/HIST1H3A/HIST1H3C/HIST1H3E/HIST1H3I/HIST1H3G/HIST1H3J/HIST1H3H/HIST1H3B/HIST1H4A/HIST1H4D/HIST1H4F/HIST1H4C/HIST1H4H/HIST1H4B/HIST1H4E/HIST1H4L/HIST1H3F/CHAF1A/ASF1A/ASF1B/HIST4H4
GO:0034723	29	Down	4.1336e-26	4.16253e-23	DNA replication-dependent nucleosome organization	NASP/CHAF1B/HIST1H4I/HIST1H3A/HIST1H3C/HIST1H3E/HIST1H3I/HIST1H3G/HIST1H3J/HIST1H3H/HIST1H3B/HIST1H4A/HIST1H4D/HIST1H4F/HIST1H4C/HIST1H4H/HIST1H4B/HIST1H4E/HIST1H4L/HIST1H3F/CHAF1A/ASF1A/ASF1B/HIST4H4
GO:0006333	150	Down	7.58858e-26	6.55003e-23	chromatin assembly or disassembly	CENPA/CENPC/CENPI/HIST1H1C/HIST1H1D/HIST1H1E/HIST1H1B/H2AFX/HIST1H2BB/H3F3B/H3F3B/H3F3B/HIST1H1A/HMGB2/HMGA1/HMGA1/MCM2/NAP1L1/NAP1L3/NASP/NPM1/NPM1/RBBP7/SET/SET/SMARCD2/SMARCE1/KAT6A/CHAF1B/HIST1H4I/HIST1H4I/HIST1H2BG/HIST1H2BL/HIST1H2BN/HIST1H2BM/HIST1H2BF/HIST1H2BE/HIST1H2BH/HIST1H2BI/HIST1H2BC/HIST1H2BO/HIST2H2BE/HIST1H3A/HIST1H3A/HIST1H3C/HIST1H3C/HIST1H3E/HIST1H3E/HIST1H3I/HIST1H3I/HIST1H3…
GO:0002675	9	Up	8.79854e-24	6.6451e-21	positive regulation of acute inflammatory response	C3/HLA-E/IL1B/IL6/IL6ST/PTGS2/OSMR
GO:0065004	182	Down	3.75622e-21	2.52168e-18	protein-DNA complex assembly	PARP1/CENPA/CENPA/CENPC/CENPC/CENPE/CENPF/CENPI/HIST1H1C/HIST1H1D/HIST1H1E/HIST1H1B/H2AFX/HIST1H2BB/H3F3B/H3F3B/H3F3B/HIST1H1A/HMGB1/HMGB2/MCM2/NAP1L1/NAP1L3/NASP/NPM1/NPM1/RAD51/RBBP7/RPA1/RPA3/SET/UBC/UBTF/KAT6A/CHAF1B/HIST1H4I/HIST1H4I/HIST1H2BG/HIST1H2BL/HIST1H2BN/HIST1H2BM/HIST1H2BF/HIST1H2BE/HIST1H2BH/HIST1H2BI/HIST1H2BC/HIST1H2BO/HIST2H2BE/HIST1H3A/HIST1H3A/HIST1H3C/HIST1H3C/HIST1H3E/HIST1…
GO:0071103	241	Down	4.53064e-20	2.73742e-17	DNA conformation change	PARP1/BLM/BLM/BLM/CCNB1/CDK1/CENPA/CENPC/DDX11/DNA2/DNA2/ERCC6/CENPI/HIST1H1C/HIST1H1D/HIST1H1E/HIST1H1B/H2AFX/HIST1H2BB/H3F3B/H3F3B/H3F3B/HIST1H1A/HHEX/HMGB1/HMGB2/HMGB2/HMGB3/HMGA1/HMGA1/HNRNPA2B1/MCM2/MCM4/MCM7/NAP1L1/NAP1L3/NASP/NPM1/NPM1/PURA/RAD51/RBBP7/SET/TOP1/TOP1/TOP2A/TOP2A/UBC/KAT6A/KAT6A/CHAF1B/HIST1H4I/HIST1H4I/CDC45/HIST1H2BG/HIST1H2BL/HIST1H2BN/HIST1H2BM/HIST1H2BF/HIST1H2BE/HIST1H…
GO:0071824	204	Down	1.3947e-19	7.6607e-17	protein-DNA complex subunit organization	PARP1/CENPA/CENPA/CENPC/CENPC/CENPE/CENPF/CENPI/HIST1H1C/HIST1H1D/HIST1H1E/HIST1H1B/H2AFX/HIST1H2BB/H3F3B/H3F3B/H3F3B/HIST1H1A/HMGB1/HMGB2/HMGA1/MCM2/MYC/NAP1L1/NAP1L3/NASP/NASP/NPM1/NPM1/PTMA/RAD51/RBBP7/RPA1/RPA3/SET/SET/SMARCD2/SMARCE1/UBC/UBTF/KAT6A/CHAF1B/HIST1H4I/HIST1H4I/HIST1H2BG/HIST1H2BL/HIST1H2BN/HIST1H2BM/HIST1H2BF/HIST1H2BE/HIST1H2BH/HIST1H2BI/HIST1H2BC/HIST1H2BO/HIST2H2BE/HIST1H3A/H…
GO:0060192	9	Up	5.00658e-19	2.52081e-16	negative regulation of lipase activity	RGS2/SORT1/HDAC9/PLA2R1/ANGPTL4
GO:0006695	57	Up	1.36042e-18	5.87116e-16	cholesterol biosynthetic process	ACACA/ACAT2/ACLY/APOE/CYP51A1/DHCR7/DHCR7/DHCR24/DHCR24/DHCR24/FASN/FDFT1/FDPS/FGF1/HMGCR/HMGCR/HMGCS1/IDI1/INSIG1/LSS/LSS/MVD/MVD/MVD/MVK/MVK/MSMO1/SC5D/SCD/SQLE/SREBF2/TM7SF2/TM7SF2/TM7SF2/ACAA2/EBP/EBP/NSDHL/HSD17B7/GPAM/ARV1
GO:1902653	57	Up	1.36042e-18	5.87116e-16	secondary alcohol biosynthetic process	ACACA/ACAT2/ACLY/APOE/CYP51A1/DHCR7/DHCR7/DHCR24/DHCR24/DHCR24/FASN/FDFT1/FDFT1/FDPS/FGF1/HMGCR/HMGCR/HMGCS1/IDI1/INSIG1/LSS/LSS/MVD/MVD/MVD/MVK/MVK/MSMO1/SC5D/SCD/SQLE/SREBF2/TM7SF2/TM7SF2/TM7SF2/ACAA2/EBP/EBP/NSDHL/HSD17B7/GPAM/ARV1
GO:0016126	60	Up	5.93065e-18	2.38887e-15	sterol biosynthetic process	ACACA/ACAT2/ACLY/APOE/CYP51A1/DHCR7/DHCR7/DHCR24/DHCR24/DHCR24/FASN/FDFT1/FDFT1/FDPS/FGF1/HMGCR/HMGCR/HMGCS1/IDI1/INSIG1/LSS/LSS/MVD/MVD/MVD/MVK/MVK/MSMO1/SC5D/SCD/SQLE/SQLE/SQLE/SREBF2/TM7SF2/TM7SF2/TM7SF2/ACAA2/EBP/EBP/NSDHL/PRKAG2/HSD17B7/GPAM/ARV1
GO:0000183	34	Down	2.51613e-17	9.44193e-15	chromatin silencing at rDNA	H3F3B/SUV39H1/SUV39H1/HIST1H4I/HIST1H3A/HIST1H3C/HIST1H3E/HIST1H3I/HIST1H3G/HIST1H3J/HIST1H3H/HIST1H3B/HIST1H4A/HIST1H4D/HIST1H4F/HIST1H4C/HIST1H4H/HIST1H4B/HIST1H4E/HIST1H4L/HIST1H3F/HIST4H4/HIST2H3D
GO:0034080	40	Down	2.81289e-17	9.44193e-15	CENP-A containing nucleosome assembly	CENPA/CENPC/CENPI/NPM1/RBBP7/HIST1H4I/HIST1H4A/HIST1H4D/HIST1H4F/HIST1H4C/HIST1H4H/HIST1H4B/HIST1H4E/HIST1H4L/OIP5/ITGB3BP/RSF1/MIS18A/MIS18BP1/HJURP/HJURP/CENPN/KNL1/CENPK/CENPH/CENPM/CENPO/CENPU/HIST4H4/CENPW
GO:0061641	40	Down	2.81289e-17	9.44193e-15	CENP-A containing chromatin organization	CENPA/CENPC/CENPI/NPM1/RBBP7/HIST1H4I/HIST1H4A/HIST1H4D/HIST1H4F/HIST1H4C/HIST1H4H/HIST1H4B/HIST1H4E/HIST1H4L/OIP5/ITGB3BP/RSF1/MIS18A/MIS18BP1/HJURP/HJURP/CENPN/KNL1/CENPK/CENPH/CENPM/CENPO/CENPU/HIST4H4/CENPW
GO:0043486	47	Down	8.56522e-17	2.72374e-14	histone exchange	CENPA/CENPC/CENPI/NASP/NPM1/PTMA/RBBP7/HIST1H4I/HIST1H4A/HIST1H4D/HIST1H4F/HIST1H4C/HIST1H4H/HIST1H4B/HIST1H4E/HIST1H4L/OIP5/ITGB3BP/RSF1/MIS18A/MIS18BP1/HJURP/HJURP/CENPN/KNL1/CENPK/CENPH/CENPM/CENPO/CENPU/ANP32E/HIST4H4/CENPW
GO:0031055	44	Down	1.69101e-16	5.10619e-14	chromatin remodeling at centromere	CENPA/CENPC/CENPI/H3F3B/NPM1/RBBP7/HIST1H4I/HIST1H4A/HIST1H4D/HIST1H4F/HIST1H4C/HIST1H4H/HIST1H4B/HIST1H4E/HIST1H4L/OIP5/ITGB3BP/RSF1/MIS18A/MIS18BP1/HJURP/HJURP/CENPN/KNL1/CENPK/CENPH/CENPM/CENPO/CENPU/HIST4H4/CENPW
GO:0046890	134	Up	1.77474e-16	5.10619e-14	regulation of lipid biosynthetic process	ACACA/ACADVL/APOE/ATP1A1/BMP6/BRCA1/C3/CAPN2/CYP51A1/DHCR7/EGR1/FABP3/FABP3/ACSL3/FASN/FDFT1/FDPS/FGF1/HMGCR/HMGCS1/IDI1/IGFBP7/IL1B/IL1B/INSIG1/EIF6/LDLR/LSS/MVD/MVK/NFKB1/NFKB1/PDK4/PTGS2/REST/SC5D/SCD/SNAI2/SQLE/SREBF2/TM7SF2/TNFRSF1A/SF1/SPHK1/DDX20/PRKAG2/SPHK2/GPAM/TRIB3/ELOVL5/ADIPOR2/LPCAT1/DGAT2/STARD4/SAMD8/RDH10
GO:0051290	45	Down	3.18761e-16	8.75433e-14	protein heterotetramerization	ANXA2/CD74/RCC1/PKD1/PKD2/RRM1/RRM2/HIST1H4I/HIST1H3A/HIST1H3C/HIST1H3E/HIST1H3I/HIST1H3G/HIST1H3J/HIST1H3H/HIST1H3B/HIST1H4A/HIST1H4D/HIST1H4F/HIST1H4C/HIST1H4H/HIST1H4B/HIST1H4E/HIST1H4L/HIST1H3F/NUDT21/CBR4/HIST4H4
GO:1904018	136	Up	3.65031e-16	9.54125e-14	positive regulation of vasculature development	ACVRL1/AGTR1/AQP1/BRCA1/C3/C5/CHI3L1/CYP1B1/EFNB2/EGR1/F3/FGF1/FGF1/FGF2/FGF2/FGF2/FLT1/GAB1/GATA6/HIF1A/HIF1A/HK2/HMOX1/HMOX1/HSPB1/IL1A/IL1B/IL1B/CXCL8/JAK1/NFE2L2/SERPINE1/PIK3C2A/PRKD1/PRKD1/PTGIS/PTGS2/CCL11/SOD2/STAT3/STIM1/TGFBR2/THBS1/VEGFC/XBP1/XBP1/ADAM12/CFLAR/SPHK1/SEMA5A/KLF4/HDAC9/PLK2/SASH1/DDAH1/GREM1/ANGPTL4/VASH2/ZC3H12A/ZC3H12A/CCBE1/BMPER/HIPK1
GO:0090181	51	Up	3.78997e-16	9.54125e-14	regulation of cholesterol metabolic process	ACACA/ACADVL/APOE/APOE/CYP51A1/DHCR7/FASN/FDFT1/FDPS/FGF1/HMGCR/HMGCS1/IDI1/LDLR/LSS/MVD/MVK/SC5D/SCD/SQLE/SREBF2/TM7SF2/GPAM/ARV1/DGAT2
GO:0006336	51	Down	4.24302e-16	9.82453e-14	DNA replication-independent nucleosome assembly	CENPA/CENPC/CENPI/H3F3B/NASP/NPM1/RBBP7/HIST1H4I/HIST1H4I/HIST1H4A/HIST1H4A/HIST1H4D/HIST1H4D/HIST1H4F/HIST1H4F/HIST1H4C/HIST1H4C/HIST1H4H/HIST1H4H/HIST1H4B/HIST1H4B/HIST1H4E/HIST1H4E/HIST1H4L/HIST1H4L/OIP5/ITGB3BP/ASF1A/RSF1/MIS18A/MIS18BP1/HJURP/HJURP/ASF1B/CENPN/KNL1/CENPK/CENPH/CENPM/CENPO/CENPU/HIST4H4/HIST4H4/CENPW
GO:0034724	51	Down	4.24302e-16	9.82453e-14	DNA replication-independent nucleosome organization	CENPA/CENPC/CENPI/H3F3B/NASP/NPM1/RBBP7/HIST1H4I/HIST1H4I/HIST1H4A/HIST1H4A/HIST1H4D/HIST1H4D/HIST1H4F/HIST1H4F/HIST1H4C/HIST1H4C/HIST1H4H/HIST1H4H/HIST1H4B/HIST1H4B/HIST1H4E/HIST1H4E/HIST1H4L/HIST1H4L/OIP5/ITGB3BP/ASF1A/RSF1/MIS18A/MIS18BP1/HJURP/HJURP/ASF1B/CENPN/KNL1/CENPK/CENPH/CENPM/CENPO/CENPU/HIST4H4/HIST4H4/CENPW
GO:0008203	108	Up	4.39031e-16	9.82453e-14	cholesterol metabolic process	ABCA1/ACACA/ACADVL/ACAT2/ACLY/APOE/APOE/APOE/CAT/CYP51A1/DHCR7/DHCR7/DHCR24/DHCR24/DHCR24/FASN/FDFT1/FDPS/FGF1/HMGCR/HMGCR/HMGCS1/IDI1/INSIG1/LDLR/LEPR/LSS/LSS/MVD/MVD/MVD/MVK/MVK/NPC1/PPARD/MSMO1/SC5D/SCD/SORL1/SQLE/SREBF2/SREBF2/TM7SF2/TM7SF2/TM7SF2/VLDLR/CUBN/ACAA2/EBP/EBP/STARD3/NSDHL/LIMA1/HSD17B7/GPAM/ARV1/ARV1/DGAT2/PCSK9
GO:0045540	40	Up	8.06346e-16	1.67998e-13	regulation of cholesterol biosynthetic process	ACACA/APOE/CYP51A1/DHCR7/FASN/FDFT1/FDPS/FGF1/HMGCR/HMGCS1/IDI1/LSS/MVD/MVK/SC5D/SCD/SQLE/SREBF2/TM7SF2/GPAM
GO:0106118	40	Up	8.06346e-16	1.67998e-13	regulation of sterol biosynthetic process	ACACA/APOE/CYP51A1/DHCR7/FASN/FDFT1/FDPS/FGF1/HMGCR/HMGCS1/IDI1/LSS/MVD/MVK/SC5D/SCD/SQLE/SREBF2/TM7SF2/GPAM
GO:0016125	114	Up	1.05179e-15	2.11831e-13	sterol metabolic process	ABCA1/ACACA/ACADVL/ACAT2/ACLY/APOE/APOE/APOE/CAT/CYP1B1/CYP51A1/DHCR7/DHCR7/DHCR24/DHCR24/DHCR24/FASN/FDFT1/FDFT1/FDPS/FGF1/HMGCR/HMGCR/HMGCS1/IDI1/INSIG1/LDLR/LEPR/LSS/LSS/MVD/MVD/MVD/MVK/MVK/NPC1/PPARD/MSMO1/SC5D/SCD/SORL1/SQLE/SQLE/SQLE/SREBF2/SREBF2/TM7SF2/TM7SF2/TM7SF2/VLDLR/CUBN/ACAA2/EBP/EBP/STARD3/NSDHL/PRKAG2/LIMA1/HSD17B7/GPAM/ARV1/ARV1/DGAT2/PCSK9
GO:0050810	67	Up	2.02233e-15	3.94158e-13	regulation of steroid biosynthetic process	ACACA/APOE/ATP1A1/BMP6/CYP51A1/DHCR7/EGR1/FASN/FDFT1/FDPS/FGF1/HMGCR/HMGCS1/IDI1/IGFBP7/IL1B/INSIG1/LSS/MVD/MVK/NFKB1/NFKB1/REST/SC5D/SCD/SNAI2/SQLE/SREBF2/TM7SF2/SF1/DDX20/GPAM/STARD4
GO:0045766	119	Up	2.0889e-15	3.94411e-13	positive regulation of angiogenesis	ACVRL1/AGTR1/AQP1/BRCA1/C3/C5/CHI3L1/CYP1B1/F3/FGF1/FGF1/FGF2/FGF2/FGF2/FLT1/GAB1/GATA6/HIF1A/HIF1A/HK2/HMOX1/HMOX1/HSPB1/IL1A/IL1B/IL1B/CXCL8/JAK1/NFE2L2/SERPINE1/PIK3C2A/PRKD1/PRKD1/PTGIS/PTGS2/CCL11/STAT3/STIM1/TGFBR2/THBS1/XBP1/XBP1/ADAM12/SPHK1/SEMA5A/KLF4/HDAC9/PLK2/SASH1/DDAH1/GREM1/ANGPTL4/VASH2/ZC3H12A/ZC3H12A/CCBE1/BMPER/HIPK1
GO:1902652	111	Up	2.21341e-15	4.05256e-13	secondary alcohol metabolic process	ABCA1/ACACA/ACADVL/ACAT2/ACLY/APOE/APOE/APOE/CAT/CYP51A1/DHCR7/DHCR7/DHCR24/DHCR24/DHCR24/FASN/FDFT1/FDFT1/FDPS/FGF1/HMGCR/HMGCR/HMGCS1/IDI1/INSIG1/LDLR/LEPR/LSS/LSS/MVD/MVD/MVD/MVK/MVK/NPC1/PPARD/MSMO1/SC5D/SCD/SORL1/SQLE/SREBF2/SREBF2/TM7SF2/TM7SF2/TM7SF2/VLDLR/CUBN/ACAA2/EBP/EBP/STARD3/NSDHL/LIMA1/HSD17B7/GPAM/ARV1/ARV1/DGAT2/PCSK9
GO:0019218	86	Up	2.6983e-15	4.79503e-13	regulation of steroid metabolic process	ACACA/ACADVL/AGT/AGTR1/APOE/APOE/ATP1A1/BMP6/CYP51A1/DHCR7/EGR1/FASN/FDFT1/FDPS/FGF1/HMGCR/HMGCS1/IDI1/IGFBP7/IL1B/INSIG1/LDLR/LSS/MVD/MVK/NFKB1/NFKB1/REST/SC5D/SCD/SNAI2/SQLE/SREBF2/TM7SF2/SF1/DDX20/GPAM/ARV1/DGAT2/STARD4
GO:0034508	52	Down	3.37561e-15	5.82727e-13	centromere complex assembly	CENPA/CENPA/CENPC/CENPC/CENPE/CENPF/CENPI/H3F3B/NPM1/RBBP7/HIST1H4I/HIST1H4A/HIST1H4D/HIST1H4F/HIST1H4C/HIST1H4H/HIST1H4B/HIST1H4E/HIST1H4L/OIP5/ITGB3BP/RSF1/MIS18A/MIS18BP1/HJURP/HJURP/CENPN/CENPN/KNL1/CENPK/CENPK/CENPH/CENPH/MIS12/CENPM/CENPO/CENPU/HIST4H4/CENPW/CENPW
GO:0002227	9	Down	5.86754e-15	9.84768e-13	innate immune response in mucosa	HIST1H2BG/HIST1H2BF/HIST1H2BE/HIST1H2BI/HIST1H2BC/HIST2H2BE/HIST1H2BJ/HIST1H2BK
GO:1902930	54	Up	1.23894e-14	2.02316e-12	regulation of alcohol biosynthetic process	ACACA/APOE/BMP6/CYP51A1/DHCR7/FASN/FDFT1/FDPS/FGF1/HMGCR/HMGCS1/HRH1/IDI1/IL1B/LSS/MVD/MVK/NFKB1/REST/SC5D/SCD/SQLE/SREBF2/TM7SF2/GPAM
GO:0010575	20	Up	1.88722e-14	3.00068e-12	positive regulation of vascular endothelial growth factor production	ADORA2B/BRCA1/C3/C5/CYP1B1/HIF1A/HIF1A/IL1A/IL1B/IL1B/IL6/IL6ST/PTGS2/EIF2AK3/SULF1/SULF2/CCBE1
GO:0045823	19	Up	1.9963e-14	3.09274e-12	positive regulation of heart contraction	ATP1A1/ATP2A2/EDN1/GCH1/HRC/PDE4D/RGS2/RGS4/SLC1A1
GO:1903524	32	Up	3.66498e-14	5.53595e-12	positive regulation of blood circulation	ATP1A1/ATP2A2/CAV1/CHRM3/EDN1/GCH1/GJA1/HRH1/HRC/ICAM1/PDE4D/PTGS2/RGS2/RGS4/SLC1A1
GO:2000352	19	Up	3.92176e-14	5.77934e-12	negative regulation of endothelial cell apoptotic process	ANGPT1/GAS6/ICAM1/NFE2L2/SERPINE1/TNFAIP3/SCG2/SEMA5A/ANGPTL4
GO:0000070	124	Down	9.30641e-14	1.33879e-11	mitotic sister chromatid segregation	BUB1B/CCNB1/CDC20/CDC20/CENPE/CENPE/CENPF/DUSP1/IK/INCENP/KIFC1/KIFC1/KIF22/MAD2L1/MAD2L1/MAD2L1/MAD2L1/NEK2/NUMA1/PLK1/PLK1/TTK/SMC1A/PRC1/BUB3/AURKB/AURKB/AURKB/TRIP13/KIF23/KIF23/ESPL1/ESPL1/DLGAP5/NCAPD2/NCAPD2/NCAPD2/KIF14/SMC4/SMC4/NDC80/NDC80/TACC3/SMC2/SPAG5/KIF2C/ZWINT/NCAPD3/NCAPD3/NCAPH/NCAPH/KIF4A/FBXO5/RACGAP1/NCAPH2/NUSAP1/CDCA8/NCAPG/NCAPG/MIS12/DSCC1/CDT1/SEH1L/KIF18A/HASPIN/PSRC1…
GO:0072577	38	Up	1.05027e-13	1.47575e-11	endothelial cell apoptotic process	ANGPT1/GAS6/ICAM1/ITGA4/MAP3K5/NFE2L2/SERPINE1/PRKCI/CCL2/THBS1/TNFAIP3/SCG2/SEMA5A/PDCD4/ANGPTL4/HIPK1
GO:0000819	143	Down	1.15583e-13	1.58716e-11	sister chromatid segregation	BUB1/BUB1B/CCNB1/CDC20/CDC20/CENPE/CENPE/CENPF/DDX11/DDX11/DUSP1/FEN1/IK/INCENP/KIFC1/KIFC1/KIF22/MAD2L1/MAD2L1/MAD2L1/MAD2L1/NEK2/NUMA1/PLK1/PLK1/PLK1/RAD51C/RAD51C/TTK/SMC1A/SMC1A/PRC1/SMC3/SMC3/BUB3/AURKB/AURKB/AURKB/TRIP13/KIF23/KIF23/ESPL1/ESPL1/DLGAP5/NCAPD2/NCAPD2/NCAPD2/KIF14/SMC4/SMC4/NDC80/NDC80/TACC3/SMC2/SPAG5/KIF2C/ZWINT/NCAPD3/NCAPD3/NCAPH/NCAPH/KIF4A/FBXO5/RACGAP1/NCAPH2/NUSAP1/CDC…
GO:0006953	17	Up	1.50392e-13	2.01926e-11	acute-phase response	ASS1/CEBPB/EDNRB/FN1/IL1A/IL1B/IL1B/IL6/PTGS2/STAT3
GO:0070431	10	Up	2.28689e-13	3.00378e-11	nucleotide-binding oligomerization domain containing 2 signaling pathway	HSPA1A/HSPA1B/NFKBIA/TLR4/TNFAIP3/PTPN22
GO:0048661	63	Up	2.56144e-13	3.29281e-11	positive regulation of smooth muscle cell proliferation	AGT/DNMT1/HBEGF/EDN1/EDN1/EREG/ERN1/FGF2/HMGCR/HMOX1/HTR1B/ID2/IGFBP5/IL6/ITGA2/JUN/MEF2D/MAP3K5/MMP9/PAK1/PDGFRB/PDGFRB/PTGS2/TGFBR2/TGM2/THBS1/NR4A3/NR4A3/ADAMTS1/HDAC4/NAMPT/FOXP1/FOXJ2
GO:2000351	34	Up	4.51907e-13	5.68838e-11	regulation of endothelial cell apoptotic process	ANGPT1/GAS6/ICAM1/ITGA4/NFE2L2/SERPINE1/PRKCI/CCL2/THBS1/TNFAIP3/SCG2/SEMA5A/PDCD4/ANGPTL4
GO:0030213	10	Up	7.85919e-13	9.69086e-11	hyaluronan biosynthetic process	AP2A1/AP2A1/CLTC/CLTC/HAS2/HAS2/HAS2/HAS2/HAS3/HAS3/HAS3/IL1B/NFKB1/CEMIP
GO:0050729	75	Up	8.53866e-13	1.03181e-10	positive regulation of inflammatory response	ADORA2B/AGT/AGTR1/C3/CD81/CEBPB/CTSC/FABP4/HLA-E/IL1B/IL1B/IL1B/IL6/IL6/IL6ST/ITGA2/LDLR/NFKBIA/SERPINE1/SERPINE1/PTGS2/TGM2/TLR4/TLR4/TNFRSF1A/TNFSF4/OSMR/PDCD4/NFKBIZ/NLRP10
GO:0046165	104	Up	9.09711e-13	1.07774e-10	alcohol biosynthetic process	ACACA/ACAT2/ACLY/APOE/BMP6/CYP51A1/DHCR7/DHCR7/DHCR24/DHCR24/DHCR24/DHFR/DHFR/FASN/FDFT1/FDFT1/FDPS/FGF1/FGF2/GCH1/GCH1/HMGCR/HMGCR/HMGCS1/HRH1/IDI1/IL1B/INSIG1/LSS/LSS/MVD/MVD/MVD/MVK/MVK/NFKB1/REST/MSMO1/SC5D/SCD/SQLE/SREBF2/TM7SF2/TM7SF2/TM7SF2/SPHK1/SPHK1/CACNA1H/ACAA2/EBP/EBP/NSDHL/IP6K2/ISYNA1/HSD17B7/IMPAD1/SPHK2/SPHK2/GPAM/ARV1
GO:0002526	64	Up	1.16738e-12	1.3564e-10	acute inflammatory response	ACVR1/ASS1/CFB/SERPING1/SERPING1/C1R/C1S/C3/C3/C5/CD59/CD59/CD59/CD81/CEBPB/CLU/EDNRB/F3/F3/FN1/B4GALT1/HLA-E/ICAM1/IL1A/IL1B/IL1B/IL1B/IL6/IL6/IL6ST/CD46/PPARG/PTGS2/STAT3/TNFSF4/VCAM1/VTN/OSMR/PTGES/SELENOS
GO:0002385	10	Down	1.53802e-12	1.75334e-10	mucosal immune response	HIST1H2BG/HIST1H2BF/HIST1H2BE/HIST1H2BI/HIST1H2BC/HIST2H2BE/HIST1H2BJ/OTUD7B/HIST1H2BK
GO:0030728	13	Up	1.87943e-12	2.10287e-10	ovulation	EREG/INHBA/PTGS2/RGS2/TNFAIP6/NRIP1/ADAMTS1
GO:0006636	31	Up	3.46516e-12	3.80664e-10	unsaturated fatty acid biosynthetic process	CD74/EDN1/IL1B/FADS1/FADS1/PTGIS/PTGIS/PTGS1/PTGS1/PTGS1/PTGS2/PTGS2/PTGS2/PTGS2/SCD/FADS2/PTGES/PTGES/PNPLA8/ELOVL2/ELOVL5
GO:1904035	57	Up	3.82093e-12	4.12252e-10	regulation of epithelial cell apoptotic process	ANGPT1/GAS6/HMOX1/ICAM1/IL6/ITGA4/NFE2L2/SERPINE1/PRKCI/SORT1/CCL2/SFRP4/SRSF6/THBS1/TNFAIP3/WFS1/SCG2/CFLAR/SEMA5A/PDCD4/ANGPTL4
GO:0060452	4	Up	4.36743e-12	4.62948e-10	positive regulation of cardiac muscle contraction	RGS2
GO:0035924	44	Up	5.11001e-12	5.32322e-10	cellular response to vascular endothelial growth factor stimulus	ERN1/FOXC1/FLT1/FLT1/GAB1/GAB1/GAS1/NR4A1/HSPB1/MYO1C/NOTCH1/PDGFRB/PRKD1/PRKD1/MAP2K3/VCAM1/NRP2/SPHK1/MAPKAPK2/SPRY2/ADGRA2/DLL4/ADAMTS12/CCBE1
GO:0010574	23	Up	5.31876e-12	5.44677e-10	regulation of vascular endothelial growth factor production	ADORA2B/BRCA1/C3/C5/CYP1B1/HIF1A/HIF1A/IL1A/IL1B/IL1B/IL6/IL6/IL6ST/PTGS2/SARS/EIF2AK3/SULF1/SULF2/CCBE1
GO:0043044	68	Down	5.67609e-12	5.71583e-10	ATP-dependent chromatin remodeling	ACTB/CENPA/CENPC/CENPI/HNRNPC/NASP/NPM1/PTMA/RBBP7/SMARCD2/SMARCE1/HIST1H4I/HIST1H4A/HIST1H4D/HIST1H4F/HIST1H4C/HIST1H4H/HIST1H4B/HIST1H4E/HIST1H4L/OIP5/ITGB3BP/RSF1/MIS18A/MIS18BP1/HJURP/HJURP/CENPN/KNL1/CENPK/CENPH/CENPM/CENPO/CENPU/ANP32E/HIST4H4/CENPW
GO:0007059	238	Down	7.42173e-12	7.35116e-10	chromosome segregation	SLC25A5/BIRC5/BRCA1/BUB1/BUB1/BUB1B/CCNB1/CDC20/CDC20/CENPC/CENPE/CENPE/CENPF/CENPF/CENPF/RCC1/CSNK2A2/DDX11/DDX11/DYNC1H1/DUSP1/ECT2/FANCD2/FEN1/IK/INCENP/INCENP/KIFC1/KIFC1/KIF22/MAD2L1/MAD2L1/MAD2L1/MAD2L1/NEK2/NEK2/NEK2/NUMA1/NUMA1/PLK1/PLK1/PLK1/PLK1/RAD51C/RAD51C/TOP2A/TTK/UBE2B/USP9X/SMC1A/SMC1A/PRC1/SMC3/SMC3/BUB3/BUB3/AURKB/AURKB/AURKB/TRIP13/TRIP13/KIF23/KIF23/ESPL1/ESPL1/ESPL1/DLGAP5/N…
GO:0010573	25	Up	7.71318e-12	7.51662e-10	vascular endothelial growth factor production	ADORA2B/BRCA1/C3/C5/CYP1B1/HIF1A/HIF1A/IL1A/IL1B/IL1B/IL6/IL6/IL6ST/PTGS2/SARS/EIF2AK3/SULF1/SULF2/CCBE1
GO:1904036	28	Up	9.58535e-12	9.19281e-10	negative regulation of epithelial cell apoptotic process	ANGPT1/GAS6/HMOX1/ICAM1/NFE2L2/SERPINE1/SRSF6/TNFAIP3/WFS1/SCG2/CFLAR/SEMA5A/ANGPTL4
GO:0045834	91	Up	9.79391e-12	9.24607e-10	positive regulation of lipid metabolic process	AGT/AGTR1/APOE/BMP6/CAPN2/CD81/CPT1A/FABP3/ACSL3/FGF1/FGF2/FLT1/IL1B/IL1B/IL1B/LDLR/PDGFRB/PPARG/PRKD1/PTGS2/TNFRSF1A/NR4A3/IRS2/ATG14/SPHK2/ELOVL5/DGAT2/STARD4/RDH10
GO:0002673	38	Up	1.04984e-11	9.75864e-10	regulation of acute inflammatory response	CFB/SERPING1/SERPING1/C1R/C1S/C3/C3/C5/CD59/CD59/CD59/CD81/CLU/EDNRB/HLA-E/IL1B/IL1B/IL6/IL6ST/CD46/PPARG/PTGS2/VTN/OSMR/SELENOS
GO:0019216	288	Up	1.3891e-11	1.26396e-09	regulation of lipid metabolic process	ABCA1/ACACA/ACADVL/PLIN2/AGT/AGT/AGTR1/APOE/APOE/APOE/ATP1A1/BBS4/BMP6/BRCA1/C3/CAPN2/CAV1/CD36/CD81/CISH/CPT1A/CPT1A/CYP51A1/DHCR7/EGR1/FABP3/FABP3/FABP3/ACSL1/ACSL3/FASN/FDFT1/FDPS/FGF1/FGF2/FHL2/FLT1/HMGCR/HMGCS1/ID2/IDI1/IGFBP7/IL1B/IL1B/IL1B/INSIG1/EIF6/LDLR/LDLR/FADS1/LSS/MVD/MVK/NFKB1/NFKB1/NPAS2/PDGFRB/PDK2/PDK2/PDK4/PDK4/PDK4/PIK3R1/PPARG/MED1/PPP2R5A/PRKD1/PTGS2/RBL1/REST/SC5D/SCD/SNAI2…
GO:0045765	213	Up	1.40162e-11	1.26396e-09	regulation of angiogenesis	ACVRL1/AGT/AGTR1/AQP1/ADGRB2/BRCA1/C3/C5/CHI3L1/CYP1B1/E2F2/EPHA2/EPHA2/F3/FGF1/FGF1/FGF2/FGF2/FGF2/FGF2/FOXC1/FLT1/GAB1/GATA6/HHEX/HIF1A/HIF1A/HK2/HMOX1/HMOX1/HMOX1/HSPB1/HSPG2/ID1/IL1A/IL1B/IL1B/IL6/CXCL8/JAK1/NFE2L2/NGFR/NOTCH1/SERPINE1/SERPINE1/PGK1/PIK3C2A/PML/PPARG/PRKD1/PRKD1/PTGIS/PTGS2/PTN/ROCK1/SARS/CCL11/STAT3/STIM1/TGFBR2/THBS1/THBS1/THBS1/THBS2/TNFAIP3/XBP1/XBP1/ADAM12/RECK/SPHK1/SEM…
GO:0098813	186	Down	1.68921e-11	1.50091e-09	nuclear chromosome segregation	BUB1/BUB1B/CCNB1/CDC20/CDC20/CENPE/CENPE/CENPF/CENPF/DDX11/DDX11/DYNC1H1/DUSP1/ECT2/FANCD2/FEN1/IK/INCENP/KIFC1/KIFC1/KIF22/MAD2L1/MAD2L1/MAD2L1/MAD2L1/NEK2/NEK2/NUMA1/PLK1/PLK1/PLK1/PLK1/RAD51C/RAD51C/TTK/UBE2B/SMC1A/SMC1A/PRC1/SMC3/SMC3/BUB3/BUB3/AURKB/AURKB/AURKB/TRIP13/TRIP13/KIF23/KIF23/ESPL1/ESPL1/ESPL1/DLGAP5/NCAPD2/NCAPD2/NCAPD2/KIF14/SMC4/SMC4/SMC4/NDC80/NDC80/TACC3/SMC2/SMC2/SPAG5/KIF2C…
GO:0030198	245	Up	2.01255e-11	1.7623e-09	extracellular matrix organization	AEBP1/ACAN/ACAN/AGT/AGT/APBB2/CAPN2/COL3A1/COL3A1/COL3A1/COL8A1/COL11A1/COL12A1/VCAN/CTSK/CYP1B1/DPP4/FBN1/FBN2/FGF2/FOXC1/FMOD/FN1/GAS6/B4GALT1/HAS2/HAS2/HAS3/HSPG2/ICAM1/IL6/ITGA6/ITGA1/ITGA2/ITGA3/ITGA4/ITGAV/ITGB5/LAMA2/LAMA4/LAMB2/LAMB2/LAMC2/LAMC2/LRP1/LUM/LUM/MELTF/MMP9/MMP11/MMP11/MMP16/MYO1E/NFKB2/NID1/NID1/NOTCH1/TNFRSF11B/SERPINE1/HTRA1/PTX3/SPP1/TGFBR1/THBS1/TIMP2/ICAM5/TNFRSF1A/TNXB/…
GO:1904019	75	Up	2.12855e-11	1.83724e-09	epithelial cell apoptotic process	ANGPT1/BID/E2F2/GAS6/HMOX1/ICAM1/IL6/ITGA4/KRT18/MAP3K5/NFE2L2/SERPINE1/PRKCI/SORT1/CCL2/SFRP4/SRSF6/STK3/TGFBR2/THBS1/TNFAIP3/WFS1/SCG2/CFLAR/SEMA5A/PDCD4/ANGPTL4/HIPK1
GO:0043062	274	Up	2.32653e-11	1.97984e-09	extracellular structure organization	ABCA1/ABCA1/AEBP1/ACAN/ACAN/AGT/AGT/AGT/AGTR1/APBB2/APOE/APOE/APOE/APOE/CAPN2/CD36/COL3A1/COL3A1/COL3A1/COL8A1/COL11A1/COL12A1/VCAN/CTSK/CYP1B1/DPP4/ACSL3/FBN1/FBN2/FGF2/FOXC1/FMOD/FN1/GAS6/B4GALT1/HAS2/HAS2/HAS3/HAS3/HSPG2/ICAM1/IL6/ITGA6/ITGA1/ITGA2/ITGA3/ITGA4/ITGAV/ITGB5/LAMA2/LAMA4/LAMB2/LAMB2/LAMC2/LAMC2/LRP1/LUM/LUM/MELTF/MMP9/MMP11/MMP11/MMP16/MYO1E/NFKB2/NID1/NID1/NOTCH1/TNFRSF11B/SERPIN…
GO:0000022	7	Down	3.19269e-11	2.6792e-09	mitotic spindle elongation	NUMA1/PRC1/AURKB/AURKB/KIF23/KIF23/KIF4A/RACGAP1
GO:0051004	13	Up	3.28833e-11	2.72165e-09	regulation of lipoprotein lipase activity	PCSK6/SORT1/HDAC9/ANGPTL4
GO:0008202	200	Up	4.04818e-11	3.30529e-09	steroid metabolic process	ABCA1/ACACA/ACADVL/ACAT2/ACLY/AGT/AGTR1/APOE/APOE/APOE/STS/ATP1A1/BMP6/CAT/CYP1B1/CYP1B1/CYP51A1/CYP51A1/DHCR7/DHCR7/DHCR24/DHCR24/DHCR24/EGR1/FASN/FDFT1/FDFT1/FDPS/FGF1/HMGCR/HMGCR/HMGCS1/HSD17B4/HSD17B4/IDI1/IGFBP7/IL1B/INSIG1/LDLR/LEPR/LSS/LSS/MVD/MVD/MVD/MVK/MVK/NFKB1/NFKB1/NPC1/NPC1/ATP8B1/PPARD/MED1/LGMN/REST/MSMO1/SC5D/SCD/SNAI2/SORL1/SPP1/SQLE/SQLE/SQLE/SREBF2/SREBF2/TM7SF2/TM7SF2/TM7SF2/…
GO:0046320	24	Up	4.88438e-11	3.93485e-09	regulation of fatty acid oxidation	ACADVL/CPT1A/FABP3/PDK4/PPARG/NR4A3/IRS2/PRKAG2/LONP2/DGAT2
GO:0036499	19	Up	5.56976e-11	4.42796e-09	PERK-mediated unfolded protein response	ATF3/DDIT3/HSPA5/CXCL8/NFE2L2/NFE2L2/CCL2/EIF2AK3/HERPUD1/PPP1R15A/PPP1R15B
GO:1905953	27	Up	5.89433e-11	4.62514e-09	negative regulation of lipid localization	ABCA1/IL6/ITGAV/NFKB1/NFKBIA/PPARG/SREBF2/THBS1/IRS2/PLA2R1/OSBPL8/PCSK9
GO:0060191	53	Up	1.06572e-10	8.25527e-09	regulation of lipase activity	ABL2/AGT/AGTR1/BDNF/LPAR1/FGF2/FLT1/LRP1/PCSK6/PDGFRB/RGS2/SORT1/HDAC9/PLA2R1/ANGPTL4
GO:0019731	12	Down	1.08392e-10	8.28992e-09	antibacterial humoral response	HLA-E/HIST1H2BG/HIST1H2BF/HIST1H2BE/HIST1H2BI/HIST1H2BC/HIST2H2BE/HIST1H2BJ/HIST1H2BK
GO:0006694	127	Up	1.86241e-10	1.40658e-08	steroid biosynthetic process	ACACA/ACAT2/ACLY/APOE/ATP1A1/BMP6/CYP51A1/CYP51A1/DHCR7/DHCR7/DHCR24/DHCR24/DHCR24/EGR1/FASN/FDFT1/FDFT1/FDPS/FGF1/HMGCR/HMGCR/HMGCS1/HSD17B4/IDI1/IGFBP7/IL1B/INSIG1/LSS/LSS/MVD/MVD/MVD/MVK/MVK/NFKB1/NFKB1/MED1/REST/MSMO1/SC5D/SCD/SNAI2/SQLE/SQLE/SQLE/SREBF2/TM7SF2/TM7SF2/TM7SF2/SF1/CACNA1H/TSPOAP1/ACAA2/EBP/EBP/STARD3/STARD3/DDX20/NSDHL/PRKAG2/HSD17B7/HSD17B7/GPAM/ARV1/OSBPL7/STARD4
GO:0019915	48	Up	1.94327e-10	1.44954e-08	lipid storage	ABCA1/PLIN2/APOE/C3/CAV1/CD36/CD36/IL1B/IL6/ITGAV/NFKB1/NFKBIA/PPARG/SREBF2/NRIP1/DYSF/HILPDA/ZC3H12A/DGAT2/OSBPL8/STARD4
GO:0015908	56	Up	2.28972e-10	1.68713e-08	fatty acid transport	ACACA/PLIN2/APOE/BDKRB2/SLC25A20/CD36/CPT1A/EDN1/EPRS/EPRS/FABP4/FABP3/ACSL1/ACSL3/ACSL4/IL1B/PPARD/PPARG/MAP2K6/THBS1/IRS2/NCOR1/PLA2R1/PNPLA8/PRKAG2
GO:0006986	149	Up	2.53266e-10	1.84365e-08	response to unfolded protein	ACADVL/ATF3/CCND1/ATF6B/ATF6B/DDIT3/DDIT3/DDX11/ERN1/ERN1/ERN1/GFPT1/DNAJB2/DNAJA1/HSPA1A/HSPA1A/HSPA5/HSPA5/HSPB1/HSP90AA1/DNAJB1/CXCL8/DNAJB9/DNAJB9/NFE2L2/NFE2L2/PIK3R1/DNAJC3/CCL2/SHC1/SRPRA/SSR1/THBS1/TLN1/WFS1/WFS1/XBP1/XBP1/XBP1/MANF/STC2/EIF2AK3/EIF2AK3/BAG3/EDEM1/HERPUD1/HERPUD1/TATDN2/BCL2L11/CTDSP2/HYOU1/HSPH1/DNAJB4/FICD/FICD/PPP1R15A/HSPB7/CXXC1/FKBP14/SELENOS/TSPYL2/DERL1/DERL1/SYVN…
GO:0030049	25	Down	2.67097e-10	1.89859e-08	muscle filament sliding	ACTA1/ACTC1/ACTN2/DMD/MYH3/MYH7/MYH8/MYH8/MYL1/MYL1/MYL4/TNNC2/TNNC1/TNNC1/TNNI1/TNNT1/TNNT2/TNNT2/TNNT2/TNNT3/MYL6B
GO:0033275	25	Down	2.67097e-10	1.89859e-08	actin-myosin filament sliding	ACTA1/ACTC1/ACTC1/ACTN2/DMD/MYH3/MYH7/MYH8/MYH8/MYL1/MYL1/MYL4/TNNC2/TNNC1/TNNC1/TNNI1/TNNT1/TNNT2/TNNT2/TNNT2/TNNT3/MYL6B
GO:0072540	3	Up	2.77585e-10	1.9502e-08	T-helper 17 cell lineage commitment	IL6/STAT3
GO:1905952	84	Up	2.82134e-10	1.95937e-08	regulation of lipid localization	ABCA1/ABCA1/ABCA2/AGT/AGTR1/ANXA2/APOE/APOE/BMP6/C3/CD36/EDN1/EPRS/FABP3/IL1B/IL6/ITGAV/LRP1/LRP1/NFKB1/NFKBIA/PPARG/PPARG/MAP2K6/SPP1/SREBF2/THBS1/IRS2/LIPG/NCOR1/NCOR1/KDM5B/PLA2R1/HILPDA/ATP8A2/ARV1/ZC3H12A/OSBPL8/C1QTNF1/PCSK9
GO:0070741	28	Up	3.05015e-10	2.0942e-08	response to interleukin-6	CHI3L1/ICAM1/IL6/IL6/IL6ST/IL6ST/JAK1/NFKB1/PTGIS/SELPLG/STAT3/STAT3/STAT3/SOCS3/SBNO2/PID1
GO:0030261	27	Down	3.50808e-10	2.38155e-08	chromosome condensation	CCNB1/CDK1/H3F3B/TOP2A/NCAPD2/NCAPD2/NCAPD2/SMC4/SMC4/SMC2/SMC2/ACIN1/NCAPD3/NCAPD3/NCAPH/NCAPH/NCAPH/NCAPH2/NUSAP1/NCAPG2/NCAPG/NCAPG/CDCA5
GO:0097242	25	Up	3.61213e-10	2.42494e-08	amyloid-beta clearance	APOE/APOE/C3/CD36/CLU/CLTC/CYP51A1/HMGCR/IGF1R/LDLR/LRP1/LRP1/LRP1/LRP1/LRP1/ROCK1/SRF/PICALM/PICALM/RAB11B
GO:0051983	85	Down	4.22315e-10	2.80399e-08	regulation of chromosome segregation	BUB1/BUB1/BUB1B/CCNB1/CDC20/CENPE/CENPF/CSNK2A2/DDX11/DYNC1H1/DUSP1/ECT2/FEN1/IK/MAD2L1/MAD2L1/MAD2L1/NEK2/NUMA1/PLK1/PLK1/TTK/AURKB/AURKB/TRIP13/ESPL1/DLGAP5/NDC80/TACC3/SPAG5/KIF2C/FBXO5/RACGAP1/CDT1/KLHL22/KNSTRN/CDCA5
GO:2001239	32	Up	4.87288e-10	3.20021e-08	regulation of extrinsic apoptotic signaling pathway in absence of ligand	FYN/GDNF/HSPA1A/HSPA1B/IL1A/IL1B/INHBA/MCL1/SNAI2/SRPX/UNC5B
GO:0046889	50	Up	6.1157e-10	3.97323e-08	positive regulation of lipid biosynthetic process	APOE/BMP6/CAPN2/FABP3/ACSL3/FGF1/IL1B/IL1B/LDLR/PTGS2/TNFRSF1A/SPHK2/ELOVL5/DGAT2/STARD4/RDH10
GO:0007091	45	Down	7.22835e-10	4.54934e-08	metaphase/anaphase transition of mitotic cell cycle	BUB1B/CCNB1/CDC20/CENPE/CENPF/DUSP1/IK/MAD2L1/MAD2L1/MAD2L1/PLK1/PLK1/TTK/AURKB/TRIP13/ESPL1/DLGAP5/NDC80/TACC3/FBXO5/CDT1/KLHL22
GO:0010965	45	Down	7.22835e-10	4.54934e-08	regulation of mitotic sister chromatid separation	BUB1B/CCNB1/CDC20/CENPE/CENPF/DUSP1/IK/MAD2L1/MAD2L1/MAD2L1/PLK1/PLK1/TTK/AURKB/TRIP13/ESPL1/DLGAP5/NDC80/TACC3/FBXO5/CDT1/KLHL22
GO:0044784	45	Down	7.22835e-10	4.54934e-08	metaphase/anaphase transition of cell cycle	BUB1B/CCNB1/CDC20/CENPE/CENPF/DUSP1/IK/MAD2L1/MAD2L1/MAD2L1/PLK1/PLK1/TTK/AURKB/TRIP13/ESPL1/DLGAP5/NDC80/TACC3/FBXO5/CDT1/KLHL22
GO:0045989	6	Up	8.52945e-10	5.31288e-08	positive regulation of striated muscle contraction	ATP1A1/RGS2
GO:0051231	8	Down	8.76379e-10	5.40314e-08	spindle elongation	NUMA1/PRC1/AURKB/AURKB/KIF23/KIF23/KIF4A/RACGAP1
GO:0042026	18	Up	1.01882e-09	6.21789e-08	protein refolding	FKBP1A/DNAJB2/HSPA1A/HSPA1A/HSPA1B/HSPA1B/HSPA6/HSP90AA1
GO:0045653	15	Down	1.06074e-09	6.40902e-08	negative regulation of megakaryocyte differentiation	HIST1H4I/HIST1H4A/HIST1H4D/HIST1H4F/HIST1H4C/HIST1H4H/HIST1H4B/HIST1H4E/HIST1H4L/HIST4H4
GO:0015909	40	Up	1.11685e-09	6.68121e-08	long-chain fatty acid transport	ACACA/PLIN2/APOE/BDKRB2/SLC25A20/CD36/CPT1A/EPRS/EPRS/FABP4/FABP3/ACSL1/ACSL3/PPARG/THBS1/IRS2/PLA2R1/PNPLA8/PRKAG2
GO:0015718	80	Up	1.16255e-09	6.88641e-08	monocarboxylic acid transport	ACACA/PLIN2/APBA1/APOE/BDKRB2/SLC25A20/CD36/CPT1A/EDN1/EPRS/EPRS/FABP4/FABP3/ACSL1/ACSL3/ACSL4/IL1B/ATP8B1/PPARD/PPARG/MAP2K6/SLC16A2/THBS1/IRS2/ABCC3/ABCC3/SLC16A3/NCOR1/PLA2R1/PNPLA8/PRKAG2/EMB
GO:0008608	27	Down	1.21015e-09	7.09877e-08	attachment of spindle microtubules to kinetochore	CCNB1/CENPE/ECT2/NEK2/BUB3/AURKB/NDC80/SPAG5/KIF2C/RACGAP1/KNL1/MIS12/CDT1/SEH1L/KNSTRN/CHAMP1
GO:0055090	14	Up	1.28011e-09	7.34217e-08	acylglycerol homeostasis	APOE/XBP1/MED13/ANGPTL4/DGAT2
GO:0070328	14	Up	1.28011e-09	7.34217e-08	triglyceride homeostasis	APOE/XBP1/MED13/ANGPTL4/DGAT2
GO:0070542	60	Up	1.2881e-09	7.34217e-08	response to fatty acid	ACACA/ADCY6/ASS1/CAT/CCNB1/CD36/CPT1A/EDN1/FABP3/ACSL1/ID3/LDLR/NFATC4/PDK4/PPARG/PTGFR/PTGS2/TNFSF4/CLDN1/GNG2/PID1/ZC3H12A/DGAT2
GO:0001660	5	Up	1.3421e-09	7.57846e-08	fever generation	EDNRB/IL1A/IL1B/IL1B/PTGS2
GO:0035743	10	Up	1.64983e-09	9.22986e-08	CD4-positive, alpha-beta T cell cytokine production	CD81/IL1B/IL1R1/IL6/IL18R1
GO:1903053	33	Up	1.70736e-09	9.46411e-08	regulation of extracellular matrix organization	AEBP1/AGT/AGT/DPP4/HAS2/IL6/LRP1/MELTF/NOTCH1/TNFRSF1A/CFLAR/PDPN/EMILIN1/COLGALT1/ANTXR1
GO:0071459	21	Down	1.77889e-09	9.77094e-08	protein localization to chromosome, centromeric region	BUB1B/CDK1/CENPA/IK/TTK/BUB3/AURKB/NDC80/KNL1/CDT1/HASPIN/CHAMP1
GO:0042632	47	Up	1.87151e-09	1.01871e-07	cholesterol homeostasis	ABCA1/ABCA1/ABCA2/APOE/APOE/CAV1/CAV1/FABP4/FABP3/INSIG1/LDLR/LDLR/LDLR/NPC1/NPC1/NPC1/SREBF2/XBP1/MALL/LIPG/HDAC9/MED13/MYLIP/LIMA1/DGAT2/PCSK9
GO:0051306	47	Down	1.95173e-09	1.05289e-07	mitotic sister chromatid separation	BUB1B/CCNB1/CDC20/CENPE/CENPF/DUSP1/IK/MAD2L1/MAD2L1/MAD2L1/PLK1/PLK1/TTK/AURKB/TRIP13/ESPL1/DLGAP5/NDC80/TACC3/FBXO5/CDT1/KLHL22
GO:0045429	30	Up	2.29502e-09	1.22712e-07	positive regulation of nitric oxide biosynthetic process	AGT/ASS1/CD36/CLU/EDN1/HSP90AA1/ICAM1/IL1B/PKD2/PTGS2/PTX3/TLR4/KLF4/DDAH1
GO:1905818	48	Down	2.36287e-09	1.25232e-07	regulation of chromosome separation	BUB1B/CCNB1/CDC20/CENPE/CENPF/CSNK2A2/DUSP1/IK/MAD2L1/MAD2L1/MAD2L1/NUMA1/PLK1/PLK1/TTK/AURKB/TRIP13/ESPL1/DLGAP5/NDC80/TACC3/FBXO5/CDT1/KLHL22
GO:0033045	66	Down	2.53623e-09	1.33251e-07	regulation of sister chromatid segregation	BUB1/BUB1B/CCNB1/CDC20/CENPE/CENPF/DDX11/DUSP1/FEN1/IK/MAD2L1/MAD2L1/MAD2L1/NUMA1/PLK1/PLK1/TTK/AURKB/TRIP13/ESPL1/DLGAP5/NDC80/TACC3/FBXO5/CDT1/KLHL22/CDCA5
GO:0030195	27	Up	3.00843e-09	1.53705e-07	negative regulation of blood coagulation	APOE/SERPING1/EDN1/SERPINE1/SERPINE1/SERPINE1/SERPINB2/SERPINE2/SERPINE2/SERPINE2/PLAT/PLAUR/THBS1/VTN/SH2B3/UBASH3B/C1QTNF1
GO:1900047	27	Up	3.00843e-09	1.53705e-07	negative regulation of hemostasis	APOE/SERPING1/EDN1/SERPINE1/SERPINE1/SERPINE1/SERPINB2/SERPINE2/SERPINE2/SERPINE2/PLAT/PLAUR/THBS1/VTN/SH2B3/UBASH3B/C1QTNF1
GO:0035966	162	Up	3.02564e-09	1.53705e-07	response to topologically incorrect protein	ACADVL/ATF3/CCND1/CLU/ATF6B/ATF6B/DDIT3/DDIT3/DDX11/ERN1/ERN1/ERN1/GFPT1/DNAJB2/DNAJA1/HSPA1A/HSPA1A/HSPA5/HSPA5/HSPB1/HSP90AA1/DNAJB1/CXCL8/DNAJB9/DNAJB9/NFE2L2/NFE2L2/PIK3R1/DNAJC3/CCL2/SHC1/SRPRA/SSR1/THBS1/TLN1/WFS1/WFS1/XBP1/XBP1/XBP1/MANF/STC2/EIF2AK3/EIF2AK3/BAG3/EDEM1/HERPUD1/HERPUD1/TATDN2/BCL2L11/CTDSP2/HYOU1/HSPH1/DNAJB4/FICD/FICD/PPP1R15A/SDF2L1/HSPB7/CXXC1/FKBP14/SELENOS/TSPYL2/DERL1…
GO:0002726	13	Up	3.0273e-09	1.53705e-07	positive regulation of T cell cytokine production	CD81/IL1B/IL1R1/IL6/TNFSF4/IL18R1
GO:0010876	227	Up	3.22508e-09	1.62383e-07	lipid localization	ABCA1/ABCA1/ABCA1/ABCA2/ACACA/PLIN2/AGT/AGTR1/ANXA2/APOE/APOE/APOE/BDKRB2/BMP6/C3/SLC25A20/CAV1/CAV1/CD36/CD36/CD36/CD36/SCARB2/CLU/CPT1A/EDN1/EPRS/EPRS/FABP4/FABP3/ACSL1/ACSL3/ACSL4/IL1B/IL1B/IL6/INHBA/ITGAV/LDLR/LDLR/LDLR/LRP1/LRP1/ABCC1/NFKB1/NFKBIA/NPC1/NPC1/ATP8B1/ATP8B1/ATP8B1/PPARD/PPARG/PPARG/PPARG/MAP2K6/SORL1/SPP1/SREBF2/THBS1/UGCG/VLDLR/NRIP1/DYSF/IRS2/ABCC3/ABCC3/LIPG/LIPG/NCOR1/NCOR1…
GO:0055092	48	Up	3.28127e-09	1.63846e-07	sterol homeostasis	ABCA1/ABCA1/ABCA2/APOE/APOE/CAV1/CAV1/FABP4/FABP3/INSIG1/LDLR/LDLR/LDLR/NPC1/NPC1/NPC1/SREBF2/XBP1/MALL/LIPG/HDAC9/MED13/MYLIP/LIMA1/DGAT2/PCSK9
GO:1904407	31	Up	3.39283e-09	1.68028e-07	positive regulation of nitric oxide metabolic process	AGT/ASS1/CD36/CLU/EDN1/HSP90AA1/ICAM1/IL1B/PKD2/PTGS2/PTX3/TLR4/KLF4/DDAH1
GO:1901099	22	Up	3.534e-09	1.72197e-07	negative regulation of signal transduction in absence of ligand	FYN/GDNF/HSPA1A/HSPA1B/IL1A/IL1B/MCL1/SNAI2/UNC5B
GO:2001240	22	Up	3.534e-09	1.72197e-07	negative regulation of extrinsic apoptotic signaling pathway in absence of ligand	FYN/GDNF/HSPA1A/HSPA1B/IL1A/IL1B/MCL1/SNAI2/UNC5B
GO:0035296	67	Up	3.61617e-09	1.72339e-07	regulation of tube diameter	ADCY6/ADORA2B/AGT/AGT/AGT/AGTR1/AGTR1/AGTR1/APOE/ATP2B1/BBS2/BDKRB2/BDKRB2/CAV1/CAV1/CHRM3/EDN1/EDN1/EDN1/EDNRB/EDNRB/GCH1/GJA1/HMGCR/HMOX1/HRH1/HTR1B/HTR7/ICAM1/ITGA1/PIK3C2A/PPARD/PTGS2/RGS2/ROCK1/SOD2/WDR35
GO:0097746	67	Up	3.61617e-09	1.72339e-07	regulation of blood vessel diameter	ADCY6/ADORA2B/AGT/AGT/AGT/AGTR1/AGTR1/AGTR1/APOE/ATP2B1/BBS2/BDKRB2/BDKRB2/CAV1/CAV1/CHRM3/EDN1/EDN1/EDN1/EDNRB/EDNRB/GCH1/GJA1/HMGCR/HMOX1/HRH1/HTR1B/HTR7/ICAM1/ITGA1/PIK3C2A/PPARD/PTGS2/RGS2/ROCK1/SOD2/WDR35
GO:0061844	16	Down	3.62249e-09	1.72339e-07	antimicrobial humoral immune response mediated by antimicrobial peptide	HMGN2/HIST1H2BG/HIST1H2BF/HIST1H2BE/HIST1H2BI/HIST1H2BC/HIST2H2BE/HIST1H2BJ/HIST1H2BK
GO:0006342	74	Down	3.87318e-09	1.82826e-07	chromatin silencing	DNMT1/EZH2/H3F3B/HMGB1/HMGA1/SUV39H1/SUV39H1/UBE2B/HIST1H4I/HIST1H3A/HIST1H3C/HIST1H3E/HIST1H3I/HIST1H3G/HIST1H3J/HIST1H3H/HIST1H3B/HIST1H4A/HIST1H4D/HIST1H4F/HIST1H4C/HIST1H4H/HIST1H4B/HIST1H4E/HIST1H4L/HIST1H3F/HDAC5/TRIM28/TRIM28/MORC2/UBR2/ASF1A/TET1/HIST4H4/HIST2H3D
GO:0045933	25	Up	4.05594e-09	1.89568e-07	positive regulation of muscle contraction	ATP1A1/CHRM3/EDN1/ITGA2/PTGS2/RGS2/SRF/SPHK1/NPNT
GO:0035150	72	Up	4.11012e-09	1.89568e-07	regulation of tube size	ADCY6/ADORA2B/AGT/AGT/AGT/AGTR1/AGTR1/AGTR1/APOE/ATP2B1/BBS2/BDKRB2/BDKRB2/CAV1/CAV1/CHRM3/EDN1/EDN1/EDN1/EDNRB/EDNRB/FOXC1/GCH1/GJA1/GCLM/HMGCR/HMOX1/HRH1/HTR1B/HTR7/ICAM1/ITGA1/PIK3C2A/PPARD/PTGS2/RGS2/ROCK1/SOD2/WDR35
GO:0050880	72	Up	4.11012e-09	1.89568e-07	regulation of blood vessel size	ADCY6/ADORA2B/AGT/AGT/AGT/AGTR1/AGTR1/AGTR1/APOE/ATP2B1/BBS2/BDKRB2/BDKRB2/CAV1/CAV1/CHRM3/EDN1/EDN1/EDN1/EDNRB/EDNRB/FOXC1/GCH1/GJA1/GCLM/HMGCR/HMOX1/HRH1/HTR1B/HTR7/ICAM1/ITGA1/PIK3C2A/PPARD/PTGS2/RGS2/ROCK1/SOD2/WDR35
GO:0048660	102	Up	4.23288e-09	1.9375e-07	regulation of smooth muscle cell proliferation	AGT/CDKN1B/CNN1/DNMT1/HBEGF/EDN1/EDN1/EREG/ERN1/FGF2/HMGCR/HMOX1/HMOX1/HTR1B/ID2/IGFBP5/IGFBP5/IL6/ITGA2/JUN/MEF2D/MAP3K5/MMP9/NPR3/OGN/PAK1/PDGFRB/PDGFRB/PPARD/PPARG/PPARG/PRKDC/PTGIR/PTGS2/SOD2/TGFBR2/TGM2/THBS1/TNFAIP3/SF1/NR4A3/NR4A3/NR4A3/KLF4/ADAMTS1/HDAC4/NAMPT/TRIB1/FOXP1/PDCD4/FOXJ2/NDRG4
GO:0002548	26	Up	4.55545e-09	2.06948e-07	monocyte chemotaxis	DUSP1/FLT1/HMGB1/IL6/LGALS3/NBL1/SERPINE1/LGMN/CCL2/CXCL12/GREM1
GO:0032365	31	Up	4.60413e-09	2.07598e-07	intracellular lipid transport	ABCA1/ABCA2/ACACA/ANXA2/SLC25A20/CPT1A/FABP3/LDLR/NPC1/PRKAG2/ARV1/STARD4/PCSK9
GO:0042089	62	Up	4.84372e-09	2.16783e-07	cytokine biosynthetic process	CEBPB/EGR1/EREG/EREG/HMOX1/HSPB1/IL1A/IL1B/IL1B/IL1RAP/IL6/INHBA/IRF1/IRF7/NFKB1/MAP2K3/STAT3/THBS1/TLR4/TLR4/BCL10/BCL10/MAPKAPK2/KLF4/AKAP12/NOD1/IGF2BP2/TRIB2/ERRFI1
GO:0042035	57	Up	5.37629e-09	2.3885e-07	regulation of cytokine biosynthetic process	CEBPB/EGR1/EREG/EREG/HMOX1/HSPB1/IL1A/IL1B/IL1B/IL6/INHBA/IRF1/NFKB1/MAP2K3/STAT3/THBS1/TLR4/TLR4/BCL10/MAPKAPK2/KLF4/AKAP12/IGF2BP2/TRIB2/ERRFI1
GO:0042107	63	Up	5.71415e-09	2.52006e-07	cytokine metabolic process	CEBPB/EGR1/EREG/EREG/HMOX1/HSPB1/IL1A/IL1B/IL1B/IL1RAP/IL6/INHBA/IRF1/IRF7/NFKB1/MAP2K3/STAT3/THBS1/TLR4/TLR4/BCL10/BCL10/MAPKAPK2/KLF4/AKAP12/NOD1/IGF2BP2/TRIB2/ERRFI1
GO:0070278	9	Up	5.78797e-09	2.53412e-07	extracellular matrix constituent secretion	AGT/NOTCH1/TNFRSF1A
GO:0097529	103	Up	6.05447e-09	2.63174e-07	myeloid leukocyte migration	C5/CD74/CD81/CSF1/DUSP1/EDN1/EDNRB/FLT1/CXCL3/HMGB1/HRH1/IL1R1/IL6/CXCL8/CXCL8/CXCL8/ITGA1/LGALS3/NBL1/ROR2/SERPINE1/PDE4D/LGMN/CCL2/CCL11/CCL11/CXCL12/THBS1/VEGFC/SCG2/DYSF/EMILIN1/SWAP70/PIP5K1C/GREM1/SIRPA
GO:0071354	26	Up	6.3053e-09	2.72119e-07	cellular response to interleukin-6	ICAM1/IL6/IL6/IL6ST/IL6ST/JAK1/NFKB1/PTGIS/SELPLG/STAT3/STAT3/STAT3/SOCS3/SBNO2/PID1
GO:0090084	10	Up	6.42617e-09	2.75368e-07	negative regulation of inclusion body assembly	DNAJB2/HSPA1A/HSPA1B/DNAJB1/SORL1
GO:0010460	12	Up	6.69181e-09	2.83071e-07	positive regulation of heart rate	ATP2A2/EDN1/GCH1/HRC/PDE4D/RGS4/SLC1A1
GO:2001236	121	Up	6.69962e-09	2.83071e-07	regulation of extrinsic apoptotic signaling pathway	ACVR1/AGT/FAS/ATF3/BID/BRCA1/CASP8/CAV1/FYN/GDNF/GCLM/HTT/HMGB2/HMOX1/HSPA1A/HSPA1B/ICAM1/IL1A/IL1B/INHBA/ITGA6/ITGAV/LGALS3/LGALS3/LTBR/MCL1/SERPINE1/PMAIP1/PML/SIAH2/SNAI2/STK3/TGFBR1/THBS1/THBS1/TIMP3/TNFAIP3/SCG2/SRPX/PEA15/PEA15/TNFRSF10B/CFLAR/CFLAR/CFLAR/BCL10/YAP1/TNFRSF12A/BIRC6/SH3RF1/ITPRIP/UNC5B
GO:0051304	59	Down	6.88977e-09	2.89083e-07	chromosome separation	BUB1B/CCNB1/CDC20/CENPE/CENPF/CSNK2A2/DUSP1/IK/MAD2L1/MAD2L1/MAD2L1/NUMA1/PLK1/PLK1/TTK/AURKB/TRIP13/ESPL1/DLGAP5/NDC80/TACC3/NCAPH/FBXO5/NCAPH2/CDT1/KLHL22
GO:0010883	30	Up	7.74366e-09	3.2267e-07	regulation of lipid storage	ABCA1/C3/CD36/IL6/ITGAV/NFKB1/NFKBIA/PPARG/SREBF2/HILPDA/ZC3H12A/OSBPL8
GO:0048659	104	Up	8.93066e-09	3.69583e-07	smooth muscle cell proliferation	AGT/CDKN1B/CNN1/DNMT1/HBEGF/EDN1/EDN1/EREG/ERN1/FGF2/HMGCR/HMOX1/HMOX1/HTR1B/ID2/IGFBP5/IGFBP5/IL6/ITGA2/JUN/MEF2D/MAP3K5/MMP9/NPR3/OGN/PAK1/PDGFRB/PDGFRB/PPARD/PPARG/PPARG/PRKDC/PTGIR/PTGS2/SOD2/TGFBR2/TGM2/THBS1/TNFAIP3/SF1/NR4A3/NR4A3/NR4A3/KLF4/ADAMTS1/HDAC4/NAMPT/TRIB1/FOXP1/PDCD4/FOXJ2/NDRG4
GO:0048143	13	Up	9.13763e-09	3.73766e-07	astrocyte activation	IL1B/IL6/LDLR/LRP1
GO:0006869	203	Up	9.15547e-09	3.73766e-07	lipid transport	ABCA1/ABCA1/ABCA2/ACACA/PLIN2/AGT/AGTR1/ANXA2/APOE/APOE/APOE/BDKRB2/BMP6/SLC25A20/CAV1/CD36/CD36/SCARB2/CLU/CPT1A/EDN1/EPRS/EPRS/FABP4/FABP3/ACSL1/ACSL3/ACSL4/IL1B/INHBA/ITGAV/LDLR/LDLR/LDLR/LRP1/LRP1/ABCC1/NFKB1/NFKBIA/NPC1/NPC1/ATP8B1/ATP8B1/ATP8B1/PPARD/PPARG/PPARG/MAP2K6/SORL1/SPP1/SREBF2/THBS1/UGCG/VLDLR/IRS2/ABCC3/ABCC3/LIPG/LIPG/NCOR1/NCOR1/C2CD2L/ATP9A/KDM5B/STARD3/PLA2R1/ATP11B/ATP11B/AT…
GO:0006641	57	Up	9.72158e-09	3.94213e-07	triglyceride metabolic process	APOE/APOE/APOE/C3/CAT/CAV1/CPT1A/FABP4/FABP3/ACSL1/ACSL4/INSIG1/LDLR/SEL1L/ATG14/LPIN1/LPIN1/GPAM/GPAM/PNPLA3/DGAT2/DGAT2/DGAT2/PCSK9
GO:0043651	10	Up	1.06624e-08	4.29481e-07	linoleic acid metabolic process	ACSL1/FADS1/FADS2/PNPLA8/ELOVL2/ELOVL5
GO:0034620	114	Up	1.09959e-08	4.39983e-07	cellular response to unfolded protein	ACADVL/ATF3/CCND1/ATF6B/ATF6B/DDIT3/DDX11/ERN1/ERN1/ERN1/GFPT1/HSPA1A/HSPA5/HSPA5/CXCL8/DNAJB9/DNAJB9/NFE2L2/NFE2L2/PIK3R1/DNAJC3/CCL2/SHC1/SRPRA/SSR1/TLN1/WFS1/WFS1/XBP1/XBP1/XBP1/STC2/EIF2AK3/EIF2AK3/BAG3/EDEM1/HERPUD1/TATDN2/BCL2L11/CTDSP2/HYOU1/FICD/PPP1R15A/CXXC1/FKBP14/SELENOS/TSPYL2/DERL1/SYVN1/PPP1R15B
GO:1901617	156	Up	1.21048e-08	4.81167e-07	organic hydroxy compound biosynthetic process	ACACA/ACAT2/ACLY/APOE/BMP6/CYP51A1/DHCR7/DHCR7/DHCR24/DHCR24/DHCR24/DHFR/DHFR/FASN/FDFT1/FDFT1/FDPS/FGF1/FGF2/GCH1/GCH1/GPR37/HMGCR/HMGCR/HMGCS1/HRH1/HSD17B4/IDI1/IL1B/INSIG1/LSS/LSS/MVD/MVD/MVD/MVK/MVK/NFKB1/NFKB1/NR4A2/REST/MSMO1/SC5D/SCD/SNAI2/SQLE/SQLE/SQLE/SREBF2/TM7SF2/TM7SF2/TM7SF2/PDXK/SPHK1/SPHK1/CACNA1H/ZEB2/ACAA2/EBP/EBP/SLC7A11/PSAT1/NSDHL/PRKAG2/IP6K2/ISYNA1/HSD17B7/IMPAD1/SPHK2/SPHK…
GO:0050819	28	Up	1.28389e-08	5.07011e-07	negative regulation of coagulation	APOE/SERPING1/EDN1/SERPINE1/SERPINE1/SERPINE1/SERPINB2/SERPINE2/SERPINE2/SERPINE2/PLAT/PLAUR/THBS1/VTN/SH2B3/UBASH3B/C1QTNF1
GO:0045923	20	Up	1.43895e-08	5.64554e-07	positive regulation of fatty acid metabolic process	CPT1A/IL1B/PPARG/PTGS2/NR4A3/IRS2/ELOVL5
GO:0055088	75	Up	1.48324e-08	5.78175e-07	lipid homeostasis	ABCA1/ABCA1/ABCA1/ABCA2/ACACA/APOE/APOE/APOE/CAV1/CAV1/FABP4/FABP3/INSIG1/LDLR/LDLR/LDLR/NPC1/NPC1/NPC1/POLD1/PPARG/SREBF2/XBP1/MALL/IRS2/LIPG/HDAC9/MED13/NR1D2/MYLIP/ANGPTL4/LIMA1/RTN4/DGAT2/PCSK9
GO:0033047	55	Down	1.55244e-08	6.01273e-07	regulation of mitotic sister chromatid segregation	BUB1B/CCNB1/CDC20/CENPE/CENPF/DUSP1/IK/MAD2L1/MAD2L1/MAD2L1/NUMA1/PLK1/PLK1/TTK/AURKB/TRIP13/ESPL1/DLGAP5/NDC80/TACC3/FBXO5/CDT1/KLHL22
GO:0034501	16	Down	1.77142e-08	6.81714e-07	protein localization to kinetochore	CDK1/IK/TTK/BUB3/AURKB/NDC80/KNL1/CDT1/HASPIN/CHAMP1
GO:0045814	90	Down	1.85096e-08	7.07816e-07	negative regulation of gene expression, epigenetic	BMI1/DNMT1/DNMT1/EZH2/EZH2/EZH2/EZH2/H3F3B/HMGB1/HMGA1/RBBP7/SUV39H1/SUV39H1/UBE2B/HIST1H4I/HIST1H3A/HIST1H3C/HIST1H3E/HIST1H3I/HIST1H3G/HIST1H3J/HIST1H3H/HIST1H3B/HIST1H4A/HIST1H4D/HIST1H4F/HIST1H4C/HIST1H4H/HIST1H4B/HIST1H4E/HIST1H4L/HIST1H3F/HDAC5/TRIM28/TRIM28/MORC2/UBR2/ASF1A/PHF19/H2AFY2/TET1/HIST4H4/AEBP2/HIST2H3D
GO:1902236	17	Up	1.95648e-08	7.43461e-07	negative regulation of endoplasmic reticulum stress-induced intrinsic apoptotic signaling pathway	HSPA1A/WFS1/XBP1/HERPUD1/HYOU1/SELENOS/SYVN1/SYVN1
GO:0042108	35	Up	2.20015e-08	8.30832e-07	positive regulation of cytokine biosynthetic process	EGR1/EREG/EREG/HMOX1/HSPB1/IL1A/IL1B/IL1B/IL6/IRF1/STAT3/THBS1/TLR4/TLR4/BCL10/MAPKAPK2/AKAP12
GO:0030071	42	Down	2.28498e-08	8.52212e-07	regulation of mitotic metaphase/anaphase transition	CCNB1/CDC20/CENPE/CENPF/DUSP1/IK/MAD2L1/MAD2L1/MAD2L1/PLK1/PLK1/TTK/AURKB/TRIP13/ESPL1/DLGAP5/NDC80/FBXO5/CDT1/KLHL22
GO:1902099	42	Down	2.28498e-08	8.52212e-07	regulation of metaphase/anaphase transition of cell cycle	CCNB1/CDC20/CENPE/CENPF/DUSP1/IK/MAD2L1/MAD2L1/MAD2L1/PLK1/PLK1/TTK/AURKB/TRIP13/ESPL1/DLGAP5/NDC80/FBXO5/CDT1/KLHL22
GO:0071404	13	Up	2.33861e-08	8.66865e-07	cellular response to low-density lipoprotein particle stimulus	ABCA1/CD36/CD36/CD81/HMGCS1/LDLR/NPC1/PPARG/SREBF2
GO:0006809	52	Up	2.35496e-08	8.67603e-07	nitric oxide biosynthetic process	AGT/ASS1/ATP2B4/CAV1/CD36/CLU/CYP1B1/NQO1/EDN1/GCH1/HSP90AA1/ICAM1/IL1B/PKD2/PTGIS/PTGS2/PTX3/SLC7A2/TLR4/KLF4/DDAH1/WDR35/ZC3H12A/SIRPA
GO:0003018	90	Up	2.40829e-08	8.8028e-07	vascular process in circulatory system	ADCY6/ADORA2B/AGT/AGT/AGT/AGTR1/AGTR1/AGTR1/ANGPT1/APOE/ATP2B1/BBS2/BDKRB2/BDKRB2/CAV1/CAV1/CHRM3/EDN1/EDN1/EDN1/EDNRB/EDNRB/FOXC1/GCH1/GJA1/GCLM/HMGCR/HMOX1/HRH1/HTR1B/HTR7/ICAM1/ITGA1/PIK3C2A/PPARD/PTGS2/RGS2/ROCK1/SOD2/AKAP12/DDAH1/WDR35
GO:0045428	45	Up	2.41851e-08	8.8028e-07	regulation of nitric oxide biosynthetic process	AGT/ASS1/ATP2B4/CAV1/CD36/CLU/EDN1/HSP90AA1/ICAM1/IL1B/PKD2/PTGIS/PTGS2/PTX3/TLR4/KLF4/DDAH1/WDR35/ZC3H12A/SIRPA
GO:0006261	124	Down	3.06529e-08	1.10901e-06	DNA-dependent DNA replication	BCL6/BLM/BLM/BLM/BRCA2/BRCA2/CCNE1/DDX11/DNA2/DNA2/DNA2/FEN1/FEN1/HMGA1/MCM2/MCM2/MCM3/MCM4/MCM5/MCM7/TONSL/PCNA/PCNA/POLA1/POLA1/POLA1/POLD1/POLE/POLE2/PRIM1/PURA/PURA/RAD51/RAD51/RAD51/RFC2/RFC2/RFC3/RFC3/RFC4/RFC4/RPA1/RPA3/SLBP/CDK2AP1/SMC1A/CDC7/SMC3/CCNE2/GINS1/POLD3/POLA2/FBXO5/GINS2/NUCKS1/DSCC1/E2F8/ATAD5/DBF4B/CDT1/CDT1/RPAIN/GINS4/TICRR/SLFN11/MGME1/MMS22L/BOD1L1
GO:0032103	181	Up	3.14743e-08	1.13195e-06	positive regulation of response to external stimulus	ADORA2B/AGT/AGTR1/BMP6/C3/CD74/CD81/CEBPB/CTSC/CSF1/LPAR1/EDN1/MEGF8/F3/FABP4/FGF2/FGF2/GAS6/HLA-E/HMGB1/HSPB1/IL1B/IL1B/IL1B/IL6/IL6/IL6ST/CXCL8/CXCL8/ITGA2/LDLR/LRP1/NFKBIA/SERPINE1/SERPINE1/SERPINE1/PDGFRB/PRKD1/PRKD1/LGMN/PTGS2/PTN/CXCL12/CXCL12/STX3/ADAM17/ADAM17/TGM2/THBS1/THBS1/TIAM1/TLR4/TLR4/TMSB4X/TNFRSF1A/TNFSF4/VEGFC/SCG2/DYSF/SEMA5A/OSMR/NOD1/SWAP70/SASH1/PDCD4/NFKBIZ/NLRP10/NLRP10
GO:0046209	57	Up	3.20733e-08	1.14667e-06	nitric oxide metabolic process	AGT/ASS1/ATP2B4/CAV1/CD36/CLU/CYP1B1/NQO1/EDN1/GCH1/HSP90AA1/ICAM1/IL1B/PKD2/PTGIS/PTGS2/PTX3/SLC7A2/TLR4/KLF4/DDAH1/SELENOS/WDR35/ZC3H12A/SIRPA
GO:1905954	50	Up	3.4042e-08	1.20989e-06	positive regulation of lipid localization	ABCA1/ANXA2/APOE/APOE/BMP6/C3/CD36/EDN1/FABP3/IL1B/LRP1/LRP1/NFKB1/NFKBIA/MAP2K6/SPP1/SREBF2/LIPG/PLA2R1/HILPDA/ATP8A2/ZC3H12A/C1QTNF1
GO:0006260	242	Down	4.30757e-08	1.52201e-06	DNA replication	ACVRL1/BCL6/BLM/BLM/BLM/BLM/BLM/BRCA1/BRCA2/BRCA2/CCNA2/CCNE1/CDK1/CDK1/CHEK1/DDX11/DNA2/DNA2/DNA2/DNA2/DUT/EREG/EREG/FEN1/FEN1/HMGA1/ID3/JUN/MCM2/MCM2/MCM2/MCM3/MCM3/MCM4/MCM4/MCM4/MCM5/MCM5/MCM7/MCM7/NAP1L1/NASP/TONSL/NUP98/ORC1/PCNA/PCNA/PCNA/POLA1/POLA1/POLA1/POLD1/POLD1/POLE/POLE/POLE2/POLH/PRIM1/PURA/PURA/RAD51/RAD51/RAD51/RBBP7/RFC2/RFC2/RFC3/RFC3/RFC4/RFC4/RPA1/RPA1/RPA3/RPA3/RRM1/RRM2/SE…
GO:0019217	62	Up	4.9196e-08	1.72815e-06	regulation of fatty acid metabolic process	ACADVL/BRCA1/CAV1/CPT1A/FABP3/IL1B/INSIG1/EIF6/PDK2/PDK2/PDK4/PDK4/PDK4/PPARG/PTGS2/NR4A3/IRS2/PRKAG2/PRKAG2/PDP1/TRIB3/ELOVL5/ADIPOR2/LONP2/DGAT2
GO:2001237	77	Up	5.26949e-08	1.84036e-06	negative regulation of extrinsic apoptotic signaling pathway	ACVR1/FAS/BRCA1/CASP8/FYN/GDNF/GCLM/HTT/HMGB2/HMOX1/HSPA1A/HSPA1B/ICAM1/IL1A/IL1B/ITGA6/ITGAV/LGALS3/MCL1/SERPINE1/SIAH2/SNAI2/TGFBR1/THBS1/TNFAIP3/SCG2/PEA15/TNFRSF10B/CFLAR/CFLAR/CFLAR/YAP1/BIRC6/SH3RF1/ITPRIP/UNC5B
GO:0051383	20	Down	6.19734e-08	2.15197e-06	kinetochore organization	CENPA/CENPC/CENPE/CENPF/SMC4/NDC80/SMC2/CENPN/CENPK/CENPH/CENPH/MIS12/CDT1/CENPW
GO:0032368	66	Up	6.23691e-08	2.15334e-06	regulation of lipid transport	ABCA1/ABCA2/AGT/AGTR1/ANXA2/APOE/APOE/BMP6/EDN1/EPRS/FABP3/IL1B/ITGAV/LRP1/LRP1/NFKB1/NFKBIA/PPARG/MAP2K6/SPP1/SREBF2/THBS1/IRS2/LIPG/NCOR1/NCOR1/KDM5B/PLA2R1/ATP8A2/ARV1/C1QTNF1/PCSK9
GO:0002825	13	Up	6.42461e-08	2.20554e-06	regulation of T-helper 1 type immune response	IL1B/IL1R1/JAK3/TNFSF4/IL18R1/NLRP10
GO:1903428	37	Up	6.68198e-08	2.28093e-06	positive regulation of reactive oxygen species biosynthetic process	AGT/ASS1/CD36/CLU/EDN1/HSP90AA1/ICAM1/IL1B/PKD2/PTGS2/PTX3/RAB27A/TLR4/KLF4/HDAC4/DDAH1
GO:0010595	84	Up	6.84424e-08	2.3232e-06	positive regulation of endothelial cell migration	AGT/ANGPT1/ATP5F1A/EDN1/FGF1/FGF2/FGF2/HIF1A/HMGB1/HMOX1/HSPB1/NFE2L2/PIK3C2A/PRKD1/PRKD1/MAP2K3/LGMN/PTGS2/ADAM17/THBS1/TMSB4X/TMSB4X/VEGFC/NRP2/SEMA5A/BCAR1/HDAC9/PLK2/SASH1/ADGRA2/FOXP1/ZC3H12A/ATOH8/CCBE1/AMOTL1
GO:0035967	126	Up	7.06286e-08	2.38401e-06	cellular response to topologically incorrect protein	ACADVL/ATF3/CCND1/ATF6B/ATF6B/DDIT3/DDX11/ERN1/ERN1/ERN1/GFPT1/HSPA1A/HSPA5/HSPA5/CXCL8/DNAJB9/DNAJB9/NFE2L2/NFE2L2/PIK3R1/DNAJC3/CCL2/SHC1/SRPRA/SSR1/TLN1/WFS1/WFS1/XBP1/XBP1/XBP1/STC2/EIF2AK3/EIF2AK3/BAG3/EDEM1/HERPUD1/TATDN2/BCL2L11/CTDSP2/HYOU1/FICD/PPP1R15A/SDF2L1/CXXC1/FKBP14/SELENOS/TSPYL2/DERL1/DERL1/SYVN1/PPP1R15B
GO:0006066	238	Up	7.14321e-08	2.39774e-06	alcohol metabolic process	ABCA1/ACACA/ACADVL/ACAT2/ACLY/ALDH1A3/ALDH3A2/APOE/APOE/APOE/BMP6/CAT/CYP1B1/CYP51A1/DHCR7/DHCR7/DHCR24/DHCR24/DHCR24/DHFR/DHFR/FASN/FDFT1/FDFT1/FDPS/FGF1/FGF2/GCH1/GCH1/HMGCR/HMGCR/HMGCS1/HRH1/IDI1/IL1B/INPP5A/INSIG1/LDLR/LEPR/LSS/LSS/MVD/MVD/MVD/MVK/MVK/NFKB1/NPC1/PPARD/REST/MSMO1/SC5D/SCD/SORL1/SQLE/SREBF2/SREBF2/TM7SF2/TM7SF2/TM7SF2/VLDLR/CUBN/DYSF/INPP4B/SPHK1/SPHK1/SPHK1/CACNA1H/DHRS3/ACAA2…
GO:0001502	11	Up	8.20759e-08	2.73979e-06	cartilage condensation	ACAN/COL11A1/MGP/ROR2/PKD1
GO:0033559	57	Up	9.06748e-08	3.01021e-06	unsaturated fatty acid metabolic process	CD74/CYP1B1/CYP1B1/EDN1/ACSL1/HSD17B4/IL1B/FADS1/FADS1/FADS1/PTGIS/PTGIS/PTGS1/PTGS1/PTGS1/PTGS2/PTGS2/PTGS2/PTGS2/SCD/TNFRSF1A/FADS2/FADS2/PTGES/PTGES/PNPLA8/ELOVL2/ELOVL2/ELOVL5/ELOVL5/CYP2U1
GO:0001676	57	Up	9.20989e-08	3.04077e-06	long-chain fatty acid metabolic process	CPT1A/CYP1B1/CYP1B1/ACSL1/ACSL1/ACSL3/ACSL4/HSD17B4/FADS1/PTGIS/PTGS1/PTGS1/PTGS2/PTGS2/FADS2/PTGES/PNPLA8/ACSL5/ELOVL2/ELOVL5/PNPLA3/CYP2U1
GO:0031639	11	Up	1.02061e-07	3.35138e-06	plasminogen activation	DHCR24/MELTF/SERPINE1/SERPINE1/PGK1/SERPINE2/PLAT/THBS1
GO:1901570	59	Up	1.12504e-07	3.67431e-06	fatty acid derivative biosynthetic process	ACACA/ACLY/BDH1/CD74/EDN1/ACSL1/ACSL3/ACSL4/FASN/GCDH/IL1B/FADS1/PTGIS/PTGIS/PTGS1/PTGS1/PTGS1/PTGS2/PTGS2/PTGS2/PTGS2/SCD/SLC25A1/PTGES/PTGES/PNPLA8/ACSL5/ELOVL2/ELOVL5/CBR4
GO:0006024	85	Up	1.23966e-07	4.02096e-06	glycosaminoglycan biosynthetic process	AP2A1/AP2A1/ACAN/ANGPT1/CLTC/CLTC/VCAN/CSPG4/EXT1/EXT1/FMOD/B4GALT1/GPC1/HAS2/HAS2/HAS2/HAS2/HAS3/HAS3/HAS3/HSPG2/IL1B/LUM/NFKB1/OMD/OGN/PDGFRB/SDC1/SDC4/ST3GAL1/UGDH/B4GALT4/HS2ST1/SDC3/HS3ST3B1/HS3ST3A1/B3GNT2/CHSY1/CHSY1/CHST11/CHST11/CHPF2/CSGALNACT2/CSGALNACT1/CSGALNACT1/CSGALNACT1/CEMIP/CHPF/DSEL/CHSY3/AGRN
GO:0042310	39	Up	1.24449e-07	4.02096e-06	vasoconstriction	AGT/AGT/AGTR1/AGTR1/AGTR1/ATP2B1/BBS2/BDKRB2/BDKRB2/CAV1/CAV1/CHRM3/EDN1/EDN1/EDN1/EDNRB/GJA1/HRH1/HTR1B/HTR7/ICAM1/PIK3C2A/PTGS2
GO:0046456	26	Up	1.29931e-07	4.17576e-06	icosanoid biosynthetic process	CD74/EDN1/IL1B/FADS1/PTGIS/PTGIS/PTGS1/PTGS1/PTGS1/PTGS2/PTGS2/PTGS2/PTGS2/PTGES/PTGES/PNPLA8
GO:0060326	159	Up	1.41267e-07	4.51607e-06	cell chemotaxis	AGTR1/C5/C5/CD74/LYST/CSF1/HBEGF/DUSP1/LPAR1/LPAR1/EDN1/EDNRB/EPHA2/FGF1/FGF2/FGF2/FLT1/GAB1/GAS6/CXCL3/HMGB1/HMGB1/HMGB2/NR4A1/HRH1/HSPB1/IL6/IL6/CXCL8/CXCL8/CXCL8/ITGA1/LGALS3/ABCC1/NBL1/NOTCH1/SERPINE1/PDE4D/PDGFRB/PDGFRB/PRKD1/PRKD1/LGMN/PTN/CCL2/CCL11/CCL11/CCL20/CXCL12/ADAM17/ADAM17/THBS1/THBS1/TIAM1/TMSB4X/VCAM1/VEGFC/SCG2/DYSF/PIP5K1A/SEMA5A/BCAR1/PADI2/SWAP70/PIP5K1C/GREM1/PARVA/PLEKHG5
GO:0140014	212	Down	1.53836e-07	4.89198e-06	mitotic nuclear division	BUB1B/CCNB1/CDC20/CDC20/CDC25C/CDKN1B/CDKN1C/CENPE/CENPE/CENPF/RCC1/CHEK1/DUSP1/EDN1/EREG/HSPA1A/HSPA1B/IK/IL1A/IL1B/INCENP/KIF11/KIF11/KIF11/KIFC1/KIFC1/KIF22/MAD2L1/MAD2L1/MAD2L1/MAD2L1/MYBL2/NEK2/NEK2/NEK2/NUMA1/PDGFRB/PLK1/PLK1/AURKA/AURKA/TTK/SMC1A/SMC1A/SPHK1/PRC1/PKMYT1/SMC3/BUB3/AURKB/AURKB/AURKB/TRIP13/KIF23/KIF23/KIF20B/ESPL1/ESPL1/KNTC1/DLGAP5/NCAPD2/NCAPD2/NCAPD2/KIF14/SMC4/SMC4/NDC80…
GO:0051310	52	Down	1.60936e-07	5.09097e-06	metaphase plate congression	CCNB1/CENPE/CENPE/CENPF/DYNC1H1/KIFC1/KIF22/NUMA1/KIF14/NDC80/SPAG5/KIF2C/CDCA8/MIS12/FAM83D/CDT1/SEH1L/KIF18A/PSRC1/CDCA5/CHAMP1
GO:0006023	86	Up	1.65072e-07	5.1946e-06	aminoglycan biosynthetic process	AP2A1/AP2A1/ACAN/ANGPT1/CLTC/CLTC/VCAN/CSPG4/EXT1/EXT1/FMOD/B4GALT1/GPC1/HAS2/HAS2/HAS2/HAS2/HAS3/HAS3/HAS3/HSPG2/IL1B/LUM/NFKB1/OMD/OGN/PDGFRB/SDC1/SDC4/ST3GAL1/UGDH/B4GALT4/HS2ST1/SDC3/HS3ST3B1/HS3ST3A1/B3GNT2/B3GNT2/CHSY1/CHSY1/CHST11/CHST11/CHPF2/CSGALNACT2/CSGALNACT1/CSGALNACT1/CSGALNACT1/CEMIP/CHPF/DSEL/CHSY3/AGRN
GO:0042136	58	Up	1.66968e-07	5.22706e-06	neurotransmitter biosynthetic process	AGT/ASS1/ATP2B4/CAV1/CD36/CLU/CYP1B1/NQO1/EDN1/GCH1/HSP90AA1/ICAM1/IL1B/PKD2/PTGIS/PTGS2/PTX3/SLC7A2/TLR4/KLF4/DDAH1/WDR35/ZC3H12A/SIRPA
GO:0071498	17	Up	1.68774e-07	5.25636e-06	cellular response to fluid shear stress	ASS1/HAS2/NFE2L2/NFE2L2/PKD2/PTGS2/SREBF2/TFPI2/HDAC3/KLF4
GO:0051385	22	Up	1.78199e-07	5.52143e-06	response to mineralocorticoid	PARP1/ATP2B1/CCND1/EDN1/FOS/FOSB/HTR1B/NEFL
GO:0032354	12	Up	1.85379e-07	5.68685e-06	response to follicle-stimulating hormone	GCLM/HMGCS1/INHBA/NOTCH1/PAPPA
GO:0071402	21	Up	1.8542e-07	5.68685e-06	cellular response to lipoprotein particle stimulus	ABCA1/APOE/CD36/CD36/CD36/CD81/HMGCS1/LDLR/NPC1/PPARG/SREBF2/ADAM17/TLR4
GO:0045841	30	Down	1.91151e-07	5.74593e-06	negative regulation of mitotic metaphase/anaphase transition	CCNB1/CDC20/CENPF/DUSP1/IK/MAD2L1/MAD2L1/MAD2L1/PLK1/TTK/AURKB/TRIP13/NDC80/FBXO5/CDT1/KLHL22
GO:1902100	30	Down	1.91151e-07	5.74593e-06	negative regulation of metaphase/anaphase transition of cell cycle	CCNB1/CDC20/CENPF/DUSP1/IK/MAD2L1/MAD2L1/MAD2L1/PLK1/TTK/AURKB/TRIP13/NDC80/FBXO5/CDT1/KLHL22
GO:1905819	30	Down	1.91151e-07	5.74593e-06	negative regulation of chromosome separation	CCNB1/CDC20/CENPF/DUSP1/IK/MAD2L1/MAD2L1/MAD2L1/PLK1/TTK/AURKB/TRIP13/NDC80/FBXO5/CDT1/KLHL22
GO:2000816	30	Down	1.91151e-07	5.74593e-06	negative regulation of mitotic sister chromatid separation	CCNB1/CDC20/CENPF/DUSP1/IK/MAD2L1/MAD2L1/MAD2L1/PLK1/TTK/AURKB/TRIP13/NDC80/FBXO5/CDT1/KLHL22
GO:0032200	155	Down	1.93581e-07	5.79019e-06	telomere organization	PARP1/PARP1/APEX1/BLM/BLM/BRCA2/CCNE1/DNA2/DNA2/FEN1/H3F3B/H3F3B/HNRNPA1/HNRNPA1/HNRNPA2B1/HNRNPC/HSP90AA1/MAP3K4/MYC/NEK2/PARN/PCNA/PCNA/PML/POLA1/POLD1/POLE/POLE2/PRIM1/PKIB/PRKDC/RAD51/RAD51C/RFC2/RFC3/RFC4/RPA1/RPA1/RPA1/RPA3/TEP1/HIST1H4I/HIST1H3A/HIST1H3C/HIST1H3E/HIST1H3I/HIST1H3G/HIST1H3J/HIST1H3H/HIST1H3B/HIST1H4A/HIST1H4D/HIST1H4F/HIST1H4C/HIST1H4H/HIST1H4B/HIST1H4E/HIST1H4L/HIST1H3F/CC…
GO:0002922	3	Up	1.96756e-07	5.81074e-06	positive regulation of humoral immune response	C3/IL1B
GO:0072538	14	Up	1.96805e-07	5.81074e-06	T-helper 17 type immune response	IL6/STAT3/NFKBIZ/ZC3H12A/NLRP10
GO:2001057	60	Up	1.97154e-07	5.81074e-06	reactive nitrogen species metabolic process	AGT/ASS1/ATP2B4/CAV1/CD36/CLU/CYP1B1/NQO1/EDN1/GCH1/HSP90AA1/ICAM1/IL1B/PKD2/PTGIS/PTGS2/PTX3/SLC7A2/TLR4/KLF4/DDAH1/SELENOS/WDR35/ZC3H12A/SIRPA
GO:0097756	42	Up	1.98172e-07	5.8124e-06	negative regulation of blood vessel diameter	AGT/AGT/AGTR1/AGTR1/AGTR1/ATP2B1/BBS2/BDKRB2/BDKRB2/CAV1/CAV1/CHRM3/EDN1/EDN1/EDN1/EDNRB/GJA1/HMGCR/HRH1/HTR1B/HTR7/ICAM1/PIK3C2A/PTGS2/WDR35
GO:0034405	31	Up	1.99781e-07	5.83128e-06	response to fluid shear stress	ABCA1/ASS1/GJA1/HAS2/NFE2L2/NFE2L2/PDGFRB/PKD1/PKD2/PTGS2/SREBF2/TFPI2/ADAM9/HDAC3/KLF4/CITED2
GO:0048844	48	Up	2.03642e-07	5.91541e-06	artery morphogenesis	ACVRL1/APOE/COL3A1/EFNB2/FOXC1/LDLR/LRP1/MYLK/NOTCH1/PDGFRB/PKD2/SRF/TGFBR1/SEC24B/DLL4/STRA6
GO:0061041	83	Up	2.28245e-07	6.59835e-06	regulation of wound healing	APOE/SERPING1/CAV1/CD36/CDKN1B/HBEGF/EDN1/F3/FGF2/GJA1/HMGCR/MYH9/MYLK/NFE2L2/SERPINE1/SERPINE1/SERPINE1/SERPINE1/SERPINE1/SERPINB2/SERPINE2/SERPINE2/SERPINE2/PLAT/PLAUR/PPARD/SRSF6/TGFBR2/THBS1/TLR4/TNFAIP3/VTN/XBP1/SH2B3/ARFGEF1/PDPN/PDPN/DUSP10/KANK1/TNFRSF12A/UBASH3B/C1QTNF1
GO:0007051	136	Down	2.31411e-07	6.63653e-06	spindle organization	CCNB1/CDC20/CENPE/RCC1/RCC1/CLTC/DYNC1H1/DYNC1H1/EML1/GNAI1/HSPA1A/HSPA1B/KIF11/KIF11/KIF11/KIFC1/STMN1/MAP4/MYBL2/MYH9/NEK2/NUMA1/NUMA1/PKD1/PLK1/STIL/AURKA/AURKA/TACC1/TTK/SMC1A/HDAC3/PRC1/SMC3/AURKB/AURKB/KIF23/KIF23/NCOR1/ESPL1/NDC80/TACC3/TACC3/SPAG5/PLK2/TPX2/TPX2/KIF4A/SUN2/POC1A/FBXO5/RACGAP1/GPSM2/HAUS4/SPC25/PSRC1/KNSTRN/EFHC1/NEK7/TUBB/ASPM/ASPM/WDR62
GO:0001961	38	Up	2.31789e-07	6.63653e-06	positive regulation of cytokine-mediated signaling pathway	AXL/CD74/CSF1/EDN1/GAS6/HIF1A/HSPA1A/HSPA1B/IL1R1/IRF7/MED1/ADAM17/TRIM6
GO:0090303	32	Up	2.32861e-07	6.63653e-06	positive regulation of wound healing	CD36/HBEGF/F3/MYLK/NFE2L2/SERPINE1/SERPINE1/PPARD/TGFBR2/THBS1/TLR4/VTN/XBP1/ARFGEF1/PDPN/PDPN/KANK1
GO:0061888	5	Up	2.39564e-07	6.79553e-06	regulation of astrocyte activation	IL6/LDLR
GO:0006633	91	Up	2.59059e-07	7.31417e-06	fatty acid biosynthetic process	ACACA/ACADVL/BRCA1/BRCA1/CD74/EDN1/ACSL3/FASN/IL1B/INSIG1/EIF6/FADS1/FADS1/PDK4/PTGIS/PTGIS/PTGS1/PTGS1/PTGS1/PTGS2/PTGS2/PTGS2/PTGS2/SCD/XBP1/FADS2/PTGES/PTGES/PNPLA8/PRKAG2/PRKAG2/ELOVL2/ELOVL2/ACSS2/TRIB3/ELOVL5/ELOVL5/ELOVL5/ADIPOR2/ACSS1/CBR4/CBR4
GO:0072539	12	Up	2.68539e-07	7.54658e-06	T-helper 17 cell differentiation	IL6/STAT3/NFKBIZ/ZC3H12A
GO:0071674	42	Up	2.81577e-07	7.87635e-06	mononuclear cell migration	CSF1/DUSP1/FLT1/HMGB1/IL6/LGALS3/NBL1/SERPINE1/LGMN/CCL2/CXCL12/THBS1/GREM1/SIRPA
GO:0006270	28	Down	2.83478e-07	7.89298e-06	DNA replication initiation	CCNE1/MCM2/MCM3/MCM4/MCM5/MCM7/POLA1/POLA1/POLE/POLE2/PRIM1/PURA/CCNE2/POLA2/CDT1/TICRR
GO:0002438	6	Up	2.888e-07	8.00426e-06	acute inflammatory response to antigenic stimulus	C3/HLA-E/ICAM1/SELENOS
GO:0043536	47	Up	2.96573e-07	8.18216e-06	positive regulation of blood vessel endothelial cell migration	ANGPT1/ATP5F1A/FGF2/FGF2/HIF1A/HMGB1/HMOX1/HSPB1/NFE2L2/PIK3C2A/PRKD1/PRKD1/MAP2K3/PTGS2/ADAM17/THBS1/TMSB4X/TMSB4X/VEGFC/HDAC9/PLK2/AMOTL1
GO:0010634	117	Up	3.01514e-07	8.21154e-06	positive regulation of epithelial cell migration	AGT/ANGPT1/ATP5F1A/HBEGF/EDN1/FGF1/FGF2/FGF2/FGF7/HAS2/HIF1A/HIF1A/HMGB1/HMOX1/HSPB1/ITGA2/ITGA3/JUN/MMP9/NFE2L2/PIK3C2A/PRKD1/PRKD1/MAP2K3/LGMN/PTGS2/ADAM17/TGFBR2/THBS1/TMSB4X/TMSB4X/VEGFC/ADAM9/NRP2/SEMA5A/BCAR1/HDAC9/PLK2/SASH1/ADGRA2/FOXP1/RTN4/ZC3H12A/ATOH8/CCBE1/AMOTL1
GO:0035376	7	Up	3.02943e-07	8.21154e-06	sterol import	CD36/LDLR/LDLR/LRP1/STARD4
GO:0070508	7	Up	3.02943e-07	8.21154e-06	cholesterol import	CD36/LDLR/LDLR/LRP1/STARD4
GO:0007052	89	Down	3.03074e-07	8.21154e-06	mitotic spindle organization	CCNB1/CDC20/CENPE/RCC1/CLTC/DYNC1H1/DYNC1H1/EML1/GNAI1/HSPA1A/HSPA1B/KIF11/KIF11/KIF11/KIFC1/STMN1/MAP4/MYBL2/NUMA1/NUMA1/PKD1/PLK1/STIL/TACC1/TTK/SMC1A/PRC1/SMC3/AURKB/AURKB/KIF23/KIF23/NDC80/TACC3/TACC3/PLK2/TPX2/TPX2/KIF4A/SUN2/POC1A/RACGAP1/GPSM2/SPC25/PSRC1/EFHC1/WDR62
GO:0015849	177	Up	3.06646e-07	8.23447e-06	organic acid transport	ACACA/PLIN2/AGT/APBA1/APOE/BDKRB2/SLC25A20/CD36/CPT1A/EDN1/EPRS/EPRS/FABP4/FABP3/ACSL1/ACSL3/ACSL4/GLS/IL1B/ATP8B1/PPARD/PPARG/MAP2K6/RGS2/RGS4/SLC1A1/SLC1A1/SLC1A1/SLC1A1/SLC1A5/SLC1A5/SLC1A5/SLC6A6/SLC6A6/SLC7A2/SLC7A2/SLC16A2/STXBP1/STXBP1/THBS1/SLC7A5/SLC7A5/IRS2/ABCC3/ABCC3/SLC7A6/SLC7A6/SLC16A3/TSPOAP1/NCOR1/ARL6IP5/SLC19A2/PDPN/PLA2R1/ARL6IP1/SLC7A11/SLC7A11/PNPLA8/PRKAG2/SLC38A2/SLC38A2/S…
GO:0046942	177	Up	3.06646e-07	8.23447e-06	carboxylic acid transport	ACACA/PLIN2/AGT/APBA1/APOE/BDKRB2/SLC25A20/CD36/CPT1A/EDN1/EPRS/EPRS/FABP4/FABP3/ACSL1/ACSL3/ACSL4/GLS/IL1B/ATP8B1/PPARD/PPARG/MAP2K6/RGS2/RGS4/SLC1A1/SLC1A1/SLC1A1/SLC1A1/SLC1A5/SLC1A5/SLC1A5/SLC6A6/SLC6A6/SLC7A2/SLC7A2/SLC16A2/STXBP1/STXBP1/THBS1/SLC7A5/SLC7A5/IRS2/ABCC3/ABCC3/SLC7A6/SLC7A6/SLC16A3/TSPOAP1/NCOR1/ARL6IP5/SLC19A2/PDPN/PLA2R1/ARL6IP1/SLC7A11/SLC7A11/PNPLA8/PRKAG2/SLC38A2/SLC38A2/S…
GO:0030193	44	Up	3.14819e-07	8.35861e-06	regulation of blood coagulation	APOE/SERPING1/CAV1/CD36/EDN1/F3/NFE2L2/SERPINE1/SERPINE1/SERPINE1/SERPINE1/SERPINB2/SERPINE2/SERPINE2/SERPINE2/PLAT/PLAUR/THBS1/TLR4/VTN/SH2B3/PDPN/PDPN/UBASH3B/C1QTNF1
GO:1900046	44	Up	3.14819e-07	8.35861e-06	regulation of hemostasis	APOE/SERPING1/CAV1/CD36/EDN1/F3/NFE2L2/SERPINE1/SERPINE1/SERPINE1/SERPINE1/SERPINB2/SERPINE2/SERPINE2/SERPINE2/PLAT/PLAUR/THBS1/TLR4/VTN/SH2B3/PDPN/PDPN/UBASH3B/C1QTNF1
GO:0030968	105	Up	3.15419e-07	8.35861e-06	endoplasmic reticulum unfolded protein response	ACADVL/ATF3/CCND1/ATF6B/ATF6B/DDIT3/DDX11/ERN1/ERN1/ERN1/GFPT1/HSPA5/HSPA5/CXCL8/DNAJB9/DNAJB9/NFE2L2/NFE2L2/PIK3R1/DNAJC3/CCL2/SHC1/SRPRA/SSR1/TLN1/WFS1/WFS1/XBP1/XBP1/XBP1/STC2/EIF2AK3/EIF2AK3/EDEM1/HERPUD1/TATDN2/BCL2L11/CTDSP2/HYOU1/FICD/PPP1R15A/CXXC1/FKBP14/SELENOS/TSPYL2/DERL1/SYVN1/PPP1R15B
GO:0032890	33	Up	3.29308e-07	8.68855e-06	regulation of organic acid transport	AGT/EDN1/EPRS/FABP3/IL1B/MAP2K6/RGS2/RGS4/STXBP1/THBS1/IRS2/NCOR1/ARL6IP5/PLA2R1/ARL6IP1
GO:0030260	93	Up	3.54006e-07	9.17984e-06	entry into host cell	ANPEP/AXL/CAV1/CAV1/SCARB2/CD74/CD81/CDK1/DPP4/EFNB2/EPHA2/GAS6/HSPA1A/HSPA1B/ICAM1/CXCL8/ITGA2/ITGAV/ITGAV/ITGAV/ITGAV/ITGB5/LDLR/CD46/NCAM1/NPC1/PTX3/PVR/NECTIN2/SELPLG/SLC1A5/SLC20A2/TRIM25/TRIM25/CLDN1/XPR1/IFITM3/IFITM3/TRIM38/IFITM2/MID2/SLC52A2/TRIM8/CDHR3/TRIM59
GO:0044409	93	Up	3.54006e-07	9.17984e-06	entry into host	ANPEP/AXL/CAV1/CAV1/SCARB2/CD74/CD81/CDK1/DPP4/EFNB2/EPHA2/GAS6/HSPA1A/HSPA1B/ICAM1/CXCL8/ITGA2/ITGAV/ITGAV/ITGAV/ITGAV/ITGB5/LDLR/CD46/NCAM1/NPC1/PTX3/PVR/NECTIN2/SELPLG/SLC1A5/SLC20A2/TRIM25/TRIM25/CLDN1/XPR1/IFITM3/IFITM3/TRIM38/IFITM2/MID2/SLC52A2/TRIM8/CDHR3/TRIM59
GO:0051806	93	Up	3.54006e-07	9.17984e-06	entry into cell of other organism involved in symbiotic interaction	ANPEP/AXL/CAV1/CAV1/SCARB2/CD74/CD81/CDK1/DPP4/EFNB2/EPHA2/GAS6/HSPA1A/HSPA1B/ICAM1/CXCL8/ITGA2/ITGAV/ITGAV/ITGAV/ITGAV/ITGB5/LDLR/CD46/NCAM1/NPC1/PTX3/PVR/NECTIN2/SELPLG/SLC1A5/SLC20A2/TRIM25/TRIM25/CLDN1/XPR1/IFITM3/IFITM3/TRIM38/IFITM2/MID2/SLC52A2/TRIM8/CDHR3/TRIM59
GO:0051828	93	Up	3.54006e-07	9.17984e-06	entry into other organism involved in symbiotic interaction	ANPEP/AXL/CAV1/CAV1/SCARB2/CD74/CD81/CDK1/DPP4/EFNB2/EPHA2/GAS6/HSPA1A/HSPA1B/ICAM1/CXCL8/ITGA2/ITGAV/ITGAV/ITGAV/ITGAV/ITGB5/LDLR/CD46/NCAM1/NPC1/PTX3/PVR/NECTIN2/SELPLG/SLC1A5/SLC20A2/TRIM25/TRIM25/CLDN1/XPR1/IFITM3/IFITM3/TRIM38/IFITM2/MID2/SLC52A2/TRIM8/CDHR3/TRIM59
GO:1902235	28	Up	3.5709e-07	9.22026e-06	regulation of endoplasmic reticulum stress-induced intrinsic apoptotic signaling pathway	DDIT3/HSPA1A/PMAIP1/WFS1/XBP1/EIF2AK3/HERPUD1/BCL2L11/HYOU1/SELENOS/SYVN1/SYVN1
GO:0042033	10	Up	3.64683e-07	9.2971e-06	chemokine biosynthetic process	EGR1/HMOX1/IL1B/IL6
GO:0045073	10	Up	3.64683e-07	9.2971e-06	regulation of chemokine biosynthetic process	EGR1/HMOX1/IL1B/IL6
GO:0050755	10	Up	3.64683e-07	9.2971e-06	chemokine metabolic process	EGR1/HMOX1/IL1B/IL6
GO:0032369	17	Up	3.84577e-07	9.76309e-06	negative regulation of lipid transport	ITGAV/NFKB1/SREBF2/THBS1/IRS2/PLA2R1/PCSK9
GO:0032965	28	Up	3.93684e-07	9.95247e-06	regulation of collagen biosynthetic process	IL6/ITGA2/PDGFRB/PPARD/PPARG/EMILIN1/SUCO/ERRFI1
GO:0030324	126	Up	3.95358e-07	9.95314e-06	lung development	CHI3L1/DHCR7/EPAS1/FGF1/FGF7/GATA6/ID1/IGFBP5/ITGA3/LIF/PDGFRB/PKD1/PTN/SRSF6/SRF/TGFBR2/WNT2B/TIMELESS/DLG5/ADAMTS2/RIDA/SPRY1/SPRY2/YAP1/SEC24B/PDPN/CIC/JMJD6/SLC7A11/ERRFI1/SAV1/STRA6/HHIP/CCBE1/RDH10/ASXL1/LAMA1/ATXN1L
GO:0007631	37	Up	4.13787e-07	1.03635e-05	feeding behavior	AGT/CPT1A/FOS/FYN/GLS/HTR1B/LEPR/STAT3/UCHL1/NR4A3/GDF15/ATP8A2/STRA6/SGIP1
GO:0060541	143	Up	4.16576e-07	1.03635e-05	respiratory system development	ALDH1A3/ASS1/CHI3L1/DHCR7/EPAS1/FGF1/FGF7/GATA6/ID1/IGFBP5/ITGA3/LIF/PDGFRB/PKD1/PTN/RARG/SRSF6/SRF/TGFBR2/WNT2B/TIMELESS/DLG5/MSC/ADAMTS2/RIDA/SPRY1/SPRY2/YAP1/SEC24B/PDPN/CIC/JMJD6/SLC7A11/ERRFI1/SAV1/STRA6/HHIP/CCBE1/RDH10/ASXL1/LAMA1/ATXN1L
GO:0098856	5	Up	4.16804e-07	1.03635e-05	intestinal lipid absorption	CD36/LDLR/UGCG/LIMA1
GO:0015850	114	Up	4.22882e-07	1.03662e-05	organic hydroxy compound transport	ABCA1/ABCA1/ABCA2/ACTB/ACTB/ACTB/AGT/AGT/AGTR1/ANXA2/APOE/APOE/AQP1/BMP6/CAV1/CD36/CLU/GDNF/GDNF/HTR1B/HTR1B/LDLR/LDLR/LDLR/LRP1/LRP1/NFKB1/NFKBIA/NPC1/NPC1/ATP8B1/PPARG/RAB3B/CXCL12/SLC5A3/SPP1/SREBF2/ABCC3/ABCC3/SLC16A3/LIPG/LIPG/MFSD10/KDM5B/STARD3/STX12/LIMA1/STRA6/ARV1/ARV1/OSBPL7/OSBPL8/C1QTNF1/EMB/STARD4/SELENOM/PCSK9
GO:0007094	28	Down	4.26069e-07	1.03662e-05	mitotic spindle assembly checkpoint	CCNB1/CDC20/CENPF/DUSP1/IK/MAD2L1/MAD2L1/MAD2L1/PLK1/TTK/AURKB/TRIP13/NDC80/CDT1/KLHL22
GO:0031577	28	Down	4.26069e-07	1.03662e-05	spindle checkpoint	CCNB1/CDC20/CENPF/DUSP1/IK/MAD2L1/MAD2L1/MAD2L1/PLK1/TTK/AURKB/TRIP13/NDC80/CDT1/KLHL22
GO:0071173	28	Down	4.26069e-07	1.03662e-05	spindle assembly checkpoint	CCNB1/CDC20/CENPF/DUSP1/IK/MAD2L1/MAD2L1/MAD2L1/PLK1/TTK/AURKB/TRIP13/NDC80/CDT1/KLHL22
GO:0071174	28	Down	4.26069e-07	1.03662e-05	mitotic spindle checkpoint	CCNB1/CDC20/CENPF/DUSP1/IK/MAD2L1/MAD2L1/MAD2L1/PLK1/TTK/AURKB/TRIP13/NDC80/CDT1/KLHL22
GO:0032757	30	Up	4.27206e-07	1.03662e-05	positive regulation of interleukin-8 production	DDIT3/HSPA1A/HSPA1B/IL1B/SERPINE1/TLR4/BCL10/NLRP10
GO:0006984	44	Up	4.33841e-07	1.04851e-05	ER-nucleus signaling pathway	ATF3/ATP2A2/ATF6B/ATF6B/DDIT3/DDIT3/HSPA5/HSPA5/CXCL8/INSIG1/NFE2L2/NFE2L2/CCL2/WFS1/WFS1/WFS1/XBP1/EIF2AK3/EIF2AK3/HERPUD1/BCL2L11/PPP1R15A/SELENOS/SELENOS/CCDC47/PPP1R15B/PPP1R15B
GO:0070102	16	Up	4.53975e-07	1.09011e-05	interleukin-6-mediated signaling pathway	IL6/IL6/IL6ST/IL6ST/JAK1/STAT3/STAT3/STAT3/SOCS3
GO:0007076	15	Down	4.54662e-07	1.09011e-05	mitotic chromosome condensation	NCAPD2/NCAPD2/NCAPD2/SMC4/SMC2/NCAPD3/NCAPD3/NCAPH/NCAPH/NCAPH2/NUSAP1/NCAPG/NCAPG/CDCA5
GO:0098743	12	Up	4.59109e-07	1.09642e-05	cell aggregation	ACAN/COL11A1/MGP/ROR2/PKD1
GO:0055094	20	Up	4.61838e-07	1.09859e-05	response to lipoprotein particle	ABCA1/APOE/CD36/CD36/CD36/CD81/HMGCS1/LDLR/NPC1/PPARG/SREBF2/TLR4
GO:0071347	136	Up	4.88207e-07	1.15676e-05	cellular response to interleukin-1	CEBPB/CHI3L1/MAP3K8/EDN1/EGR1/GBP1/GBP3/HAS2/HIF1A/ICAM1/IL1A/IL1B/IL1R1/IL1R1/IL1R1/IL1RAP/IL6/CXCL8/NFKB1/NFKB1/NFKBIA/PTGIS/CCL2/CCL2/UBC/AKAP12/TANK/NOD1/TAB2/RBMX/OTUD4/PELI1/ZC3H12A/ADAMTS12/SIRPA
GO:0043535	75	Up	5.00641e-07	1.18159e-05	regulation of blood vessel endothelial cell migration	ACVRL1/ACVRL1/ANGPT1/APOE/ATP5F1A/EPHA2/FGF2/FGF2/HIF1A/HMGB1/HMGB1/HMOX1/HSPB1/NFE2L2/NOTCH1/PIK3C2A/PPARG/PRKD1/PRKD1/MAP2K3/PTGS2/ADAM17/THBS1/THBS1/TMSB4X/TMSB4X/VEGFC/KLF4/HDAC9/HDAC5/PLK2/DLL4/DLL4/AMOTL1/SPRED1
GO:0042304	30	Up	5.07498e-07	1.19311e-05	regulation of fatty acid biosynthetic process	ACADVL/BRCA1/IL1B/INSIG1/EIF6/PDK4/PTGS2/PRKAG2/TRIB3/ELOVL5/ADIPOR2
GO:0007080	39	Down	5.16881e-07	1.21046e-05	mitotic metaphase plate congression	CCNB1/CENPE/CENPE/KIFC1/KIF22/KIF14/NDC80/KIF2C/CDCA8/MIS12/CDT1/SEH1L/KIF18A/PSRC1/CDCA5/CHAMP1
GO:0000280	286	Down	5.28794e-07	1.23358e-05	nuclear division	BRCA2/BUB1B/CCNB1/CDC20/CDC20/CDC25C/CDKN1B/CDKN1C/CENPE/CENPE/CENPF/RCC1/CHEK1/CKS2/DUSP1/EDN1/EREG/FANCA/FANCD2/HSPA1A/HSPA1B/IK/IL1A/IL1B/INCENP/KIF11/KIF11/KIF11/KIFC1/KIFC1/KIF22/LIF/MAD2L1/MAD2L1/MAD2L1/MAD2L1/MYBL1/MYBL2/NEK2/NEK2/NEK2/NUMA1/PDGFRB/PLK1/PLK1/PLK1/RAD51C/RAD51B/AURKA/AURKA/TOP2A/TTK/UBE2B/SMC1A/SMC1A/SPHK1/PRC1/PKMYT1/SMC3/BUB3/AURKB/AURKB/AURKB/TRIP13/TRIP13/TRIP13/KIF23/K…
GO:0034356	13	Up	5.91425e-07	1.37438e-05	NAD biosynthesis via nicotinamide riboside salvage pathway	NNMT/PTGIS/PTGS2/NAMPT
GO:0032496	191	Up	5.98542e-07	1.38559e-05	response to lipopolysaccharide	ABCA1/ASS1/ATP2A2/AXL/BDKRB1/BMP6/CAPN2/CASP8/CD36/CD36/CEBPB/EDN1/EDNRB/FOS/GCH1/GJA1/HMGB1/HMGB2/HMGB2/ICAM1/IFNAR1/IL1B/IL6/CXCL8/MGST1/NFKB1/NFKB2/NFKBIA/SERPINE1/PDE4D/PPARD/PTGFR/PTGIR/PTGS2/RPS6KA3/CCL2/CCL2/ADAM17/TLR4/TLR4/TLR4/TLR4/TNFAIP3/TNFAIP3/TNFSF4/VCAM1/XBP1/ADAM9/BCL10/CLDN1/MAPKAPK2/LITAF/PTGES/AKAP12/HDAC5/TRIB1/TRIB1/DUSP10/SBNO2/TAB2/SASH1/SHPK/NOCT/PTPN22/FOXP1/PDCD4/SELENO…
GO:0061045	42	Up	6.02618e-07	1.3897e-05	negative regulation of wound healing	APOE/SERPING1/CDKN1B/EDN1/FGF2/GJA1/HMGCR/SERPINE1/SERPINE1/SERPINE1/SERPINE1/SERPINB2/SERPINE2/SERPINE2/SERPINE2/PLAT/PLAUR/THBS1/VTN/SH2B3/DUSP10/UBASH3B/C1QTNF1
GO:0050818	46	Up	6.14205e-07	1.41104e-05	regulation of coagulation	APOE/SERPING1/CAV1/CD36/EDN1/F3/NFE2L2/SERPINE1/SERPINE1/SERPINE1/SERPINE1/SERPINB2/SERPINE2/SERPINE2/SERPINE2/PLAT/PLAUR/THBS1/TLR4/VTN/SH2B3/PDPN/PDPN/UBASH3B/C1QTNF1
GO:0002720	38	Up	6.32693e-07	1.43876e-05	positive regulation of cytokine production involved in immune response	CD36/CD74/CD81/HLA-E/IL1B/IL1R1/IL6/TLR4/TNFSF4/NR4A3/SEMA7A/IL18R1/BCL10/DDX21/TRIM6
GO:0006638	70	Up	6.33417e-07	1.43876e-05	neutral lipid metabolic process	APOE/APOE/APOE/C3/CAT/CAV1/CPT1A/FABP4/FABP3/ACSL1/ACSL4/INSIG1/LDLR/SEL1L/ATG14/LPIN1/LPIN1/GPAM/GPAM/PNPLA3/PNPLA3/DGAT2/DGAT2/DGAT2/PCSK9
GO:0006639	70	Up	6.33417e-07	1.43876e-05	acylglycerol metabolic process	APOE/APOE/APOE/C3/CAT/CAV1/CPT1A/FABP4/FABP3/ACSL1/ACSL4/INSIG1/LDLR/SEL1L/ATG14/LPIN1/LPIN1/GPAM/GPAM/PNPLA3/PNPLA3/DGAT2/DGAT2/DGAT2/PCSK9
GO:2000191	18	Up	6.46718e-07	1.46249e-05	regulation of fatty acid transport	EDN1/EPRS/FABP3/IL1B/MAP2K6/THBS1/IRS2/NCOR1/PLA2R1
GO:0051988	12	Down	6.49242e-07	1.46249e-05	regulation of attachment of spindle microtubules to kinetochore	CCNB1/ECT2/NEK2/SPAG5/RACGAP1/KNSTRN
GO:0030323	130	Up	6.51126e-07	1.46249e-05	respiratory tube development	CHI3L1/DHCR7/EPAS1/FGF1/FGF7/GATA6/ID1/IGFBP5/ITGA3/LIF/PDGFRB/PKD1/PTN/SRSF6/SRF/TGFBR2/WNT2B/TIMELESS/DLG5/ADAMTS2/RIDA/SPRY1/SPRY2/YAP1/SEC24B/PDPN/CIC/JMJD6/SLC7A11/ERRFI1/SAV1/STRA6/HHIP/CCBE1/RDH10/ASXL1/LAMA1/ATXN1L
GO:0046718	82	Up	6.58487e-07	1.47355e-05	viral entry into host cell	ANPEP/AXL/CAV1/SCARB2/CD74/CD81/CDK1/DPP4/EFNB2/EPHA2/GAS6/HSPA1A/HSPA1B/ICAM1/ITGA2/ITGAV/ITGAV/ITGB5/LDLR/CD46/NCAM1/NPC1/PTX3/PVR/NECTIN2/SELPLG/SLC1A5/SLC20A2/TRIM25/TRIM25/CLDN1/XPR1/IFITM3/IFITM3/TRIM38/IFITM2/MID2/SLC52A2/TRIM8/CDHR3/TRIM59
GO:0002718	55	Up	6.69112e-07	1.4918e-05	regulation of cytokine production involved in immune response	ANGPT1/BCL6/CD36/CD74/CD81/HLA-E/HMOX1/IL1B/IL1R1/IL6/JAK3/TLR4/TNFSF4/NR4A3/SEMA7A/IL18R1/BCL10/DDX21/TRIL/TRIM6
GO:0002237	200	Up	6.86023e-07	1.5163e-05	response to molecule of bacterial origin	ABCA1/ASS1/ATP2A2/AXL/BDKRB1/BMP6/CAPN2/CASP8/CD36/CD36/CD36/CEBPB/EDN1/EDNRB/FOS/GCH1/GJA1/CXCL2/HMGB1/HMGB2/HMGB2/ICAM1/IFNAR1/IL1B/IL6/IL6/CXCL8/MGST1/NFKB1/NFKB2/NFKBIA/SERPINE1/PDE4D/PPARD/PTGFR/PTGIR/PTGS2/RPS6KA3/CCL2/CCL2/ADAM17/TLR4/TLR4/TLR4/TLR4/TLR4/TNFAIP3/TNFAIP3/TNFSF4/VCAM1/XBP1/ADAM9/BCL10/BCL10/CLDN1/MAPKAPK2/LITAF/PTGES/AKAP12/HDAC5/TRIB1/TRIB1/DUSP10/SBNO2/TAB2/SASH1/SHPK/NOCT…
GO:0033046	35	Down	6.87629e-07	1.5163e-05	negative regulation of sister chromatid segregation	CCNB1/CDC20/CENPF/DUSP1/IK/MAD2L1/MAD2L1/MAD2L1/PLK1/TTK/AURKB/TRIP13/ESPL1/NDC80/FBXO5/CDT1/KLHL22
GO:0051985	35	Down	6.87629e-07	1.5163e-05	negative regulation of chromosome segregation	CCNB1/CDC20/CENPF/DUSP1/IK/MAD2L1/MAD2L1/MAD2L1/PLK1/TTK/AURKB/TRIP13/ESPL1/NDC80/FBXO5/CDT1/KLHL22
GO:0036109	12	Up	7.02741e-07	1.54399e-05	alpha-linolenic acid metabolic process	ACSL1/HSD17B4/FADS1/FADS2/ELOVL2/ELOVL5
GO:0014002	25	Up	7.212e-07	1.5788e-05	astrocyte development	IL1B/IL6/LAMB2/LDLR/LRP1/ROR2/TLR4
GO:1903409	72	Up	7.52808e-07	1.64205e-05	reactive oxygen species biosynthetic process	AGT/ASS1/ATP2B4/CAV1/CD36/CLU/CYP1B1/NQO1/EDN1/FYN/GCH1/HSP90AA1/ICAM1/IL1B/PKD2/PTGIS/PTGS2/PTX3/RAB27A/SLC7A2/STAT3/TLR4/CFLAR/KLF4/HDAC4/TRAP1/DDAH1/SPHK2/WDR35/ZC3H12A/SIRPA
GO:0032964	36	Up	7.56675e-07	1.64454e-05	collagen biosynthetic process	IL6/ITGA2/PDGFRB/PPARD/PPARG/TRAM2/EMILIN1/SUCO/ERRFI1
GO:0032966	9	Up	7.84695e-07	1.69933e-05	negative regulation of collagen biosynthetic process	IL6/PPARD/PPARG/EMILIN1/ERRFI1
GO:0000281	65	Down	7.9048e-07	1.70574e-05	mitotic cytokinesis	ANK3/BBS4/BRCA2/CENPA/ECT2/INCENP/INCENP/STMN1/MYH10/PLK1/KIF23/KIF20B/ESPL1/KIF20A/CIT/KIF4A/CKAP2/RACGAP1/RACGAP1/NUSAP1/SNX9/ANLN/CEP55/CEP55/SNX18/EFHC1/CNTROB
GO:0019229	28	Up	8.03214e-07	1.71765e-05	regulation of vasoconstriction	AGT/AGTR1/AGTR1/AGTR1/ATP2B1/BDKRB2/CAV1/CHRM3/EDN1/GJA1/HRH1/ICAM1/PTGS2
GO:0001516	18	Up	8.08168e-07	1.71765e-05	prostaglandin biosynthetic process	CD74/EDN1/IL1B/PTGIS/PTGIS/PTGS1/PTGS1/PTGS1/PTGS2/PTGS2/PTGS2/PTGS2/PTGES/PTGES/PNPLA8
GO:0046457	18	Up	8.08168e-07	1.71765e-05	prostanoid biosynthetic process	CD74/EDN1/IL1B/PTGIS/PTGIS/PTGS1/PTGS1/PTGS1/PTGS2/PTGS2/PTGS2/PTGS2/PTGES/PTGES/PNPLA8
GO:1903426	62	Up	8.08441e-07	1.71765e-05	regulation of reactive oxygen species biosynthetic process	AGT/ASS1/ATP2B4/CAV1/CD36/CLU/EDN1/FYN/HSP90AA1/ICAM1/IL1B/PKD2/PTGIS/PTGS2/PTX3/RAB27A/STAT3/TLR4/CFLAR/KLF4/HDAC4/TRAP1/DDAH1/SPHK2/WDR35/ZC3H12A/SIRPA
GO:0030595	111	Up	8.1021e-07	1.71765e-05	leukocyte chemotaxis	C5/CD74/LYST/CSF1/DUSP1/EDN1/EDNRB/FLT1/GAS6/CXCL3/HMGB1/HMGB1/HRH1/IL6/IL6/CXCL8/CXCL8/CXCL8/ITGA1/LGALS3/NBL1/SERPINE1/PDE4D/LGMN/PTN/CCL2/CCL11/CCL11/CXCL12/ADAM17/ADAM17/THBS1/VEGFC/SCG2/DYSF/PADI2/SWAP70/PIP5K1C/GREM1
GO:0002724	18	Up	8.43487e-07	1.78194e-05	regulation of T cell cytokine production	CD81/IL1B/IL1R1/IL6/TNFSF4/IL18R1
GO:0032469	20	Up	8.71165e-07	1.834e-05	endoplasmic reticulum calcium ion homeostasis	ATP2A2/CAMK2D/PML/TGM2/WFS1/HERPUD1
GO:0035929	10	Up	8.84e-07	1.85332e-05	steroid hormone secretion	AGT/AGTR1/BMP6/INHBA/C1QTNF1/SELENOM
GO:1903035	52	Up	8.86479e-07	1.85332e-05	negative regulation of response to wounding	APOE/SERPING1/CDKN1B/EDN1/EPHA4/FGF2/GJA1/HMGCR/SERPINE1/SERPINE1/SERPINE1/SERPINE1/SERPINB2/SERPINE2/SERPINE2/SERPINE2/PLAT/PLAUR/PTPRS/SPP1/THBS1/VTN/SH2B3/DUSP10/KREMEN1/UBASH3B/C1QTNF1
GO:1905563	4	Up	8.92433e-07	1.85934e-05	negative regulation of vascular endothelial cell proliferation	FLT1/PPARG/CCL2
GO:0051897	100	Up	9.15214e-07	1.90025e-05	positive regulation of protein kinase B signaling	ANGPT1/CHI3L1/HBEGF/HBEGF/EREG/F3/FGF1/FGF2/FGF5/FGF7/FYN/GAB1/GAS6/HSP90AA1/IGFBP5/MAZ/PDGFRB/PIK3CA/PIK3R1/STK3/TGFBR1/THBS1/IRS2/SEMA5A/MFHAS1/GDF15/GDF15/SPRY2/ARFGEF1/MEIS3/RTN4/OSBPL8/C1QTNF1
GO:0002544	9	Up	9.68921e-07	2.00487e-05	chronic inflammatory response	ADORA2B/AHCY/GJA1/CCL11/THBS1/TNFAIP3/VCAM1/PTGES
GO:0044786	54	Down	9.867e-07	2.03469e-05	cell cycle DNA replication	BCL6/BRCA2/DNA2/DNA2/FEN1/PCNA/PCNA/POLA1/POLD1/POLE/POLE2/PRIM1/RAD51/RFC2/RFC3/RFC4/RPA1/RPA3/SLBP/SMC1A/CDC7/SMC3/POLD3/POLA2/FBXO5/E2F8/ATAD5/DBF4B/CDT1/CDT1
GO:0045785	258	Up	1.03087e-06	2.11855e-05	positive regulation of cell adhesion	ANGPT1/ANK3/BCL6/CAV1/CD36/CD74/CD81/COL8A1/MAP3K8/CSF1/DPP4/EFNB2/FN1/FYN/HAS2/HAS2/HLA-E/HMGB1/ICAM1/IL1B/IL1B/IL6/IL6ST/IL7R/ITGA6/ITGA2/ITGA3/ITGA4/ITGAV/CD46/MYO10/NEDD9/NID1/PAK1/PIK3CA/PIK3R1/PTN/ROCK1/RSU1/CCL2/SDC4/CXCL12/STX3/TGFBR2/TGFBR2/TGM2/TNFSF4/UTRN/VCAM1/VTN/XBP1/NR4A3/DYSF/ADAM19/ADAM9/LDB1/BCL10/AP3D1/PIEZO1/RASGRP1/CITED2/PDPN/PDPN/HSPH1/DUSP10/EGFL6/RHOD/CASS4/SELENOK/PLEKHA…
GO:0060760	44	Up	1.13105e-06	2.31654e-05	positive regulation of response to cytokine stimulus	AXL/CD74/CSF1/EDN1/GAS6/HIF1A/HSPA1A/HSPA1B/IL1R1/IRF7/MED1/ADAM17/TLR4/TRIM6
GO:0046850	31	Up	1.13623e-06	2.31929e-05	regulation of bone remodeling	GJA1/IL6/LEPR/TNFRSF11B/PDK4/TNFAIP3/GREM1/SUCO/TMEM64
GO:0070555	152	Up	1.15378e-06	2.34717e-05	response to interleukin-1	CEBPB/CHI3L1/CHI3L1/MAP3K8/EDN1/EGR1/GBP1/GBP3/HAS2/HIF1A/ICAM1/IL1A/IL1B/IL1B/IL1R1/IL1R1/IL1R1/IL1RAP/IL6/CXCL8/NFKB1/NFKB1/NFKBIA/PRKCI/PTGIS/CCL2/CCL2/UBC/AKAP12/HDAC4/TANK/NOD1/TAB2/RBMX/OTUD4/PELI1/ZC3H12A/ADAMTS12/SIRPA
GO:0002295	6	Up	1.19803e-06	2.4209e-05	T-helper cell lineage commitment	IL6/STAT3/STAT6
GO:0043373	6	Up	1.19803e-06	2.4209e-05	CD4-positive, alpha-beta T cell lineage commitment	IL6/STAT3/STAT6
GO:0070885	12	Up	1.24734e-06	2.5038e-05	negative regulation of calcineurin-NFAT signaling cascade	ATP2B4/RCAN1/FHL2/PRNP
GO:0106057	12	Up	1.24734e-06	2.5038e-05	negative regulation of calcineurin-mediated signaling	ATP2B4/RCAN1/FHL2/PRNP
GO:0070372	158	Up	1.32216e-06	2.63894e-05	regulation of ERK1 and ERK2 cascade	ANGPT1/APOE/ATF3/BRAF/CD36/CD74/CD74/CHI3L1/DUSP1/DUSP3/DUSP6/EPHA2/EPHA7/FGF2/FN1/GAS6/GBP1/RAPGEF1/HMGB1/HMGCR/ICAM1/IL1B/JUN/LIF/LRP1/NOTCH1/NOTCH2/PDGFRB/PDGFRB/SHC1/TIAM1/TIMP3/TLR4/TLR4/SEMA7A/CFLAR/MFHAS1/KLF4/AKAP12/RASGRP1/SPRY1/SPRY2/SPRY2/SPRY2/NOD1/GPNMB/EMILIN1/DUSP10/PTPN22/ERRFI1/NDRG4/NDRG4/FAM83D/SPRY4/SIRPA/SPRED1/BMPER/NPNT
GO:0010594	130	Up	1.3234e-06	2.63894e-05	regulation of endothelial cell migration	ACVRL1/ACVRL1/ACVRL1/AGT/ANGPT1/APOE/APOE/ATP5F1A/EDN1/EPHA2/FGF1/FGF1/FGF2/FGF2/HIF1A/HMGB1/HMGB1/HMOX1/HSPB1/NFE2L2/NOTCH1/PIK3C2A/PPARG/PRKD1/PRKD1/MAP2K3/LGMN/PTGS2/PTN/ADAM17/THBS1/THBS1/TMSB4X/TMSB4X/VEGFC/NRP2/SEMA5A/KLF4/BCAR1/HDAC9/HDAC5/PLK2/SASH1/ADGRA2/FOXP1/DLL4/DLL4/ZC3H12A/ATOH8/CCBE1/AMOTL1/SPRED1/BMPER
GO:0033048	33	Down	1.37549e-06	2.73379e-05	negative regulation of mitotic sister chromatid segregation	CCNB1/CDC20/CENPF/DUSP1/IK/MAD2L1/MAD2L1/MAD2L1/PLK1/TTK/AURKB/TRIP13/NDC80/FBXO5/CDT1/KLHL22
GO:0002711	25	Up	1.38102e-06	2.73578e-05	positive regulation of T cell mediated immunity	CD81/HLA-E/IL1B/IL1B/IL1R1/IL6/PVR/NECTIN2/TNFSF4/IL18R1
GO:0060840	69	Up	1.4099e-06	2.78386e-05	artery development	ACVRL1/APOE/COL3A1/EFNB2/FOXC1/LDLR/LRP1/LTBP1/MYH10/MYLK/NOTCH1/PDGFRB/PKD2/SRF/TGFBR1/SEC24B/ADAMTS6/DLL4/STRA6/PRICKLE1
GO:0048016	36	Up	1.44787e-06	2.84775e-05	inositol phosphate-mediated signaling	ATP2B4/ADGRB2/RCAN1/RCAN1/EDN1/FHL2/HRH1/PRNP/AKAP6/LMCD1
GO:0002827	10	Up	1.45168e-06	2.84775e-05	positive regulation of T-helper 1 type immune response	IL1B/IL1R1/IL18R1/NLRP10
GO:2000379	70	Up	1.47187e-06	2.878e-05	positive regulation of reactive oxygen species metabolic process	AGT/AGT/AGTR1/ASS1/CD36/CLU/GADD45A/EDN1/HSP90AA1/ICAM1/IL1B/NFE2L2/PDGFRB/PKD2/PTGS2/PTX3/RAB27A/TGFBR2/THBS1/TLR4/KLF4/HDAC4/DDAH1/PID1/ZC3H12A
GO:0070371	173	Up	1.51382e-06	2.9451e-05	ERK1 and ERK2 cascade	AGT/ANGPT1/APOE/ATF3/BRAF/CD36/CD74/CD74/CHI3L1/DUSP1/DUSP3/DUSP6/EPHA2/EPHA7/FGF2/FN1/GAS6/GBP1/RAPGEF1/HMGB1/HMGCR/ICAM1/IL1B/ITGAV/JUN/LIF/LRP1/MYC/NOTCH1/NOTCH2/PDGFRB/PDGFRB/MED1/CCL11/SHC1/TIAM1/TIMP3/TLR4/TLR4/SEMA7A/CFLAR/MFHAS1/KLF4/AKAP12/RASGRP1/SPRY1/SPRY2/SPRY2/SPRY2/NOD1/GPNMB/EMILIN1/DUSP10/PTPN22/ERRFI1/NDRG4/NDRG4/FAM83D/SPRY4/IQGAP3/SIRPA/SPRED1/BMPER/NPNT
GO:0031960	102	Up	1.51593e-06	2.9451e-05	response to corticosteroid	PARP1/AQP1/ASS1/ATP2B1/CCND1/BMP6/KLF9/DUSP1/EDN1/FOS/FOSB/HTR1B/ICAM1/IGFBP7/IL6/NEFL/PAPPA/PCNA/PTGS2/REST/SDC1/SLIT3/TFAP4/TYMS/ADAM9/CFLAR/CLDN1/BCL2L11/AKAP13/ERRFI1/FIBIN
GO:2000193	11	Up	1.58837e-06	3.07594e-05	positive regulation of fatty acid transport	EDN1/FABP3/IL1B/MAP2K6/PLA2R1
GO:1903037	176	Up	1.59515e-06	3.0792e-05	regulation of leukocyte cell-cell adhesion	ASS1/BCL6/BCL6/CAV1/CD74/CD81/CEBPB/MAP3K8/DPP4/DUSP3/EFNB2/FYN/LRRC32/HAS2/HLA-E/HMGB1/HMGB1/ICAM1/IL1B/IL6/IL6ST/IL7R/IRF1/ITGA4/JAK3/LGALS3/CD46/PAK1/PIK3CA/PIK3R1/PRNP/CCL2/SDC4/CXCL12/TGFBR2/TGFBR2/TNFSF4/VCAM1/XBP1/NR4A3/BCL10/AP3D1/DLG5/KLF4/RASGRP1/GPNMB/GPNMB/HSPH1/DUSP10/TMEM131L/PTPN22/TNFRSF21/PELI1/SELENOK/NFKBIZ/ZC3H12A/PDCD1LG2/PDCD1LG2/ZC3H8
GO:0006939	65	Up	1.60884e-06	3.09573e-05	smooth muscle contraction	ADORA2B/AGT/ATP2B1/ATP2B4/BBS2/BDKRB2/CAV1/CHRM3/CNN1/EDN1/EDN1/EDN1/EDNRB/GDNF/HTR7/ITGA2/MYLK/PDE4D/PIK3C2A/PTGS2/RGS2/ROCK1/SRF/SPHK1/SULF1/SULF2/SETD3/NPNT
GO:0031589	251	Up	1.62426e-06	3.11549e-05	cell-substrate adhesion	ACTN1/ACTN2/ACVRL1/ANGPT1/AXL/BCL6/CD36/COL3A1/COL8A1/CSF1/DUSP3/EPHB3/FN1/FN1/FN1/GAS6/GBP1/HAS2/ID1/ITGA6/ITGA6/ITGA1/ITGA2/ITGA2/ITGA3/ITGA3/ITGA4/ITGAV/ITGAV/ITGAV/ITGB5/LRP1/MELTF/NEDD9/NID1/NOTCH1/SERPINE1/PIK3R1/PKD1/PPARD/PTN/ROCK1/ROCK1/RSU1/SDC4/SRF/THBS1/THBS1/TIAM1/TRIP6/UTRN/VCAM1/VCL/VTN/VTN/VTN/ZYX/FZD7/FZD7/PIP5K1A/ITGA8/ITGA8/ADAM15/ADAM15/ADAM9/LDB1/KIF14/BCL2L11/DLC1/DLC1/PDPN/…
GO:0032352	9	Up	1.64448e-06	3.14428e-05	positive regulation of hormone metabolic process	BMP6/EGR1/HIF1A/IL1B/RDH10
GO:1904659	68	Up	1.84171e-06	3.50122e-05	glucose transmembrane transport	BRAF/C3/EDN1/HK2/IL1B/MEF2A/NFE2L2/PIK3R1/PPARD/PRKCI/SORT1/SLC2A3/SLC2A3/SLC5A3/NR4A3/IRS2/PEA15/SLC2A6/RHOQ/PRKAG2/PID1/SELENOS/TRIB3/ADIPOR2/OSBPL8/SLC2A12
GO:0033002	150	Up	1.84275e-06	3.50122e-05	muscle cell proliferation	AGT/ANGPT1/CCNB1/CDK1/CDKN1B/CNN1/DNMT1/HBEGF/EDN1/EDN1/EREG/ERN1/FGF2/FGF2/FGF2/FOXC1/GATA6/GJA1/HMGCR/HMOX1/HMOX1/HTR1B/ID2/IGFBP5/IGFBP5/IL6/ITGA2/JUN/MEF2D/MAP3K5/MMP9/MYOG/NOTCH1/NPR3/OGN/PAK1/PDGFRB/PDGFRB/PPARD/PPARG/PPARG/PRKDC/PTGIR/PTGS2/SOD2/STAT3/TGFBR1/TGFBR2/TGM2/THBS1/TNFAIP3/SF1/NR4A3/NR4A3/NR4A3/CFLAR/KLF4/ADAMTS1/HDAC4/NAMPT/TRIB1/YAP1/FOXP1/PDCD4/FOXJ2/SAV1/NDRG4/NDRG4
GO:0048708	48	Up	1.85298e-06	3.50963e-05	astrocyte differentiation	DAB1/EPHA4/ID2/IL1B/IL6/IL6ST/LAMB2/LDLR/LIF/LRP1/NOTCH1/ROR2/SERPINE2/STAT3/TLR4
GO:0032201	27	Down	1.90137e-06	3.57954e-05	telomere maintenance via semi-conservative replication	DNA2/DNA2/FEN1/PCNA/PCNA/POLA1/POLD1/POLE/POLE2/PRIM1/RFC2/RFC3/RFC4/RPA1/RPA3/POLD3/POLA2
GO:1902850	108	Down	1.90174e-06	3.57954e-05	microtubule cytoskeleton organization involved in mitosis	CCNB1/CDC20/CENPA/CENPE/RCC1/CLTC/DYNC1H1/DYNC1H1/EML1/GNAI1/HTT/HSPA1A/HSPA1B/KIF11/KIF11/KIF11/KIFC1/STMN1/MAD2L1/MAP4/MYBL2/NUMA1/NUMA1/NUMA1/PKD1/PLK1/STIL/TACC1/TTK/SMC1A/PRC1/SMC3/AURKB/AURKB/KIF23/KIF23/ESPL1/SPRY1/SPRY2/NDC80/TACC3/TACC3/PLK2/TPX2/TPX2/KIF4A/SUN2/POC1A/RACGAP1/GPSM2/NUSAP1/SPC25/PSRC1/EFHC1/WDR62
GO:0038034	48	Up	1.92253e-06	3.59627e-05	signal transduction in absence of ligand	FYN/GDNF/HSPA1A/HSPA1B/IL1A/IL1A/IL1B/IL1B/INHBA/ITGAV/MCL1/SNAI2/SRPX/BAG3/BCL2L11/UNC5B
GO:0097192	48	Up	1.92253e-06	3.59627e-05	extrinsic apoptotic signaling pathway in absence of ligand	FYN/GDNF/HSPA1A/HSPA1B/IL1A/IL1A/IL1B/IL1B/INHBA/ITGAV/MCL1/SNAI2/SRPX/BAG3/BCL2L11/UNC5B
GO:0019730	26	Down	1.93564e-06	3.6096e-05	antimicrobial humoral response	CLU/HLA-E/HMGN2/PRSS3/HIST1H2BG/HIST1H2BF/HIST1H2BE/HIST1H2BI/HIST1H2BC/HIST2H2BE/HIST1H2BJ/HIST1H2BK
GO:1903039	129	Up	1.97731e-06	3.66793e-05	positive regulation of leukocyte cell-cell adhesion	BCL6/CAV1/CD74/CD81/MAP3K8/DPP4/EFNB2/FYN/HAS2/HLA-E/HMGB1/ICAM1/IL1B/IL6/IL6ST/IL7R/ITGA4/CD46/PAK1/PIK3CA/PIK3R1/CCL2/TGFBR2/TGFBR2/TNFSF4/VCAM1/XBP1/NR4A3/BCL10/AP3D1/RASGRP1/HSPH1/DUSP10/SELENOK/NFKBIZ/PDCD1LG2
GO:0034698	19	Up	1.97905e-06	3.66793e-05	response to gonadotropin	CCNA2/GATA6/GCLM/HMGCS1/ICAM1/INHBA/ITGA3/NOTCH1/PAPPA
GO:2001026	14	Up	2.0667e-06	3.81865e-05	regulation of endothelial cell chemotaxis	FGF1/FGF2/FGF2/HSPB1/NOTCH1/PRKD1/PRKD1/LGMN/THBS1/TMSB4X/SEMA5A
GO:0030199	37	Up	2.08493e-06	3.84059e-05	collagen fibril organization	AEBP1/ACAN/COL3A1/COL3A1/COL11A1/COL12A1/CYP1B1/FOXC1/FMOD/LUM/MMP11/TGFBR1/TNXB/COL14A1/ADAMTS2/EMILIN1/GREM1/VIPAS39/COLGALT1
GO:0010810	155	Up	2.15378e-06	3.95536e-05	regulation of cell-substrate adhesion	ACVRL1/BCL6/CD36/COL8A1/CSF1/DUSP3/FN1/GBP1/HAS2/ITGA6/ITGA3/LRP1/MELTF/NEDD9/NID1/NOTCH1/SERPINE1/PIK3R1/PTN/ROCK1/ROCK1/RSU1/SDC4/THBS1/THBS1/UTRN/VTN/FZD7/ADAM15/LDB1/DLC1/PDPN/POSTN/KANK1/MACF1/MACF1/CORO1C/CORO1C/EGFL6/GREM1/RHOD/CASS4/PLEKHA2/MYADM/EGFLAM/CCDC80/NPNT/FMN1
GO:0030203	116	Up	2.2938e-06	4.19973e-05	glycosaminoglycan metabolic process	AP2A1/AP2A1/ACAN/ANGPT1/ARSB/CLTC/CLTC/VCAN/CSPG4/EXT1/EXT1/FGF2/FOXC1/FMOD/B4GALT1/GPC1/HAS2/HAS2/HAS2/HAS2/HAS3/HAS3/HAS3/HMMR/HSPG2/IL1B/LUM/NFKB1/OMD/OGN/PDGFRB/SDC1/SDC4/ST3GAL1/UGDH/B4GALT4/HS2ST1/SDC3/HS3ST3B1/HS3ST3A1/B3GNT2/CHSY1/CHSY1/CEMIP2/CHST11/CHST11/CHPF2/IMPAD1/CSGALNACT2/CSGALNACT1/CSGALNACT1/CSGALNACT1/CEMIP/CEMIP/CHPF/DSEL/DSEL/EGFLAM/CHSY3/AGRN
GO:0009266	175	Up	2.31116e-06	4.21874e-05	response to temperature stimulus	ACADVL/ATP2A2/ATP2B1/CAMK2D/CASP8/FGF1/FKBP4/FOS/HMOX1/DNAJA1/HSPA1A/HSPA1A/HSPA1A/HSPA1B/HSPA1B/HSPA1B/HSPA6/HSPA6/HSP90AA1/HSP90AA1/DNAJB1/HTR1B/IGFBP7/IL1A/MICB/NFKBIA/NUP98/PPARG/DNAJC3/PTGS2/RBBP7/RPA1/RPA3/CXCL12/THBS1/NUP214/MAPKAPK2/EIF2AK3/BAG3/BAG3/BAG2/NUP93/ARPP21/HSPH1/DNAJB4/PSIP1/CHORDC1/NDC1/LXN/TMEM135/SEH1L/NUP43/MICA
GO:0045652	66	Down	2.49123e-06	4.53375e-05	regulation of megakaryocyte differentiation	H3F3B/HMGB2/EIF6/THBS1/NR4A3/HIST1H4I/HIST1H4I/HIST1H3A/HIST1H3C/HIST1H3E/HIST1H3I/HIST1H3G/HIST1H3J/HIST1H3H/HIST1H3B/HIST1H4A/HIST1H4A/HIST1H4D/HIST1H4D/HIST1H4F/HIST1H4F/HIST1H4C/HIST1H4C/HIST1H4H/HIST1H4H/HIST1H4B/HIST1H4B/HIST1H4E/HIST1H4E/HIST1H4L/HIST1H4L/HIST1H3F/MYL9/PRMT6/HIST4H4/HIST4H4/AGO3/RAB7B/HIST2H3D
GO:0032637	46	Up	2.58688e-06	4.69367e-05	interleukin-8 production	CHI3L1/DDIT3/HSPA1A/HSPA1B/IL1B/SERPINE1/TLR4/TMSB4X/BCL10/KLF4/NOD1/PTPN22/OTUD7B/NLRP10
GO:0006022	117	Up	2.75176e-06	4.97789e-05	aminoglycan metabolic process	AP2A1/AP2A1/ACAN/ANGPT1/ARSB/CLTC/CLTC/VCAN/CSPG4/EXT1/EXT1/FGF2/FOXC1/FMOD/B4GALT1/GPC1/HAS2/HAS2/HAS2/HAS2/HAS3/HAS3/HAS3/HMMR/HSPG2/IL1B/LUM/NFKB1/OMD/OGN/PDGFRB/SDC1/SDC4/ST3GAL1/UGDH/B4GALT4/HS2ST1/SDC3/HS3ST3B1/HS3ST3A1/B3GNT2/B3GNT2/CHSY1/CHSY1/CEMIP2/CHST11/CHST11/CHPF2/IMPAD1/CSGALNACT2/CSGALNACT1/CSGALNACT1/CSGALNACT1/CEMIP/CEMIP/CHPF/DSEL/DSEL/EGFLAM/CHSY3/AGRN
GO:1903034	105	Up	2.77312e-06	5.00155e-05	regulation of response to wounding	APOE/SERPING1/CAV1/CD36/CDKN1B/HBEGF/EDN1/EPHA4/F3/FGF2/GJA1/HMGCR/LRP1/MYH9/MYLK/NFE2L2/SERPINE1/SERPINE1/SERPINE1/SERPINE1/SERPINE1/SERPINB2/SERPINE2/SERPINE2/SERPINE2/PLAT/PLAUR/PPARD/PTN/PTPRF/PTPRS/SRSF6/SPP1/TGFBR2/THBS1/TLR4/TNFAIP3/VTN/XBP1/KLF4/SH2B3/ARFGEF1/PDPN/PDPN/DUSP10/KANK1/TNFRSF12A/KREMEN1/UBASH3B/C1QTNF1
GO:1903573	41	Up	2.86017e-06	5.14319e-05	negative regulation of response to endoplasmic reticulum stress	CLU/ATF6B/HSPA1A/HSPA5/DNAJB9/DNAJC3/DNAJC3/WFS1/WFS1/XBP1/HERPUD1/HYOU1/PPP1R15A/SELENOS/SYVN1/SYVN1/PPP1R15B/PPP1R15B/SVIP
GO:0071636	15	Up	3.02332e-06	5.41244e-05	positive regulation of transforming growth factor beta production	LUM/CD46/PTGS2/THBS1
GO:0008645	71	Up	3.02782e-06	5.41244e-05	hexose transmembrane transport	BRAF/C3/EDN1/HK2/IL1B/MEF2A/NFE2L2/PIK3R1/PPARD/PRKCI/SORT1/SLC2A3/SLC2A3/SLC5A3/NR4A3/IRS2/PEA15/SLC2A6/SLC2A6/RHOQ/PRKAG2/PID1/SELENOS/TRIB3/ADIPOR2/OSBPL8/SLC2A12/SLC2A12
GO:0071222	119	Up	3.10214e-06	5.52493e-05	cellular response to lipopolysaccharide	ABCA1/ASS1/AXL/BMP6/CAPN2/CD36/CD36/CEBPB/EDNRB/HMGB1/HMGB2/ICAM1/IL1B/IL6/CXCL8/NFKB1/NFKBIA/SERPINE1/PDE4D/PPARD/CCL2/CCL2/TLR4/TLR4/TLR4/TNFAIP3/TNFAIP3/TNFSF4/XBP1/ADAM9/BCL10/LITAF/HDAC5/TRIB1/SBNO2/SASH1/SHPK/PTPN22/PDCD4/SELENOS/PLSCR4/ZC3H12A/ZC3H12A/TRIM41/SIRPA
GO:0010713	10	Up	3.11685e-06	5.52493e-05	negative regulation of collagen metabolic process	IL6/PPARD/PPARG/EMILIN1/ERRFI1
GO:0015749	72	Up	3.11818e-06	5.52493e-05	monosaccharide transmembrane transport	BRAF/C3/EDN1/HK2/IL1B/MEF2A/NFE2L2/PIK3R1/PPARD/PRKCI/SORT1/SLC2A3/SLC2A3/SLC5A3/NR4A3/IRS2/PEA15/SLC2A6/SLC2A6/RHOQ/PRKAG2/PID1/SELENOS/TRIB3/ADIPOR2/OSBPL8/SLC2A12/SLC2A12
GO:0006266	17	Down	3.14769e-06	5.55701e-05	DNA ligation	HMGB1/HMGB2/LIG1/LIG1/RAD51/TOP2A
GO:0010611	49	Up	3.15467e-06	5.55701e-05	regulation of cardiac muscle hypertrophy	PARP1/AGT/ATP2B4/CAMK2D/EDN1/EDN1/IL6ST/MEF2A/MEF2A/NOTCH1/PAK1/TWF1/RGS2/RGS2/RGS4/ROCK1/TNFRSF1A/NR4A3/AKAP6/PARP2/LMCD1/ERRFI1
GO:0038084	27	Up	3.17985e-06	5.5807e-05	vascular endothelial growth factor signaling pathway	FOXC1/FLT1/GAB1/GAB1/HSPB1/MYO1C/PDGFRB/PRKD1/PRKD1/NRP2/SPRY2/ADGRA2/CCBE1
GO:1903825	75	Up	3.19583e-06	5.5807e-05	organic acid transmembrane transport	ACACA/AGT/SLC25A20/CPT1A/RGS2/RGS4/SLC1A1/SLC1A1/SLC1A1/SLC1A5/SLC6A6/SLC7A2/THBS1/SLC7A5/IRS2/SLC7A6/SLC16A3/ARL6IP5/PDPN/ARL6IP1/SLC7A11/PRKAG2/LRRC8A/SLC38A1/LRRC8C/SLC25A29/SLC25A29/EMB
GO:1905039	75	Up	3.19583e-06	5.5807e-05	carboxylic acid transmembrane transport	ACACA/AGT/SLC25A20/CPT1A/RGS2/RGS4/SLC1A1/SLC1A1/SLC1A1/SLC1A5/SLC6A6/SLC7A2/THBS1/SLC7A5/IRS2/SLC7A6/SLC16A3/ARL6IP5/PDPN/ARL6IP1/SLC7A11/PRKAG2/LRRC8A/SLC38A1/LRRC8C/SLC25A29/SLC25A29/EMB
GO:0008217	96	Up	3.22212e-06	5.61039e-05	regulation of blood pressure	ACVRL1/AGT/AGT/AGT/AGT/AGTR1/AGTR1/ATP1A1/ATP2B1/BBS4/BDKRB1/EDN1/EDNRB/ENPEP/ENPEP/ENPEP/GAS6/GCH1/GCH1/GJA1/HMOX1/ID2/NPR3/PDE4D/PPARG/PTGS1/PTGS2/SGK1/SOD2/VEGFC/NAMPT/POSTN/DDAH1/SNX5
GO:0043534	95	Up	3.26725e-06	5.67262e-05	blood vessel endothelial cell migration	ACVRL1/ACVRL1/ANGPT1/APOE/ATP5F1A/EFNB2/EPHA2/EPHB4/FGF2/FGF2/HIF1A/HMGB1/HMGB1/HMOX1/NR4A1/HSPB1/ID1/MYH9/NFE2L2/NOTCH1/PIK3C2A/PPARG/PRKD1/PRKD1/MAP2K3/PTGS2/SRF/ADAM17/THBS1/THBS1/TMSB4X/TMSB4X/VEGFC/PIK3R3/KLF4/HDAC9/HDAC5/PLK2/GREM1/DLL4/DLL4/AMOT/AMOTL1/SPRED1
GO:0051782	12	Down	3.28862e-06	5.69336e-05	negative regulation of cell division	BLM/MYC/AURKB/TXNIP/ORC6/E2F8/ASPM
GO:0070059	52	Up	3.3398e-06	5.76545e-05	intrinsic apoptotic signaling pathway in response to endoplasmic reticulum stress	CEBPB/DDIT3/DDIT3/DDIT3/DDIT3/HSPA1A/MAP3K5/PMAIP1/PML/WFS1/XBP1/XBP1/TNFRSF10B/TNFRSF10B/EIF2AK3/HERPUD1/BCL2L11/HYOU1/PPP1R15A/SELENOS/TRIB3/TRIB3/SELENOK/SYVN1/SYVN1
GO:0010715	15	Up	3.45401e-06	5.94562e-05	regulation of extracellular matrix disassembly	DPP4/IL6/LRP1/MELTF/PDPN
GO:0033260	44	Down	3.46603e-06	5.94936e-05	nuclear DNA replication	BCL6/BRCA2/DNA2/DNA2/FEN1/PCNA/PCNA/POLA1/POLD1/POLE/POLE2/PRIM1/RAD51/RFC2/RFC3/RFC4/RPA1/RPA3/SLBP/CDC7/POLD3/POLA2/ATAD5/DBF4B/CDT1/CDT1
GO:0032372	5	Up	3.54608e-06	6.05238e-05	negative regulation of sterol transport	NFKB1/SREBF2/PCSK9
GO:0032375	5	Up	3.54608e-06	6.05238e-05	negative regulation of cholesterol transport	NFKB1/SREBF2/PCSK9
GO:0072593	176	Up	3.61175e-06	6.14225e-05	reactive oxygen species metabolic process	AGT/AGT/AGTR1/BIRC2/ASS1/ATP2B4/BRCA1/CAT/CAV1/CD36/CD36/CLU/CYP1B1/GADD45A/DHFR/NQO1/NQO1/EDN1/EDN1/FOXM1/FYN/GCH1/GCH1/HIF1A/HK2/HSP90AA1/ICAM1/IL1B/EIF6/NFE2L2/PDGFRB/PDK4/PKD2/PMAIP1/PTGIS/PTGS2/PTX3/RAB27A/SLC7A2/SOD2/SOD2/STAT3/TGFBR2/THBS1/TLR4/CFLAR/STK17A/KLF4/SH3PXD2A/SH3PXD2A/HDAC4/TRAP1/PLA2R1/DDAH1/SESN1/PID1/PID1/SELENOS/SPHK2/WDR35/ZC3H12A/SIRPA/SH3PXD2B
GO:0010632	178	Up	3.61907e-06	6.14225e-05	regulation of epithelial cell migration	ACVRL1/ACVRL1/ACVRL1/AGT/ANGPT1/APOE/APOE/ARSB/ATP5F1A/HBEGF/EDN1/EPHA2/FGF1/FGF1/FGF2/FGF2/FGF7/HAS2/HIF1A/HIF1A/HMGB1/HMGB1/HMOX1/HSPB1/ITGA2/ITGA3/JUN/MMP9/NFE2L2/NOTCH1/PFN2/PIK3C2A/PPARG/PRKD1/PRKD1/MAP2K3/LGMN/PTGS2/PTN/PTPRG/ADAM17/TGFBR2/THBS1/THBS1/TMSB4X/TMSB4X/VEGFC/ADAM9/NRP2/SEMA5A/KLF4/BCAR1/HDAC9/HDAC5/PLK2/DUSP10/SASH1/MACF1/CORO1C/CORO1C/ADGRA2/FOXP1/EVL/DLL4/DLL4/RTN4/ZC3H12A/AT…
GO:0061640	75	Down	3.68235e-06	6.23214e-05	cytoskeleton-dependent cytokinesis	ANK3/BBS4/BRCA2/CENPA/ECT2/ECT2/INCENP/INCENP/STMN1/MYH10/PLK1/AURKB/KIF23/KIF23/KIF20B/ESPL1/KIF20A/CIT/KIF4A/CKAP2/RACGAP1/RACGAP1/NUSAP1/SNX9/ANLN/CEP55/CEP55/FMN2/SPIRE1/SNX18/EFHC1/CNTROB
GO:0007159	194	Up	3.694e-06	6.23439e-05	leukocyte cell-cell adhesion	ASS1/BCL6/BCL6/CAV1/CD74/CD81/CEBPB/MAP3K8/DPP4/DUSP3/EFNB2/FYN/LRRC32/HAS2/HLA-E/HMGB1/HMGB1/ICAM1/ICAM1/IL1B/IL6/IL6ST/IL7R/IRF1/ITGA4/ITGA4/ITGA4/JAK3/LGALS3/CD46/NT5E/PAK1/PIK3CA/PIK3R1/PRNP/ROCK1/CCL2/SDC4/CXCL12/SELPLG/STK10/TGFBR2/TGFBR2/TNFSF4/VCAM1/VCAM1/XBP1/NR4A3/BCL10/AP3D1/DLG5/KLF4/RASGRP1/GPNMB/GPNMB/HSPH1/DUSP10/TMEM131L/PTPN22/TNFRSF21/PELI1/SELENOK/NFKBIZ/ZC3H12A/PDCD1LG2/PDCD1L…
GO:0051255	8	Down	3.84014e-06	6.46299e-05	spindle midzone assembly	AURKB/AURKB/KIF23/KIF4A/RACGAP1
GO:0003300	64	Up	3.87357e-06	6.50115e-05	cardiac muscle hypertrophy	PARP1/AGT/AGT/ATP2A2/ATP2B4/CAMK2D/EDN1/EDN1/EZH2/GATA6/IL6ST/MEF2A/MEF2A/MYH7/NOTCH1/PAK1/TWF1/RGS2/RGS2/RGS4/ROCK1/TIAM1/TNFRSF1A/NR4A3/AKAP6/HDAC4/PARP2/PDLIM5/AKAP13/LMCD1/ERRFI1
GO:0002292	40	Up	3.95022e-06	6.61142e-05	T cell differentiation involved in immune response	BCL6/HMGB1/IL6/JAK3/CD46/RELB/STAT3/STAT6/TNFSF4/IL18R1/FOXP1/NFKBIZ/ZC3H12A
GO:0007229	71	Up	4.08783e-06	6.82284e-05	integrin-mediated signaling pathway	DST/COL3A1/ITGA6/ITGA1/ITGA2/ITGA3/ITGA4/ITGAV/ITGB5/MYH9/NEDD9/PRKD1/PTN/TLN1/ZYX/SEMA7A/ITGA8/ADAM15/ADAM9/ADAMTS1/BCAR1/FERMT2/LIMS2
GO:0030301	57	Up	4.16003e-06	6.92421e-05	cholesterol transport	ABCA1/ABCA1/ABCA2/ANXA2/APOE/APOE/CAV1/CD36/CLU/LDLR/LDLR/LDLR/LRP1/LRP1/NFKB1/NFKBIA/NPC1/NPC1/PPARG/SREBF2/LIPG/LIPG/STARD3/STX12/LIMA1/ARV1/ARV1/STARD4/PCSK9
GO:0048285	317	Down	4.25062e-06	7.05557e-05	organelle fission	BRCA2/BUB1B/CCNB1/CDC20/CDC20/CDC25C/CDKN1B/CDKN1C/CENPE/CENPE/CENPF/RCC1/CHEK1/CKS2/DUSP1/EDN1/EREG/FANCA/FANCD2/HSPA1A/HSPA1B/IK/IL1A/IL1B/INCENP/KIF11/KIF11/KIF11/KIFC1/KIFC1/KIF22/LIF/MAD2L1/MAD2L1/MAD2L1/MAD2L1/MYBL1/MYBL2/NEK2/NEK2/NEK2/NUMA1/PDGFRB/PLK1/PLK1/PLK1/RAD51C/RAD51B/AURKA/AURKA/TOP2A/TTK/UBE2B/SMC1A/SMC1A/SPHK1/PRC1/PKMYT1/SMC3/BUB3/AURKB/AURKB/AURKB/TRIP13/TRIP13/TRIP13/KIF23/K…
GO:0071073	5	Up	4.27257e-06	7.05837e-05	positive regulation of phospholipid biosynthetic process	CAPN2/FABP3/ACSL3
GO:0043542	168	Up	4.27568e-06	7.05837e-05	endothelial cell migration	ACVRL1/ACVRL1/ACVRL1/AGT/ANGPT1/APOE/APOE/ATP5F1A/CYP1B1/DPP4/EDN1/EFNB2/EPHA2/EPHB4/FGF1/FGF1/FGF2/FGF2/HIF1A/HMGB1/HMGB1/HMOX1/NR4A1/NR4A1/HSPB1/ID1/MYH9/NFE2L2/NOTCH1/PIK3C2A/PIK3CA/PPARG/PRKD1/PRKD1/MAP2K3/LGMN/PRSS3/PTGS2/PTN/SRF/ADAM17/TGFBR1/THBS1/THBS1/TMSB4X/TMSB4X/VEGFC/SCG2/PIK3R3/NRP2/SEMA5A/KLF4/BCAR1/HDAC9/HDAC5/PLK2/SASH1/ADGRA2/ADGRA2/GREM1/FOXP1/DLL4/DLL4/PLEKHG5/ZC3H12A/ATOH8/CC…
GO:0010888	14	Up	4.64253e-06	7.64309e-05	negative regulation of lipid storage	ABCA1/IL6/ITGAV/NFKBIA/PPARG/OSBPL8
GO:1903510	87	Up	4.67377e-06	7.67362e-05	mucopolysaccharide metabolic process	AP2A1/AP2A1/ACAN/ANGPT1/ARSB/CLTC/CLTC/VCAN/CSPG4/FGF2/FMOD/B4GALT1/HAS2/HAS2/HAS2/HAS2/HAS3/HAS3/HAS3/HMMR/IL1B/LUM/NFKB1/OMD/OGN/ST3GAL1/UGDH/B4GALT4/B3GNT2/CHSY1/CHSY1/CEMIP2/CHST11/CHST11/CHPF2/IMPAD1/CSGALNACT2/CSGALNACT1/CSGALNACT1/CSGALNACT1/CEMIP/CEMIP/CHPF/DSEL/DSEL/EGFLAM/CHSY3
GO:0001959	128	Up	4.70667e-06	7.7067e-05	regulation of cytokine-mediated signaling pathway	ANGPT1/BIRC2/BIRC3/AXL/CASP8/CAV1/CD74/CSF1/EDN1/ELF1/GAS6/GAS6/HIF1A/HSPA1A/HSPA1B/IFNAR2/IFNGR2/IL1R1/IL6/IRF7/JAK1/LIFR/PPARG/MED1/SLIT3/ADAM17/TNFAIP3/TNFRSF1A/SPHK1/HIST1H2BJ/SOCS3/SH2B3/TRAIP/PADI2/OTUD4/TRIM6/HIPK1
GO:0043277	26	Up	4.84e-06	7.90359e-05	apoptotic cell clearance	AXL/C3/CD36/GAS6/HMGB1/ITGAV/ITGAV/LRP1/MFGE8/CCL2/TGM2/THBS1/JMJD6
GO:0030299	4	Up	4.8757e-06	7.91908e-05	intestinal cholesterol absorption	CD36/LDLR/LIMA1
GO:0044241	4	Up	4.8757e-06	7.91908e-05	lipid digestion	CD36/LDLR/LIMA1
GO:0044070	58	Up	4.91615e-06	7.96337e-05	regulation of anion transport	AGT/APOE/CEBPB/CEBPB/EDN1/EPRS/FABP3/IL1B/MAP2K6/PRNP/RGS2/RGS4/SFRP4/STXBP1/THBS1/IRS2/RAB11B/NCOR1/ARL6IP5/PLA2R1/ARL6IP1/ATP8A2
GO:0022409	149	Up	4.96174e-06	8.01573e-05	positive regulation of cell-cell adhesion	ANK3/BCL6/CAV1/CD74/CD81/MAP3K8/DPP4/EFNB2/FYN/HAS2/HLA-E/HMGB1/ICAM1/IL1B/IL1B/IL6/IL6ST/IL7R/ITGA6/ITGA4/CD46/MYO10/PAK1/PIK3CA/PIK3R1/CCL2/TGFBR2/TGFBR2/TNFSF4/VCAM1/XBP1/NR4A3/ADAM19/BCL10/AP3D1/PIEZO1/RASGRP1/CITED2/PDPN/PDPN/HSPH1/DUSP10/SELENOK/NFKBIZ/PDCD1LG2
GO:0050766	39	Up	5.02495e-06	8.0962e-05	positive regulation of phagocytosis	C3/C3/CD36/GAS6/RAPGEF1/IL1B/ITGA2/ITGAV/LRP1/MFGE8/PPARG/PTX3/RAB27A/CCL2
GO:1903960	13	Up	5.17954e-06	8.30805e-05	negative regulation of anion transmembrane transport	RGS2/RGS4/THBS1/IRS2/ARL6IP5
GO:0014897	66	Up	5.20154e-06	8.30805e-05	striated muscle hypertrophy	PARP1/AGT/AGT/ATP2A2/ATP2B4/CAMK2D/EDN1/EDN1/EZH2/GATA6/IGFBP5/IL6ST/MEF2A/MEF2A/MYH7/NOTCH1/PAK1/TWF1/RGS2/RGS2/RGS4/ROCK1/TIAM1/TNFRSF1A/NR4A3/AKAP6/HDAC4/PARP2/PDLIM5/AKAP13/LMCD1/ERRFI1/MYMK
GO:0034219	74	Up	5.20452e-06	8.30805e-05	carbohydrate transmembrane transport	BRAF/C3/EDN1/HK2/IL1B/MEF2A/NFE2L2/PIK3R1/PPARD/PRKCI/SORT1/SLC2A3/SLC2A3/SLC5A3/NR4A3/IRS2/PEA15/SLC2A6/SLC2A6/RHOQ/PRKAG2/PID1/SELENOS/TRIB3/ADIPOR2/OSBPL8/SLC2A12/SLC2A12
GO:0042730	12	Up	5.21144e-06	8.30805e-05	fibrinolysis	SERPING1/SERPINE1/SERPINE1/SERPINB2/PLAT/PLAUR/THBS1
GO:0150077	20	Up	5.29002e-06	8.41114e-05	regulation of neuroinflammatory response	CTSC/IL1B/IL6/LDLR/MMP9/PTGS2/SPHK1
GO:0015804	20	Up	5.36811e-06	8.5129e-05	neutral amino acid transport	RGS2/RGS4/SLC1A1/SLC1A1/SLC1A5/SLC1A5/SLC1A5/SLC7A5/SLC38A2/SLC38A1
GO:1905897	75	Up	5.4007e-06	8.5242e-05	regulation of response to endoplasmic reticulum stress	CAV1/CLU/ATF6B/DDIT3/ERN1/HSPA1A/HSPA5/HSPA5/DNAJB9/NFE2L2/PIK3R1/PMAIP1/DNAJC3/DNAJC3/WFS1/WFS1/XBP1/XBP1/MANF/EIF2AK3/EIF2AK3/EDEM1/EDEM1/HERPUD1/HERPUD1/BCL2L11/HYOU1/FICD/PPP1R15A/PPP1R15A/SELENOS/SYVN1/SYVN1/PPP1R15B/PPP1R15B/SVIP
GO:0071372	8	Up	5.40346e-06	8.5242e-05	cellular response to follicle-stimulating hormone stimulus	GCLM/HMGCS1/INHBA/NOTCH1
GO:0002685	118	Up	5.53203e-06	8.7043e-05	regulation of leukocyte migration	BDKRB1/C5/CD74/CD81/CSF1/DUSP1/EDN1/GAS6/HMGB1/HMOX1/ICAM1/IL1R1/IL6/CXCL8/ITGA2/ITGA4/LGALS3/NBL1/SERPINE1/LGMN/PTN/CCL2/CCL20/CXCL12/STK10/ADAM17/ADAM17/THBS1/VEGFC/DYSF/EMILIN1/PADI2/SWAP70/LRCH1/GREM1/SELENOK
GO:0050000	63	Down	5.58115e-06	8.73609e-05	chromosome localization	CCNB1/CENPE/CENPE/CENPF/DYNC1H1/KIFC1/KIF22/NUMA1/UBE2B/DLGAP5/KIF14/NDC80/SPAG5/KIF2C/CDCA8/FMN2/MIS12/FAM83D/CDT1/SEH1L/KIF18A/PSRC1/CDCA5/CHAMP1
GO:0051303	63	Down	5.58115e-06	8.73609e-05	establishment of chromosome localization	CCNB1/CENPE/CENPE/CENPF/DYNC1H1/KIFC1/KIF22/NUMA1/UBE2B/DLGAP5/KIF14/NDC80/SPAG5/KIF2C/CDCA8/FMN2/MIS12/FAM83D/CDT1/SEH1L/KIF18A/PSRC1/CDCA5/CHAMP1
GO:0043367	46	Up	5.78787e-06	9.03625e-05	CD4-positive, alpha-beta T cell differentiation	BCL6/HMGB1/HMGB1/IL6/JAK3/RELB/STAT3/STAT6/TNFSF4/IL18R1/FOXP1/SH3RF1/NFKBIZ/ZC3H12A
GO:0070423	32	Up	5.84069e-06	9.09522e-05	nucleotide-binding oligomerization domain containing signaling pathway	BIRC2/BIRC3/CASP8/HSPA1A/HSPA1B/NFKBIA/MAP2K6/TLR4/TNFAIP3/TNFAIP3/UBC/NOD1/TAB2/PTPN22
GO:0055091	6	Up	5.87182e-06	9.12018e-05	phospholipid homeostasis	ABCA1/FABP3/LIPG
GO:0006898	165	Up	5.91665e-06	9.16626e-05	receptor-mediated endocytosis	AP2A1/AP2A1/ANGPT1/ANXA2/ANXA2/APOE/APOE/ASGR1/C3/CAV1/CAV1/CAV1/CD36/CD36/CD36/SCARB2/CD81/CLU/CLTC/DAB2/DAB2/EFNB2/GRIA1/HIST1H1A/HSP90AA1/HSPG2/HTR1B/IGF2R/CXCL8/ITGA4/LDLR/LDLR/LDLR/LRP1/LRP1/LRP1/SERPINE1/PI4KB/MASP1/SDCBP/SFRP4/SORL1/TGFBR2/VLDLR/VTN/CUBN/PICALM/PICALM/NUMB/FCHSD2/HYOU1/HSPH1/PLA2R1/PIP5K1C/GREM1/SNX9/SCYL2/COLEC12/SGIP1/PCSK9
GO:0034502	80	Down	6.0987e-06	9.42413e-05	protein localization to chromosome	BRCA2/BUB1B/CDK1/CENPA/EZH2/HIST1H1B/IK/PLK1/RPA1/TTK/BUB3/AURKB/NDC80/SPIDR/POT1/H2AFY2/KNL1/NABP2/CDT1/HASPIN/CDCA5/ESCO2/CHAMP1
GO:0022616	15	Down	6.3278e-06	9.7532e-05	DNA strand elongation	DNA2/FEN1/POLA1/POLA1/RFC3/RFC4/GINS1/POT1/GINS2/NUCKS1/GINS4
GO:0071604	29	Up	6.54063e-06	0.000100556	transforming growth factor beta production	LRRC32/LRRC32/GATA6/HIF1A/ITGAV/LTBP1/LUM/CD46/PTGS2/THBS1
GO:0090287	197	Up	6.76653e-06	0.000103765	regulation of cellular response to growth factor stimulus	ACVRL1/AGT/CAV1/CDKN1C/DAB2/FBN1/FBN2/FGF1/FGF2/FLT1/GLG1/GPC1/HHEX/HIF1A/HSPA1A/HSPA5/IL1B/ITGA3/LTBP1/LTBP1/MYO1C/NBL1/NBL1/NBL1/NEO1/NOTCH1/NUMA1/PCSK6/HTRA1/SDCBP/SFRP4/ADAM17/ADAM17/TGFBR1/TGFBR2/THBS1/UBC/VEGFC/VTN/GDF5/ITGA8/CFLAR/MTMR4/SPRY1/SPRY2/SPRY2/CITED2/EMILIN1/SULF1/SULF1/ADGRA2/GREM1/GREM1/CHST11/ASPN/SULF2/FAM20C/GREM2/HHIP/FUZ/ADAMTS12/CCBE1/BMPER/NPNT
GO:0071634	28	Up	6.87435e-06	0.000105151	regulation of transforming growth factor beta production	LRRC32/LRRC32/GATA6/HIF1A/ITGAV/LTBP1/LUM/CD46/PTGS2/THBS1
GO:0060445	17	Up	6.9277e-06	0.0001057	branching involved in salivary gland morphogenesis	FGF7/PLXNA1/SNAI2/TGM2/SEMA3C/BTBD7/NTN4/LAMA1
GO:0002367	67	Up	7.05628e-06	0.000107391	cytokine production involved in immune response	ANGPT1/BCL6/CD36/CD74/CD81/GAS6/HLA-E/HMOX1/IL1B/IL1R1/IL6/JAK3/TLR4/TNFSF4/NR4A3/SEMA7A/IL18R1/BCL10/DDX21/TRIL/SPHK2/TRIM6
GO:0070734	17	Down	7.3496e-06	0.000111574	histone H3-K27 methylation	EZH2/EZH2/HIST1H1C/HIST1H1D/HIST1H1E/OGT/EHMT2/PHF19
GO:0042093	37	Up	7.43748e-06	0.000112625	T-helper cell differentiation	BCL6/HMGB1/IL6/JAK3/RELB/STAT3/STAT6/TNFSF4/IL18R1/FOXP1/NFKBIZ/ZC3H12A
GO:1903036	41	Up	7.47751e-06	0.000112948	positive regulation of response to wounding	CD36/HBEGF/F3/LRP1/MYLK/NFE2L2/SERPINE1/SERPINE1/PPARD/PTN/TGFBR2/THBS1/TLR4/VTN/XBP1/ARFGEF1/PDPN/PDPN/KANK1
GO:0032366	18	Up	7.53634e-06	0.00011327	intracellular sterol transport	ABCA1/ABCA2/ANXA2/LDLR/NPC1/ARV1/STARD4/PCSK9
GO:0032367	18	Up	7.53634e-06	0.00011327	intracellular cholesterol transport	ABCA1/ABCA2/ANXA2/LDLR/NPC1/ARV1/STARD4/PCSK9
GO:0034605	110	Up	7.55509e-06	0.00011327	cellular response to heat	ATP2A2/CAMK2D/FGF1/FKBP4/HMOX1/HSPA1A/HSPA1A/HSPA1A/HSPA1B/HSPA1B/HSPA1B/HSPA6/HSPA6/HSP90AA1/DNAJB1/IL1A/NUP98/PTGS2/RBBP7/RPA1/RPA3/THBS1/NUP214/MAPKAPK2/BAG3/BAG3/BAG2/NUP93/ARPP21/HSPH1/CHORDC1/NDC1/SEH1L/NUP43
GO:2001238	44	Up	7.73459e-06	0.000115551	positive regulation of extrinsic apoptotic signaling pathway	AGT/ATF3/BID/CAV1/INHBA/LTBR/PMAIP1/PML/STK3/THBS1/TIMP3/SRPX/PEA15/BCL10/TNFRSF12A
GO:0042036	16	Up	7.74544e-06	0.000115551	negative regulation of cytokine biosynthetic process	IL6/INHBA/NFKB1/KLF4/TRIB2/ERRFI1
GO:1903727	30	Up	7.79327e-06	0.000115978	positive regulation of phospholipid metabolic process	CAPN2/CD81/FABP3/ACSL3/FGF2/FLT1/PDGFRB/PRKD1/ATG14
GO:1901568	88	Up	7.83669e-06	0.000116337	fatty acid derivative metabolic process	ACACA/ACLY/BDH1/CD74/CYP1B1/CYP1B1/EDN1/ACSL1/ACSL3/ACSL4/FASN/GCDH/HSD17B4/IL1B/FADS1/ABCC1/OXCT1/PON2/PTGIS/PTGIS/PTGS1/PTGS1/PTGS1/PTGS2/PTGS2/PTGS2/PTGS2/SCD/SLC25A1/TNFRSF1A/MAPKAPK2/PTGES/PTGES/PNPLA8/ACSL5/ELOVL2/ELOVL5/DGAT2/CBR4/CYP2U1
GO:0097006	56	Up	8.19747e-06	0.000121395	regulation of plasma lipoprotein particle levels	ABCA1/ABCA1/AP2A1/AGT/AGTR1/ANXA2/APOE/APOE/APOE/APOE/APOE/CD36/CD36/CLTC/ACSL3/HMOX1/LDLR/LDLR/LDLR/LDLR/NPC1/VLDLR/VLDLR/CUBN/LIPG/LIPG/LPCAT3/MYLIP/DGAT2/PCSK9/PCSK9
GO:0035809	12	Up	8.22131e-06	0.00012145	regulation of urine volume	ADCY6/EDN1/EDNRB/HAS2/NPR3
GO:0010517	37	Up	8.25837e-06	0.0001217	regulation of phospholipase activity	ABL2/AGT/AGTR1/BDNF/LPAR1/FGF2/FLT1/LRP1/PDGFRB/RGS2/PLA2R1
GO:0070613	60	Up	8.35264e-06	0.00012279	regulation of protein processing	CFB/SERPING1/SERPING1/C1R/C1S/C3/C3/C5/CD59/CD59/CD59/CD81/CLU/GAS1/GLG1/IL1B/CD46/MELTF/MYH9/SERPINE1/SERPINE1/SERPINE2/SERPINE2/PRNP/THBS1/VTN/BAG2/SPON1/TIMM17A/CCBE1
GO:0051024	6	Up	8.54925e-06	0.000125375	positive regulation of immunoglobulin secretion	HLA-E/IL6/TNFSF4/XBP1
GO:0090083	15	Up	8.59338e-06	0.000125717	regulation of inclusion body assembly	CLU/DNAJB2/HSPA1A/HSPA1B/DNAJB1/SORL1
GO:0002286	52	Up	8.78736e-06	0.000128245	T cell activation involved in immune response	BCL6/CD81/HMGB1/ICAM1/IL6/JAK3/LGALS3/CD46/RAB27A/RELB/STAT3/STAT6/TNFSF4/IL18R1/FOXP1/NFKBIZ/ZC3H12A
GO:0032467	23	Down	8.89235e-06	0.000129464	positive regulation of cytokinesis	ECT2/ECT2/AURKB/AURKB/KIF23/KIF20B/KIF20B/KIF14/CIT/RACGAP1/RACGAP1
GO:0140013	93	Down	8.98762e-06	0.000130537	meiotic nuclear division	BRCA2/CDC20/CKS2/EREG/FANCA/FANCD2/LIF/MYBL1/PLK1/RAD51C/RAD51B/AURKA/TOP2A/TTK/UBE2B/TRIP13/TRIP13/MARF1/ESPL1/SMC4/SMC2/UBR2/UBR2/NCAPH/FBXO5/NCAPH2/NDC1/FMN2/SPIRE1/FIGNL1/KIF18A/BRIP1/SGO2/ASPM
GO:0010884	12	Up	9.10256e-06	0.000131889	positive regulation of lipid storage	C3/CD36/NFKB1/SREBF2/HILPDA/ZC3H12A
GO:0097191	176	Up	9.43706e-06	0.000136408	extrinsic apoptotic signaling pathway	ACVR1/AGT/FAS/FAS/ATF3/BID/BID/BRCA1/CASP8/CASP8/CAV1/FYN/GDNF/GCLM/HTT/HMGB2/HMOX1/HSPA1A/HSPA1B/ICAM1/IL1A/IL1A/IL1B/IL1B/INHBA/ITGA6/ITGAV/ITGAV/KRT18/LGALS3/LGALS3/LTBR/MCL1/SERPINE1/PIK3R1/PMAIP1/PML/PML/SORT1/SIAH2/SNAI2/STK3/TGFBR1/THBS1/THBS1/TIMP3/TNFAIP3/TNFRSF1A/SCG2/SRPX/PEA15/PEA15/TNFRSF10B/TNFRSF10B/CFLAR/CFLAR/CFLAR/BCL10/BAG3/BAG3/BCL2L11/PARP2/YAP1/TNFRSF12A/TNFRSF12A/BIRC6/SH3R…
GO:0002287	38	Up	9.51068e-06	0.000136493	alpha-beta T cell activation involved in immune response	BCL6/HMGB1/IL6/JAK3/RELB/STAT3/STAT6/TNFSF4/IL18R1/FOXP1/NFKBIZ/ZC3H12A
GO:0002293	38	Up	9.51068e-06	0.000136493	alpha-beta T cell differentiation involved in immune response	BCL6/HMGB1/IL6/JAK3/RELB/STAT3/STAT6/TNFSF4/IL18R1/FOXP1/NFKBIZ/ZC3H12A
GO:0002294	38	Up	9.51068e-06	0.000136493	CD4-positive, alpha-beta T cell differentiation involved in immune response	BCL6/HMGB1/IL6/JAK3/RELB/STAT3/STAT6/TNFSF4/IL18R1/FOXP1/NFKBIZ/ZC3H12A
GO:0006720	63	Up	9.78237e-06	0.000139787	isoprenoid metabolic process	ALDH1A3/ALDH1A3/ALDH3A2/APOE/CRABP2/CYP1B1/FDPS/GPC1/HSPG2/LRP1/MVD/MVK/MVK/PPARD/SDC1/SDC4/LRP8/DHRS3/SDC3/RDH11/RDH11/RDH11/RDH11/STRA6/DGAT2/RDH10/RDH10/RDH10/AGRN
GO:0014743	52	Up	9.7865e-06	0.000139787	regulation of muscle hypertrophy	PARP1/AGT/ATP2B4/CAMK2D/EDN1/EDN1/IGFBP5/IL6ST/MEF2A/MEF2A/NOTCH1/PAK1/TWF1/RGS2/RGS2/RGS4/ROCK1/TNFRSF1A/NR4A3/AKAP6/PARP2/LMCD1/ERRFI1/MYMK
GO:1903317	61	Up	9.83892e-06	0.000140205	regulation of protein maturation	CFB/SERPING1/SERPING1/C1R/C1S/C3/C3/C5/CD59/CD59/CD59/CD81/CLU/GAS1/GLG1/IL1B/CD46/MELTF/MYH9/SERPINE1/SERPINE1/SERPINE2/SERPINE2/PRNP/THBS1/VTN/BAG2/SPON1/TIMM17A/CCBE1
GO:0007160	163	Up	1.00264e-05	0.00014254	cell-matrix adhesion	ACTN1/ACTN2/ACVRL1/BCL6/CD36/COL3A1/CSF1/DUSP3/FN1/ITGA6/ITGA1/ITGA2/ITGA2/ITGA3/ITGA4/ITGAV/ITGAV/ITGB5/LRP1/NID1/SERPINE1/PIK3R1/PKD1/ROCK1/ROCK1/SDC4/SRF/THBS1/THBS1/TIAM1/TRIP6/UTRN/VCAM1/VCL/VTN/VTN/ZYX/PIP5K1A/ITGA8/ITGA8/ADAM15/ADAM15/ADAM9/LDB1/BCL2L11/DLC1/DLC1/POSTN/FERMT2/FERMT2/EMILIN1/NID2/MACF1/MACF1/CORO1C/CORO1C/GREM1/RHOD/RHOD/PLEKHA2/ADAMTS12/WHAMM/FREM1/NPNT/FMN1
GO:0035810	8	Up	1.02301e-05	0.000145095	positive regulation of urine volume	EDN1/EDNRB/HAS2/NPR3
GO:0019371	9	Up	1.03638e-05	0.000146647	cyclooxygenase pathway	PTGIS/PTGS1/PTGS1/PTGS2/PTGS2/PTGES
GO:0030212	25	Up	1.04647e-05	0.000147728	hyaluronan metabolic process	AP2A1/AP2A1/CLTC/CLTC/FGF2/HAS2/HAS2/HAS2/HAS2/HAS3/HAS3/HAS3/HMMR/IL1B/NFKB1/CEMIP2/CEMIP/CEMIP
GO:0071260	67	Up	1.05872e-05	0.000149109	cellular response to mechanical stimulus	AGT/FAS/AQP1/ATP1A1/BMP6/CASP8/CHEK1/GADD45A/GJA1/IL1B/IRF1/ITGA2/KCNJ2/LTBR/NFKB1/PTGS2/TLR4/TNFRSF1A/TNFRSF10B/BCL10/BAG3/HDAC4/HABP4/SLC38A2
GO:0007435	25	Up	1.07366e-05	0.000150862	salivary gland morphogenesis	FGF7/PLXNA1/SNAI2/TGM2/SEMA3C/BTBD7/NTN4/LAMA1
GO:0010755	7	Up	1.08264e-05	0.00015177	regulation of plasminogen activation	MELTF/SERPINE1/SERPINE1/SERPINE2/THBS1
GO:0071219	123	Up	1.09535e-05	0.000153197	cellular response to molecule of bacterial origin	ABCA1/ASS1/AXL/BMP6/CAPN2/CD36/CD36/CD36/CEBPB/EDNRB/HMGB1/HMGB2/ICAM1/IL1B/IL6/CXCL8/NFKB1/NFKBIA/SERPINE1/PDE4D/PPARD/CCL2/CCL2/TLR4/TLR4/TLR4/TLR4/TNFAIP3/TNFAIP3/TNFSF4/XBP1/ADAM9/BCL10/LITAF/HDAC5/TRIB1/SBNO2/SASH1/SHPK/PTPN22/PDCD4/SELENOS/PLSCR4/ZC3H12A/ZC3H12A/TRIM41/SIRPA
GO:0070884	24	Up	1.13622e-05	0.000158181	regulation of calcineurin-NFAT signaling cascade	ATP2B4/RCAN1/FHL2/PRNP/AKAP6/LMCD1
GO:0106056	24	Up	1.13622e-05	0.000158181	regulation of calcineurin-mediated signaling	ATP2B4/RCAN1/FHL2/PRNP/AKAP6/LMCD1
GO:0010712	33	Up	1.14692e-05	0.000159303	regulation of collagen metabolic process	IL6/ITGA2/PDGFRB/PPARD/PPARG/EMILIN1/SUCO/ERRFI1
GO:0032740	5	Up	1.16418e-05	0.00016133	positive regulation of interleukin-17 production	IL6/SPHK1
GO:0043619	9	Up	1.2033e-05	0.000166369	regulation of transcription from RNA polymerase II promoter in response to oxidative stress	EPAS1/HIF1A/HMOX1/NFE2L2/CHD6
GO:0019432	25	Up	1.22338e-05	0.000168312	triglyceride biosynthetic process	C3/ACSL1/ACSL4/LDLR/LPIN1/GPAM/GPAM/PNPLA3/DGAT2/DGAT2/DGAT2
GO:0010742	21	Up	1.22571e-05	0.000168312	macrophage derived foam cell differentiation	ABCA1/AGT/AGTR1/CD36/CSF1/CSF1/ITGAV/NFKB1/NFKBIA/PPARG/PPARG/SELENOK
GO:0090077	21	Up	1.22571e-05	0.000168312	foam cell differentiation	ABCA1/AGT/AGTR1/CD36/CSF1/CSF1/ITGAV/NFKB1/NFKBIA/PPARG/PPARG/SELENOK
GO:0036314	23	Up	1.23363e-05	0.000169015	response to sterol	ABCA1/ABCA2/HMGCS1/INHBA/INSIG1/INSIG1/TGFBR1/TGFBR2/LRP8/OSBPL7
GO:0014896	68	Up	1.2569e-05	0.000171814	muscle hypertrophy	PARP1/AGT/AGT/ATP2A2/ATP2B4/CAMK2D/EDN1/EDN1/EZH2/GATA6/IGFBP5/IL6ST/MEF2A/MEF2A/MYH7/NOTCH1/PAK1/TWF1/RGS2/RGS2/RGS4/ROCK1/TIAM1/TNFRSF1A/NR4A3/AKAP6/HDAC4/PARP2/PDLIM5/AKAP13/LMCD1/ERRFI1/MYMK
GO:0000188	20	Up	1.33176e-05	0.000181637	inactivation of MAPK activity	CAV1/DUSP1/DUSP3/DUSP6/DUSP7/RGS3/RGS4/DUSP14/DUSP10/DUSP16/SPRED1/SPRED2
GO:0002251	12	Down	1.35321e-05	0.000184147	organ or tissue specific immune response	IL6/IL6/HIST1H2BG/HIST1H2BF/HIST1H2BE/HIST1H2BI/HIST1H2BC/HIST2H2BE/HIST1H2BJ/OTUD7B/HIST1H2BK
GO:0032370	38	Up	1.37629e-05	0.000186866	positive regulation of lipid transport	ABCA1/ANXA2/APOE/APOE/BMP6/EDN1/FABP3/IL1B/LRP1/LRP1/NFKBIA/MAP2K6/SPP1/LIPG/PLA2R1/ATP8A2/C1QTNF1
GO:0006631	236	Up	1.38861e-05	0.000188116	fatty acid metabolic process	ACACA/ACADVL/ACADVL/ACADVL/ALDH3A2/BRCA1/BRCA1/C3/CAV1/CD36/CD74/CPT1A/CPT1A/CYP1B1/CYP1B1/ECH1/EDN1/EHHADH/EHHADH/ETFDH/FABP3/FABP3/ACSL1/ACSL1/ACSL3/ACSL4/FASN/FASN/GCDH/HADHA/HADHA/HSD17B4/HSD17B4/HSD17B4/IL1B/INSIG1/EIF6/FADS1/FADS1/FADS1/PCCB/PDK2/PDK2/PDK4/PDK4/PDK4/PON2/PPARD/PPARD/PPARG/PTGIS/PTGIS/PTGS1/PTGS1/PTGS1/PTGS2/PTGS2/PTGS2/PTGS2/MSMO1/SCD/TNFRSF1A/XBP1/NR4A3/IRS2/FADS2/FADS2/PT…
GO:0090288	107	Up	1.39582e-05	0.00018867	negative regulation of cellular response to growth factor stimulus	AGT/CAV1/FBN1/FBN2/GLG1/GPC1/HHEX/HSPA1A/HSPA5/LTBP1/LTBP1/NBL1/NBL1/NBL1/NOTCH1/HTRA1/ADAM17/TGFBR1/TGFBR2/THBS1/UBC/CFLAR/MTMR4/SPRY1/SPRY2/SPRY2/EMILIN1/SULF1/SULF1/ADGRA2/GREM1/GREM1/CHST11/ASPN/SULF2/GREM2/FUZ/ADAMTS12/BMPER
GO:0046851	10	Up	1.41368e-05	0.000190657	negative regulation of bone remodeling	IL6/TNFRSF11B/TNFAIP3/GREM1
GO:0010812	49	Up	1.47209e-05	0.000198093	negative regulation of cell-substrate adhesion	ACVRL1/BCL6/GBP1/LRP1/MELTF/NOTCH1/SERPINE1/PIK3R1/THBS1/THBS1/FZD7/ADAM15/DLC1/POSTN/KANK1/CORO1C
GO:0045940	15	Up	1.4893e-05	0.000199963	positive regulation of steroid metabolic process	AGT/AGTR1/APOE/BMP6/FGF1/IL1B/STARD4
GO:1903792	20	Up	1.51166e-05	0.000202516	negative regulation of anion transport	RGS2/RGS4/SFRP4/THBS1/IRS2/ARL6IP5/PLA2R1
GO:0022407	238	Up	1.53443e-05	0.000205111	regulation of cell-cell adhesion	ANK3/ASS1/BCL6/BCL6/CAV1/CD74/CD81/CEBPB/MAP3K8/DPP4/DUSP3/EFNB2/EPHA7/EPHB3/FYN/LRRC32/HAS2/HLA-E/HMGB1/HMGB1/ICAM1/IL1B/IL1B/IL6/IL6ST/IL7R/ITGA6/IRF1/ITGA4/JAK3/LGALS3/MBP/CD46/MYO10/PAK1/SERPINE2/PIK3CA/PIK3R1/PRNP/CCL2/SDC4/CXCL12/SNAI2/TGFBR2/TGFBR2/TNFSF4/VCAM1/XBP1/NR4A3/ADAM19/BCL10/AP3D1/DLG5/KLF4/KLF4/PIEZO1/SH2B3/RASGRP1/CITED2/GPNMB/GPNMB/PDPN/PDPN/HSPH1/DUSP10/SWAP70/TMEM131L/PTPN22…
GO:0007098	106	Down	1.59211e-05	0.000211968	centrosome cycle	BBS4/BRCA1/BRCA1/BRCA2/CCNF/CDK1/CHEK1/GADD45A/KIF11/KIF11/NEK2/NEK2/NEK2/NPM1/PKD2/PLK1/STIL/STIL/AURKA/AURKA/CCP110/CCP110/PCLAF/PLK4/PLK4/PLK2/PLK2/CEP250/CEP250/CEP131/CEP152/CEP152/POC1A/CHORDC1/HAUS4/CENPJ/CENPJ/MDM1/CEP85/CNTROB/SSX2IP/WDR62
GO:0061082	27	Up	1.59274e-05	0.000211968	myeloid leukocyte cytokine production	BCL6/CD36/CD74/GAS6/HMOX1/TLR4/NR4A3/SEMA7A/BCL10/DDX21
GO:0003338	21	Up	1.64748e-05	0.000218642	metanephros morphogenesis	GDNF/LIF/PDGFRB/PKD1/PKD2/GREM1/LGR4/FRAS1/FMN1
GO:0045807	104	Up	1.65013e-05	0.000218642	positive regulation of endocytosis	AP2A1/ANGPT1/ANXA2/ANXA2/APOE/AXL/C3/C3/CD36/CD151/CD151/CLU/DAB2/GAS6/RAPGEF1/HIST1H1A/IL1B/ITGA2/ITGAV/LRP1/LRP1/MFGE8/SERPINE1/PPARG/PTX3/RAB27A/CCL2/SFRP4/VTN/GREM1/ANKFY1/SCYL2/SGIP1/PCSK9
GO:0035872	33	Up	1.68483e-05	0.000222327	nucleotide-binding domain, leucine rich repeat containing receptor signaling pathway	BIRC2/BIRC3/CASP8/HSPA1A/HSPA1B/NFKBIA/MAP2K6/TLR4/TNFAIP3/TNFAIP3/UBC/NOD1/TAB2/PTPN22
GO:0045839	41	Down	1.6853e-05	0.000222327	negative regulation of mitotic nuclear division	CCNB1/CDC20/CENPF/CHEK1/DUSP1/IK/MAD2L1/MAD2L1/MAD2L1/PLK1/TTK/AURKB/TRIP13/NDC80/FBXO5/CDT1/KLHL22/TOM1L2
GO:0032891	13	Up	1.69903e-05	0.00022365	negative regulation of organic acid transport	RGS2/RGS4/THBS1/IRS2/ARL6IP5/PLA2R1
GO:0045124	24	Up	1.76403e-05	0.000231701	regulation of bone resorption	IL6/TNFRSF11B/PDK4/TNFAIP3/TMEM64
GO:0002363	8	Up	1.78028e-05	0.000233329	alpha-beta T cell lineage commitment	IL6/STAT3/STAT6
GO:0048260	39	Up	1.8115e-05	0.000236907	positive regulation of receptor-mediated endocytosis	AP2A1/ANGPT1/ANXA2/ANXA2/C3/CLU/DAB2/HIST1H1A/SERPINE1/SFRP4/VTN/GREM1/SCYL2/SGIP1/PCSK9
GO:0031392	5	Up	1.82712e-05	0.000238433	regulation of prostaglandin biosynthetic process	IL1B/PTGS2
GO:0070486	8	Up	1.88156e-05	0.000245008	leukocyte aggregation	HAS2/IL1B/STK10/NR4A3
GO:0010631	228	Up	1.90244e-05	0.000246618	epithelial cell migration	ACVRL1/ACVRL1/ACVRL1/AGT/ANGPT1/APOE/APOE/ARSB/ATP5F1A/CYP1B1/DPP4/HBEGF/EDN1/EFNB2/EPHA2/EPHB4/FGF1/FGF1/FGF2/FGF2/FGF7/HAS2/HIF1A/HIF1A/HMGB1/HMGB1/HMOX1/NR4A1/NR4A1/HSPB1/ID1/ITGA2/ITGA3/JUN/MMP9/MYH9/NFE2L2/NOTCH1/PFN2/PIK3C2A/PIK3CA/PPARD/PPARG/PRKD1/PRKD1/MAP2K3/LGMN/PRSS3/PTGS2/PTN/PTPRG/SRF/ADAM17/TGFBR1/TGFBR2/THBS1/THBS1/TMSB4X/TMSB4X/VEGFC/SCG2/PIK3R3/ADAM9/NRP2/SEMA5A/KLF4/BCAR1/HDAC9…
GO:0090132	228	Up	1.90244e-05	0.000246618	epithelium migration	ACVRL1/ACVRL1/ACVRL1/AGT/ANGPT1/APOE/APOE/ARSB/ATP5F1A/CYP1B1/DPP4/HBEGF/EDN1/EFNB2/EPHA2/EPHB4/FGF1/FGF1/FGF2/FGF2/FGF7/HAS2/HIF1A/HIF1A/HMGB1/HMGB1/HMOX1/NR4A1/NR4A1/HSPB1/ID1/ITGA2/ITGA3/JUN/MMP9/MYH9/NFE2L2/NOTCH1/PFN2/PIK3C2A/PIK3CA/PPARD/PPARG/PRKD1/PRKD1/MAP2K3/LGMN/PRSS3/PTGS2/PTN/PTPRG/SRF/ADAM17/TGFBR1/TGFBR2/THBS1/THBS1/TMSB4X/TMSB4X/VEGFC/SCG2/PIK3R3/ADAM9/NRP2/SEMA5A/KLF4/BCAR1/HDAC9…
GO:0050920	123	Up	1.90952e-05	0.000246618	regulation of chemotaxis	C5/CD74/CSF1/DUSP1/DUSP3/LPAR1/EDN1/EFNB2/MEGF8/F3/FGF1/FGF2/FGF2/GAS6/HMGB1/HSPB1/IL6/CXCL8/CXCL8/ITGA2/NBL1/NOTCH1/SERPINE1/PDGFRB/PRKD1/PRKD1/LGMN/PTN/CCL2/CXCL12/CXCL12/STX3/ADAM17/ADAM17/THBS1/THBS1/TIAM1/TMSB4X/VEGFC/SCG2/DYSF/SEMA5A/PADI2/SWAP70/ADGRA2/GREM1/PLXNA3/PLXNA4
GO:0019369	19	Up	1.91025e-05	0.000246618	arachidonic acid metabolic process	CYP1B1/CYP1B1/PTGIS/PTGS1/PTGS1/PTGS2/PTGS2/PTGES/PNPLA8/CYP2U1
GO:0002699	117	Up	1.94195e-05	0.000250176	positive regulation of immune effector process	ADORA2B/AP1G1/C3/CD36/CD74/CD81/RAPGEF1/HLA-E/HMOX1/IL1B/IL1B/IL1B/IL1R1/IL6/IL6/CD46/PVR/PVR/NECTIN2/NECTIN2/STAT6/STXBP1/TLR4/TNFSF4/NSD2/XBP1/XBP1/NR4A3/SEMA7A/IL18R1/BCL10/DDX21/GAB2/RASGRP1/SPHK2/NFKBIZ/ATAD5/TRIM6
GO:0006690	49	Up	1.952e-05	0.000250486	icosanoid metabolic process	CD74/CYP1B1/CYP1B1/EDN1/IL1B/FADS1/ABCC1/PON2/PTGIS/PTGIS/PTGS1/PTGS1/PTGS1/PTGS2/PTGS2/PTGS2/PTGS2/TNFRSF1A/MAPKAPK2/PTGES/PTGES/PNPLA8/CYP2U1
GO:0032892	17	Up	1.95783e-05	0.000250486	positive regulation of organic acid transport	AGT/EDN1/FABP3/IL1B/MAP2K6/STXBP1/PLA2R1/ARL6IP1
GO:0033173	30	Up	1.96094e-05	0.000250486	calcineurin-NFAT signaling cascade	ATP2B4/ADGRB2/RCAN1/RCAN1/FHL2/PRNP/AKAP6/LMCD1
GO:0097720	30	Up	1.96094e-05	0.000250486	calcineurin-mediated signaling	ATP2B4/ADGRB2/RCAN1/RCAN1/FHL2/PRNP/AKAP6/LMCD1
GO:0045779	8	Up	1.99031e-05	0.000253099	negative regulation of bone resorption	IL6/TNFRSF11B/TNFAIP3
GO:0010954	16	Up	1.99046e-05	0.000253099	positive regulation of protein processing	C3/IL1B/MELTF/MYH9/BAG2/SPON1/TIMM17A/CCBE1
GO:0043369	8	Up	1.99396e-05	0.000253099	CD4-positive or CD8-positive, alpha-beta T cell lineage commitment	IL6/STAT3/STAT6
GO:0051968	15	Up	2.02401e-05	0.000256374	positive regulation of synaptic transmission, glutamatergic	ROR2/PTGS2/CCL2/STXBP1/SHANK3
GO:0097696	85	Up	2.03907e-05	0.000257742	STAT cascade	AGT/CAV1/CAV1/CYP1B1/DAB1/ERCC6/FYN/IFNAR1/IFNAR2/IL6/IL6/IL6/IL6ST/IL7R/JAK3/LIF/LIF/NOTCH1/PKD1/PKD2/CCL2/STAT3/STAT3/STAT3/TNFRSF1A/VHL/SOCS2/SOCS2/SOCS3/SOCS3/SOCS3/SH2B3/SH2B3/SH2B2/LEPROT/IL31RA
GO:0010866	14	Up	2.05862e-05	0.000259363	regulation of triglyceride biosynthetic process	C3/LDLR/DGAT2
GO:0060759	138	Up	2.06248e-05	0.000259363	regulation of response to cytokine stimulus	ANGPT1/BIRC2/BIRC3/AXL/CASP8/CAV1/CD74/CSF1/EDN1/ELF1/GAS6/GAS6/HIF1A/HSPA1A/HSPA1B/IFNAR2/IFNGR2/IL1R1/IL6/IRF7/JAK1/LIFR/PPARG/MED1/SLIT3/ADAM17/TLR4/TNFAIP3/TNFRSF1A/SPHK1/HIST1H2BJ/SOCS3/KLF4/SH2B3/SH2B3/TRAIP/PADI2/OTUD4/TRIM6/HIPK1
GO:0007096	14	Down	2.06477e-05	0.000259363	regulation of exit from mitosis	CDKN1B/CDKN1C/KNTC1/UBE2C/ANLN/CDCA5
GO:0046886	7	Up	2.08232e-05	0.000261025	positive regulation of hormone biosynthetic process	BMP6/EGR1/HIF1A/IL1B
GO:0070373	53	Up	2.13302e-05	0.000266827	negative regulation of ERK1 and ERK2 cascade	ATF3/DUSP1/DUSP3/DUSP6/GBP1/RAPGEF1/LIF/TIMP3/TLR4/KLF4/SPRY1/SPRY2/SPRY2/SPRY2/EMILIN1/DUSP10/ERRFI1/SPRY4/SIRPA/SPRED1
GO:0002369	23	Up	2.1424e-05	0.000267446	T cell cytokine production	CD81/IL1B/IL1R1/IL6/TNFSF4/IL18R1
GO:0060425	37	Up	2.23033e-05	0.000277849	lung morphogenesis	FGF7/ID1/LIF/SRSF6/SRF/TGFBR2/WNT2B/DLG5/SPRY1/SPRY2/YAP1/SEC24B/HHIP/RDH10/LAMA1
GO:0002042	49	Up	2.25177e-05	0.000279545	cell migration involved in sprouting angiogenesis	EFNB2/EPHB4/FGF2/FGF2/HMOX1/NR4A1/NOTCH1/PIK3C2A/PTGS2/SRF/THBS1/PIK3R3/KLF4/HDAC9/HDAC5/PLK2/GREM1/DLL4/DLL4/SPRED1
GO:1903531	113	Up	2.2532e-05	0.000279545	negative regulation of secretion by cell	ANGPT1/APOE/CYP51A1/EDN1/FN1/LRRC32/GAS6/GBP1/HMGCR/HMGCR/HMOX1/HTR1B/IDH2/IL1B/INHBA/LIF/NOTCH1/PML/SRGN/REST/REST/TMSB4X/TNFAIP3/TNFRSF1A/RAB7A/HDAC9/PTPN22/TNFRSF21/STXBP6/LGR4/ZC3H12A/RAB11FIP1/DPH3
GO:0098739	41	Up	2.37187e-05	0.00029337	import across plasma membrane	AGT/ATP1A1/ATP1A1/ATP2B4/FYN/KCNJ2/PRNP/RGS2/RGS4/SLC1A1/SLC1A1/SLC1A5/ARL6IP5/ARL6IP1/SLC39A14/SLC7A11
GO:0046949	26	Up	2.37435e-05	0.00029337	fatty-acyl-CoA biosynthetic process	ACACA/ACLY/ACSL1/ACSL3/ACSL4/FASN/GCDH/SCD/SLC25A1/ACSL5/ELOVL2/ELOVL5/CBR4
GO:0006302	197	Down	2.38242e-05	0.000293767	double-strand break repair	PARP1/PARP1/PARP1/BLM/BLM/BRCA1/BRCA1/BRCA1/BRCA2/BRCA2/CHEK1/DDX11/DNA2/FEN1/FOXM1/H2AFX/H2AFX/H2AFX/TONSL/PML/POLA1/PRKDC/PRKDC/PRKDC/RAD51/RAD51/RAD51/RAD51C/RAD51B/RPA1/RPA3/NSD2/NSD2/DEK/HIST1H4I/HIST1H4A/HIST1H4D/HIST1H4F/HIST1H4C/HIST1H4H/HIST1H4B/HIST1H4E/HIST1H4L/TIMELESS/TIMELESS/HERC2/TRIP13/TRIP12/MARF1/RAD51AP1/RAD51AP1/RAD51AP1/POLQ/POLQ/KDM1A/SETX/SPIDR/SPIDR/UBR5/TDP2/TDP2/PARPBP/…
GO:0045123	36	Up	2.39254e-05	0.000294414	cellular extravasation	ICAM1/ICAM1/IL1R1/ITGA1/ITGA4/ITGA4/ROCK1/CCL2/CXCL12/SELPLG/SELPLG/VCAM1/VCAM1/SIRPA
GO:0015893	86	Up	2.45294e-05	0.000300903	drug transport	AGT/SLC25A5/AQP1/EDN1/GDNF/GDNF/GJA1/HTR1B/INHBA/ABCC1/MYC/ATP8B1/RAB3B/RGS2/RGS4/CXCL12/SLC1A1/SLC1A1/SLC1A5/SLC7A2/CUBN/CLDN1/MFSD10/ARL6IP5/SLC19A2/SLC19A2/SLC19A2/EBP/ARL6IP1/SLC7A11/TMEM30A/SLC52A2/SFXN5/SLC25A25/SLC25A29/SLC25A29/SLC25A42
GO:0070841	21	Up	2.45925e-05	0.000300903	inclusion body assembly	CLU/DNAJB2/HSPA1A/HSPA1B/DNAJB1/SORL1/BAG3
GO:1903055	19	Up	2.46021e-05	0.000300903	positive regulation of extracellular matrix organization	AGT/IL6/MELTF/CFLAR/PDPN/EMILIN1/COLGALT1
GO:0045132	43	Down	2.47502e-05	0.000302103	meiotic chromosome segregation	FANCD2/PLK1/RAD51C/TTK/UBE2B/TRIP13/ESPL1/SMC4/SMC2/NCAPH/NCAPH2/NDC1/FMN2/BRIP1/SGO2
GO:0010718	39	Up	2.48114e-05	0.000302238	positive regulation of epithelial to mesenchymal transition	ACVR1/DAB2/EZH2/FOXC1/IL1B/IL6/NOTCH1/NOTCH1/SDCBP/TGFBR1/TGFBR2/TGFBR2/TIAM1/PDPN
GO:0035710	57	Up	2.58159e-05	0.000313842	CD4-positive, alpha-beta T cell activation	BCL6/CD81/HMGB1/HMGB1/IL6/JAK3/RELB/STAT3/STAT6/TGFBR2/TNFSF4/IL18R1/FOXP1/SH3RF1/NFKBIZ/ZC3H12A
GO:0002821	60	Up	2.59028e-05	0.000314267	positive regulation of adaptive immune response	C3/CD81/CD81/HLA-E/IL1B/IL1B/IL1R1/IL6/IL6ST/PVR/NECTIN2/NECTIN2/STAT6/TNFSF4/NSD2/IL18R1/NFKBIZ/ATAD5/NLRP10
GO:0051767	14	Up	2.65598e-05	0.000320949	nitric-oxide synthase biosynthetic process	EDN1/MAP2K6/CCL2/TLR4/AKAP12/NAMPT/SELENOS
GO:0051769	14	Up	2.65598e-05	0.000320949	regulation of nitric-oxide synthase biosynthetic process	EDN1/MAP2K6/CCL2/TLR4/AKAP12/NAMPT/SELENOS
GO:0051384	89	Up	2.71269e-05	0.000327147	response to glucocorticoid	AQP1/ASS1/ATP2B1/CCND1/BMP6/KLF9/DUSP1/EDN1/FOS/FOSB/ICAM1/IGFBP7/IL6/NEFL/PAPPA/PCNA/PTGS2/REST/SDC1/SLIT3/TFAP4/TYMS/ADAM9/CFLAR/CLDN1/BCL2L11/AKAP13/ERRFI1/FIBIN
GO:0002043	15	Up	2.73016e-05	0.000328598	blood vessel endothelial cell proliferation involved in sprouting angiogenesis	ACVRL1/AGTR1/EPHA2/HMOX1/NGFR/THBS1/SEMA5A/DLL4/BMPER
GO:0000726	83	Down	2.79661e-05	0.000335927	non-recombinational repair	BRCA1/H2AFX/POLA1/PRKDC/PRKDC/NSD2/NSD2/HIST1H4I/HIST1H4A/HIST1H4D/HIST1H4F/HIST1H4C/HIST1H4H/HIST1H4B/HIST1H4E/HIST1H4L/HERC2/POLQ/ABRAXAS1/HIST4H4
GO:0050731	114	Up	2.80727e-05	0.000336538	positive regulation of peptidyl-tyrosine phosphorylation	AGT/AGT/ANGPT1/BDNF/CD36/CD74/CD81/CSPG4/HBEGF/EPHA4/EREG/ERCC6/FGF7/FYN/FYN/GAS6/ICAM1/IL6/IL6/IL6ST/LIF/NEDD9/PRNP/PRNP/STAT3/ADAM17/ADAM17/TNFRSF1A/VTN/LRP8/SOCS3/GREM1/GREM1/EHD4/NCAPG2/CASS4/LRRK1/IL31RA
GO:0090049	35	Up	2.84744e-05	0.000340507	regulation of cell migration involved in sprouting angiogenesis	FGF2/HMOX1/NOTCH1/PIK3C2A/PTGS2/THBS1/KLF4/HDAC9/HDAC5/PLK2/DLL4/DLL4/SPRED1
GO:2000737	17	Up	2.8519e-05	0.000340507	negative regulation of stem cell differentiation	NFE2L2/NOTCH1/REST/STAT3/YAP1/CDK12/LBH/TRIM6/PRICKLE1
GO:0006721	50	Up	2.85728e-05	0.000340507	terpenoid metabolic process	ALDH1A3/ALDH1A3/ALDH3A2/APOE/CRABP2/CYP1B1/FDPS/GPC1/HSPG2/LRP1/PPARD/SDC1/SDC4/LRP8/DHRS3/SDC3/RDH11/RDH11/RDH11/RDH11/STRA6/DGAT2/RDH10/RDH10/RDH10/AGRN
GO:0034976	230	Up	2.92637e-05	0.000348053	response to endoplasmic reticulum stress	ACADVL/ATF3/ATF3/ATP2A2/AUP1/CCND1/CAV1/CEBPB/CEBPB/CLU/ATF6B/ATF6B/DDIT3/DDIT3/DDIT3/DDIT3/DDIT3/DDIT3/DDIT3/DDX11/ERN1/ERN1/ERN1/GFPT1/HSPA1A/HSPA5/HSPA5/HSPA5/CXCL8/CXCL8/JUN/DNAJB9/DNAJB9/DNAJB9/MAP3K5/MAP3K5/NFE2L2/NFE2L2/PIK3R1/PIK3R1/PIK3R1/PMAIP1/PML/PPP2CB/DNAJC3/DNAJC3/DNAJC3/CCL2/SEL1L/SEL1L/SEL1L/SHC1/SRPRA/SSR1/THBS1/TLN1/WFS1/WFS1/WFS1/WFS1/WFS1/XBP1/XBP1/XBP1/XBP1/XBP1/TRIM25/MANF/…
GO:0006338	139	Down	3.03936e-05	0.000360782	chromatin remodeling	ACTB/CENPA/CENPC/CHEK1/CENPI/H3F3B/HMGA1/HNRNPC/MYC/NASP/NPM1/PAK1/PTMA/RBBP7/SMARCD2/SMARCD2/SMARCE1/SMARCE1/TOP1/KDM6A/HIST1H4I/HIST1H4A/HIST1H4D/HIST1H4F/HIST1H4C/HIST1H4H/HIST1H4B/HIST1H4E/HIST1H4L/HDAC4/HDAC5/PADI2/OIP5/MORC2/SATB2/ITGB3BP/RSF1/RSF1/MIS18A/MIS18BP1/HJURP/HJURP/CENPN/KNL1/CENPK/CENPH/CENPM/CENPO/CENPU/ANP32E/HIST4H4/SMYD1/INO80E/CENPW
GO:0010827	52	Up	3.06803e-05	0.000363472	regulation of glucose transmembrane transport	BRAF/C3/EDN1/HK2/IL1B/MEF2A/NFE2L2/PIK3R1/PRKCI/NR4A3/IRS2/PEA15/RHOQ/PRKAG2/PID1/SELENOS/TRIB3/ADIPOR2/OSBPL8
GO:0002824	56	Up	3.15632e-05	0.0003732	positive regulation of adaptive immune response based on somatic recombination of immune receptors built from immunoglobulin superfamily domains	C3/CD81/HLA-E/IL1B/IL1B/IL1R1/IL6/PVR/NECTIN2/NECTIN2/STAT6/TNFSF4/NSD2/IL18R1/NFKBIZ/ATAD5/NLRP10
GO:0006303	77	Down	3.22651e-05	0.000380753	double-strand break repair via nonhomologous end joining	BRCA1/H2AFX/POLA1/PRKDC/PRKDC/NSD2/NSD2/HIST1H4I/HIST1H4A/HIST1H4D/HIST1H4F/HIST1H4C/HIST1H4H/HIST1H4B/HIST1H4E/HIST1H4L/HERC2/POLQ/ABRAXAS1/HIST4H4
GO:1903319	17	Up	3.26467e-05	0.000384004	positive regulation of protein maturation	C3/IL1B/MELTF/MYH9/BAG2/SPON1/TIMM17A/CCBE1
GO:1904754	13	Up	3.26677e-05	0.000384004	positive regulation of vascular associated smooth muscle cell migration	AGT/IGFBP5/LRP1/PAK1/NR4A3/ADAMTS1/SSH1
GO:0002687	79	Up	3.28257e-05	0.000385112	positive regulation of leukocyte migration	BDKRB1/CD74/CSF1/EDN1/GAS6/HMGB1/ICAM1/IL1R1/IL6/CXCL8/ITGA2/ITGA4/LGALS3/SERPINE1/LGMN/PTN/CCL20/CXCL12/ADAM17/ADAM17/THBS1/VEGFC/DYSF/SWAP70/SELENOK
GO:0007431	28	Up	3.30737e-05	0.00038727	salivary gland development	FGF7/PLXNA1/SNAI2/TGM2/XBP1/SEMA3C/BTBD7/NTN4/LAMA1
GO:0045723	10	Up	3.36817e-05	0.000393626	positive regulation of fatty acid biosynthetic process	IL1B/PTGS2/ELOVL5
GO:0014829	18	Up	3.47052e-05	0.000404265	vascular smooth muscle contraction	AGT/ATP2B1/BBS2/CHRM3/EDN1/EDN1/EDNRB/PIK3C2A
GO:0045648	24	Up	3.47258e-05	0.000404265	positive regulation of erythrocyte differentiation	HIF1A/HMGB2/HSPA1A/HSPA1B/ID2/INHBA/MED1/STAT3
GO:0050867	189	Up	3.48659e-05	0.000404451	positive regulation of cell activation	ADORA2B/AP1G1/AXL/BCL6/BCL6/CAV1/CD74/CD74/CD81/CTSC/MAP3K8/DPP4/EFNB2/FYN/GAS6/HLA-E/HMGB1/IL1B/IL6/IL6ST/IL7R/CD46/NFATC2/PAK1/PDGFRB/PIK3CA/PIK3R1/NECTIN2/CCL2/STAT6/STXBP1/TGFBR2/TGFBR2/THBS1/TLR4/TLR4/TNFSF4/VCAM1/NSD2/XBP1/NR4A3/IRS2/BCL10/AP3D1/GAB2/RASGRP1/PDPN/PDPN/HSPH1/DUSP10/SPHK2/PELI1/SELENOK/NFKBIZ/ATAD5/PDCD1LG2/ATP11C
GO:0044060	20	Up	3.48757e-05	0.000404451	regulation of endocrine process	AGT/AGTR1/BMP6/IL1B/INHBA/INHBA/INHBA/RAB8B/RAB11FIP1/C1QTNF1
GO:0003333	47	Up	3.55255e-05	0.000411198	amino acid transmembrane transport	AGT/RGS2/RGS4/SLC1A1/SLC1A1/SLC1A1/SLC1A5/SLC6A6/SLC7A2/SLC7A5/SLC7A6/ARL6IP5/PDPN/ARL6IP1/SLC7A11/LRRC8A/SLC38A1/LRRC8C/SLC25A29/SLC25A29
GO:0009408	138	Up	3.68463e-05	0.00042567	response to heat	ATP2A2/CAMK2D/FGF1/FKBP4/HMOX1/DNAJA1/HSPA1A/HSPA1A/HSPA1A/HSPA1B/HSPA1B/HSPA1B/HSPA6/HSPA6/HSP90AA1/HSP90AA1/DNAJB1/IGFBP7/IL1A/MICB/NUP98/PTGS2/RBBP7/RPA1/RPA3/CXCL12/THBS1/NUP214/MAPKAPK2/BAG3/BAG3/BAG2/NUP93/ARPP21/HSPH1/DNAJB4/PSIP1/CHORDC1/NDC1/SEH1L/NUP43/MICA
GO:0035909	23	Up	3.71492e-05	0.00042835	aorta morphogenesis	ACVRL1/COL3A1/EFNB2/LRP1/MYLK/PDGFRB/SRF/SEC24B/DLL4
GO:0043491	167	Up	3.75462e-05	0.000432103	protein kinase B signaling	ANGPT1/AXL/CHI3L1/PLK3/DDIT3/HBEGF/HBEGF/EPHA2/EREG/F3/FGF1/FGF2/FGF5/FGF7/FYN/GAB1/GAS6/RAPGEF1/HSP90AA1/IGFBP5/IL1B/MAZ/PDGFRB/PIK3CA/PIK3CA/PIK3R1/PPP2R5C/CCL2/STK3/TGFBR1/THBS1/PIK3R3/IRS2/SEMA5A/MFHAS1/KLF4/GDF15/GDF15/SH2B3/SPRY2/ARFGEF1/SETX/MEIS3/RTN4/TRIB3/OSBPL8/C1QTNF1/SESN3
GO:1902043	12	Up	3.78858e-05	0.000435182	positive regulation of extrinsic apoptotic signaling pathway via death domain receptors	ATF3/PMAIP1/STK3/THBS1/TIMP3/PEA15
GO:1990868	30	Up	3.86057e-05	0.000441772	response to chemokine	DUSP1/EDN1/FOXC1/HIF1A/CXCL12/CXCL12/SLIT3/SH2B3/SH2B3/SH2B3/PADI2/LRCH1/ZC3H12A
GO:1990869	30	Up	3.86057e-05	0.000441772	cellular response to chemokine	DUSP1/EDN1/FOXC1/HIF1A/CXCL12/CXCL12/SLIT3/SH2B3/SH2B3/SH2B3/PADI2/LRCH1/ZC3H12A
GO:0007200	27	Up	3.9273e-05	0.000448559	phospholipase C-activating G protein-coupled receptor signaling pathway	ACTN2/AGT/AGTR1/AGTR1/CHRM2/LPAR1/EDN1/EDNRB/GRP/GRPR/HRH1/NPR3/TGM2/HOMER1
GO:1903046	99	Down	3.94319e-05	0.000449523	meiotic cell cycle process	BRCA2/CDC20/CKS2/EREG/FANCA/FANCD2/LIF/MYBL1/MYH9/PLK1/RAD51C/RAD51B/AURKA/TOP2A/TTK/UBE2B/TRIP13/TRIP13/MARF1/ESPL1/SMC4/SMC2/UBR2/UBR2/NCAPH/FBXO5/NCAPH2/NSUN2/NDC1/FMN2/SPIRE1/SPIRE1/FIGNL1/KIF18A/BRIP1/SGO2/ASPM
GO:0098656	130	Up	3.96665e-05	0.000451346	anion transmembrane transport	ABCA1/ACACA/AGT/SLC25A20/CLCN3/CLCN5/CLCN6/CPT1A/PRNP/RGS2/RGS4/SLC1A1/SLC1A1/SLC1A1/SLC1A5/SLC6A6/SLC7A2/THBS1/SLC7A5/IRS2/SLC7A6/SLC16A3/XPR1/SLC4A7/ARL6IP5/PDPN/ARL6IP1/SLC7A11/PRKAG2/PCYOX1/GABRQ/ANKH/LRRC8A/LRRC8A/LRRC8A/SLC38A1/LRRC8C/LRRC8C/LRRC8C/SLC25A29/SLC25A29/EMB/SLC25A42
GO:2001251	110	Down	4.04381e-05	0.000458009	negative regulation of chromosome organization	PARP1/BRCA1/BRCA1/CCNB1/CDC20/CENPF/DNMT1/DUSP1/H3F3B/HMGA1/HNRNPA1/HNRNPC/IK/MAD2L1/MAD2L1/MAD2L1/MCM2/PLK1/SET/TOP2A/TTK/UBE2B/AURKB/TRIP13/TRIP12/ESPL1/NDC80/KDM1A/ASF1A/POT1/POT1/FBXO5/UBR5/XRN1/PRMT6/KDM3A/SPHK2/PIF1/TET1/CDT1/KLHL22
GO:0002864	5	Up	4.04622e-05	0.000458009	regulation of acute inflammatory response to antigenic stimulus	C3/HLA-E/SELENOS
GO:0097755	35	Up	4.04794e-05	0.000458009	positive regulation of blood vessel diameter	ADORA2B/AGT/APOE/BBS2/BDKRB2/EDNRB/GCH1/GJA1/HMOX1/ITGA1/PPARD/RGS2/SOD2
GO:0016114	7	Up	4.06571e-05	0.000459159	terpenoid biosynthetic process	ALDH1A3/CRABP2/FDPS/RDH10
GO:0032392	84	Down	4.09268e-05	0.000460106	DNA geometric change	PARP1/BLM/BLM/BLM/DDX11/DNA2/DNA2/ERCC6/HMGB1/HMGB2/HMGB3/HMGA1/HNRNPA2B1/MCM2/MCM4/MCM7/PURA/RAD51/TOP2A/UBC/CDC45/GINS1/SETX/POT1/GINS2/BRIP1/GINS4
GO:2001234	180	Up	4.09571e-05	0.000460106	negative regulation of apoptotic signaling pathway	ACVR1/SLC25A5/FAS/BDKRB2/BDNF/BID/BRCA1/CASP8/CD74/CLU/CLU/CSNK2A2/FYN/GDNF/GCLM/HTT/HIF1A/HMGB2/HMOX1/DNAJA1/HSPA1A/HSPA1A/HSPA1B/HSPB1/ICAM1/IL1A/IL1B/ITGA6/ITGAV/LGALS3/MAZ/MCL1/MMP9/MUC1/NFE2L2/NONO/NR4A2/SERPINE1/PLAUR/PTGS2/CXCL12/SIAH2/SNAI2/SNAI2/SOD2/TGFBR1/THBS1/TNFAIP3/WFS1/XBP1/SCG2/PEA15/TNFRSF10B/CFLAR/CFLAR/CFLAR/HERPUD1/HERPUD1/PPIF/PPIF/TRAP1/YAP1/ACAA2/HYOU1/HYOU1/IVNS1ABP/KDM1A…
GO:0046460	27	Up	4.10456e-05	0.000460106	neutral lipid biosynthetic process	C3/ACSL1/ACSL4/LDLR/LPIN1/GPAM/GPAM/PNPLA3/DGAT2/DGAT2/DGAT2
GO:0046463	27	Up	4.10456e-05	0.000460106	acylglycerol biosynthetic process	C3/ACSL1/ACSL4/LDLR/LPIN1/GPAM/GPAM/PNPLA3/DGAT2/DGAT2/DGAT2
GO:0051896	146	Up	4.11468e-05	0.000460387	regulation of protein kinase B signaling	ANGPT1/CHI3L1/DDIT3/HBEGF/HBEGF/EPHA2/EREG/F3/FGF1/FGF2/FGF5/FGF7/FYN/GAB1/GAS6/RAPGEF1/HSP90AA1/IGFBP5/MAZ/PDGFRB/PIK3CA/PIK3R1/PPP2R5C/STK3/TGFBR1/THBS1/IRS2/SEMA5A/MFHAS1/KLF4/GDF15/GDF15/SH2B3/SPRY2/ARFGEF1/MEIS3/RTN4/TRIB3/OSBPL8/C1QTNF1/SESN3
GO:0006909	163	Up	4.18988e-05	0.000467073	phagocytosis	ABCA1/ACTB/AXL/AXL/C3/C3/CD36/CD36/FYN/GAS6/RAPGEF1/HMGB1/HSP90AA1/IL1B/ITGA2/ITGAV/ITGAV/ITGAV/ITGAV/LDLR/LEPR/LRP1/LRP1/LRP1/LRP1/MFGE8/MYH9/MYO1C/MYO10/PAK1/PIK3CA/PIK3R1/PPARG/PTX3/RAB27A/CCL2/TGM2/THBS1/ICAM5/TLR4/RAB7A/DYSF/PIP5K1A/SRPX/SPHK1/JMJD6/PIP5K1C/CORO1C/COLEC12/SIRPA/PLPP4
GO:0071774	98	Up	4.18989e-05	0.000467073	response to fibroblast growth factor	FGF1/FGF1/FGF1/FGF1/FGF1/FGF2/FGF2/FGF2/FGF2/FGF5/FGF5/FGF5/FGF7/FGF7/GALNT3/GCLM/GPC1/NR4A1/HNRNPA1/HNRNPH1/CXCL8/HNRNPM/CCL2/THBS1/SHOC2/CEP57/POSTN/KDM5B/SETX/SULF1/SULF1/FLRT2/FLRT2/DLL4/SULF2/FAM20C/HHIP/FAT4/SHCBP1/FUZ/SPRED1/SPRED2
GO:0061138	133	Up	4.32858e-05	0.000481644	morphogenesis of a branching epithelium	ACVR1/AGT/CSF1/EDN1/EPHA2/ETV5/FGF1/FGF2/FGF7/GDNF/GDNF/MYC/NFATC4/PAK1/PKD1/PKD2/PLXNA1/PML/MED1/CCL11/SNAI2/SRF/TBX3/TGFBR2/TGM2/WNT2B/TIMELESS/SOCS3/DLG5/SPRY1/SPRY2/YAP1/SEMA3C/KDM5B/SULF1/GREM1/DLL4/LGR4/BTBD7/NTN4/HHIP/FAT4/RDH10/NPNT/LAMA1
GO:0031023	114	Down	4.42544e-05	0.000491517	microtubule organizing center organization	BBS4/BRCA1/BRCA1/BRCA2/CCNF/CDK1/CHEK1/GADD45A/KIF11/KIF11/NEK2/NEK2/NEK2/NPM1/PKD2/PLK1/STIL/STIL/AURKA/AURKA/CCP110/CCP110/CCP110/PCLAF/PLK4/PLK4/PLK4/PLK2/PLK2/CEP250/CEP250/CEP131/CEP152/CEP152/POC1A/CHORDC1/HAUS4/CENPJ/CENPJ/MDM1/CEP85/CNTROB/SSX2IP/WDR62
GO:0046632	62	Up	4.47528e-05	0.00049614	alpha-beta T cell differentiation	BCL6/HMGB1/HMGB1/IL6/IRF1/JAK3/RELB/STAT3/STAT6/TGFBR2/TNFSF4/IL18R1/AP3D1/FOXP1/SH3RF1/NFKBIZ/BCL11B/ZC3H12A
GO:1902001	13	Up	4.54098e-05	0.000502502	fatty acid transmembrane transport	ACACA/SLC25A20/CPT1A/THBS1/IRS2/PRKAG2
GO:0042088	27	Up	4.64651e-05	0.00051324	T-helper 1 type immune response	HMGB1/IL1B/IL1R1/JAK3/RELB/STAT6/TLR4/TNFSF4/IL18R1/IL18R1/NLRP10
GO:0034103	49	Up	4.68993e-05	0.000516042	regulation of tissue remodeling	AGT/GJA1/IL6/LEPR/TNFRSF11B/PDK4/ROCK1/TNFAIP3/GPNMB/GREM1/SUCO/TMEM64
GO:1904705	41	Up	4.69751e-05	0.000516042	regulation of vascular smooth muscle cell proliferation	AGT/CDKN1B/CNN1/DNMT1/EDN1/ERN1/FGF2/HMOX1/HTR1B/IGFBP5/JUN/MEF2D/MAP3K5/MMP9/PAK1/PPARG/PPARG/SOD2/NR4A3/ADAMTS1/PDCD4/FOXJ2
GO:1990874	41	Up	4.69751e-05	0.000516042	vascular smooth muscle cell proliferation	AGT/CDKN1B/CNN1/DNMT1/EDN1/ERN1/FGF2/HMOX1/HTR1B/IGFBP5/JUN/MEF2D/MAP3K5/MMP9/PAK1/PPARG/PPARG/SOD2/NR4A3/ADAMTS1/PDCD4/FOXJ2
GO:0002822	83	Up	4.73346e-05	0.000519049	regulation of adaptive immune response based on somatic recombination of immune receptors built from immunoglobulin superfamily domains	BCL6/BCL6/C3/CD81/HLA-E/HMGB1/IL1B/IL1B/IL1R1/IL6/IL7R/JAK3/PVR/NECTIN2/NECTIN2/STAT6/TNFAIP3/TNFSF4/NSD2/IL18R1/NFKBIZ/ATAD5/ZC3H12A/NLRP10
GO:0061028	30	Up	4.76466e-05	0.000520908	establishment of endothelial barrier	S1PR3/FASN/RAPGEF1/ICAM1/ICAM1/IL1B/PDE4D/PTPRS/ROCK1/ROCK1/TJP1/TNFRSF1A/CLDN1/TJP2/MYADM
GO:0002040	91	Up	4.76766e-05	0.000520908	sprouting angiogenesis	ACVRL1/AGTR1/ANGPT1/E2F2/EFNB2/EPHA2/EPHB4/FGF1/FGF2/FGF2/FGF2/HMOX1/NR4A1/JAK1/NGFR/NOTCH1/PIK3C2A/PTGS2/SRF/THBS1/THBS1/PIK3R3/SEMA5A/KLF4/KLF4/HDAC9/HDAC5/PLK2/JMJD6/CEMIP2/ADGRA2/GREM1/DLL4/DLL4/PARVA/E2F8/CCBE1/SPRED1/BMPER/BMPER
GO:0050820	15	Up	4.79474e-05	0.000522921	positive regulation of coagulation	CD36/F3/NFE2L2/SERPINE1/SERPINE1/THBS1/TLR4/PDPN/PDPN
GO:0009612	151	Up	4.93243e-05	0.000536284	response to mechanical stimulus	ACTA1/AGT/FAS/AQP1/ATP1A1/BDKRB1/BMP6/CASP8/CCNB1/CHEK1/CHI3L1/CLCN6/COL3A1/COL11A1/GADD45A/DMD/EDN1/ETV1/FOS/FOSB/FYN/GJA1/HTT/IL1B/IRF1/ITGA2/JUN/KCNJ2/LTBR/NFKB1/NFKB1/NFKBIA/SERPINE2/PKD1/PKD2/PPARG/PSPH/PTGS2/PTN/CXCL12/TGFBR2/THBS1/TLR4/TNFRSF1A/GDF5/TNFRSF10B/BCL10/BAG3/HDAC4/TXNIP/POSTN/HABP4/ATP8A2/SLC38A2/USP53/STRA6/SHANK3
GO:0001523	42	Up	4.93502e-05	0.000536284	retinoid metabolic process	ALDH1A3/ALDH1A3/APOE/CRABP2/CYP1B1/GPC1/HSPG2/LRP1/PPARD/SDC1/SDC4/LRP8/DHRS3/SDC3/RDH11/RDH11/RDH11/RDH11/STRA6/DGAT2/RDH10/RDH10/RDH10/AGRN
GO:0051291	102	Down	5.01393e-05	0.000543881	protein heterooligomerization	ANXA2/BIRC2/BIRC3/CD74/RCC1/GCH1/PKD1/PKD2/RRM1/RRM2/TNNT2/TRPS1/HIST1H4I/HIST1H3A/HIST1H3C/HIST1H3E/HIST1H3I/HIST1H3G/HIST1H3J/HIST1H3H/HIST1H3B/HIST1H4A/HIST1H4D/HIST1H4F/HIST1H4C/HIST1H4H/HIST1H4B/HIST1H4E/HIST1H4L/BCL10/HIST1H3F/CLDN1/NUDT21/MCCC1/CBR4/C1QTNF1/HIST4H4
GO:0060441	22	Up	5.05294e-05	0.00054713	epithelial tube branching involved in lung morphogenesis	WNT2B/DLG5/SPRY1/SPRY2/YAP1/HHIP/RDH10/LAMA1
GO:0008299	15	Up	5.10462e-05	0.000551737	isoprenoid biosynthetic process	ALDH1A3/CRABP2/FDPS/MVD/MVK/MVK/RDH10
GO:1904894	45	Up	5.14729e-05	0.000555355	positive regulation of STAT cascade	AGT/CYP1B1/FYN/IL6/IL6/IL6/IL6ST/IL7R/LIF/NOTCH1/STAT3/TNFRSF1A/SOCS3/IL31RA
GO:0090050	19	Up	5.16369e-05	0.000556132	positive regulation of cell migration involved in sprouting angiogenesis	FGF2/HMOX1/PIK3C2A/PTGS2/HDAC9/PLK2
GO:0002460	144	Up	5.2261e-05	0.000561852	adaptive immune response based on somatic recombination of immune receptors built from immunoglobulin superfamily domains	BCL6/BCL6/SERPING1/C1R/C1S/C3/C5/CD74/CD81/CD81/CTSC/CLU/HLA-E/HMGB1/HMGB1/ICAM1/IL1B/IL1B/IL1R1/IL6/IL7R/IRF7/JAK3/CD46/CD46/NFKB2/POU2F2/PVR/NECTIN2/NECTIN2/RAB27A/RELB/STAT3/STAT6/ADAM17/TLR4/TNFAIP3/TNFSF4/NSD2/IL18R1/IL18R1/BCL10/EXO1/BTN3A2/SWAP70/C1RL/NFKBIZ/ATAD5/ZC3H12A/NLRP10/MICA
GO:0035767	21	Up	5.26958e-05	0.000565521	endothelial cell chemotaxis	FGF1/FGF2/FGF2/NR4A1/HSPB1/NOTCH1/PRKD1/PRKD1/LGMN/THBS1/TMSB4X/SEMA5A/PLEKHG5
GO:0051321	133	Down	5.29331e-05	0.00056706	meiotic cell cycle	BRCA2/CDC20/CKS2/DUSP1/EREG/FANCA/FANCD2/H2AFX/LIF/MYBL1/MYH9/NEK2/NUMA1/PLK1/RAD51/RAD51C/RAD51B/AURKA/TOP2A/TTK/UBE2B/SMC1A/SMC3/EXO1/BUB3/TRIP13/TRIP13/MARF1/ESPL1/SMC4/SMC2/UBR2/UBR2/NCAPH/SUN2/FBXO5/NCAPH2/NSUN2/NDC1/FMN2/SPIRE1/SPIRE1/FIGNL1/KIF18A/BRIP1/SGO2/ASPM
GO:0097201	12	Up	5.39092e-05	0.000576117	negative regulation of transcription from RNA polymerase II promoter in response to stress	HSPA1A/DNAJB1/JUN/VHL/BAG3/CITED2
GO:1904738	18	Up	5.40646e-05	0.000576117	vascular associated smooth muscle cell migration	AGT/IGFBP5/LRP1/NFE2L2/PAK1/NR4A3/ADAMTS1/SSH1
GO:1904752	18	Up	5.40646e-05	0.000576117	regulation of vascular associated smooth muscle cell migration	AGT/IGFBP5/LRP1/NFE2L2/PAK1/NR4A3/ADAMTS1/SSH1
GO:0060986	24	Up	5.42257e-05	0.000576816	endocrine hormone secretion	AGT/AGTR1/BMP6/IL1B/INHBA/INHBA/INHBA/TBX3/RAB8B/RAB11FIP1/C1QTNF1/SELENOM
GO:0032677	43	Up	5.47203e-05	0.000581055	regulation of interleukin-8 production	DDIT3/HSPA1A/HSPA1B/IL1B/SERPINE1/TLR4/TMSB4X/BCL10/KLF4/PTPN22/OTUD7B/NLRP10
GO:0007259	82	Up	5.55827e-05	0.00058836	JAK-STAT cascade	AGT/CAV1/CAV1/CYP1B1/DAB1/ERCC6/FYN/IFNAR1/IFNAR2/IL6/IL6/IL6/IL6ST/JAK3/LIF/LIF/NOTCH1/PKD1/PKD2/CCL2/STAT3/STAT3/STAT3/TNFRSF1A/VHL/SOCS2/SOCS2/SOCS3/SOCS3/SOCS3/SH2B3/SH2B3/SH2B2/LEPROT/IL31RA
GO:0000725	102	Down	5.5603e-05	0.00058836	recombinational repair	PARP1/PARP1/BLM/BRCA1/BRCA2/BRCA2/CHEK1/FEN1/H2AFX/TONSL/RAD51/RAD51/RAD51/RAD51C/RAD51B/RPA1/RPA3/TIMELESS/RAD51AP1/RAD51AP1/RAD51AP1/POLQ/POLQ/KDM1A/SPIDR/SPIDR/PARPBP/FIGNL1/NUCKS1/NABP1/NABP2/SFR1/MMS22L
GO:0051382	16	Down	5.63248e-05	0.000593674	kinetochore assembly	CENPA/CENPC/CENPE/CENPF/CENPN/CENPK/CENPH/MIS12/CENPW
GO:0008643	96	Up	5.63839e-05	0.000593674	carbohydrate transport	AQP1/BRAF/C3/EDN1/HK2/IL1B/MEF2A/NFE2L2/PIK3R1/PPARD/PRKCI/SORT1/SLC2A3/SLC2A3/SLC5A3/NR4A3/IRS2/PEA15/PEA15/SLC2A6/SLC2A6/RHOQ/PRKAG2/PID1/SLC35C1/SELENOS/TRIB3/ADIPOR2/SLC37A3/OSBPL8/MFSD12/SLC2A12/SLC2A12
GO:1904037	26	Up	5.64e-05	0.000593674	positive regulation of epithelial cell apoptotic process	IL6/ITGA4/PRKCI/SORT1/CCL2/SFRP4/THBS1/PDCD4
GO:0048259	73	Up	5.72066e-05	0.000601117	regulation of receptor-mediated endocytosis	AP2A1/ANGPT1/ANXA2/ANXA2/C3/CLU/DAB2/EFNB2/HIST1H1A/SERPINE1/SDCBP/SFRP4/VTN/PICALM/NUMB/GREM1/SCYL2/SGIP1/PCSK9
GO:0090130	233	Up	5.76884e-05	0.000604843	tissue migration	ACTA1/ACTC1/ACVRL1/ACVRL1/ACVRL1/AGT/ANGPT1/APOE/APOE/ARSB/ATP5F1A/CYP1B1/DPP4/HBEGF/EDN1/EFNB2/EPHA2/EPHB4/FGF1/FGF1/FGF2/FGF2/FGF7/HAS2/HIF1A/HIF1A/HMGB1/HMGB1/HMOX1/NR4A1/NR4A1/HSPB1/ID1/ITGA2/ITGA3/JUN/MMP9/MYH9/NFE2L2/NOTCH1/PFN2/PIK3C2A/PIK3CA/PPARD/PPARG/PRKD1/PRKD1/MAP2K3/LGMN/PRSS3/PTGS2/PTN/PTPRG/SRF/ADAM17/TGFBR1/TGFBR2/THBS1/THBS1/TMSB4X/TMSB4X/VEGFC/SCG2/PIK3R3/ADAM9/NRP2/SEMA5A/KLF4…
GO:0036498	60	Up	5.77614e-05	0.000604843	IRE1-mediated unfolded protein response	ACADVL/DDX11/ERN1/ERN1/GFPT1/HSPA5/HSPA5/DNAJB9/DNAJB9/DNAJC3/SHC1/SRPRA/SSR1/TLN1/WFS1/XBP1/EDEM1/TATDN2/BCL2L11/CTDSP2/HYOU1/FICD/CXXC1/FKBP14/TSPYL2/SYVN1
GO:0044344	95	Up	5.84153e-05	0.000610579	cellular response to fibroblast growth factor stimulus	FGF1/FGF1/FGF1/FGF1/FGF1/FGF2/FGF2/FGF2/FGF2/FGF5/FGF5/FGF5/FGF7/FGF7/GALNT3/GCLM/GPC1/NR4A1/HNRNPA1/HNRNPH1/CXCL8/HNRNPM/CCL2/THBS1/SHOC2/CEP57/POSTN/KDM5B/SETX/SULF1/SULF1/FLRT2/FLRT2/DLL4/SULF2/FAM20C/HHIP/FAT4/SHCBP1/FUZ/SPRED1/SPRED2
GO:0030194	14	Up	5.86124e-05	0.000610579	positive regulation of blood coagulation	CD36/F3/NFE2L2/SERPINE1/SERPINE1/THBS1/TLR4/PDPN/PDPN
GO:1900048	14	Up	5.86124e-05	0.000610579	positive regulation of hemostasis	CD36/F3/NFE2L2/SERPINE1/SERPINE1/THBS1/TLR4/PDPN/PDPN
GO:0006692	27	Up	5.99029e-05	0.000621879	prostanoid metabolic process	CD74/EDN1/IL1B/PTGIS/PTGIS/PTGS1/PTGS1/PTGS1/PTGS2/PTGS2/PTGS2/PTGS2/TNFRSF1A/PTGES/PTGES/PNPLA8
GO:0006693	27	Up	5.99029e-05	0.000621879	prostaglandin metabolic process	CD74/EDN1/IL1B/PTGIS/PTGIS/PTGS1/PTGS1/PTGS1/PTGS2/PTGS2/PTGS2/PTGS2/TNFRSF1A/PTGES/PTGES/PNPLA8
GO:0048010	72	Up	6.19462e-05	0.000641988	vascular endothelial growth factor receptor signaling pathway	AXL/FOXC1/FLT1/FLT1/FLT1/FYN/HHEX/HIF1A/HSPB1/HSP90AA1/IL1B/ITGAV/PIK3CA/PIK3R1/PRKD1/PRKD1/ROCK1/VEGFC/VEGFC/VEGFC/VTN/NRP2/MAPKAPK2/MAPKAPK2/BCAR1/BCAR1/EMILIN1/SULF1
GO:0000724	101	Down	6.34159e-05	0.000656094	double-strand break repair via homologous recombination	PARP1/PARP1/BLM/BRCA1/BRCA2/BRCA2/CHEK1/FEN1/H2AFX/TONSL/RAD51/RAD51/RAD51/RAD51C/RAD51B/RPA1/RPA3/TIMELESS/RAD51AP1/RAD51AP1/RAD51AP1/POLQ/POLQ/KDM1A/SPIDR/SPIDR/PARPBP/FIGNL1/NUCKS1/NABP1/NABP2/SFR1/MMS22L
GO:0035337	33	Up	6.38066e-05	0.000659008	fatty-acyl-CoA metabolic process	ACACA/ACLY/ACSL1/ACSL3/ACSL4/FASN/GCDH/HSD17B4/SCD/SLC25A1/ACSL5/ELOVL2/ELOVL5/DGAT2/CBR4
GO:0050870	119	Up	6.48042e-05	0.000668168	positive regulation of T cell activation	BCL6/CAV1/CD74/CD81/MAP3K8/DPP4/EFNB2/FYN/HLA-E/HMGB1/IL1B/IL6/IL6ST/IL7R/CD46/PAK1/PIK3CA/PIK3R1/CCL2/TGFBR2/TGFBR2/TNFSF4/VCAM1/XBP1/BCL10/AP3D1/RASGRP1/HSPH1/DUSP10/SELENOK/NFKBIZ/PDCD1LG2
GO:0150094	7	Up	6.49328e-05	0.000668354	amyloid-beta clearance by cellular catabolic process	CD36/LDLR/LRP1/LRP1
GO:0006940	35	Up	6.51244e-05	0.000669186	regulation of smooth muscle contraction	ADORA2B/ATP2B1/CAV1/CHRM3/CNN1/EDN1/ITGA2/PTGS2/RGS2/SRF/SPHK1/SETD3/NPNT
GO:0007093	140	Down	6.66093e-05	0.000683282	mitotic cell cycle checkpoint	CCND1/BLM/BRCA1/BUB1/BUB1B/CCNB1/CCNB1/CDK1/CDK1/CDC20/CDC25C/CDKN1B/CENPF/PLK3/PLK3/GADD45A/DUSP1/IK/MAD2L1/MAD2L1/MAD2L1/MAD2L1/MUC1/PCNA/PLK1/PML/PRKDC/AURKA/TTK/AURKB/AURKB/TRIP13/KNTC1/NDC80/PLK2/PLK2/ZWINT/TAOK3/GTSE1/ZWILCH/CLSPN/CLSPN/NABP1/NABP2/E2F8/CDT1/KLHL22/TICRR
GO:0046321	11	Up	6.70229e-05	0.000684834	positive regulation of fatty acid oxidation	CPT1A/PPARG/NR4A3/IRS2
GO:0044539	9	Up	6.71671e-05	0.000684834	long-chain fatty acid import	CD36/EPRS/EPRS/FABP3/ACSL1/ACSL3
GO:0032371	28	Up	6.7214e-05	0.000684834	regulation of sterol transport	ABCA1/ABCA2/ANXA2/APOE/APOE/LRP1/LRP1/NFKB1/NFKBIA/PPARG/SREBF2/LIPG/ARV1/PCSK9
GO:0032374	28	Up	6.7214e-05	0.000684834	regulation of cholesterol transport	ABCA1/ABCA2/ANXA2/APOE/APOE/LRP1/LRP1/NFKB1/NFKBIA/PPARG/SREBF2/LIPG/ARV1/PCSK9
GO:0036315	17	Up	6.78318e-05	0.000689966	cellular response to sterol	ABCA1/HMGCS1/INHBA/INSIG1/INSIG1/LRP8/OSBPL7
GO:0014911	31	Up	6.84681e-05	0.000692365	positive regulation of smooth muscle cell migration	AGT/LPAR1/HAS2/IGFBP5/ITGA2/LRP1/PAK1/PDGFRB/PDGFRB/VTN/NR4A3/ADAMTS1/HDAC4/POSTN/SSH1
GO:0002705	66	Up	6.85444e-05	0.000692365	positive regulation of leukocyte mediated immunity	ADORA2B/AP1G1/C3/CD81/HLA-E/IL1B/IL1B/IL1R1/IL6/PVR/PVR/NECTIN2/NECTIN2/STAT6/STXBP1/TNFSF4/NSD2/IL18R1/DDX21/GAB2/RASGRP1/SPHK2/ATAD5
GO:0010743	16	Up	6.86189e-05	0.000692365	regulation of macrophage derived foam cell differentiation	ABCA1/AGT/AGTR1/CD36/CSF1/CSF1/ITGAV/NFKB1/NFKBIA/PPARG/PPARG
GO:0043090	16	Up	6.86406e-05	0.000692365	amino acid import	AGT/RGS2/RGS4/SLC1A1/SLC1A1/SLC1A5/ARL6IP5/ARL6IP1/SLC7A11
GO:0089718	16	Up	6.86406e-05	0.000692365	amino acid import across plasma membrane	AGT/RGS2/RGS4/SLC1A1/SLC1A1/SLC1A5/ARL6IP5/ARL6IP1/SLC7A11
GO:0001659	117	Up	7.0943e-05	0.000714396	temperature homeostasis	ACADVL/CAV1/CD36/CEBPB/DDIT3/DIO2/DYNC1H1/EDNRB/EGR1/EPAS1/FABP4/ACSL1/GJA1/ID1/IGF1R/IL1A/IL1B/IL1B/LAMA4/LEPR/NOTCH1/NPR3/NRDC/MAP2K6/PTGS2/SCD/STAT3/STAT6/ADAM17/TLR4/OGT/IL18R1/HDAC3/KDM1A/LPIN1/LGR4/KDM3A/PDGFC/ARRDC3/ARRDC3/EBF2/ADIPOR2
GO:0034104	15	Up	7.11831e-05	0.000715347	negative regulation of tissue remodeling	AGT/IL6/TNFRSF11B/TNFAIP3/GREM1
GO:0042762	12	Up	7.12742e-05	0.000715347	regulation of sulfur metabolic process	NFE2L2/PDK2/PDK2/PDK4/PDK4/SLC7A11/PDP1
GO:0090025	16	Up	7.25876e-05	0.000727321	regulation of monocyte chemotaxis	DUSP1/HMGB1/NBL1/SERPINE1/LGMN/CXCL12/GREM1
GO:1901550	8	Up	7.31551e-05	0.000730584	regulation of endothelial cell development	S1PR3/IL1B/ROCK1/ROCK1/TNFRSF1A
GO:1903140	8	Up	7.31551e-05	0.000730584	regulation of establishment of endothelial barrier	S1PR3/IL1B/ROCK1/ROCK1/TNFRSF1A
GO:0070663	120	Up	7.50272e-05	0.000748043	regulation of leukocyte proliferation	BCL6/CD74/CD81/CEBPB/CSF1/LRRC32/HHEX/HLA-E/HMGB1/IL1B/IL6/IL6ST/IRF1/LGALS3/CD46/NFATC2/PRNP/SDC4/TGFBR2/TLR4/TNFAIP3/TNFSF4/VCAM1/IRS2/DLG5/GPNMB/TMEM131L/PTPN22/GREM1/TNFRSF21/PELI1/SH3RF1/SELENOK/ATAD5/PDCD1LG2
GO:0001935	107	Up	7.59747e-05	0.000755519	endothelial cell proliferation	ACVRL1/ACVRL1/AGTR1/APOE/ATP5F1A/BMP6/CAV1/EPHA2/ERN1/F3/FGF2/FGF2/FGF2/FLT1/GJA1/HIF1A/HMGB1/HMGB2/HMOX1/HMOX1/NR4A1/ITGA4/JUN/NGFR/PPARG/PRKD1/CCL2/CCL11/CXCL12/STAT3/ADAM17/TGFBR1/TGFBR1/THBS1/THBS1/XBP1/SCG2/SCG2/DYSF/NRP2/SEMA5A/SULF1/DLL4/VASH2/ATOH8/BMPER
GO:0030949	10	Up	7.60271e-05	0.000755519	positive regulation of vascular endothelial growth factor receptor signaling pathway	FLT1/HIF1A/IL1B/VTN
GO:0071216	143	Up	7.66114e-05	0.000760076	cellular response to biotic stimulus	ABCA1/ASS1/AXL/BMP6/CAPN2/CD36/CD36/CD36/CEBPB/DDIT3/EDNRB/HMGB1/HMGB2/HSPA5/ICAM1/IL1B/IL6/CXCL8/NFKB1/NFKBIA/SERPINE1/PDE4D/PPARD/CCL2/CCL2/TLR4/TLR4/TLR4/TLR4/TNFAIP3/TNFAIP3/TNFSF4/WFS1/WFS1/XBP1/SMC1A/ADAM9/BCL10/EIF2AK3/LITAF/HDAC5/BCL2L11/TRIB1/TXNIP/SBNO2/SASH1/SHPK/PTPN22/PDCD4/SELENOS/SELENOS/CCDC47/PLSCR4/ZC3H12A/ZC3H12A/PPP1R15B/TRIM41/SIRPA/EME1
GO:2000551	4	Up	7.70984e-05	0.000763653	regulation of T-helper 2 cell cytokine production	CD81/IL6
GO:0009409	31	Up	7.82941e-05	0.000773386	response to cold	ACADVL/ATP2B1/CASP8/FOS/HSP90AA1/NFKBIA/PPARG/DNAJC3/EIF2AK3/TMEM135
GO:0001937	30	Up	7.8337e-05	0.000773386	negative regulation of endothelial cell proliferation	ACVRL1/APOE/ATP5F1A/CAV1/FLT1/GJA1/NGFR/PPARG/CCL2/TGFBR1/THBS1/THBS1/SCG2/SULF1/DLL4/ATOH8
GO:0051299	11	Down	7.89882e-05	0.000778543	centrosome separation	CHEK1/KIF11/KIF11/NEK2/NEK2/NEK2/AURKA/CEP85/CNTROB
GO:0015918	66	Up	7.93947e-05	0.000781275	sterol transport	ABCA1/ABCA1/ABCA2/ANXA2/APOE/APOE/CAV1/CD36/CLU/LDLR/LDLR/LDLR/LRP1/LRP1/NFKB1/NFKBIA/NPC1/NPC1/PPARG/SREBF2/LIPG/LIPG/STARD3/STX12/LIMA1/ARV1/ARV1/OSBPL7/OSBPL8/STARD4/PCSK9
GO:0006029	61	Up	8.1276e-05	0.000798487	proteoglycan metabolic process	ACAN/ARSB/COL11A1/VCAN/CSPG4/EXT1/EXT1/EXT1/GPC1/PPARD/UGDH/HS3ST3B1/CHSY1/CHSY1/SULF1/SULF1/CHST11/CHST11/CHPF2/IMPAD1/CSGALNACT2/CSGALNACT2/CSGALNACT1/CSGALNACT1/CSGALNACT1/CSGALNACT1/SULF2/SULF2/CHPF/ADAMTS12/DSEL/DSEL/EGFLAM/CHSY3
GO:0002863	4	Up	8.14332e-05	0.000798733	positive regulation of inflammatory response to antigenic stimulus	C3/CD81/HLA-E
GO:0032649	44	Up	8.16725e-05	0.000799782	regulation of interferon-gamma production	AXL/GAS6/HMGB1/IL1B/IL1R1/INHBA/PDE4D/PRNP/TLR4/TNFSF4/TNFSF4/IL18R1/RASGRP1/PTPN22/ZC3H12A/PDCD1LG2/SIRPA
GO:0045907	12	Up	8.2937e-05	0.000809504	positive regulation of vasoconstriction	CAV1/CHRM3/GJA1/HRH1/ICAM1/PTGS2
GO:0097530	60	Up	8.3038e-05	0.000809504	granulocyte migration	CD74/CSF1/EDN1/CXCL3/HRH1/IL1R1/CXCL8/CXCL8/CXCL8/ITGA1/LGALS3/PDE4D/CCL11/THBS1/SCG2/DYSF/PIP5K1C
GO:0000723	143	Down	8.30672e-05	0.000809504	telomere maintenance	PARP1/PARP1/APEX1/BLM/BLM/BRCA2/CCNE1/DNA2/DNA2/FEN1/HNRNPA1/HNRNPA1/HNRNPA2B1/HNRNPC/HSP90AA1/MAP3K4/MYC/NEK2/PARN/PCNA/PCNA/PML/POLA1/POLD1/POLE/POLE2/PRIM1/PKIB/PRKDC/RAD51/RAD51C/RFC2/RFC3/RFC4/RPA1/RPA1/RPA1/RPA3/TEP1/HIST1H4I/HIST1H4A/HIST1H4D/HIST1H4F/HIST1H4C/HIST1H4H/HIST1H4B/HIST1H4E/HIST1H4L/CCNE2/EXO1/AURKB/POLD3/POLA2/POT1/POT1/POT1/POT1/XRN1/NABP2/PIF1/PIF1/HIST4H4/NEK7
GO:0046631	81	Up	8.52725e-05	0.000829656	alpha-beta T cell activation	BCL6/CD81/HLA-E/HMGB1/HMGB1/IL6/IRF1/IRF1/JAK3/RELB/STAT3/STAT6/TGFBR2/TGFBR2/TNFSF4/IL18R1/AP3D1/HSPH1/FOXP1/SH3RF1/NFKBIZ/BCL11B/ZC3H12A
GO:0034381	39	Up	8.77319e-05	0.000852213	plasma lipoprotein particle clearance	AP2A1/ANXA2/APOE/APOE/APOE/CD36/CD36/CLTC/HMOX1/LDLR/LDLR/LDLR/LDLR/NPC1/VLDLR/VLDLR/CUBN/LIPG/MYLIP/DGAT2/PCSK9/PCSK9
GO:0007210	5	Up	8.83833e-05	0.000855788	serotonin receptor signaling pathway	CHRM2/CHRM3/HRH1/HTR1B/HTR7
GO:0098664	5	Up	8.83833e-05	0.000855788	G protein-coupled serotonin receptor signaling pathway	CHRM2/CHRM3/HRH1/HTR1B/HTR7
GO:1902749	188	Down	8.94911e-05	0.000865128	regulation of cell cycle G2/M phase transition	CCND1/BLM/BRCA1/BRCA1/CCNB1/CDK1/CDK1/CDK1/CENPF/CHEK1/CSNK1E/DYNC1H1/FHL1/HMMR/HSP90AA1/NEK2/NPM1/PLK1/PLK1/PKIA/RAD51C/RAD51B/AURKA/YWHAG/CDC7/CDC14B/AURKB/CEP57/CCP110/KIF14/PLK4/CNTRL/CEP250/MAPRE1/TPX2/CEP131/CEP152/FBXL7/FBXO5/TAOK3/GTSE1/DTL/HAUS4/CENPJ/CLSPN/CLSPN/ATAD5/DBF4B/ABRAXAS1/TICRR/NEDD1/TUBB
GO:0000075	185	Down	9.16277e-05	0.000884368	cell cycle checkpoint	CCND1/BLM/BRCA1/BRCA1/BUB1/BUB1B/CCNB1/CCNB1/CDK1/CDK1/CDC20/CDC25C/CDKN1B/CENPF/CHEK1/CHEK1/PLK3/PLK3/GADD45A/DNA2/DUSP1/H2AFX/IK/MAD2L1/MAD2L1/MAD2L1/MAD2L1/MUC1/PCNA/PLK1/PLK1/PML/PRKDC/AURKA/TTK/CDC45/CDC14B/PEA15/AURKB/AURKB/TRIP13/KNTC1/NDC80/PLK2/PLK2/ZWINT/TAOK3/GTSE1/DTL/NSUN2/ZWILCH/CLSPN/CLSPN/NABP1/NABP2/E2F8/CDT1/CDT1/BRIP1/ABRAXAS1/KLHL22/TICRR
GO:1904892	71	Up	9.22303e-05	0.000888765	regulation of STAT cascade	AGT/CAV1/CAV1/CYP1B1/DAB1/ERCC6/FYN/IL6/IL6/IL6/IL6ST/IL7R/JAK3/LIF/NOTCH1/STAT3/TNFRSF1A/VHL/SOCS2/SOCS3/SOCS3/SH2B3/SH2B3/SH2B2/NLK/LEPROT/IL31RA
GO:0101023	17	Up	9.33052e-05	0.000896264	vascular endothelial cell proliferation	FGF2/FLT1/HMGB1/ITGA4/PPARG/CCL2/STAT3/ADAM17
GO:1905562	17	Up	9.33052e-05	0.000896264	regulation of vascular endothelial cell proliferation	FGF2/FLT1/HMGB1/ITGA4/PPARG/CCL2/STAT3/ADAM17
GO:1903959	21	Up	9.3642e-05	0.000898072	regulation of anion transmembrane transport	AGT/PRNP/RGS2/RGS4/THBS1/IRS2/ARL6IP5/ARL6IP1
GO:0035904	43	Up	9.45371e-05	0.000904979	aorta development	ACVRL1/COL3A1/EFNB2/LRP1/LTBP1/MYH10/MYLK/PDGFRB/PKD2/SRF/SEC24B/ADAMTS6/DLL4/PRICKLE1
GO:0045987	18	Up	9.46619e-05	0.000904979	positive regulation of smooth muscle contraction	CHRM3/EDN1/ITGA2/PTGS2/SRF/SPHK1/NPNT
GO:0002703	105	Up	9.57561e-05	0.000913994	regulation of leukocyte mediated immunity	ADORA2B/AP1G1/BCL6/C3/CD81/HLA-E/HMGB1/HMOX1/IL1B/IL1B/IL1R1/IL6/IL7R/JAK3/SERPINB9/PVR/PVR/NECTIN2/NECTIN2/STAT6/STXBP1/TLR4/TNFSF4/NSD2/IL18R1/DDX21/GAB2/RASGRP1/SPHK2/ATAD5/MICA
GO:1904707	25	Up	0.000100766	0.000960295	positive regulation of vascular smooth muscle cell proliferation	AGT/DNMT1/EDN1/ERN1/FGF2/HTR1B/IGFBP5/JUN/MEF2D/MAP3K5/MMP9/PAK1/NR4A3/ADAMTS1/FOXJ2
GO:0050886	40	Up	0.00010242	0.000973996	endocrine process	AGT/AGT/AGT/AGTR1/AGTR1/BMP6/EDN1/ENPEP/ENPEP/ENPEP/IL1B/INHBA/INHBA/INHBA/TBX3/RAB8B/RAB11FIP1/C1QTNF1/SELENOM
GO:0043434	304	Up	0.000102526	0.000973996	response to peptide hormone	ACTN2/ADCY6/ADCY6/PARP1/AGT/AGTR1/APEX1/ASS1/ATP2B1/ATP6V1C1/ATP6V0B/CAT/CAV1/CCNA2/CDKN1B/EDN1/EDNRB/EGR1/EPRS/EREG/FABP3/FBN1/FYN/GAB1/GJA1/GNAI1/HADHA/HHEX/NR4A1/ICAM1/IGF1R/IGFBP5/IL1B/EIF6/JAK3/JUND/MARS/MYO1C/NEFL/NFE2L2/NFKB1/NR4A2/PAK1/PDK2/PDK4/PIK3C2A/PIK3CA/PIK3R1/PIK3R1/PIK3R1/PPARG/PPARG/PRKCI/PRKDC/PTGS2/PTPRN/RANGAP1/ROCK1/ROCK1/SORT1/CXCL12/SRSF6/SHC1/SHC1/STAT3/STAT3/XBP1/YWHAG/N…
GO:0060713	10	Up	0.000106134	0.00100669	labyrinthine layer morphogenesis	SOCS3
GO:0002819	93	Up	0.000106388	0.00100751	regulation of adaptive immune response	BCL6/BCL6/C3/CD81/CD81/HLA-E/HMGB1/IL1B/IL1B/IL1R1/IL6/IL6ST/IL7R/IRF1/IRF7/JAK3/PVR/NECTIN2/NECTIN2/STAT6/TNFAIP3/TNFSF4/NSD2/IL18R1/DUSP10/NFKBIZ/ATAD5/ZC3H12A/NLRP10
GO:0060602	15	Up	0.000106907	0.00101085	branch elongation of an epithelium	FGF1/MED1/SPRY1/SPRY2/YAP1/RDH10
GO:0035272	35	Up	0.000107925	0.00101888	exocrine system development	FGF7/FOXC1/PLXNA1/SNAI2/TGM2/XBP1/SEMA3C/BTBD7/NTN4/LAMA1
GO:2001279	6	Up	0.000111607	0.00105086	regulation of unsaturated fatty acid biosynthetic process	IL1B/PTGS2
GO:0051048	127	Up	0.000111765	0.00105086	negative regulation of secretion	ANGPT1/APOE/CD74/CYP51A1/EDN1/FN1/LRRC32/GAS6/GBP1/HMGCR/HMGCR/HMOX1/HTR1B/IDH2/IL1B/INHBA/LIF/NOTCH1/PML/SRGN/REST/REST/TMSB4X/TNFAIP3/TNFRSF1A/RAB7A/HDAC9/PLA2R1/PTPN22/TNFRSF21/STXBP6/LGR4/ZC3H12A/RAB11FIP1/DPH3
GO:0051103	9	Down	0.00011199	0.00105086	DNA ligation involved in DNA repair	HMGB1/HMGB2/LIG1
GO:0048710	20	Up	0.000112008	0.00105086	regulation of astrocyte differentiation	DAB1/EPHA4/ID2/IL6/IL6ST/LDLR/LIF/NOTCH1/SERPINE2
GO:0002708	50	Up	0.000113125	0.00105969	positive regulation of lymphocyte mediated immunity	AP1G1/C3/CD81/HLA-E/IL1B/IL1B/IL1R1/IL6/PVR/PVR/NECTIN2/NECTIN2/STAT6/TNFSF4/NSD2/IL18R1/RASGRP1/ATAD5
GO:0007156	67	Up	0.000114309	0.00106791	homophilic cell adhesion via plasma membrane adhesion molecules	DSC3/FAT1/PCDH1/PCDH7/PKD1/NECTIN2/PLXNB2/TENM3/PCDHGB3/PCDHGB1/PCDHGA11/PCDHGA10/PCDHGA7/PCDHGA4/PCDHGA2/PCDHB10/PCDH10/FAT4/AMIGO2
GO:0032494	5	Up	0.000114389	0.00106791	response to peptidoglycan	IL6
GO:1903522	157	Up	0.000114625	0.00106791	regulation of blood circulation	AGT/AGT/AGT/AGTR1/AGTR1/AGTR1/ANK2/ANK2/ANK2/ANK2/ATP1A1/ATP1A1/ATP2A2/ATP2A2/ATP2A2/ATP2B1/ATP2B1/ATP2B4/ATP2B4/BDKRB2/CAMK2D/CAMK2D/CASQ2/CASQ2/CASQ2/CAV1/CAV1/CAV1/CHRM2/CHRM3/DMD/DMD/DSP/HBEGF/EDN1/EDN1/EPAS1/GCH1/GJA1/GJA1/GJA1/HRH1/HRC/HRC/HRC/ICAM1/KCND3/KCND3/KCNJ2/KCNJ2/KCNJ2/MEF2A/MYH7/MYL4/PDE4D/PDE4D/PTGS2/RGS2/RGS4/SLC1A1/STIM1/TNNT2/CACNA1H/HDAC4/HSPB7/EHD3/CACNA2D3/ZC3H12A
GO:0045986	11	Up	0.00011471	0.00106791	negative regulation of smooth muscle contraction	ADORA2B/PTGS2/RGS2
GO:0016101	47	Up	0.000116172	0.00107987	diterpenoid metabolic process	ALDH1A3/ALDH1A3/ALDH3A2/APOE/CRABP2/CYP1B1/GPC1/HSPG2/LRP1/PPARD/SDC1/SDC4/LRP8/DHRS3/SDC3/RDH11/RDH11/RDH11/RDH11/STRA6/DGAT2/RDH10/RDH10/RDH10/AGRN
GO:0035249	39	Up	0.000117359	0.00108922	synaptic transmission, glutamatergic	HTR1B/ROR2/SERPINE2/PTGS2/CCL2/STXBP1/HOMER1/SHC3/SHANK3/TPRG1L/CNIH3
GO:0032722	37	Up	0.000117672	0.00109045	positive regulation of chemokine production	ADORA2B/C5/CD74/EGR1/HIF1A/HMOX1/IL1B/IL1B/IL6/IL6/LRP1/MBP/ADAM17/TLR4/POSTN/SELENOK
GO:0060712	10	Up	0.000118355	0.0010951	spongiotrophoblast layer development	LIF/SOCS3/BIRC6/NRK
GO:0070293	12	Up	0.000122718	0.00113373	renal absorption	GAS6/HAS2/SGK1
GO:0015914	48	Up	0.000125117	0.00115413	phospholipid transport	ABCA1/ABCA1/APOE/SCARB2/LDLR/ABCC1/ATP8B1/ATP8B1/ATP8B1/C2CD2L/ATP9A/ATP11B/ATP11B/ATP11A/PITPNB/PITPNB/ATP8A2/TMEM30A/ATP10A/ATP10D/OSBPL8/ATP11C
GO:0070723	21	Up	0.000127214	0.00117126	response to cholesterol	ABCA1/ABCA2/HMGCS1/INHBA/TGFBR1/TGFBR2/LRP8/OSBPL7
GO:0007162	175	Up	0.000127689	0.00117126	negative regulation of cell adhesion	ACVRL1/ANGPT1/ARHGDIB/ASS1/BCL6/CD74/CEBPB/CYP1B1/DAB1/DUSP1/DUSP3/LRRC32/GBP1/HMGB1/IRF1/JAK3/LGALS3/LRP1/MBP/MELTF/MUC1/NOTCH1/SERPINE1/SERPINE2/PIK3R1/PRNP/SDC4/CXCL12/SNAI2/SNAI2/SNAI2/TGFBI/THBS1/THBS1/TNFSF4/FZD7/ADAM15/SEMA5A/DLG5/KLF4/KLF4/LPXN/SH2B3/DLC1/GPNMB/GPNMB/POSTN/SWAP70/KANK1/TMEM131L/CORO1C/PTPN22/TNFRSF21/PELI1/ZC3H12A/PDCD1LG2/ZC3H8/UBASH3B/MYADM/C1QTNF1
GO:0042129	85	Up	0.000128009	0.00117126	regulation of T cell proliferation	CD81/CEBPB/LRRC32/HLA-E/HMGB1/IL1B/IL6/IL6ST/IRF1/LGALS3/CD46/PRNP/SDC4/TGFBR2/TNFSF4/VCAM1/DLG5/GPNMB/TMEM131L/TNFRSF21/PELI1/SH3RF1/SELENOK/PDCD1LG2
GO:0003298	22	Up	0.000128137	0.00117126	physiological muscle hypertrophy	AGT/EDN1/EDN1/PAK1/RGS2/RGS4/AKAP6/PARP2/PDLIM5/AKAP13
GO:0003301	22	Up	0.000128137	0.00117126	physiological cardiac muscle hypertrophy	AGT/EDN1/EDN1/PAK1/RGS2/RGS4/AKAP6/PARP2/PDLIM5/AKAP13
GO:0061049	22	Up	0.000128137	0.00117126	cell growth involved in cardiac muscle cell development	AGT/EDN1/EDN1/PAK1/RGS2/RGS4/AKAP6/PARP2/PDLIM5/AKAP13
GO:0044706	144	Up	0.000129753	0.00118424	multi-multicellular organism process	AGT/ARHGDIB/STS/CAPN2/EDN1/ACSL4/FKBP4/FOS/FOSB/B4GALT1/GJA1/H3F3B/IGFBP5/IGFBP7/IL1B/ITGA2/ITGA3/JUNB/LIF/MMP9/PAPPA/SERPINE2/PPARD/MED1/PTGFR/PTGIS/PTGS2/PTN/RGS2/SPP1/TGFBR2/RECK/STC2/NAMPT/TRIM28/MAFF/DAZAP1/SLC38A2/SPHK2/ADIPOR2/NRK/SH3PXD2B
GO:0006297	23	Down	0.000132752	0.00120863	nucleotide-excision repair, DNA gap filling	LIG1/PCNA/POLD1/POLD1/POLD1/POLE/RFC2/RFC3/RFC4/RPA1/RPA3/UBC/POLD3/POLD3
GO:0042311	19	Up	0.000132826	0.00120863	vasodilation	ADORA2B/AGT/APOE/BBS2/BDKRB2/EDNRB/GCH1/ITGA1/RGS2/SOD2
GO:2000377	132	Up	0.000133037	0.00120874	regulation of reactive oxygen species metabolic process	AGT/AGT/AGTR1/BIRC2/ASS1/ATP2B4/BRCA1/CAV1/CD36/CD36/CLU/CYP1B1/GADD45A/DHFR/EDN1/FOXM1/FYN/GCH1/HIF1A/HK2/HSP90AA1/ICAM1/IL1B/EIF6/NFE2L2/PDGFRB/PKD2/PTGIS/PTGS2/PTX3/RAB27A/STAT3/TGFBR2/THBS1/TLR4/CFLAR/STK17A/KLF4/HDAC4/TRAP1/DDAH1/PID1/PID1/SELENOS/SPHK2/WDR35/ZC3H12A/SIRPA
GO:0051262	124	Down	0.000134461	0.00121803	protein tetramerization	ACACA/ACTN2/ALDH1A3/ANXA2/CAT/CD74/RCC1/CRYZ/GLS/HMGCR/IGF1R/KCNJ2/PKD1/PKD2/RRM1/RRM2/SOD2/TK1/VASP/HIST1H4I/HIST1H3A/HIST1H3C/HIST1H3E/HIST1H3I/HIST1H3G/HIST1H3J/HIST1H3H/HIST1H3B/HIST1H4A/HIST1H4D/HIST1H4F/HIST1H4C/HIST1H4H/HIST1H4B/HIST1H4E/HIST1H4L/HIST1H3F/HOMER1/AASS/NUDT21/EVL/UXS1/HM13/CBR4/HIST4H4/HINT3
GO:0061448	178	Up	0.000134463	0.00121803	connective tissue development	ACVRL1/ACAN/BBS2/BBS4/BMP6/CHI3L1/COL11A1/CSF1/CTSK/EDN1/EGR1/EFEMP1/FGF2/GLG1/HIF1A/HOXC4/ID2/LUM/MEF2D/MGP/ROR2/OXCT1/PDGFRB/PIK3CA/PKD1/PKD1/PPARD/RARG/SNAI2/SNAI2/SRF/TGFBI/TGFBR1/TGFBR2/TRPS1/TYMS/WNT2B/XBP1/GDF5/GDF5/CFLAR/EIF2AK3/CHSY1/SPART/SULF1/SATB2/POC1A/GREM1/CHST11/IMPAD1/CSGALNACT1/SULF2/ARRDC3/EBF2/ADAMTS12/ARID5B/ARID5B/DGAT2/SLC25A25/SELENOM/SH3PXD2B/SH3PXD2B/GDF6
GO:0043616	28	Up	0.000135368	0.00122439	keratinocyte proliferation	KLF9/EFNB2/EREG/FGF7/HAS2/IRF6/NOTCH2/PPARD/MED1/PRKD1/SRSF6/SNAI2/YAP1/BCL11B
GO:0022612	85	Up	0.000136364	0.00123008	gland morphogenesis	CAV1/CEBPB/CSF1/EPHA2/ETV5/FGF7/IGFBP5/PLXNA1/PML/MED1/PTN/RARG/CCL11/SNAI2/STAT6/TBX3/TGFBR2/TGM2/TNFAIP3/XBP1/CFLAR/NTN1/SEMA3C/KDM5B/SULF1/LIMS2/BTBD7/SULF2/NTN4/LAMA1
GO:0034383	27	Up	0.000136404	0.00123008	low-density lipoprotein particle clearance	AP2A1/ANXA2/CD36/CLTC/HMOX1/LDLR/LDLR/NPC1/MYLIP/DGAT2/PCSK9/PCSK9
GO:0002709	37	Up	0.000140266	0.00126302	regulation of T cell mediated immunity	CD81/HLA-E/HMGB1/IL1B/IL1B/IL1R1/IL6/IL7R/PVR/NECTIN2/TNFSF4/IL18R1
GO:0046697	20	Up	0.000140886	0.00126672	decidualization	GJA1/JUNB/LIF/PPARD/PTGIS/PTGS2/PTN/SPP1/STC2
GO:0010389	171	Down	0.000141495	0.0012703	regulation of G2/M transition of mitotic cell cycle	CCND1/BLM/BRCA1/CCNB1/CDK1/CDK1/CDK1/CENPF/CSNK1E/DYNC1H1/FHL1/HMMR/HSP90AA1/NEK2/PLK1/PKIA/RAD51C/RAD51B/AURKA/YWHAG/CDC7/AURKB/CEP57/CCP110/KIF14/PLK4/CNTRL/CEP250/MAPRE1/TPX2/CEP131/CEP152/FBXL7/FBXO5/TAOK3/DTL/HAUS4/CENPJ/CLSPN/CLSPN/DBF4B/TICRR/NEDD1/TUBB
GO:0034612	219	Up	0.000142829	0.00128037	response to tumor necrosis factor	BIRC2/BIRC3/ASS1/BRCA1/CASP8/CASP8/CHI3L1/CHI3L1/EDN1/FABP4/GAS6/GBP1/GBP3/GCH1/HAS2/HSPA1A/HSPA1B/ICAM1/CXCL8/KRT18/LTBR/MAP3K5/MYOG/NFE2L2/NFKB1/NFKBIA/TNFRSF11B/PTGS2/CCL2/CCL2/ADAM17/ADAM17/THBS1/TMSB4X/TNFAIP3/TNFRSF1A/TNFRSF1A/TNFSF4/VCAM1/ADAM9/SPHK1/HIST1H2BJ/CLDN1/AKAP12/HDAC4/TANK/TRAIP/POSTN/TNFRSF21/TNFRSF12A/PID1/PID1/TNFRSF19/WDR35/EDA2R/ZC3H12A/ADAMTS12/HIPK1/NPNT
GO:0042574	8	Up	0.000144251	0.0012912	retinal metabolic process	ALDH1A3/CYP1B1/RDH11/RDH10
GO:0034204	17	Up	0.000144969	0.00129313	lipid translocation	ABCA1/ABCC1/ATP8B1/ATP8B1/ATP9A/ATP11B/ATP11A/ATP8A2/TMEM30A/ATP10A/ATP10D/ATP11C
GO:0045332	17	Up	0.000144969	0.00129313	phospholipid translocation	ABCA1/ABCC1/ATP8B1/ATP8B1/ATP9A/ATP11B/ATP11A/ATP8A2/TMEM30A/ATP10A/ATP10D/ATP11C
GO:0043407	55	Up	0.000145108	0.00129313	negative regulation of MAP kinase activity	APOE/CAV1/DUSP1/DUSP1/DUSP3/DUSP6/DUSP7/DUSP7/HMGCR/DNAJA1/IL1B/RGS2/RGS3/RGS4/SORL1/UCHL1/SH2B3/HIPK3/DUSP14/DUSP10/PTPN22/PDCD4/DUSP16/SPRED1/SPRED2
GO:0030449	22	Up	0.000145917	0.00129651	regulation of complement activation	CFB/SERPING1/SERPING1/C1R/C1S/C3/C3/C5/CD59/CD59/CD59/CD81/CLU/IL1B/CD46/VTN
GO:2000257	22	Up	0.000145917	0.00129651	regulation of protein activation cascade	CFB/SERPING1/SERPING1/C1R/C1S/C3/C3/C5/CD59/CD59/CD59/CD81/CLU/IL1B/CD46/VTN
GO:0072215	14	Up	0.000146687	0.00129967	regulation of metanephros development	EGR1/GDNF/LIF/MYC/PDGFRB/YAP1/FAT4
GO:0070374	97	Up	0.000146702	0.00129967	positive regulation of ERK1 and ERK2 cascade	ANGPT1/APOE/BRAF/CD36/CD74/CD74/CHI3L1/FGF2/GAS6/RAPGEF1/HMGB1/HMGCR/ICAM1/JUN/LRP1/NOTCH1/NOTCH2/PDGFRB/PDGFRB/SHC1/TLR4/SEMA7A/CFLAR/MFHAS1/AKAP12/RASGRP1/SPRY2/NOD1/GPNMB/PTPN22/NDRG4/NDRG4/BMPER/NPNT
GO:0062013	89	Up	0.000149204	0.0013199	positive regulation of small molecule metabolic process	ADORA2B/BMP6/CCNB1/ENTPD5/CDK1/CPT1A/FGF1/HAS2/HIF1A/HRH1/IL1B/IL1B/MYOG/NFKB1/PMAIP1/PPARG/PTGS2/STAT3/TMSB4X/NR4A3/IRS2/IRS2/PID1/ELOVL5/DGAT2/STARD4/RDH10
GO:0051092	121	Up	0.000149519	0.00132075	positive regulation of NF-kappaB transcription factor activity	AGT/CAT/CAV1/CD36/CLU/HSPA1A/HSPA1B/ICAM1/IL1B/IL1RAP/NFKB1/NFKB2/NPM1/PRKCI/PRKD1/STAT3/TLR4/TLR4/UBC/TRIM25/IL18R1/CFLAR/SPHK1/SPHK1/BCL10/LRRFIP1/NOD1/NOD1/TRIM38/MID2/ERC1/TAB2/GREM1/RIPK4/DHX33/EDA2R/TRIM8/RAB7B
GO:0051984	23	Down	0.000151198	0.0013333	positive regulation of chromosome segregation	CCNB1/DDX11/FEN1/NUMA1/ESPL1/DLGAP5/CDT1
GO:0048305	13	Up	0.000151381	0.0013333	immunoglobulin secretion	HLA-E/IL6/POU2F2/TNFSF4/XBP1
GO:0010893	10	Up	0.000154836	0.00136175	positive regulation of steroid biosynthetic process	BMP6/FGF1/IL1B/STARD4
GO:0051353	35	Up	0.000157431	0.00138255	positive regulation of oxidoreductase activity	ABL2/AGT/AGTR1/APOE/DHFR/EDN1/GCH1/GCH1/GDNF/HIF1A/IL1B/NPR3/NOD1
GO:0071496	265	Up	0.000157959	0.00138518	cellular response to external stimulus	ADORA2B/AGT/FAS/FAS/AQP1/ASGR1/ATF3/ATP1A1/ATP2B1/AXL/BMP6/CASP8/CHEK1/GADD45A/FOS/FYN/GAS6/GAS6/GJA1/HMOX1/HNRNPA1/HSPA5/ICAM1/IL1B/ITGA6/IRF1/ITGA2/ITGA4/JUN/KCNJ2/FADS1/LTBR/MARS/MAP3K5/NUDT1/NFE2L2/NFKB1/NR4A2/PDK2/PDK4/PMAIP1/PPARG/MED1/PRKD1/PTGS2/PTN/SNAI2/SREBF2/SRF/TLR4/TNFRSF1A/VCAM1/WNT2B/XBP1/TNFRSF10B/BCL10/EIF2AK3/BAG3/HDAC4/NAMPT/MYBBP1A/POSTN/EHMT2/ATG14/ATG14/HABP4/SESN1/SH3GLB1/…
GO:0060055	16	Up	0.000161379	0.00140967	angiogenesis involved in wound healing	B4GALT1/SERPINE1/SRF/TNFAIP3/XBP1/ADIPOR2
GO:0006925	15	Up	0.000161397	0.00140967	inflammatory cell apoptotic process	IL6/IRF7/SLC7A11/SELENOS
GO:0051091	198	Up	0.000161452	0.00140967	positive regulation of DNA-binding transcription factor activity	AGT/CAT/CAV1/CD36/CLU/DDIT3/EDN1/HSPA1A/HSPA1B/ICAM1/IL1B/IL1RAP/IL6/NFKB1/NFKB2/NPM1/PPARG/PRKCI/PRKD1/PRKD1/SRF/SRF/STAT3/STK3/TLR4/TLR4/UBC/TRIM25/LRP8/IL18R1/CFLAR/SPHK1/SPHK1/BCL10/LRRFIP1/HDAC4/HDAC5/NOD1/NOD1/TRIM38/MID2/KDM1A/ERC1/TAB2/GREM1/RIPK4/DHX33/EDA2R/SAV1/TRIM8/ARID5B/RAB7B/TMEM173
GO:0050863	187	Up	0.000162182	0.001414	regulation of T cell activation	BCL6/BCL6/CAV1/CD74/CD81/CEBPB/CLPTM1/MAP3K8/DPP4/DUSP3/EFNB2/FANCA/FANCD2/FYN/LRRC32/HLA-E/HMGB1/HMGB1/IL1B/IL6/IL6ST/IL7R/IRF1/JAK3/LGALS3/LGALS3/CD46/NFATC2/PAK1/PIK3CA/PIK3R1/PRNP/CCL2/SDC4/TGFBR2/TGFBR2/TNFSF4/VCAM1/XBP1/BCL10/AP3D1/DLG5/RASGRP1/GPNMB/GPNMB/HSPH1/DUSP10/TMEM131L/PTPN22/TNFRSF21/PELI1/SH3RF1/SELENOK/NFKBIZ/ZC3H12A/PDCD1LG2/PDCD1LG2/ZC3H8
GO:0031145	78	Down	0.000162524	0.00141494	anaphase-promoting complex-dependent catabolic process	BUB1B/CCNB1/CDK1/CDC20/CDC20/MAD2L1/PLK1/AURKA/UBC/BUB3/AURKB/PTTG1/UBE2C/UBE2C/FBXO5
GO:0010565	130	Up	0.000164909	0.00143364	regulation of cellular ketone metabolic process	ACADVL/ATP2B4/BMP6/BRCA1/CAV1/CPT1A/NQO1/EGR1/FABP3/IL1B/INSIG1/EIF6/ODC1/PDK2/PDK2/PDK4/PDK4/PDK4/PPARG/PTGS2/REST/NR4A3/IRS2/SLC7A11/PRKAG2/PRKAG2/PDP1/TRIB3/ELOVL5/ADIPOR2/LONP2/DGAT2/STARD4/RDH10
GO:0071621	51	Up	0.000165333	0.00143526	granulocyte chemotaxis	CD74/CSF1/EDN1/CXCL3/HRH1/CXCL8/CXCL8/CXCL8/ITGA1/LGALS3/PDE4D/CCL11/THBS1/SCG2/DYSF/PIP5K1C
GO:1903672	30	Up	0.00016569	0.0014363	positive regulation of sprouting angiogenesis	AGTR1/FGF1/FGF2/FGF2/HMOX1/JAK1/PIK3C2A/PTGS2/KLF4/HDAC9/PLK2/BMPER
GO:0032660	13	Up	0.000170738	0.00147793	regulation of interleukin-17 production	IL6/PRNP/TLR4/TNFSF4/SPHK1
GO:0009263	10	Down	0.000172078	0.0014874	deoxyribonucleotide biosynthetic process	DTYMK/DUT/RRM1/RRM2/TYMS/TYMS
GO:0085029	22	Up	0.000176093	0.00151994	extracellular matrix assembly	AGT/GAS6/HAS2/HAS2/HAS3/NOTCH1/TNXB/EMILIN1/THSD4/ANTXR1
GO:1903670	56	Up	0.000179962	0.00155112	regulation of sprouting angiogenesis	AGTR1/E2F2/FGF1/FGF2/FGF2/HMOX1/JAK1/NGFR/NOTCH1/PIK3C2A/PTGS2/THBS1/THBS1/KLF4/KLF4/HDAC9/HDAC5/PLK2/CEMIP2/DLL4/DLL4/SPRED1/BMPER
GO:1903725	59	Up	0.000185556	0.00159705	regulation of phospholipid metabolic process	CAPN2/CD81/CISH/FABP3/FABP3/ACSL3/FGF2/FLT1/LDLR/PDGFRB/PIK3R1/PRKD1/SOCS2/SOCS3/MTMR4/KLF4/ATG14/LPCAT1/PIK3IP1/PIK3IP1
GO:0001763	143	Up	0.000188074	0.00161642	morphogenesis of a branching structure	ACVR1/AGT/CSF1/EDN1/EPHA2/EPHA7/ETV5/FGF1/FGF2/FGF7/GDNF/GDNF/MYC/NFATC4/PAK1/PKD1/PKD2/PLXNA1/PML/MED1/CCL11/SNAI2/SRF/TBX3/TGFBR2/TGM2/WNT2B/TIMELESS/SOCS3/DLG5/SPRY1/SPRY2/YAP1/SEMA3C/KDM5B/SULF1/GREM1/DLL4/LGR4/BTBD7/RTN4/NTN4/HHIP/FAT4/RDH10/NPNT/LAMA1
GO:0051225	82	Down	0.000188912	0.00162132	spindle assembly	CDC20/RCC1/DYNC1H1/HSPA1A/HSPA1B/KIF11/KIF11/KIFC1/MYBL2/NEK2/NUMA1/PLK1/AURKA/SMC1A/HDAC3/SMC3/AURKB/AURKB/KIF23/NCOR1/SPAG5/TPX2/KIF4A/FBXO5/RACGAP1/GPSM2/HAUS4/NEK7/TUBB/ASPM
GO:0046427	43	Up	0.000189472	0.00162381	positive regulation of JAK-STAT cascade	AGT/CYP1B1/FYN/IL6/IL6/IL6/IL6ST/LIF/NOTCH1/STAT3/TNFRSF1A/SOCS3/IL31RA
GO:0048771	112	Up	0.00019137	0.00163776	tissue remodeling	ACVRL1/AGT/AGT/AXL/CAV1/CSPG4/CTSK/EPHA2/EPAS1/FOXC1/GJA1/GJA1/HIF1A/HMGB1/HTR1B/IGFBP5/IL1A/IL6/LEPR/LIF/NOTCH2/TNFRSF11B/PDK4/PTN/ROCK1/TGM2/TNFAIP3/GDF5/RASSF2/GPNMB/SEMA3C/GREM1/SUCO/DLL4/LGR4/LRRK1/TMEM64
GO:0015748	67	Up	0.000193428	0.00165303	organophosphate ester transport	ABCA1/ABCA1/SLC25A5/APOE/SCARB2/GJA1/LDLR/ABCC1/ATP8B1/ATP8B1/ATP8B1/SLC33A1/C2CD2L/ATP9A/ATP11B/ATP11B/ATP11A/PITPNB/PITPNB/ATP8A2/TMEM30A/ATP10A/ATP10D/EPG5/SLC25A25/OSBPL8/SLC25A42/ATP11C
GO:0032102	191	Up	0.000195922	0.00167197	negative regulation of response to external stimulus	APOE/APOE/BBS2/BBS4/SERPING1/C5/CDKN1B/DUSP1/DUSP3/EDN1/EPHA4/FGF2/GJA1/HMGCR/LDLR/MICB/MVK/NBL1/NFKB1/NOTCH1/NT5E/SERPINE1/SERPINE1/SERPINE1/SERPINE1/SERPINB2/SERPINE2/SERPINE2/SERPINE2/PLAT/PLAUR/PPARG/PPM1B/HTRA1/PTGIS/PTPRS/CCL2/SNAI2/SPP1/THBS1/TNFAIP3/TNFAIP3/TNFAIP3/TNFAIP6/TNFRSF1A/VTN/SOCS3/SEMA5A/MFHAS1/KLF4/NR1D2/SH2B3/TRIB1/TRIM38/DUSP10/DUSP10/PADI2/GREM1/PDCD4/PLXNA3/SELENOS/SELENOS…
GO:0007100	10	Down	0.000196228	0.00167206	mitotic centrosome separation	CHEK1/KIF11/KIF11/NEK2/NEK2/AURKA/CEP85
GO:1900102	11	Up	0.000196485	0.00167206	negative regulation of endoplasmic reticulum unfolded protein response	ATF6B/HSPA5/DNAJB9/WFS1/PPP1R15A/PPP1R15B
GO:0060389	37	Up	0.000203059	0.00172557	pathway-restricted SMAD protein phosphorylation	ACVR1/ACVR1/ACVRL1/BMP6/BMP6/DAB2/INHBA/SDCBP/TGFBR1/TGFBR2/TTK/RBPMS/EMILIN1/GREM1/BMPER/GDF6
GO:0007062	45	Down	0.000203964	0.0017277	sister chromatid cohesion	BUB1/CDC20/DDX11/DDX11/FEN1/KIF22/PLK1/RAD51C/RAD51C/SMC1A/SMC1A/SMC3/SMC3/ESPL1/DSCC1/HASPIN/CDCA5/CDCA5/SGO2
GO:0032604	4	Up	0.000204453	0.0017277	granulocyte macrophage colony-stimulating factor production	IL1B/RASGRP1
GO:0032645	4	Up	0.000204453	0.0017277	regulation of granulocyte macrophage colony-stimulating factor production	IL1B/RASGRP1
GO:0032725	4	Up	0.000204453	0.0017277	positive regulation of granulocyte macrophage colony-stimulating factor production	IL1B/RASGRP1
GO:0010878	12	Up	0.000206481	0.0017424	cholesterol storage	ABCA1/CD36/PPARG/SREBF2/STARD4
GO:0002700	85	Up	0.000208949	0.00176077	regulation of production of molecular mediator of immune response	ANGPT1/BCL6/CD36/CD74/CD81/HLA-E/HMOX1/IL1B/IL1R1/IL6/IL6/JAK3/PRKDC/STAT6/TLR4/TNFSF4/NSD2/XBP1/XBP1/NR4A3/SEMA7A/IL18R1/BCL10/DDX21/TRIL/ATAD5/TRIM6
GO:0070527	38	Up	0.000210222	0.00176903	platelet aggregation	ACTB/CSRP1/GAS6/HSPB1/MYH9/SERPINE2/RAP2B/STXBP1/TLN1/VCL/SH2B3/MYL9/MYL12A/PDPN/PDPN/SLC7A11/UBASH3B/C1QTNF1
GO:0019722	108	Up	0.000211723	0.00177918	calcium-mediated signaling	AGTR1/ANK2/ANK2/ANK2/ATP2B4/ADGRB2/CAMK2D/CAMK2D/CASQ2/CASQ2/CASQ2/DMD/RCAN1/RCAN1/EDN1/EDNRB/FHL2/FKBP1A/FKBP1A/GBP1/HTT/HTT/HRC/HRC/CXCL8/PDE4D/PDK2/PKD2/PKD2/PRNP/PRNP/PTGFR/CCL20/VCAM1/SPHK1/EIF2AK3/AKAP6/HDAC4/PTGDR2/LMCD1/SELENON/SELENOK
GO:0110110	60	Up	0.000213695	0.00179326	positive regulation of animal organ morphogenesis	ACVR1/AGT/CSF1/EDN1/FGF1/FGF7/GDNF/GDNF/HOXC11/LIF/MYC/NOTCH1/MED1/PTN/SRSF6/TGFBR1/TGFBR2/TNFAIP3/WNT2B/XBP1/CFLAR/SPRY1/SEMA3C/GREM1/LGR4
GO:0072216	8	Up	0.000218898	0.00183437	positive regulation of metanephros development	EGR1/GDNF/LIF/MYC/PDGFRB
GO:0030258	155	Up	0.000219606	0.00183558	lipid modification	ACADVL/ACADVL/ACADVL/AGT/AGTR1/ALDH3A2/APOE/CPT1A/ECH1/EHHADH/EHHADH/ETFDH/FABP3/GCDH/HADHA/HADHA/HSD17B4/HSD17B4/INPP5A/PDK4/PIK3CA/PIK3R1/PIP4K2A/PPARD/PPARD/PPARG/NR4A3/PIP5K1A/DGKE/IRS2/SPHK1/MTMR4/DGKI/ACAA2/SACM1L/EFR3B/PIP5K1C/PRKAG2/IP6K2/IMPAD1/SLC35C1/SPHK2/ADIPOR2/LONP2/DGAT2/FAM126A/STARD4/PLPP4
GO:1902475	35	Up	0.00021965	0.00183558	L-alpha-amino acid transmembrane transport	AGT/RGS2/RGS4/SLC1A1/SLC1A1/SLC1A5/SLC7A2/SLC7A5/SLC7A6/ARL6IP5/ARL6IP1/SLC7A11/SLC38A1/SLC25A29/SLC25A29
GO:0002920	23	Up	0.000220138	0.00183712	regulation of humoral immune response	CFB/SERPING1/SERPING1/C1R/C1S/C3/C3/C5/CD59/CD59/CD59/CD81/CLU/IL1B/CD46/VTN
GO:0071356	204	Up	0.00022107	0.00184235	cellular response to tumor necrosis factor	BIRC2/BIRC3/ASS1/BRCA1/CASP8/CHI3L1/EDN1/FABP4/GAS6/GBP1/GBP3/HAS2/HSPA1A/HSPA1B/ICAM1/CXCL8/KRT18/LTBR/MAP3K5/MYOG/NFE2L2/NFKB1/NFKBIA/TNFRSF11B/CCL2/CCL2/ADAM17/ADAM17/THBS1/TMSB4X/TNFAIP3/TNFRSF1A/TNFRSF1A/TNFSF4/VCAM1/SPHK1/HIST1H2BJ/CLDN1/AKAP12/HDAC4/TANK/TRAIP/POSTN/TNFRSF21/TNFRSF12A/PID1/PID1/TNFRSF19/WDR35/EDA2R/ZC3H12A/ADAMTS12/HIPK1/NPNT
GO:0043409	130	Up	0.000221756	0.00184553	negative regulation of MAPK cascade	APOE/ATF3/CAV1/DUSP1/DUSP1/DUSP1/DUSP1/DUSP3/DUSP3/DUSP6/DUSP6/DUSP7/DUSP7/MECOM/FOXM1/GBP1/RAPGEF1/HMGCR/DNAJA1/IGF1R/IL1B/LIF/MYC/PER1/RGS2/RGS3/RGS4/SORL1/TIMP3/TLR4/UCHL1/HDAC3/KLF4/NCOR1/SH2B3/HIPK3/SPRY1/SPRY2/SPRY2/SPRY2/DUSP14/EMILIN1/DUSP10/DUSP10/DUSP10/PTPN22/PDCD4/DACT1/TAOK3/ERRFI1/PBK/DUSP16/SPRY4/SIRPA/SPRED1/SPRED1/SPRED1/SPRED2/KLHL31
GO:1903054	9	Up	0.000222178	0.00184599	negative regulation of extracellular matrix organization	DPP4/NOTCH1/TNFRSF1A/EMILIN1/ANTXR1
GO:0051023	10	Up	0.000222423	0.00184599	regulation of immunoglobulin secretion	HLA-E/IL6/TNFSF4/XBP1
GO:0010614	23	Up	0.000236964	0.00196397	negative regulation of cardiac muscle hypertrophy	ATP2B4/NOTCH1/PAK1/RGS2/RGS2/RGS4/TNFRSF1A/ERRFI1
GO:0072503	224	Up	0.000237413	0.001965	cellular divalent inorganic cation homeostasis	ABL2/AGT/AGTR1/ANK2/ANK2/ANXA2/APOE/ATP2A2/ATP2B1/ATP2B1/ATP2B1/ATP2B1/ATP2B4/ATP2B4/ATP2B4/BDKRB1/BDKRB1/BDKRB2/CAMK2D/CAMK2D/CAMK2D/CASQ2/CASQ2/CASQ2/CAV1/CAV1/CD36/DDIT3/DIAPH1/DMD/LPAR1/LPAR1/S1PR3/EDN1/EDN1/EDNRB/FGF2/FKBP1A/FKBP1A/FYN/GJA1/GRIA1/HTT/HMGB1/HRC/HRC/HTR1B/ITGAV/LRP1/PDE4D/PKD1/PKD2/PKD2/PKD2/PML/PRNP/CCL11/CXCL12/TGM2/TGM2/WFS1/STC2/AP3D1/TSPOAP1/AKAP6/AKAP6/HERPUD1/SYNPO/SWAP…
GO:0014910	52	Up	0.000240687	0.00198937	regulation of smooth muscle cell migration	AGT/APEX1/LPAR1/HAS2/IGFBP5/IGFBP5/ITGA2/LRP1/LRP1/NFE2L2/SERPINE1/PAK1/PDGFRB/PDGFRB/PLXNA1/PPARD/SORL1/VTN/NR4A3/ADAMTS1/HDAC4/TRIB1/POSTN/SSH1/NDRG4
GO:0002576	86	Up	0.00024806	0.00204751	platelet degranulation	ACTN1/ACTN2/SERPING1/CD36/CLU/F13A1/FN1/GAS6/ISLR/SERPINE1/PCDH7/SRGN/STXBP1/THBS1/TIMP3/TLN1/TMSB4X/VCL/VEGFC/MANF/PHACTR2/HABP4
GO:0007127	55	Down	0.000248775	0.00204843	meiosis I	BRCA2/CKS2/FANCD2/MYBL1/PLK1/RAD51C/RAD51B/AURKA/UBE2B/TRIP13/TRIP13/ESPL1/UBR2/UBR2/FBXO5/NDC1/FMN2/BRIP1
GO:0016485	148	Up	0.000248849	0.00204843	protein processing	PARP1/CFB/SERPING1/SERPING1/C1R/C1R/C1S/C3/C3/C5/MYRF/CAPN2/CASP8/CD59/CD59/CD59/CD81/CLU/DHCR24/ENPEP/ENPEP/F3/GAS1/GLG1/IL1B/CD46/MELTF/MMP16/MYH9/PCSK6/PCSK6/SERPINE1/SERPINE1/PGK1/SERPINE2/SERPINE2/PLAT/SRGN/PRNP/LGMN/PRSS3/SCG5/THBS1/VTN/OGT/ADAMTS2/BAG2/SPON1/TIMM17A/ERO1B/LONP2/CCBE1/SDE2/PCSK9
GO:1900221	11	Up	0.000250162	0.00205643	regulation of amyloid-beta clearance	APOE/APOE/CLU/CYP51A1/HMGCR/LRP1/ROCK1/SRF
GO:0150076	35	Up	0.000251837	0.00206739	neuroinflammatory response	CTSC/CLU/IL1B/IL1B/IL6/JUN/LDLR/LRP1/MMP9/PTGS2/SPHK1/NAMPT
GO:0043112	141	Up	0.000253237	0.00207456	receptor metabolic process	AP2A1/ANGPT1/ANXA2/APOE/CAV1/CAV1/CD36/CD81/CLTC/CLTC/EDN1/EFNB2/GRIA1/HIF1A/HTR1B/CXCL8/ITGAV/LRP1/PPARG/LGMN/SDCBP/SFRP4/VLDLR/PICALM/NUMB/RAB11B/ARFGEF2/GREM1/MYLIP/MYLIP/EHD3/SH3GLB1/SCYL2/PCSK9/PCSK9
GO:0071398	41	Up	0.000253397	0.00207456	cellular response to fatty acid	ACACA/ADCY6/ASS1/CCNB1/CPT1A/EDN1/ID3/LDLR/NFATC4/PDK4/PPARG/PTGFR/TNFSF4/CLDN1/GNG2/PID1/ZC3H12A/DGAT2
GO:0021602	17	Up	0.000255075	0.00208547	cranial nerve morphogenesis	ADARB1/ATP8B1/NRP2/PLXNA3/PLXNA4
GO:0060259	9	Up	0.000258067	0.00210708	regulation of feeding behavior	LEPR/STAT3/NR4A3/SGIP1
GO:0014741	25	Up	0.000258467	0.0021075	negative regulation of muscle hypertrophy	ATP2B4/IGFBP5/NOTCH1/PAK1/RGS2/RGS2/RGS4/TNFRSF1A/ERRFI1
GO:0060416	26	Up	0.000262334	0.00213615	response to growth hormone	ASS1/IGFBP5/JAK3/PIK3R1/STAT3/STAT3/SOCS2/GDF15/LEPROT
GO:0036297	47	Down	0.000263204	0.00214035	interstrand cross-link repair	FANCA/FANCD2/FANCG/RAD51/RPA1/RPA3/UBC/USP1/DCLRE1A/RAD51AP1/FANCI/NUCKS1/EME1/ERCC6L2
GO:0051482	10	Up	0.000266781	0.00216652	positive regulation of cytosolic calcium ion concentration involved in phospholipase C-activating G protein-coupled signaling pathway	AGTR1/LPAR1/EDN1/TGM2
GO:0006956	26	Up	0.000267349	0.00216822	complement activation	CFB/CFB/SERPING1/SERPING1/SERPING1/C1R/C1S/C3/C3/C3/C5/C5/CD59/CD59/CD59/CD81/CLU/CLU/IL1B/CD46/CD46/MASP1/MASP1/VTN/C1RL
GO:0019395	77	Up	0.000268664	0.00217305	fatty acid oxidation	ACADVL/ACADVL/ACADVL/ALDH3A2/CPT1A/ECH1/EHHADH/EHHADH/ETFDH/FABP3/GCDH/HADHA/HADHA/HSD17B4/HSD17B4/PDK4/PPARD/PPARD/PPARG/NR4A3/IRS2/ACAA2/PRKAG2/ADIPOR2/LONP2/DGAT2
GO:0034440	77	Up	0.000268664	0.00217305	lipid oxidation	ACADVL/ACADVL/ACADVL/ALDH3A2/CPT1A/ECH1/EHHADH/EHHADH/ETFDH/FABP3/GCDH/HADHA/HADHA/HSD17B4/HSD17B4/PDK4/PPARD/PPARD/PPARG/NR4A3/IRS2/ACAA2/PRKAG2/ADIPOR2/LONP2/DGAT2
GO:0002360	12	Up	0.00027127	0.00218922	T cell lineage commitment	IL6/PRKDC/STAT3/STAT6
GO:0032527	37	Up	0.000271603	0.00218922	protein exit from endoplasmic reticulum	AUP1/CD81/INSIG1/SEL1L/SORL1/EDEM1/EDEM1/HERPUD1/SEC16A/SEC61B/TMEM30A/SELENOS/DERL1/DERL1/HM13/SYVN1/SVIP
GO:0072273	19	Up	0.00027175	0.00218922	metanephric nephron morphogenesis	GDNF/LIF/PDGFRB/PKD1/PKD2/GREM1/LGR4/FMN1
GO:0043405	245	Up	0.000272274	0.00219009	regulation of MAP kinase activity	ADORA2B/APOE/C5/CAV1/CD74/CD81/CDK1/MAP3K8/CSPG4/GADD45A/DUSP1/DUSP1/DUSP3/DUSP5/DUSP6/DUSP6/DUSP7/DUSP7/DUSP7/DVL3/LPAR1/EDN1/EPHA4/ERCC6/ERN1/EZH2/FGF1/FGF1/FGF2/FGF2/FLT1/RAPGEF1/HMGCR/DNAJA1/IGF1R/IL1B/IL1B/ITGA1/MAP3K4/MAP3K5/MAP3K5/MAP3K5/ROR2/PAK1/PDGFRB/MAP2K3/MAP2K6/MAP2K6/MAP4K2/MAP4K2/RGS2/RGS3/RGS4/SHC1/SHC1/SORL1/TGFBR1/THBS1/TIAM1/TLR4/TPD52L1/UBC/UCHL1/PEA15/ADAM9/MAPKAPK2/GDF15/ZE…
GO:0046425	68	Up	0.000272584	0.00219009	regulation of JAK-STAT cascade	AGT/CAV1/CAV1/CYP1B1/DAB1/ERCC6/FYN/IL6/IL6/IL6/IL6ST/JAK3/LIF/NOTCH1/STAT3/TNFRSF1A/VHL/SOCS2/SOCS3/SOCS3/SH2B3/SH2B3/SH2B2/NLK/LEPROT/IL31RA
GO:0001936	94	Up	0.000278983	0.00223854	regulation of endothelial cell proliferation	ACVRL1/ACVRL1/AGTR1/APOE/ATP5F1A/BMP6/CAV1/F3/FGF2/FGF2/FGF2/FLT1/GJA1/HIF1A/HMGB1/HMGB2/HMOX1/NR4A1/ITGA4/JUN/NGFR/PPARG/PRKD1/CCL2/CCL11/CXCL12/STAT3/ADAM17/TGFBR1/TGFBR1/THBS1/THBS1/SCG2/SCG2/DYSF/NRP2/SEMA5A/SULF1/DLL4/VASH2/ATOH8
GO:0002688	70	Up	0.000279916	0.00224304	regulation of leukocyte chemotaxis	C5/CD74/CSF1/DUSP1/EDN1/GAS6/HMGB1/IL6/CXCL8/NBL1/SERPINE1/LGMN/PTN/CCL2/CXCL12/ADAM17/ADAM17/THBS1/VEGFC/DYSF/PADI2/SWAP70/GREM1
GO:0007088	130	Down	0.000281694	0.00225272	regulation of mitotic nuclear division	BUB1B/CCNB1/CDC20/CDC25C/CDKN1B/CDKN1C/CENPE/CENPF/RCC1/CHEK1/DUSP1/EDN1/EREG/HSPA1A/HSPA1B/IK/IL1A/IL1B/KIF11/MAD2L1/MAD2L1/MAD2L1/NEK2/NEK2/NUMA1/PDGFRB/PLK1/PLK1/AURKA/TTK/SMC1A/SPHK1/PKMYT1/SMC3/AURKB/TRIP13/KIF20B/ESPL1/KNTC1/DLGAP5/NDC80/TACC3/UBE2C/SH2B1/FBXO5/NUSAP1/ANLN/CEP85/CDT1/CCDC8/KLHL22/CDCA5/TOM1L2
GO:0006284	38	Down	0.00028187	0.00225272	base-excision repair	APEX1/APEX1/DNA2/ERCC6/FEN1/LIG1/PCNA/POLD1/POLE/RPA1/RPA3/TDG/TDG/TDG/PARP2/POLQ/PRMT6/NEIL3/NEIL3
GO:0060393	33	Up	0.000282592	0.00225551	regulation of pathway-restricted SMAD protein phosphorylation	ACVR1/ACVR1/ACVRL1/BMP6/BMP6/DAB2/INHBA/SDCBP/TGFBR1/TTK/RBPMS/EMILIN1/GREM1/BMPER/GDF6
GO:0070304	116	Up	0.000284048	0.00226414	positive regulation of stress-activated protein kinase signaling cascade	GADD45A/DVL3/EDN1/EPHA4/ERCC6/ERN1/HMGB1/HMGCR/IL1B/LTBR/MAP3K4/MAP3K5/MAP3K5/MAP3K5/MAP3K5/ROR2/PAK1/MAP4K2/SDCBP/STK3/TIAM1/TLR4/TPD52L1/FZD7/SPHK1/MFHAS1/RASSF2/ZEB2/RASGRP1/NOD1/ARL6IP5/SASH1/TAOK3/SEMA4C/SH3RF1/EDA2R/ZC3H12A/NRK/GDF6
GO:0061982	56	Down	0.000284798	0.00226712	meiosis I cell cycle process	BRCA2/CKS2/FANCD2/MYBL1/PLK1/RAD51C/RAD51B/AURKA/UBE2B/TRIP13/TRIP13/ESPL1/UBR2/UBR2/FBXO5/NDC1/FMN2/BRIP1
GO:0002456	56	Up	0.000289975	0.0023053	T cell mediated immunity	CD81/CTSC/HLA-E/HMGB1/ICAM1/IL1B/IL1B/IL1R1/IL6/IL7R/CD46/PVR/NECTIN2/RAB27A/TNFSF4/IL18R1/BTN3A2/MICA
GO:0050921	88	Up	0.000291044	0.00231076	positive regulation of chemotaxis	CD74/CSF1/LPAR1/EDN1/MEGF8/F3/FGF2/FGF2/GAS6/HMGB1/HSPB1/IL6/CXCL8/CXCL8/ITGA2/SERPINE1/PDGFRB/PRKD1/PRKD1/LGMN/PTN/CXCL12/CXCL12/STX3/ADAM17/ADAM17/THBS1/THBS1/TIAM1/TMSB4X/VEGFC/SCG2/DYSF/SEMA5A/SWAP70
GO:0051216	131	Up	0.000294614	0.00233604	cartilage development	ACVRL1/ACAN/BBS2/BMP6/CHI3L1/COL11A1/CTSK/EDN1/EFEMP1/FGF2/GLG1/HIF1A/HOXC4/LUM/MEF2D/MGP/ROR2/PKD1/PKD1/RARG/SNAI2/SNAI2/SRF/TGFBI/TGFBR1/TGFBR2/TRPS1/TYMS/WNT2B/GDF5/GDF5/EIF2AK3/CHSY1/SULF1/SATB2/POC1A/GREM1/CHST11/IMPAD1/CSGALNACT1/SULF2/ADAMTS12/GDF6
GO:1901201	9	Up	0.000299315	0.0023702	regulation of extracellular matrix assembly	AGT/HAS2/NOTCH1/EMILIN1/ANTXR1
GO:0051589	15	Up	0.000300308	0.00237495	negative regulation of neurotransmitter transport	HTR1B/RGS2/RGS4/ARL6IP5
GO:1900024	42	Up	0.000301411	0.00238022	regulation of substrate adhesion-dependent cell spreading	GBP1/HAS2/MELTF/NEDD9/PDPN/POSTN/KANK1/CORO1C/CORO1C/CASS4/MYADM
GO:0044839	239	Down	0.000301762	0.00238022	cell cycle G2/M phase transition	BACH1/CCND1/BLM/BRCA1/BRCA1/CCNA2/CCNB1/CCNB1/CDK1/CDK1/CDK1/CDC25C/CDC25C/CENPF/CHEK1/PLK3/CSNK1E/DYNC1H1/FHL1/FOXM1/HMMR/HSP90AA1/NEK2/NPM1/PLK1/PLK1/PPP2R2A/PKIA/RAD51C/RAD51B/AURKA/TPD52L1/YWHAG/CDC7/CDC14B/PKMYT1/CCNB2/AURKB/CEP57/CCP110/MELK/KIF14/PLK4/NES/CNTRL/CIT/CEP250/PHLDA1/MAPRE1/TPX2/CEP131/CEP152/FBXL7/FBXL7/FBXO5/TAOK3/GTSE1/DTL/HAUS4/CENPJ/KAT14/CLSPN/CLSPN/ATAD5/DBF4B/ABRAXAS1/T…
GO:0010518	31	Up	0.000303338	0.00238953	positive regulation of phospholipase activity	ABL2/AGT/AGTR1/BDNF/LPAR1/FGF2/FLT1/PDGFRB
GO:0001656	62	Up	0.000304466	0.00239376	metanephros development	EGR1/FBN1/GDNF/GDNF/HOXC11/ID2/ID3/LAMB2/LIF/MYC/PDGFRB/PDGFRB/PKD1/PKD2/ITGA8/DLG5/SPRY1/YAP1/GREM1/LGR4/IRX1/FAT4/FRAS1/RDH10/FMN1
GO:0032874	115	Up	0.000304667	0.00239376	positive regulation of stress-activated MAPK cascade	GADD45A/DVL3/EDN1/EPHA4/ERCC6/ERN1/HMGB1/HMGCR/IL1B/LTBR/MAP3K4/MAP3K5/MAP3K5/MAP3K5/MAP3K5/ROR2/PAK1/MAP4K2/SDCBP/STK3/TIAM1/TLR4/TPD52L1/FZD7/SPHK1/MFHAS1/RASSF2/ZEB2/RASGRP1/NOD1/ARL6IP5/SASH1/TAOK3/SEMA4C/SH3RF1/EDA2R/ZC3H12A/NRK/GDF6
GO:0032944	113	Up	0.0003124	0.00244838	regulation of mononuclear cell proliferation	BCL6/CD74/CD81/CEBPB/CSF1/LRRC32/HLA-E/HMGB1/IL1B/IL6/IL6ST/IRF1/LGALS3/CD46/NFATC2/PRNP/SDC4/TGFBR2/TLR4/TNFSF4/VCAM1/IRS2/DLG5/GPNMB/TMEM131L/PTPN22/TNFRSF21/PELI1/SH3RF1/SELENOK/ATAD5/PDCD1LG2
GO:0002696	184	Up	0.000312532	0.00244838	positive regulation of leukocyte activation	ADORA2B/AP1G1/AXL/BCL6/BCL6/CAV1/CD74/CD74/CD81/CTSC/MAP3K8/DPP4/EFNB2/FYN/GAS6/HLA-E/HMGB1/IL1B/IL6/IL6ST/IL7R/CD46/NFATC2/PAK1/PIK3CA/PIK3R1/NECTIN2/CCL2/STAT6/STXBP1/TGFBR2/TGFBR2/THBS1/TLR4/TLR4/TNFSF4/VCAM1/NSD2/XBP1/NR4A3/IRS2/BCL10/AP3D1/GAB2/RASGRP1/HSPH1/DUSP10/SPHK2/PELI1/SELENOK/NFKBIZ/ATAD5/PDCD1LG2/ATP11C
GO:0014821	6	Up	0.000312835	0.00244838	phasic smooth muscle contraction	EDN1/EDNRB/GDNF
GO:0030316	58	Up	0.000321077	0.00250963	osteoclast differentiation	ANXA2/CD81/CEBPB/CSF1/EPHA2/FBN1/FOS/JUNB/NOTCH2/PIK3R1/TLR4/SH3PXD2A/RASSF2/GAB2/FARP2/LRRC17/SBNO2/FOXP1/OSTM1/FAM20C/LRRK1/UBASH3B/TMEM64
GO:0098742	121	Up	0.000322836	0.00251892	cell-cell adhesion via plasma-membrane adhesion molecules	ACVR1/CDH2/CDH4/DAB1/DSC3/FAT1/ICAM1/IL1RAP/MBP/CLDN11/PCDH1/PCDH7/PKD1/PTPRF/PTPRF/PTPRS/PTPRS/PTPRS/NECTIN2/TGFBR2/VCAM1/CLDN1/KLF4/NTNG1/PLXNB2/ATP2C1/TENM3/PCDHGB3/PCDHGB1/PCDHGA11/PCDHGA10/PCDHGA7/PCDHGA4/PCDHGA2/PCDHB10/PCDHB10/PCDH10/FAT4/FAT4/MYADM/AMIGO2
GO:1903978	13	Up	0.000323099	0.00251892	regulation of microglial cell activation	CTSC/IL6/LDLR/SPHK1
GO:0001975	17	Up	0.00032812	0.00255477	response to amphetamine	ICAM1/NR4A2/RGS2/RGS4/RGS10/RGS9/HDAC9
GO:0001818	173	Up	0.00033591	0.00261136	negative regulation of cytokine production	ANGPT1/ATP2B1/AXL/AXL/BCL6/EPHA2/FN1/LRRC32/GAS6/GATA6/GBP1/HMGB1/HMOX1/IL6/INHBA/JAK3/NFKB1/PML/PPM1B/SRGN/PRNP/PTPRS/RELB/SARS/THBS1/TLR4/TMSB4X/TNFAIP3/TNFAIP3/TNFAIP3/TNFSF4/TNFSF4/TRIM25/KLF4/HDAC9/TRAIP/GPNMB/GPNMB/PTPN22/TNFRSF21/PDCD4/TRIB2/ERRFI1/LGR4/SELENOS/OTUD7B/ZC3H12A/ZC3H12A/PDCD1LG2/NAV3/SIRPA
GO:0001974	30	Up	0.000336253	0.00261136	blood vessel remodeling	ACVRL1/AGT/AXL/EPAS1/FOXC1/LIF/TGM2/SEMA3C/DLL4
GO:0010837	22	Up	0.000337824	0.0026202	regulation of keratinocyte proliferation	KLF9/EFNB2/FGF7/HAS2/NOTCH2/MED1/PRKD1/SRSF6/SNAI2/YAP1/BCL11B
GO:0010828	29	Up	0.000342629	0.00265246	positive regulation of glucose transmembrane transport	BRAF/C3/MEF2A/NFE2L2/PIK3R1/PRKCI/NR4A3/IRS2/RHOQ/ADIPOR2/OSBPL8
GO:0000076	11	Down	0.000342862	0.00265246	DNA replication checkpoint	DNA2/CDC45/CLSPN/CDT1/TICRR
GO:0002702	59	Up	0.000345324	0.0026681	positive regulation of production of molecular mediator of immune response	CD36/CD74/CD81/HLA-E/IL1B/IL1R1/IL6/IL6/STAT6/TLR4/TNFSF4/NSD2/XBP1/XBP1/NR4A3/SEMA7A/IL18R1/BCL10/DDX21/ATAD5/TRIM6
GO:0001953	29	Up	0.000363787	0.00280679	negative regulation of cell-matrix adhesion	ACVRL1/BCL6/LRP1/SERPINE1/PIK3R1/THBS1/THBS1/ADAM15/DLC1/POSTN/CORO1C
GO:0032465	63	Down	0.000364205	0.00280679	regulation of cytokinesis	BBS4/BRCA2/PLK3/PLK3/ECT2/ECT2/ECT2/INCENP/PLK1/PLK1/PRC1/AURKB/AURKB/AURKB/KIF23/KIF20B/KIF20B/CCP110/KIF14/KIF20A/CIT/RACGAP1/RACGAP1/SH3GLB1/BIRC6/E2F8
GO:0001945	19	Up	0.000368284	0.00283461	lymph vessel development	ACVRL1/ACVRL1/EFNB2/EPHA2/FOXC1/FOXC1/PKD1/VEGFC/PDPN/CCBE1/CCBE1/CCBE1
GO:0032946	66	Up	0.000371135	0.00285293	positive regulation of mononuclear cell proliferation	BCL6/CD74/CD81/CSF1/HLA-E/HMGB1/IL1B/IL6/IL6ST/CD46/NFATC2/TGFBR2/TLR4/TNFSF4/VCAM1/IRS2/PELI1/SELENOK/ATAD5
GO:0030947	24	Up	0.000372677	0.00286114	regulation of vascular endothelial growth factor receptor signaling pathway	FLT1/HHEX/HIF1A/IL1B/VEGFC/VTN/EMILIN1
GO:0043030	35	Up	0.000373325	0.00286243	regulation of macrophage activation	CD74/CTSC/IL6/LDLR/SLC7A2/THBS1/TLR4/SPHK1/MFHAS1/SHPK/ZC3H12A/IL31RA
GO:1904350	8	Up	0.000373793	0.00286243	regulation of protein catabolic process in the vacuole	CD81/LDLR/LRP1
GO:0035384	45	Up	0.000376832	0.00287841	thioester biosynthetic process	ACACA/ACACA/ACLY/ACLY/ACSL1/ACSL3/ACSL4/FASN/GCDH/PDK2/PDK2/PDK4/PDK4/SCD/SLC25A1/MPC1/ACSL5/PDP1/ELOVL2/ACSS2/ELOVL5/ACSS1/ACSS1/CBR4
GO:0071616	45	Up	0.000376832	0.00287841	acyl-CoA biosynthetic process	ACACA/ACACA/ACLY/ACLY/ACSL1/ACSL3/ACSL4/FASN/GCDH/PDK2/PDK2/PDK4/PDK4/SCD/SLC25A1/MPC1/ACSL5/PDP1/ELOVL2/ACSS2/ELOVL5/ACSS1/ACSS1/CBR4
GO:0060396	15	Up	0.000378028	0.0028839	growth hormone receptor signaling pathway	JAK3/PIK3R1/STAT3/STAT3/SOCS2/GDF15/LEPROT
GO:0042445	112	Up	0.000380394	0.00289829	hormone metabolic process	ALDH1A3/ALDH1A3/ATP1A1/BMP6/CRABP2/CYP1B1/DIO2/DIO2/DIO2/EGR1/ENPEP/ENPEP/HIF1A/HSD17B4/IL1B/NFKB1/PCSK6/PCSK6/MED1/MED1/REST/SCG5/SPP1/YWHAH/STC2/CACNA1H/DHRS3/TSPOAP1/STARD3/STARD3/TIPARP/RDH11/RDH11/GCNT4/HSD17B7/ERO1B/DGAT2/SELENOM/RDH10/RDH10
GO:0070672	11	Up	0.000381288	0.00290144	response to interleukin-15	ACSL4/JAK1/JAK3/SHC1/STAT3
GO:0051784	44	Down	0.000385378	0.00292887	negative regulation of nuclear division	CCNB1/CDC20/CENPF/CHEK1/DUSP1/IK/LIF/MAD2L1/MAD2L1/MAD2L1/PLK1/TTK/AURKB/TRIP13/NDC80/FBXO5/CDT1/KLHL22/TOM1L2
GO:0072077	14	Up	0.000390948	0.00296747	renal vesicle morphogenesis	GDNF/LIF/GREM1/FMN1
GO:0061298	15	Up	0.000393176	0.0029781	retina vasculature development in camera-type eye	ACVRL1/CYP1B1/HIF1A/PDGFRB/LAMA1
GO:0002062	77	Up	0.000393334	0.0029781	chondrocyte differentiation	ACVRL1/ACAN/BMP6/COL11A1/EFEMP1/GLG1/MEF2D/RARG/SNAI2/TGFBI/TGFBR1/TGFBR2/TRPS1/WNT2B/GDF5/GDF5/EIF2AK3/CHSY1/SULF1/POC1A/GREM1/CHST11/IMPAD1/SULF2/ADAMTS12/GDF6
GO:0031214	99	Up	0.000395718	0.0029924	biomineral tissue development	ACVR1/ATP2B1/BMP6/CEBPB/CEBPB/FBN2/GAS6/GJA1/HIF1A/MGP/NOTCH1/ROR2/OMD/SRGN/SRGN/PTGS2/PTN/PTN/ROCK1/SLC20A1/SPP1/STIM1/TUFT1/EIF2AK3/GPNMB/SBNO2/FBXO5/GREM1/FAM20A/ASPN/ASPN/LGR4/ANKH/ANKH/FAM20C/FAM20C
GO:0055074	220	Up	0.000397468	0.00300183	calcium ion homeostasis	ABL2/AGT/AGTR1/ANK2/ANK2/ANXA2/APOE/ATP2A2/ATP2B1/ATP2B1/ATP2B1/ATP2B1/ATP2B4/ATP2B4/ATP2B4/BDKRB1/BDKRB1/BDKRB2/CAMK2D/CAMK2D/CAMK2D/CASQ2/CASQ2/CASQ2/CAV1/CAV1/CD36/DDIT3/DIAPH1/DMD/LPAR1/LPAR1/S1PR3/EDN1/EDN1/EDNRB/FGF2/FKBP1A/FKBP1A/FYN/GJA1/GRIA1/HTT/HMGB1/HRC/HRC/HTR1B/ITGAV/LRP1/PDE4D/PKD1/PKD2/PKD2/PKD2/PML/PRNP/CCL11/CXCL12/TGM2/TGM2/WFS1/STC2/TSPOAP1/AKAP6/AKAP6/HERPUD1/SYNPO/SWAP70/ATP…
GO:0033344	23	Up	0.000397959	0.00300183	cholesterol efflux	ABCA1/ABCA1/APOE/APOE/LRP1/NFKBIA/NPC1/SREBF2/STX12
GO:1904683	6	Up	0.000400722	0.0030189	regulation of metalloendopeptidase activity	MBP/SORL1/STAT3/TIMP3/PICALM/RECK/RECK
GO:0046888	35	Up	0.000402715	0.00303014	negative regulation of hormone secretion	EDN1/HMGCR/IL1B/INHBA/LIF/REST/RAB11FIP1
GO:0032276	2	Up	0.000403451	0.00303191	regulation of gonadotropin secretion	INHBA/INHBA/INHBA
GO:0051966	32	Up	0.000408373	0.00306508	regulation of synaptic transmission, glutamatergic	HTR1B/ROR2/SERPINE2/PTGS2/CCL2/STXBP1/HOMER1/SHANK3/TPRG1L
GO:0002706	72	Up	0.000413447	0.00309931	regulation of lymphocyte mediated immunity	AP1G1/BCL6/C3/CD81/HLA-E/HMGB1/IL1B/IL1B/IL1R1/IL6/IL7R/SERPINB9/PVR/PVR/NECTIN2/NECTIN2/STAT6/TNFSF4/NSD2/IL18R1/RASGRP1/ATAD5/MICA
GO:0032729	28	Up	0.000419887	0.00314369	positive regulation of interferon-gamma production	IL1B/IL1R1/PDE4D/TLR4/TNFSF4/IL18R1/RASGRP1/PTPN22
GO:0006298	24	Down	0.000424125	0.00317149	mismatch repair	HMGB1/LIG1/PCNA/PCNA/POLD1/RPA1/RPA3/TDG/EXO1/EXO1/EXO1/EXO1/EXO1/RNASEH2A/POLD3/POLD3
GO:0070665	69	Up	0.000425425	0.00317728	positive regulation of leukocyte proliferation	BCL6/CD74/CD81/CSF1/HLA-E/HMGB1/IL1B/IL6/IL6ST/CD46/NFATC2/TGFBR2/TLR4/TNFSF4/VCAM1/IRS2/PELI1/SELENOK/ATAD5
GO:0032350	24	Up	0.000427562	0.0031893	regulation of hormone metabolic process	ATP1A1/BMP6/EGR1/HIF1A/IL1B/NFKB1/REST/STC2/RDH10
GO:0050670	112	Up	0.000438387	0.00326601	regulation of lymphocyte proliferation	BCL6/CD74/CD81/CEBPB/LRRC32/HLA-E/HMGB1/IL1B/IL6/IL6ST/IRF1/LGALS3/CD46/NFATC2/PRNP/SDC4/TGFBR2/TLR4/TNFSF4/VCAM1/IRS2/DLG5/GPNMB/TMEM131L/PTPN22/TNFRSF21/PELI1/SH3RF1/SELENOK/ATAD5/PDCD1LG2
GO:0035338	14	Up	0.000440099	0.00327472	long-chain fatty-acyl-CoA biosynthetic process	ACSL1/ACSL3/ACSL4/ACSL5/ELOVL2/ELOVL5
GO:0046605	50	Down	0.000441885	0.00328397	regulation of centrosome cycle	BRCA1/CCNF/CHEK1/KIF11/NEK2/NEK2/NPM1/STIL/AURKA/PLK4/PLK4/PLK2/PLK2/CEP250/CEP131/POC1A/CHORDC1/CENPJ/MDM1/CEP85
GO:0071378	16	Up	0.000448017	0.00332545	cellular response to growth hormone stimulus	JAK3/PIK3R1/STAT3/STAT3/SOCS2/GDF15/LEPROT
GO:0006958	14	Up	0.000452266	0.00335287	complement activation, classical pathway	SERPING1/C1R/C1S/C3/C5/CLU/CD46/C1RL
GO:0046885	18	Up	0.000453311	0.0033565	regulation of hormone biosynthetic process	ATP1A1/BMP6/EGR1/HIF1A/IL1B/NFKB1/REST/STC2
GO:0036003	22	Up	0.000454132	0.00335813	positive regulation of transcription from RNA polymerase II promoter in response to stress	ATF3/CEBPB/ATF6B/DDIT3/DDIT3/DDIT3/DDIT3/HIF1A/HIF1A/HSPA5/MUC1/NFE2L2/NFE2L2/NOTCH1/CHD6
GO:0000086	220	Down	0.000454643	0.00335813	G2/M transition of mitotic cell cycle	BACH1/CCND1/BLM/BRCA1/CCNA2/CCNB1/CCNB1/CDK1/CDK1/CDK1/CDC25C/CDC25C/CENPF/PLK3/CSNK1E/DYNC1H1/FHL1/FOXM1/HMMR/HSP90AA1/NEK2/PLK1/PLK1/PPP2R2A/PKIA/RAD51C/RAD51B/AURKA/TPD52L1/YWHAG/CDC7/PKMYT1/CCNB2/AURKB/CEP57/CCP110/MELK/KIF14/PLK4/NES/CNTRL/CIT/CEP250/PHLDA1/MAPRE1/TPX2/CEP131/CEP152/FBXL7/FBXL7/FBXO5/TAOK3/DTL/HAUS4/CENPJ/KAT14/CLSPN/CLSPN/DBF4B/TICRR/NEDD1/TUBB
GO:0014820	8	Up	0.00046156	0.00340506	tonic smooth muscle contraction	AGT/BBS2/EDN1/EDN1/MYLK
GO:0007204	140	Up	0.000463088	0.00341217	positive regulation of cytosolic calcium ion concentration	ABL2/AGT/AGTR1/ANK2/ANK2/ATP2B4/BDKRB1/BDKRB1/BDKRB2/CAMK2D/CAMK2D/CAMK2D/CASQ2/CASQ2/CASQ2/CAV1/CD36/DDIT3/DIAPH1/DMD/LPAR1/LPAR1/S1PR3/EDN1/EDN1/EDNRB/FGF2/FKBP1A/FKBP1A/FYN/GJA1/HTT/HMGB1/HRC/HRC/ITGAV/LRP1/PDE4D/PKD1/PKD2/PKD2/PKD2/PML/PRNP/TGM2/AKAP6/AKAP6/SYNPO/SWAP70/TPCN1/SELENON/CEMIP/C1QTNF1
GO:0030168	96	Up	0.000466594	0.00343381	platelet activation	ACTB/APOE/COL3A1/CSRP1/FYN/GAS6/GNA12/HSPB1/IL6/MYH9/SERPINE2/PIK3CA/PIK3R1/RAP2B/SRF/STXBP1/TLN1/TLR4/VCL/DGKE/DGKI/SH2B3/MYL9/MYL12A/PDPN/PDPN/PDPN/SLC7A11/GNG2/UBASH3B/C1QTNF1
GO:0070661	160	Up	0.000468254	0.00344096	leukocyte proliferation	BCL6/CD74/CD81/CD151/CEBPB/CLU/CSF1/CSF1/FYN/LRRC32/GJA1/HHEX/HLA-E/HMGB1/IL1B/IL6/IL6ST/IL7R/IRF1/LGALS3/CD46/NFATC2/NPR3/PRNP/PURA/SDC4/TGFBR2/TLR4/TNFAIP3/TNFSF4/VCAM1/IRS2/DLG5/GPNMB/TMEM131L/PTPN22/GREM1/TNFRSF21/PELI1/SH3RF1/SELENOK/ATAD5/PDCD1LG2
GO:0050996	13	Up	0.000468704	0.00344096	positive regulation of lipid catabolic process	CPT1A/IL1B/IRS2
GO:0061384	22	Up	0.000472339	0.00346199	heart trabecula morphogenesis	FKBP1A/NOTCH1/MED1/SRF/TGFBR1/ADAMTS1/DLL4
GO:0060193	38	Up	0.000472715	0.00346199	positive regulation of lipase activity	ABL2/AGT/AGTR1/BDNF/LPAR1/FGF2/FLT1/PDGFRB
GO:0048762	146	Up	0.000478194	0.00349788	mesenchymal cell differentiation	ACVR1/ACVR1/DAB2/EDN1/EDNRB/EZH2/FOXC1/FOXC1/FOXC1/FN1/GDNF/HAS2/HIF1A/HIF1A/IL1B/IL6/NOTCH1/NOTCH1/PITX2/S100A4/SDCBP/SNAI2/SNAI2/SNAI2/TGFBR1/TGFBR1/TGFBR1/TGFBR2/TGFBR2/TIAM1/TIAM1/ADAM15/NRP2/DLG5/ZEB2/TRIM28/SPRY1/SEMA3C/SEMA3C/PDPN/CORO1C/GREM1/PDCD4/RTN4/FUZ/FAM83D/KBTBD8/RDH10
GO:0002753	55	Up	0.000483151	0.00352986	cytoplasmic pattern recognition receptor signaling pathway	BIRC2/BIRC3/CASP8/HSPA1A/HSPA1B/IRF7/NFKBIA/MAP2K6/TLR4/TNFAIP3/TNFAIP3/UBC/NOD1/TAB2/PTPN22
GO:0070192	33	Down	0.000484392	0.00353465	chromosome organization involved in meiotic cell cycle	FANCD2/RAD51C/UBE2B/TRIP13/SMC4/SMC2/NCAPH/NDC1/BRIP1/SGO2
GO:0071375	224	Up	0.000486371	0.00354481	cellular response to peptide hormone stimulus	ACTN2/ADCY6/ADCY6/PARP1/AGT/AGTR1/APEX1/ASS1/ATP2B1/ATP6V1C1/ATP6V0B/CAV1/CCNA2/EDN1/EPRS/FBN1/FYN/GAB1/NR4A1/IGF1R/IL1B/JAK3/MARS/MYO1C/NFE2L2/NFKB1/NR4A2/PAK1/PDK2/PDK4/PIK3C2A/PIK3CA/PIK3R1/PIK3R1/PIK3R1/PPARG/PPARG/PRKCI/PRKDC/RANGAP1/ROCK1/SHC1/SHC1/STAT3/STAT3/XBP1/YWHAG/NR4A3/OGT/IRS2/IRS2/SOCS2/CFLAR/GDF15/BCAR1/HDAC9/TBC1D4/HDAC5/SH2B2/KANK1/RHOQ/ATP6V0A2/ERRFI1/LEPROT/PID1/SELENOS/TRIB3…
GO:0051251	161	Up	0.000492287	0.0035811	positive regulation of lymphocyte activation	AP1G1/AXL/BCL6/BCL6/CAV1/CD74/CD74/CD81/MAP3K8/DPP4/EFNB2/FYN/GAS6/HLA-E/HMGB1/IL1B/IL6/IL6ST/IL7R/CD46/NFATC2/PAK1/PIK3CA/PIK3R1/CCL2/STAT6/TGFBR2/TGFBR2/TLR4/TNFSF4/VCAM1/NSD2/XBP1/IRS2/BCL10/AP3D1/RASGRP1/HSPH1/DUSP10/PELI1/SELENOK/NFKBIZ/ATAD5/PDCD1LG2/ATP11C
GO:0061042	9	Up	0.000492534	0.0035811	vascular wound healing	SERPINE1/TNFAIP3/XBP1/ADIPOR2
GO:0007263	16	Up	0.00049649	0.00360552	nitric oxide mediated signal transduction	AGT/APOE/ATP2B4/CD36/GUCY1B1/GUCY1B1/THBS1/DDAH1
GO:0010749	7	Up	0.000498871	0.00361846	regulation of nitric oxide mediated signal transduction	ATP2B4/THBS1
GO:0010838	7	Up	0.000516182	0.00373953	positive regulation of keratinocyte proliferation	FGF7/HAS2/NOTCH2
GO:0048675	82	Up	0.000526585	0.00381033	axon extension	APOE/CDH4/MEGF8/FN1/HSP90AA1/LAMB2/LRP1/NRCAM/PAK1/PTPRS/CXCL12/SLIT3/SRF/VCL/USP9X/SEMA7A/SEMA7A/NRP2/SEMA5A/NTN1/NTN1/MACF1/TNFRSF12A/PLXNA3/RTN4/PLXNA4
GO:0046330	95	Up	0.000527587	0.00381301	positive regulation of JNK cascade	GADD45A/DVL3/EDN1/EPHA4/ERCC6/ERN1/HMGB1/IL1B/LTBR/MAP3K4/MAP3K5/MAP3K5/MAP3K5/ROR2/PAK1/MAP4K2/SDCBP/STK3/TIAM1/TLR4/TPD52L1/FZD7/MFHAS1/RASSF2/ZEB2/RASGRP1/NOD1/SASH1/TAOK3/SH3RF1/EDA2R/NRK
GO:0003209	18	Up	0.000528961	0.0038169	cardiac atrium morphogenesis	ACVR1/ACVR1/NOTCH1/NOTCH2/NSD2/DLL4
GO:0032770	17	Up	0.000529387	0.0038169	positive regulation of monooxygenase activity	APOE/DHFR/GCH1/GCH1/GDNF/HIF1A/IL1B/NPR3/NOD1
GO:0050764	57	Up	0.000544881	0.00392392	regulation of phagocytosis	C3/C3/CD36/GAS6/RAPGEF1/HMGB1/IL1B/ITGA2/ITGAV/ITGAV/LRP1/MFGE8/PPARG/PTX3/RAB27A/CCL2/DYSF/SPHK1/SIRPA
GO:0048846	17	Up	0.000548979	0.00394403	axon extension involved in axon guidance	MEGF8/CXCL12/SLIT3/NRP2/SEMA5A/PLXNA3/PLXNA4
GO:1902284	17	Up	0.000548979	0.00394403	neuron projection extension involved in neuron projection guidance	MEGF8/CXCL12/SLIT3/NRP2/SEMA5A/PLXNA3/PLXNA4
GO:0018149	17	Up	0.00055784	0.00400293	peptide cross-linking	COL3A1/DSP/F13A1/FN1/TGM2/THBS1/EGFLAM
GO:0055081	29	Up	0.000559701	0.00401152	anion homeostasis	ABCA1/APOE/CA12/CKB/FABP3/POLD1/SFRP4/XBP1/XPR1/LIPG/SLC7A11/DGAT2
GO:0061900	28	Up	0.000564439	0.00404069	glial cell activation	CTSC/CLU/IL1B/IL6/JUN/LDLR/LRP1/SPHK1/NAMPT
GO:0001837	105	Up	0.000565927	0.00404655	epithelial to mesenchymal transition	ACVR1/DAB2/EZH2/FOXC1/HAS2/HIF1A/IL1B/IL6/NOTCH1/NOTCH1/S100A4/SDCBP/SNAI2/SNAI2/SNAI2/TGFBR1/TGFBR1/TGFBR2/TGFBR2/TIAM1/TIAM1/ADAM15/DLG5/TRIM28/SPRY1/PDPN/GREM1/PDCD4/RTN4/FUZ/FAM83D/KBTBD8
GO:0042133	87	Up	0.000567118	0.00405027	neurotransmitter metabolic process	AGT/ASS1/ATP2B4/CAV1/CD36/CLU/CYP1B1/NQO1/EDN1/GCH1/HSP90AA1/ICAM1/IL1B/PKD2/PTGIS/PTGS2/PTX3/SLC7A2/TLR4/KLF4/RIDA/GCAT/GCAT/DDAH1/PHGDH/SELENOS/WDR35/ZC3H12A/SIRPA
GO:0030100	188	Up	0.000576329	0.00411119	regulation of endocytosis	ABL2/AP2A1/ANGPT1/ANXA2/ANXA2/APOE/AXL/C3/C3/CAV1/CD36/CD151/CD151/CLU/DAB2/EFNB2/GAS6/RAPGEF1/HIST1H1A/HMGB1/IL1B/ITGA2/ITGAV/ITGAV/LGALS3/LRP1/LRP1/MFGE8/SERPINE1/PPARG/PRKD1/PTX3/RAB27A/ROCK1/CCL2/SDCBP/SFRP4/VTN/DYSF/PICALM/PICALM/NUMB/SPHK1/SPHK1/GREM1/PACSIN3/EHD4/ANKFY1/SCYL2/SGIP1/SIRPA/PCSK9
GO:0014909	58	Up	0.000577797	0.0041168	smooth muscle cell migration	AGT/APEX1/LPAR1/HAS2/IGFBP5/IGFBP5/ITGA2/LRP1/LRP1/NFE2L2/SERPINE1/PAK1/PDGFRB/PDGFRB/PLXNA1/PPARD/SORL1/VTN/NR4A3/ADAMTS1/HDAC4/TRIB1/POSTN/SSH1/PARVA/NDRG4
GO:0007157	19	Up	0.000580556	0.00413159	heterophilic cell-cell adhesion via plasma membrane cell adhesion molecules	CDH2/CDH4/ICAM1/VCAM1/FAT4/AMIGO2
GO:0010862	22	Up	0.00058749	0.00417602	positive regulation of pathway-restricted SMAD protein phosphorylation	ACVR1/ACVR1/ACVRL1/BMP6/BMP6/DAB2/INHBA/SDCBP/TGFBR1/TTK/RBPMS/GDF6
GO:0015807	39	Up	0.000592642	0.00420769	L-amino acid transport	AGT/RGS2/RGS4/SLC1A1/SLC1A1/SLC1A5/SLC7A2/SLC7A5/SLC7A6/ARL6IP5/ARL6IP1/SLC7A11/SLC38A1/SLC25A29/SLC25A29
GO:0035930	7	Up	0.000594563	0.00421637	corticosteroid hormone secretion	AGT/AGTR1/BMP6/C1QTNF1/SELENOM
GO:1900101	24	Up	0.000600267	0.00425183	regulation of endoplasmic reticulum unfolded protein response	ATF6B/ERN1/HSPA5/HSPA5/DNAJB9/PIK3R1/WFS1/XBP1/BCL2L11/FICD/PPP1R15A/PPP1R15B
GO:0022602	31	Up	0.000601099	0.00425274	ovulation cycle process	EREG/HSPA5/INHBA/MAP2K6/PTPRN/PTX3/SLIT3/NRIP1/ADAMTS1
GO:0042098	107	Up	0.000602772	0.00425959	T cell proliferation	CD81/CD151/CEBPB/FYN/LRRC32/GJA1/HLA-E/HMGB1/IL1B/IL6/IL6ST/IRF1/LGALS3/CD46/PRNP/SDC4/TGFBR2/TNFSF4/VCAM1/DLG5/GPNMB/TMEM131L/TNFRSF21/PELI1/SH3RF1/SELENOK/PDCD1LG2
GO:0050671	65	Up	0.000604539	0.00426267	positive regulation of lymphocyte proliferation	BCL6/CD74/CD81/HLA-E/HMGB1/IL1B/IL6/IL6ST/CD46/NFATC2/TGFBR2/TLR4/TNFSF4/VCAM1/IRS2/PELI1/SELENOK/ATAD5
GO:0030206	21	Up	0.000604619	0.00426267	chondroitin sulfate biosynthetic process	VCAN/CSPG4/UGDH/CHSY1/CHSY1/CHST11/CHST11/CHPF2/CSGALNACT2/CSGALNACT1/CSGALNACT1/CHPF/CHSY3
GO:0035745	5	Up	0.000606569	0.00427143	T-helper 2 cell cytokine production	CD81/IL6
GO:0072283	12	Up	0.00061097	0.00429741	metanephric renal vesicle morphogenesis	GDNF/LIF/GREM1/FMN1
GO:0019372	4	Up	0.000614321	0.00431217	lipoxygenase pathway	PON2/PTGS2
GO:0007411	150	Up	0.000614495	0.00431217	axon guidance	APBB2/BDNF/CDH4/DAB1/MEGF8/EPHA4/EPHA7/EPHB3/EPHB3/ETV1/EXT1/FYN/GAB1/GDNF/GDNF/GDNF/GFRA1/GPC1/LAMA2/LAMB2/LRP1/MATN2/MYH10/NCAM1/NCAM1/NEO1/NRCAM/PIK3CA/PIK3R1/CXCL12/CXCL12/SHC1/SLIT3/SPTAN1/VASP/VLDLR/NR4A3/IRS2/NRP2/NRP2/NRP2/SEMA5A/NRXN3/NTN1/NTN1/FEZ2/GAB2/SEMA3C/B3GNT2/FLRT2/SH3KBP1/EVL/SHC3/PLXNA3/ENAH/NTN4/BCL11B/SHANK3/PLXNA4/BOC/UNC5B
GO:0010811	83	Up	0.000618282	0.00433371	positive regulation of cell-substrate adhesion	CD36/COL8A1/CSF1/FN1/HAS2/ITGA6/ITGA3/NEDD9/NID1/PTN/ROCK1/RSU1/SDC4/UTRN/VTN/EGFL6/CASS4/PLEKHA2/MYADM/EGFLAM/CCDC80/NPNT/FMN1
GO:1904646	29	Up	0.000626621	0.00438707	cellular response to amyloid-beta	PARP1/CD36/EPHA4/FYN/ICAM1/IGF1R/ITGA4/LRP1/NGFR/PRNP/LGMN/TLR4/VCAM1/BCL2L11/NAMPT
GO:0090329	44	Down	0.000627489	0.00438807	regulation of DNA-dependent DNA replication	BCL6/BLM/BLM/BRCA2/RFC2/RFC3/RFC4/SMC1A/CDC7/SMC3/FBXO5/DSCC1/E2F8/DBF4B/CDT1/CDT1/TICRR/SLFN11
GO:0032508	74	Down	0.000630449	0.00439951	DNA duplex unwinding	PARP1/BLM/DDX11/DNA2/ERCC6/HMGA1/MCM2/MCM4/MCM7/PURA/RAD51/TOP2A/UBC/CDC45/GINS1/SETX/POT1/GINS2/BRIP1/GINS4
GO:0006310	205	Down	0.000631243	0.00439951	DNA recombination	PARP1/PARP1/APEX1/BCL6/BLM/BLM/BRCA1/BRCA2/BRCA2/BRCA2/CHEK1/FEN1/H2AFX/HMGB1/HMGB1/HMGB2/HMGB3/IL7R/KPNA1/KPNA2/TONSL/NONO/PRKDC/RAD51/RAD51/RAD51/RAD51/RAD51C/RAD51C/RAD51C/RAD51B/RAD51B/RPA1/RPA1/RPA3/STAT6/TEP1/TNFSF4/UBE2B/NSD2/TIMELESS/EXO1/EXO1/TRIP13/RAD51AP1/RAD51AP1/RAD51AP1/POLQ/POLQ/KDM1A/SETX/SWAP70/UBR2/SPIDR/SPIDR/PARPBP/FIGNL1/NUCKS1/NUCKS1/NABP1/BCL11B/NABP2/PGBD5/ATAD5/PIF1/BRIP…
GO:0060560	163	Up	0.00063131	0.00439951	developmental growth involved in morphogenesis	APOE/BDNF/CDH4/CRABP2/CSF1/MEGF8/EPHA7/FGF1/FN1/HSP90AA1/ITGA4/LAMB2/LRP1/NOTCH1/NRCAM/PAK1/PLXNA1/MED1/PTPRS/RARG/CCL11/CXCL12/SLIT3/SPP1/SRF/AURKA/TGFBR2/TIAM1/VCL/USP9X/SEMA7A/SEMA7A/NRP2/SEMA5A/NTN1/NTN1/ZEB2/TRIM28/SPRY1/SPRY2/YAP1/POSTN/KDM5B/SPART/COBL/MACF1/TNFRSF12A/PLXNA3/RTN4/PLXNA4/RDH10/FMN1
GO:0061081	17	Up	0.000638928	0.00444053	positive regulation of myeloid leukocyte cytokine production involved in immune response	CD36/CD74/TLR4/NR4A3/SEMA7A/BCL10/DDX21
GO:0036293	291	Up	0.00063898	0.00444053	response to decreased oxygen levels	ACVRL1/AHCY/BIRC2/AQP1/BACH1/CAPN2/CAT/CAV1/CCNA2/CCNB1/CDKN1B/PLK3/DPP4/EDN1/EGR1/EGR1/EPAS1/EPAS1/GATA6/HIF1A/HIF1A/HIF1A/HIF1A/HIF1A/HK2/HMOX1/ICAM1/ITGA2/MYC/NFE2L2/NOTCH1/NR4A2/PAK1/PGK1/PLAT/PLOD2/PMAIP1/PML/PPARD/PTGIS/PTGS2/PTN/REST/CXCL12/SOD3/SRF/SUV39H1/ADAM17/TGFBR2/THBS1/UBC/VCAM1/VHL/VHL/STC2/ADAM15/CFLAR/LIMD1/LIMD1/LONP1/ARNT2/NAMPT/CITED2/CITED2/ACAA2/HYOU1/HYOU1/POSTN/DDAH1/HILP…
GO:0007565	130	Up	0.000639402	0.00444053	female pregnancy	AGT/ARHGDIB/STS/CAPN2/ACSL4/FKBP4/FOS/FOSB/GJA1/H3F3B/IGFBP5/IGFBP7/IL1B/ITGA2/ITGA3/JUNB/LIF/MMP9/PAPPA/PPARD/MED1/PTGIS/PTGS2/PTN/RGS2/SPP1/TGFBR2/RECK/STC2/NAMPT/TRIM28/DAZAP1/SLC38A2/SPHK2/ADIPOR2
GO:0061383	35	Up	0.000649402	0.0045048	trabecula morphogenesis	FBN2/FKBP1A/NOTCH1/MED1/SRF/TGFBR1/ADAMTS1/SBNO2/GREM1/DLL4
GO:0044793	5	Up	0.000655322	0.00454066	negative regulation by host of viral process	PTX3/ZC3H12A
GO:0031667	334	Up	0.000658871	0.00456002	response to nutrient levels	ABCA1/AHCY/APOE/APOE/FAS/ARSB/ASS1/ATF3/ATP2B1/BBS2/BBS4/CCND1/CAT/DDIT3/NQO1/ACSL1/ACSL3/ACSL4/FYN/GAS6/GAS6/GCLM/HMGCR/HMGCS1/HMOX1/HNRNPA1/HSPA5/ICAM1/IL1B/ITGA2/JUN/LDLR/FADS1/MARS/MAP3K5/NFE2L2/TNFRSF11B/OXCT1/PCNA/PDK2/PDK4/PDK4/PMAIP1/PPARD/PPARG/PPARG/MED1/PRKD1/PSPH/PTGS2/PTN/SRSF2/SNAI2/SPP1/SREBF2/SRF/TGFBR2/TYMS/VCAM1/WNT2B/XBP1/TRIM25/OGT/STC2/BCL10/LIPG/EIF2AK3/GDF15/NAMPT/MYBBP1A/P…
GO:0090330	11	Up	0.000660951	0.00456919	regulation of platelet aggregation	SERPINE2/SH2B3/PDPN/PDPN/UBASH3B/C1QTNF1
GO:0120162	60	Up	0.000663608	0.00457744	positive regulation of cold-induced thermogenesis	CAV1/CD36/CEBPB/DIO2/DYNC1H1/EPAS1/FABP4/ACSL1/GJA1/IGF1R/LEPR/SCD/STAT6/OGT/HDAC3/KDM1A/LPIN1/KDM3A/PDGFC/EBF2/ADIPOR2
GO:0019932	199	Up	0.00066366	0.00457744	second-messenger-mediated signaling	ABCA1/ADCY6/ADCY6/ADORA2B/AGT/AGTR1/ANK2/ANK2/ANK2/APOE/AQP1/ATP2B4/ADGRB2/CAMK2D/CAMK2D/CASQ2/CASQ2/CASQ2/CD36/DMD/RCAN1/RCAN1/LPAR1/EDN1/EDNRB/EDNRB/FHL2/FKBP1A/FKBP1A/GBP1/GNAI1/GUCY1B1/GUCY1B1/HTT/HTT/HRH1/HRC/HRC/CXCL8/PDE4D/PDE4D/PDE4D/PDE4D/PDK2/PKD2/PKD2/PRNP/PRNP/PTGFR/PTGIR/RGS2/CCL20/THBS1/UBE2B/VCAM1/SPHK1/EIF2AK3/AKAP6/AKAP6/HDAC4/AKAP13/PTGDR2/MGRN1/DDAH1/LMCD1/GNG2/SELENON/ARRDC3/S…
GO:0097485	151	Up	0.000664657	0.00457908	neuron projection guidance	APBB2/BDNF/CDH4/DAB1/MEGF8/EPHA4/EPHA7/EPHB3/EPHB3/ETV1/EXT1/FYN/GAB1/GDNF/GDNF/GDNF/GFRA1/GPC1/LAMA2/LAMB2/LRP1/MATN2/MYH10/NCAM1/NCAM1/NEO1/NRCAM/PIK3CA/PIK3R1/CXCL12/CXCL12/SHC1/SLIT3/SPTAN1/VASP/VLDLR/NR4A3/IRS2/NRP2/NRP2/NRP2/SEMA5A/NRXN3/NTN1/NTN1/FEZ2/GAB2/SEMA3C/B3GNT2/FLRT2/SH3KBP1/EVL/SHC3/PLXNA3/ENAH/NTN4/BCL11B/SHANK3/PLXNA4/BOC/UNC5B
GO:0035815	5	Up	0.000672598	0.00462851	positive regulation of renal sodium excretion	AGT/EDN1/EDNRB/SNX5
GO:1901990	362	Down	0.000674258	0.00462948	regulation of mitotic cell cycle phase transition	APEX1/CCND1/BID/BLM/BRCA1/BUB1B/CCNB1/CCNB1/CCNB1/CCND2/CCNE1/CDK1/CDK1/CDK1/CDC20/CDC25C/CDKN1B/CDKN1B/CDKN1C/CDKN2C/CENPE/CENPF/CENPF/PLK3/PLK3/CSNK1E/GADD45A/DYNC1H1/DUSP1/EZH2/FHL1/HMMR/HSP90AA1/ID2/IK/MAD2L1/MAD2L1/MAD2L1/MUC1/NEK2/PCNA/PKD1/PKD2/PLK1/PLK1/PLK1/PML/PKIA/PRKDC/RAD51C/RAD51B/CCL2/AURKA/ADAM17/TFAP4/TTK/YWHAG/CDC7/BUB3/AURKB/AURKB/KLF4/TRIP13/ADAMTS1/ESPL1/CEP57/KNTC1/CCP110/DL…
GO:0001780	12	Up	0.00067427	0.00462948	neutrophil homeostasis	AXL/HMGB1/IL6/SH2B3/SLC7A11
GO:0042533	13	Up	0.000677401	0.00464042	tumor necrosis factor biosynthetic process	HSPB1/THBS1/TLR4/MAPKAPK2/AKAP12/ERRFI1
GO:0042534	13	Up	0.000677401	0.00464042	regulation of tumor necrosis factor biosynthetic process	HSPB1/THBS1/TLR4/MAPKAPK2/AKAP12/ERRFI1
GO:0008016	135	Up	0.000679773	0.0046514	regulation of heart contraction	AGT/AGT/ANK2/ANK2/ANK2/ANK2/ATP1A1/ATP1A1/ATP2A2/ATP2A2/ATP2A2/ATP2B1/ATP2B4/ATP2B4/CAMK2D/CAMK2D/CASQ2/CASQ2/CASQ2/CAV1/CAV1/CAV1/CHRM2/DMD/DMD/DSP/HBEGF/EDN1/EPAS1/GCH1/GJA1/GJA1/HRC/HRC/HRC/KCND3/KCND3/KCNJ2/KCNJ2/KCNJ2/MEF2A/MYH7/MYL4/PDE4D/PDE4D/RGS2/RGS4/SLC1A1/STIM1/TNNT2/CACNA1H/HDAC4/HSPB7/EHD3/CACNA2D3/ZC3H12A
GO:0072376	35	Up	0.000681573	0.00465529	protein activation cascade	CFB/CFB/SERPING1/SERPING1/SERPING1/C1R/C1S/C3/C3/C3/C5/C5/CD59/CD59/CD59/CD81/CLU/CLU/F3/F13A1/IL1B/CD46/CD46/MASP1/MASP1/VTN/C1RL
GO:0006874	214	Up	0.000681882	0.00465529	cellular calcium ion homeostasis	ABL2/AGT/AGTR1/ANK2/ANK2/ANXA2/APOE/ATP2A2/ATP2B1/ATP2B1/ATP2B1/ATP2B1/ATP2B4/ATP2B4/ATP2B4/BDKRB1/BDKRB1/BDKRB2/CAMK2D/CAMK2D/CAMK2D/CASQ2/CASQ2/CASQ2/CAV1/CAV1/CD36/DDIT3/DIAPH1/DMD/LPAR1/LPAR1/S1PR3/EDN1/EDN1/EDNRB/FGF2/FKBP1A/FKBP1A/FYN/GJA1/GRIA1/HTT/HMGB1/HRC/HRC/HTR1B/ITGAV/LRP1/PDE4D/PKD1/PKD2/PKD2/PKD2/PML/PRNP/CCL11/CXCL12/TGM2/TGM2/WFS1/STC2/TSPOAP1/AKAP6/AKAP6/HERPUD1/SYNPO/SWAP70/ATP…
GO:0032602	55	Up	0.0006905	0.00470738	chemokine production	ADORA2B/C5/CD74/EGR1/EPHA2/HIF1A/HMOX1/IL1B/IL1B/IL6/IL6/IL6/LRP1/MBP/SNAI2/ADAM17/TLR4/TNFSF4/KLF4/POSTN/FOXP1/SELENOK/SIRPA
GO:0060964	99	Down	0.000691071	0.00470738	regulation of gene silencing by miRNA	H3F3B/NUP98/PPARG/STAT3/NUP214/HIST1H4I/HIST1H3A/HIST1H3C/HIST1H3E/HIST1H3I/HIST1H3G/HIST1H3J/HIST1H3H/HIST1H3B/HIST1H4A/HIST1H4D/HIST1H4F/HIST1H4C/HIST1H4H/HIST1H4B/HIST1H4E/HIST1H4L/HIST1H3F/LIMD1/NCOR1/NUP93/NDC1/ZC3H12A/SEH1L/HIST4H4/NUP43/HIST2H3D
GO:0048588	157	Up	0.000695092	0.00472944	developmental cell growth	AGT/APOE/BDNF/CDH4/CRABP2/EDN1/EDN1/MEGF8/EPHA7/FN1/HSP90AA1/ITGA4/LAMB2/LRP1/NRCAM/PAK1/PLXNA1/PTPRS/RARG/RGS2/RGS4/CXCL12/SLIT3/SPP1/SRF/AURKA/TGFBR2/TIAM1/VCL/USP9X/SEMA7A/SEMA7A/NRP2/SEMA5A/NTN1/NTN1/AKAP6/ZEB2/PARP2/PDLIM5/POSTN/AKAP13/SPART/COBL/MACF1/TNFRSF12A/PLXNA3/RTN4/PLXNA4
GO:1901653	272	Up	0.000698046	0.00474053	cellular response to peptide	ACTN2/ADCY6/ADCY6/PARP1/PARP1/AGT/AGTR1/APEX1/ASS1/ATP2B1/ATP6V1C1/ATP6V0B/KLF5/CAV1/CCNA2/CD36/DDX11/EDN1/EPHA4/EPRS/FBN1/FYN/FYN/GAB1/NR4A1/ICAM1/ID1/IGF1R/IGF1R/IL1B/ITGA4/JAK3/LRP1/MARS/MYO1C/NFE2L2/NFKB1/NGFR/NR4A2/PAK1/PDK2/PDK4/PIK3C2A/PIK3CA/PIK3R1/PIK3R1/PIK3R1/PPARG/PPARG/PRKCI/PRKDC/PRNP/LGMN/RANGAP1/ROCK1/SHC1/SHC1/STAT3/STAT3/TLR4/VCAM1/XBP1/YWHAG/NR4A3/KLF11/OGT/IRS2/IRS2/SOCS2/CFLA…
GO:2001028	11	Up	0.000698291	0.00474053	positive regulation of endothelial cell chemotaxis	FGF2/FGF2/HSPB1/PRKD1/PRKD1/LGMN/TMSB4X/SEMA5A
GO:0051480	157	Up	0.000720688	0.00488709	regulation of cytosolic calcium ion concentration	ABL2/AGT/AGTR1/ANK2/ANK2/ANXA2/ATP2B1/ATP2B1/ATP2B1/ATP2B1/ATP2B4/BDKRB1/BDKRB1/BDKRB2/CAMK2D/CAMK2D/CAMK2D/CASQ2/CASQ2/CASQ2/CAV1/CAV1/CD36/DDIT3/DIAPH1/DMD/LPAR1/LPAR1/S1PR3/EDN1/EDN1/EDNRB/FGF2/FKBP1A/FKBP1A/FYN/GJA1/GRIA1/HTT/HMGB1/HRC/HRC/HTR1B/ITGAV/LRP1/PDE4D/PKD1/PKD2/PKD2/PKD2/PML/PRNP/TGM2/TSPOAP1/AKAP6/AKAP6/SYNPO/SWAP70/TPCN1/SELENON/CEMIP/C1QTNF1/TMEM64
GO:0010872	6	Up	0.00072233	0.00489273	regulation of cholesterol esterification	AGT/AGTR1/APOE/STARD4
GO:0045761	12	Up	0.000737125	0.00498735	regulation of adenylate cyclase activity	EDNRB/NPR3/STIM1/TIMP2/GABBR2
GO:0055076	80	Up	0.000739067	0.0049949	transition metal ion homeostasis	ACO1/BMP6/EPAS1/HIF1A/HMOX1/HMOX1/HMOX1/MELTF/MYC/NEO1/SLC11A2/SLC11A2/SLC11A2/PRNP/PICALM/AP3D1/SLC39A14/ATP6V0A2/STEAP1/SLC22A17/STEAP3/CYBRD1/SLC30A7/STEAP2
GO:0032609	50	Up	0.000749775	0.00506161	interferon-gamma production	AXL/GAS6/HMGB1/IL1B/IL1R1/INHBA/PDE4D/PRNP/TLR4/TLR4/TNFSF4/TNFSF4/IL18R1/RASGRP1/BTN3A2/PTPN22/ZC3H12A/PDCD1LG2/SIRPA
GO:0006829	11	Up	0.000751091	0.00506483	zinc ion transport	SLC39A14/SLC39A14/SLC39A8/SLC30A7
GO:0050679	127	Up	0.000755995	0.00509222	positive regulation of epithelial cell proliferation	ACVRL1/AGTR1/CCND1/BMP6/BMP6/F3/FGF1/FGF2/FGF2/FGF2/FGF7/B4GALT1/HAS2/HIF1A/HMGB1/HMGB2/HMOX1/NR4A1/ID1/ITGA4/JUN/MYC/NOTCH2/MED1/PRKD1/HTRA1/PTN/PTPRN/CCL11/CXCL12/SRSF6/STAT3/ADAM17/TGFBR1/TNFAIP3/XBP1/SCG2/NR4A3/DYSF/FZD7/NRP2/CFLAR/SEMA5A/KDM5B/RTN4/VASH2/IQGAP3
GO:0000910	123	Down	0.000761792	0.00511973	cytokinesis	ANK3/BBS4/BRCA2/BRCA2/CENPA/PLK3/PLK3/ECT2/ECT2/ECT2/INCENP/INCENP/STMN1/MYH9/MYH10/PLK1/PLK1/PRC1/AURKB/AURKB/AURKB/AURKB/KIF23/KIF23/KIF20B/KIF20B/ESPL1/CCP110/KIF14/KIF20A/KIF20A/CIT/KIF4A/CKAP2/RACGAP1/RACGAP1/SH3GLB1/NUSAP1/SNX9/ANLN/CEP55/CEP55/FMN2/SPIRE1/BIRC6/E2F8/SNX18/EFHC1/CNTROB
GO:0010717	65	Up	0.000762161	0.00511973	regulation of epithelial to mesenchymal transition	ACVR1/DAB2/EZH2/FOXC1/IL1B/IL6/NOTCH1/NOTCH1/SDCBP/TGFBR1/TGFBR2/TGFBR2/TIAM1/TIAM1/PDPN/GREM1/FUZ
GO:0045778	68	Up	0.000762622	0.00511973	positive regulation of ossification	ACVR1/ATP2B1/BMP6/CEBPB/CEBPD/FBN2/GJA1/IL6/IL6/IL6ST/JUND/PRKD1/PTN/FBXO5/SUCO/FAM20C/NPNT
GO:1900274	23	Up	0.000770926	0.00516974	regulation of phospholipase C activity	ABL2/AGT/BDNF/LPAR1/FGF2/FLT1/PDGFRB
GO:1902751	24	Down	0.000774776	0.0051898	positive regulation of cell cycle G2/M phase transition	CCND1/CCNB1/CDK1/NPM1/RAD51C/RAD51B/CDC7/FBXO5/DTL/ATAD5/DBF4B
GO:0060333	64	Up	0.000788931	0.00527513	interferon-gamma-mediated signaling pathway	CAMK2D/GBP1/HLA-E/ICAM1/IFNGR2/IRF1/IRF1/IRF6/IRF7/JAK1/NCAM1/PML/PPARG/MED1/VCAM1/TRIM25/SOCS3/TRIM38/TRIM8
GO:0034384	8	Up	0.000789261	0.00527513	high-density lipoprotein particle clearance	APOE/LDLR/CUBN/LIPG
GO:0042531	33	Up	0.000793267	0.00529604	positive regulation of tyrosine phosphorylation of STAT protein	FYN/IL6/IL6/IL6ST/LIF/STAT3/TNFRSF1A/SOCS3/IL31RA
GO:0006929	26	Up	0.000803118	0.00535589	substrate-dependent cell migration	FN1/ITGA2/MYH10/SDCBP/SNAI2/VEGFC/NRP2/NTN1/TNFRSF12A
GO:0032330	39	Up	0.000810011	0.00539591	regulation of chondrocyte differentiation	ACVRL1/BMP6/EFEMP1/GLG1/RARG/SNAI2/TGFBR1/TRPS1/GDF5/GREM1/ADAMTS12/GDF6
GO:0050848	59	Up	0.000823844	0.00548201	regulation of calcium-mediated signaling	ATP2B4/CAMK2D/CASQ2/CASQ2/DMD/RCAN1/FHL2/FKBP1A/FKBP1A/GBP1/HTT/HTT/HRC/PDE4D/PDK2/PKD2/PKD2/PRNP/AKAP6/LMCD1/SELENON/SELENOK
GO:0032635	87	Up	0.000826101	0.00549098	interleukin-6 production	ADORA2B/CAPN2/CD36/CEBPB/EREG/GAS6/HMGB1/IL1B/IL1B/IL1B/IL1RAP/IL6/MBP/STAT3/TLR4/TLR4/TNFAIP3/TNFSF4/XBP1/BCL10/MAPKAPK2/NOD1/PTPN22/SELENOS/SPHK2/SELENOK/ZC3H12A/ZC3H12A/SIRPA/NLRP10/RAB7B
GO:0031623	76	Up	0.000836711	0.0055502	receptor internalization	ANGPT1/CAV1/CAV1/CD36/CD81/CLTC/EFNB2/GRIA1/HTR1B/CXCL8/LRP1/SDCBP/SFRP4/PICALM/NUMB/GREM1/SCYL2/PCSK9
GO:0090207	23	Up	0.000836848	0.0055502	regulation of triglyceride metabolic process	APOE/C3/LDLR/ATG14/DGAT2
GO:0035994	14	Up	0.00084388	0.0055907	response to muscle stretch	DMD/EDN1/FOS/JUN/NFKB1/NFKBIA
GO:0051235	206	Up	0.000847199	0.00560351	maintenance of location	ABCA1/PLIN2/ANK2/ANK2/ANK3/ANK3/APOE/APOE/BBS4/BDKRB1/C3/CAMK2D/CAMK2D/CAMK2D/CASQ2/CASQ2/CASQ2/CAV1/CD36/CD36/DDIT3/DIAPH1/DMD/FBN1/FBN2/FGF2/FKBP1A/FKBP1A/HTT/HK2/HRC/HRC/HSPA5/IL1B/IL6/INSIG1/ITGAV/LTBP1/LTBP1/MXI1/NBL1/NFKB1/NFKBIA/NFKBIA/TONSL/PDE4D/PKD1/PKD2/PKD2/PKD2/PML/PPARG/SRGN/TWF1/RANGAP1/SORL1/SREBF2/TLN1/TMSB4X/TMSB4X/NRIP1/DYSF/AP3D1/AKAP6/AKAP6/SYNE1/SUN2/GPSM2/HILPDA/TPCN1/SELEN…
GO:0090092	153	Up	0.000847668	0.00560351	regulation of transmembrane receptor protein serine/threonine kinase signaling pathway	ACVR1/ACVR1/ACVR1/ACVRL1/ACVRL1/PARP1/BMP6/BMP6/CAV1/CDKN1C/DAB2/FBN1/FBN2/FKBP1A/GLG1/HSPA1A/HSPA5/INHBA/ITGA3/LTBP1/LTBP1/NBL1/NBL1/NBL1/NEO1/NOTCH1/NUMA1/PCSK6/HTRA1/SDCBP/SFRP4/ADAM17/ADAM17/TGFBR1/TGFBR1/TGFBR2/THBS1/TTK/UBC/GDF5/ITGA8/MTMR4/NUP93/CITED2/RBPMS/EMILIN1/SULF1/GREM1/GREM1/CHST11/ASPN/GREM2/BMPER/BMPER/NPNT/GDF6
GO:0006525	7	Up	0.000853511	0.00563597	arginine metabolic process	ASS1/ASS1/ATP2B4/DDAH1
GO:0070482	312	Up	0.000856079	0.00564676	response to oxygen levels	ACVRL1/AHCY/BIRC2/FAS/AQP1/BACH1/CAPN2/CAT/CAV1/CAV1/CCNA2/CCNB1/CDKN1B/PLK3/DPP4/LPAR1/EDN1/EGR1/EGR1/EPAS1/EPAS1/GATA6/HIF1A/HIF1A/HIF1A/HIF1A/HIF1A/HK2/HMOX1/ICAM1/ITGA2/MYC/NFE2L2/NOTCH1/NR4A2/PAK1/PDGFRB/PGK1/PLAT/PLOD2/PMAIP1/PML/PPARD/PPARG/PTGIS/PTGS2/PTN/REST/CXCL12/SOD3/SRF/SUV39H1/ADAM17/TGFBR2/THBS1/UBC/VCAM1/VHL/VHL/STC2/ADAM15/CFLAR/LIMD1/LIMD1/LONP1/ARNT2/NAMPT/CITED2/CITED2/ACAA2/…
GO:0071397	15	Up	0.000867075	0.00570965	cellular response to cholesterol	ABCA1/HMGCS1/INHBA/LRP8/OSBPL7
GO:0030308	130	Up	0.000867503	0.00570965	negative regulation of cell growth	ACVRL1/AGT/APBB2/BCL6/BDKRB1/CDKN1B/CDKN2C/EPHA7/FHL1/GJA1/DNAJB2/HSPA1A/HSPA1B/INHBA/PAK1/SERPINE2/PML/PPARD/PPARG/PTPRS/RBBP7/RGS2/RGS4/SLIT3/SPP1/ADAM15/SEMA5A/NTN1/SERTAD2/SPART/GREM1/OSGIN1/IP6K2/PLXNA3/SPHK2/RTN4/RTN4/TSPYL2/ADIPOR2/PSRC1/DCUN1D3/NAIF1
GO:0002886	32	Up	0.000869935	0.00571942	regulation of myeloid leukocyte mediated immunity	ADORA2B/C3/HLA-E/HMOX1/STXBP1/DDX21/GAB2/SPHK2
GO:0009642	8	Up	0.000873342	0.00573558	response to light intensity	CAT/HMGCS1/SLC24A1/RDH11
GO:0006275	91	Down	0.000877541	0.0057569	regulation of DNA replication	ACVRL1/BCL6/BLM/BLM/BRCA2/CCNA2/CDK1/DNA2/EREG/EREG/ID3/JUN/PCNA/RFC2/RFC3/RFC4/TNFAIP1/SMC1A/CDC7/SMC3/EHMT2/FBXO5/TSPYL2/NUCKS1/DSCC1/DSCC1/E2F8/ATAD5/DBF4B/CDT1/CDT1/CDT1/TICRR/SLFN11/ESCO2
GO:0021675	45	Up	0.000882858	0.0057855	nerve development	ADARB1/LPAR1/ITGA4/ATP8B1/SERPINE2/VCAM1/NRP2/NRP2/SULF1/LRIG1/PLXNA3/SULF2/PLXNA4
GO:0001706	37	Up	0.000892866	0.00583857	endoderm formation	COL8A1/COL11A1/COL12A1/FN1/GATA6/INHBA/ITGA4/ITGAV/ITGB5/MMP9/VTN
GO:0006865	84	Up	0.00089289	0.00583857	amino acid transport	AGT/APBA1/GLS/RGS2/RGS4/SLC1A1/SLC1A1/SLC1A1/SLC1A1/SLC1A5/SLC1A5/SLC1A5/SLC6A6/SLC6A6/SLC7A2/SLC7A2/STXBP1/STXBP1/SLC7A5/SLC7A5/SLC7A6/SLC7A6/TSPOAP1/ARL6IP5/PDPN/ARL6IP1/SLC7A11/SLC7A11/SLC38A2/SLC38A2/SLC38A4/LRRC8A/SLC38A1/SLC38A1/SLC38A1/LRRC8C/SFXN5/SLC25A29/SLC25A29/SLC25A29
GO:0045669	49	Up	0.000899032	0.00587238	positive regulation of osteoblast differentiation	ACVR1/BMP6/CEBPB/CEBPD/FBN2/GJA1/IL6/IL6/IL6ST/JUND/PRKD1/FBXO5/SUCO/FAM20C/NPNT
GO:0033028	22	Up	0.000903698	0.00589649	myeloid cell apoptotic process	IL6/IRF7/ADAM17/SLC7A11/SELENOS
GO:0002888	18	Up	0.000922916	0.00601538	positive regulation of myeloid leukocyte mediated immunity	ADORA2B/C3/HLA-E/STXBP1/DDX21/GAB2/SPHK2
GO:0006957	5	Up	0.000932553	0.00607041	complement activation, alternative pathway	CFB/CFB/C3/C5
GO:0090218	23	Up	0.000933368	0.00607041	positive regulation of lipid kinase activity	CD81/FGF2/FLT1/PDGFRB/PRKD1/ATG14
GO:1901888	76	Up	0.00093473	0.00607273	regulation of cell junction assembly	ACVRL1/AGT/CAV1/DUSP3/EPHA2/GJA1/RAPGEF1/LRP1/MYO1C/ROCK1/ROCK1/ROCK1/SDC4/SNAI2/THBS1/TJP1/LDB1/CLDN1/DLC1/MACF1/MACF1/CORO1C/CORO1C/GREM1/RHOD/FMN1
GO:0042113	142	Up	0.000950675	0.00616686	B cell activation	BCL6/CASP8/CD74/CD81/KLF6/HHEX/HMGB3/ID2/IL6/IL7R/INHBA/ITGA4/JAK3/DNAJB9/NFATC2/NOTCH2/PIK3R1/POU2F2/PRKDC/STAT6/ADAM17/TLR4/TNFAIP3/TNFSF4/VCAM1/NSD2/XBP1/IRS2/EXO1/HDAC9/HDAC4/HDAC5/SWAP70/TNFRSF21/LRRC8A/PELI1/ATAD5/DOCK11/ATP11C
GO:0031669	182	Up	0.000951261	0.00616686	cellular response to nutrient levels	FAS/ATF3/ATP2B1/FYN/GAS6/GAS6/HMOX1/HNRNPA1/HSPA5/ICAM1/JUN/FADS1/MARS/MAP3K5/NFE2L2/PDK2/PDK4/PMAIP1/PPARG/MED1/PRKD1/PTGS2/PTN/SNAI2/SREBF2/SRF/WNT2B/XBP1/EIF2AK3/NAMPT/MYBBP1A/POSTN/EHMT2/ATG14/ATG14/SESN1/SH3GLB1/LARS/SLC38A2/SSH1/MIOS/RRAGC/ZC3H12A/CPEB4/MAP1LC3B/NUAK2/SEH1L/BRIP1/SESN3/RNF152/PCSK9
GO:0003014	73	Up	0.000960426	0.00621804	renal system process	ADCY6/ADCY6/AGT/AGT/AGT/AGT/AGTR1/AGTR1/AQP1/AQP1/EDN1/EDNRB/GAS6/GJA1/HAS2/ITGA3/MYO1E/NPR3/LGMN/SGK1/WFS1/SULF1/SNX5/SULF2/ADCY4
GO:0045453	39	Up	0.000961213	0.00621804	bone resorption	CTSK/IL6/TNFRSF11B/PDK4/TNFAIP3/LRRK1/TMEM64
GO:0032675	82	Up	0.000964819	0.00622876	regulation of interleukin-6 production	ADORA2B/CAPN2/CD36/CEBPB/EREG/GAS6/HMGB1/IL1B/IL1B/IL1B/IL1RAP/IL6/MBP/STAT3/TLR4/TLR4/TNFAIP3/TNFSF4/XBP1/MAPKAPK2/NOD1/PTPN22/SELENOS/SELENOK/ZC3H12A/ZC3H12A/SIRPA/NLRP10/RAB7B
GO:0034333	81	Up	0.000964932	0.00622876	adherens junction assembly	ACTN1/ACTN2/ACVRL1/DUSP3/ITGA2/LRP1/ROCK1/ROCK1/SDC4/THBS1/TRIP6/VCL/PIP5K1A/LDB1/DLG5/DLC1/DLC1/FERMT2/PIP5K1C/MACF1/MACF1/CORO1C/CORO1C/GREM1/RHOD/RHOD/WHAMM/HIPK1/FMN1
GO:0034341	128	Up	0.000968312	0.00624391	response to interferon-gamma	ASS1/CAMK2D/EDN1/EPRS/GBP1/GBP1/GCH1/HLA-E/ICAM1/IFNGR2/IRF1/IRF1/IRF6/IRF7/JAK1/MYO1C/NCAM1/PML/PPARG/MED1/CCL2/CCL2/STXBP1/TLR4/VCAM1/TRIM25/ZYX/SOCS3/CLDN1/IFITM3/TRIM38/IFITM2/EVL/TRIM8/SIRPA/RAB7B
GO:0050730	163	Up	0.000972362	0.00626334	regulation of peptidyl-tyrosine phosphorylation	AGT/AGT/ANGPT1/BDNF/CAV1/CAV1/CD36/CD74/CD81/CSPG4/HBEGF/EPHA4/EPHA7/EREG/ERCC6/FGF7/FYN/FYN/FYN/GAS6/ICAM1/IL6/IL6/IL6ST/LIF/NEDD9/PRNP/PRNP/PRNP/RAP2B/SHC1/STAT3/ADAM17/ADAM17/TNFRSF1A/VTN/LRP8/SOCS3/SOCS3/SH2B3/GREM1/GREM1/EHD4/ERRFI1/ERRFI1/NCAPG2/PDGFC/CASS4/LRRK1/IL31RA
GO:1990266	42	Up	0.000975485	0.00627676	neutrophil migration	CD74/EDN1/CXCL3/IL1R1/CXCL8/CXCL8/CXCL8/ITGA1/LGALS3/PDE4D/DYSF/PIP5K1C
GO:0032943	147	Up	0.000977626	0.00628385	mononuclear cell proliferation	BCL6/CD74/CD81/CD151/CEBPB/CSF1/FYN/LRRC32/GJA1/HLA-E/HMGB1/IL1B/IL6/IL6ST/IL7R/IRF1/LGALS3/CD46/NFATC2/PRNP/PURA/SDC4/TGFBR2/TLR4/TNFSF4/VCAM1/IRS2/DLG5/GPNMB/TMEM131L/PTPN22/TNFRSF21/PELI1/SH3RF1/SELENOK/ATAD5/PDCD1LG2
GO:0035987	36	Up	0.000981615	0.00630278	endodermal cell differentiation	COL8A1/COL11A1/COL12A1/FN1/GATA6/INHBA/ITGA4/ITGAV/ITGB5/MMP9/VTN
GO:0009743	156	Up	0.000983085	0.00630552	response to carbohydrate	CAT/CDKN1B/EGR1/ERN1/GAS6/GJA1/GCLM/HIF1A/HMGCR/ICAM1/IL1B/ITGA2/LRP1/OXCT1/PIK3CA/PPARD/MAP2K6/PTGS2/PTPRN/TRA2B/SRF/TGFBR2/THBS1/TIAM1/XBP1/IRS2/IRS2/RAB11B/C2CD2L/NAMPT/TXNIP/SARM1/SELENOS/WDR35/COLEC12/CDT1
GO:0007099	31	Down	0.000985145	0.00631203	centriole replication	BRCA1/NPM1/STIL/CCP110/PLK4/PLK4/PLK2/PLK2/CEP152/CENPJ/CENPJ/MDM1/CNTROB/WDR62
GO:0048705	148	Up	0.000988455	0.00632653	skeletal system morphogenesis	ACAN/BMP6/COL11A1/MEGF8/MEGF8/FBN2/FOXC1/GLG1/HAS2/HOXC11/INSIG1/MEF2D/MGP/MMP16/MTHFD1/NAB1/ROR2/PKD1/RARG/SFRP4/TGFBR1/TGFBR2/TGFBR2/DHRS3/CHSY1/SATB2/POC1A/MTHFD1L/TIPARP/GREM1/CHST11/RAB23/IMPAD1/CSGALNACT1/HHIP/CSRNP1/FUZ/ARID5B/RDH10/FREM1/SH3PXD2B/FMN1
GO:0046651	145	Up	0.000992359	0.00634143	lymphocyte proliferation	BCL6/CD74/CD81/CD151/CEBPB/FYN/LRRC32/GJA1/HLA-E/HMGB1/IL1B/IL6/IL6ST/IL7R/IRF1/LGALS3/CD46/NFATC2/PRNP/PURA/SDC4/TGFBR2/TLR4/TNFSF4/VCAM1/IRS2/DLG5/GPNMB/TMEM131L/PTPN22/TNFRSF21/PELI1/SH3RF1/SELENOK/ATAD5/PDCD1LG2
GO:0048520	13	Up	0.000992882	0.00634143	positive regulation of behavior	GJA1/NPAS2/NR4A3/HDAC4/STRA6/SGIP1
GO:1902041	44	Up	0.000995857	0.00635372	regulation of extrinsic apoptotic signaling pathway via death domain receptors	FAS/ATF3/BRCA1/CASP8/HMGB2/HMOX1/ICAM1/LGALS3/SERPINE1/PMAIP1/STK3/THBS1/TIMP3/TNFAIP3/PEA15/PEA15/TNFRSF10B/CFLAR/CFLAR/CFLAR/ITPRIP
GO:0060147	101	Down	0.00100081	0.00636827	regulation of posttranscriptional gene silencing	H3F3B/NUP98/PPARG/STAT3/NUP214/HIST1H4I/HIST1H3A/HIST1H3C/HIST1H3E/HIST1H3I/HIST1H3G/HIST1H3J/HIST1H3H/HIST1H3B/HIST1H4A/HIST1H4D/HIST1H4F/HIST1H4C/HIST1H4H/HIST1H4B/HIST1H4E/HIST1H4L/HIST1H3F/LIMD1/NCOR1/NUP93/NDC1/ZC3H12A/SEH1L/HIST4H4/NUP43/HIST2H3D
GO:0060966	101	Down	0.00100081	0.00636827	regulation of gene silencing by RNA	H3F3B/NUP98/PPARG/STAT3/NUP214/HIST1H4I/HIST1H3A/HIST1H3C/HIST1H3E/HIST1H3I/HIST1H3G/HIST1H3J/HIST1H3H/HIST1H3B/HIST1H4A/HIST1H4D/HIST1H4F/HIST1H4C/HIST1H4H/HIST1H4B/HIST1H4E/HIST1H4L/HIST1H3F/LIMD1/NCOR1/NUP93/NDC1/ZC3H12A/SEH1L/HIST4H4/NUP43/HIST2H3D
GO:0045080	8	Up	0.0010013	0.00636827	positive regulation of chemokine biosynthetic process	EGR1/HMOX1/IL1B
GO:0033683	38	Down	0.00100315	0.00637333	nucleotide-excision repair, DNA incision	PARP1/PCNA/POLD1/RFC2/RFC3/RFC4/RPA1/RPA3/UBC/POLD3
GO:0003401	21	Up	0.00101343	0.00643185	axis elongation	FGF1/MED1/TRIM28/SPRY1/SPRY2/YAP1/RDH10
GO:0051701	159	Up	0.00101722	0.00644587	interaction with host	ANPEP/AXL/CASP8/CAV1/CAV1/SCARB2/CD74/CD81/CDK1/DPP4/EFNB2/EPHA2/GAS6/HSPA1A/HSPA1B/ICAM1/CXCL8/ITGA2/ITGAV/ITGAV/ITGAV/ITGAV/ITGB5/KPNA1/KPNA2/KPNA4/LDLR/CD46/NCAM1/NPC1/PC/SERPINB9/PML/PTX3/PVR/NECTIN2/SELPLG/SLC1A5/SLC20A2/TYMS/TRIM25/TRIM25/TRIM25/RAB7A/CLDN1/SMC3/XPR1/BCL2L11/TRIM28/IFITM3/IFITM3/TRIM38/IFITM2/MID2/SLC52A2/ZC3H12A/TRIM8/TRIM8/ZNF502/CDHR3/TRIM59
GO:0050650	23	Up	0.00101777	0.00644587	chondroitin sulfate proteoglycan biosynthetic process	VCAN/CSPG4/UGDH/CHSY1/CHSY1/CHST11/CHST11/CHPF2/CSGALNACT2/CSGALNACT2/CSGALNACT1/CSGALNACT1/CSGALNACT1/CHPF/CHSY3
GO:0001952	89	Up	0.00102012	0.00645344	regulation of cell-matrix adhesion	ACVRL1/BCL6/CD36/CSF1/DUSP3/LRP1/SERPINE1/PIK3R1/ROCK1/ROCK1/SDC4/THBS1/THBS1/UTRN/ADAM15/LDB1/DLC1/POSTN/MACF1/MACF1/CORO1C/CORO1C/GREM1/RHOD/PLEKHA2/FMN1
GO:0032611	45	Up	0.0010211	0.00645344	interleukin-1 beta production	ABCA1/CD36/S1PR3/EGR1/HSPB1/IL1B/PML/TLR4/TLR4/TNFAIP3/SPHK1/NOD1/NLRP1/FOXP1/ERRFI1/ZC3H12A/SIRPA
GO:0007613	67	Up	0.00102443	0.00646769	memory	APOE/CEBPB/FEN1/GRIA1/HRH1/ITGA3/LDLR/NFATC4/PRNP/LGMN/PTGS2/PTN/SGK1/SRF/VLDLR/ITGA8/RIN1/PLK2/CIC/NETO1/SHANK3/ATXN1L
GO:0042572	16	Up	0.0010277	0.00648161	retinol metabolic process	ALDH1A3/CYP1B1/DHRS3/RDH11/RDH11/DGAT2/RDH10/RDH10
GO:1901224	56	Up	0.00103022	0.00649071	positive regulation of NIK/NF-kappaB signaling	CHI3L1/EDN1/IL1B/TLR4/TRIP6/TNFRSF10B/IL18R1/SPHK1/NOD1/COPS8/SASH1/GREM1/PDCD4/AGO3
GO:0034332	113	Up	0.00103728	0.00652838	adherens junction organization	ACTN1/ACTN2/ACVRL1/CDH2/CDH4/CDH11/CDH18/DSP/DUSP3/ITGA2/LRP1/PVR/NECTIN2/ROCK1/ROCK1/SDC4/THBS1/TRIP6/VCL/PIP5K1A/NUMB/LDB1/DLG5/DLC1/DLC1/FERMT2/RASSF8/PIP5K1C/MACF1/MACF1/CORO1C/CORO1C/GREM1/RHOD/RHOD/RAB8B/WHAMM/HIPK1/FMN1
GO:0010510	8	Up	0.00104326	0.00655234	regulation of acetyl-CoA biosynthetic process from pyruvate	PDK2/PDK2/PDK4/PDK4/PDP1
GO:0050812	8	Up	0.00104326	0.00655234	regulation of acyl-CoA biosynthetic process	PDK2/PDK2/PDK4/PDK4/PDP1
GO:0015837	28	Up	0.00105457	0.00660969	amine transport	AGT/GDNF/GDNF/HTR1B/RAB3B/RGS2/RGS4/CXCL12/STXBP1/ARL6IP5/ARL6IP1
GO:0051952	28	Up	0.00105457	0.00660969	regulation of amine transport	AGT/GDNF/GDNF/HTR1B/RAB3B/RGS2/RGS4/CXCL12/STXBP1/ARL6IP5/ARL6IP1
GO:0010543	17	Up	0.00106384	0.00666046	regulation of platelet activation	APOE/SERPINE2/TLR4/SH2B3/PDPN/PDPN/UBASH3B/C1QTNF1
GO:0031668	206	Up	0.00106488	0.00666046	cellular response to extracellular stimulus	ADORA2B/FAS/ASGR1/ATF3/ATP2B1/AXL/FOS/FYN/GAS6/GAS6/HMOX1/HNRNPA1/HSPA5/ICAM1/ITGA6/ITGA4/JUN/FADS1/MARS/MAP3K5/NUDT1/NFE2L2/NR4A2/PDK2/PDK4/PMAIP1/PPARG/MED1/PRKD1/PTGS2/PTN/SNAI2/SREBF2/SRF/VCAM1/WNT2B/XBP1/EIF2AK3/NAMPT/MYBBP1A/POSTN/EHMT2/ATG14/ATG14/SESN1/SH3GLB1/LARS/SLC38A2/SSH1/MIOS/RRAGC/ZC3H12A/CPEB4/MAP1LC3B/NUAK2/SEH1L/BRIP1/SESN3/RNF152/PCSK9
GO:0009267	119	Up	0.00106896	0.00667904	cellular response to starvation	FAS/ATF3/GAS6/HNRNPA1/HSPA5/JUN/FADS1/MARS/MAP3K5/NFE2L2/PDK4/PMAIP1/PRKD1/SREBF2/WNT2B/XBP1/EIF2AK3/MYBBP1A/EHMT2/ATG14/ATG14/SESN1/SH3GLB1/LARS/SLC38A2/MIOS/RRAGC/ZC3H12A/CPEB4/MAP1LC3B/NUAK2/SEH1L/SESN3/RNF152/PCSK9
GO:0034284	139	Up	0.00107703	0.00672255	response to monosaccharide	CAT/CDKN1B/EGR1/ERN1/GAS6/GJA1/GCLM/HIF1A/HMGCR/ICAM1/ITGA2/LRP1/OXCT1/PIK3CA/PPARD/PTGS2/PTPRN/TRA2B/SRF/TGFBR2/THBS1/TIAM1/XBP1/IRS2/IRS2/RAB11B/C2CD2L/NAMPT/TXNIP/SARM1/SELENOS/WDR35
GO:0009435	42	Up	0.00109205	0.00680925	NAD biosynthetic process	ALDOC/ENO3/HK2/NNMT/PFKM/PGK1/PTGIS/PTGS2/NAMPT/QPRT/PGM2L1
GO:0043552	21	Up	0.00109389	0.00681369	positive regulation of phosphatidylinositol 3-kinase activity	FGF2/FLT1/PDGFRB/PRKD1/ATG14
GO:0034754	60	Up	0.00109617	0.00682089	cellular hormone metabolic process	ALDH1A3/ALDH1A3/BMP6/CRABP2/CYP1B1/EGR1/HSD17B4/MED1/REST/SPP1/CACNA1H/DHRS3/TSPOAP1/STARD3/STARD3/TIPARP/RDH11/RDH11/HSD17B7/DGAT2/RDH10/RDH10
GO:2000831	7	Up	0.00110046	0.00684049	regulation of steroid hormone secretion	AGT/AGTR1/BMP6/C1QTNF1
GO:0033198	18	Up	0.00110761	0.00687787	response to ATP	IL1B/PTGS2/SSH1
GO:0031297	29	Down	0.00111026	0.00688393	replication fork processing	BLM/BRCA2/DDX11/TONSL/PCNA/RAD51/RAD51/RAD51/NUCKS1/MMS22L/BOD1L1
GO:0032868	194	Up	0.00111086	0.00688393	response to insulin	PARP1/AGT/ATP2B1/ATP6V1C1/ATP6V0B/CAT/EGR1/EPRS/FABP3/GAB1/HADHA/ICAM1/IGF1R/IL1B/EIF6/MARS/MYO1C/PAK1/PDK2/PDK4/PIK3C2A/PIK3CA/PIK3R1/PIK3R1/PPARG/PPARG/PRKCI/PRKDC/PTPRN/SORT1/SRSF6/SHC1/SHC1/XBP1/YWHAG/OGT/IRS2/IRS2/GGH/CFLAR/BCAR1/HDAC9/TBC1D4/HDAC5/SH2B2/KANK1/RHOQ/ATP6V0A2/ERRFI1/PID1/SELENOS/TRIB3/CPEB1/NUCKS1/NUCKS1/OSBPL8/CPEB2/SESN3/ATP6V0E2/PCSK9/TRIM72
GO:0008543	73	Up	0.00112439	0.00696063	fibroblast growth factor receptor signaling pathway	FGF1/FGF1/FGF1/FGF1/FGF1/FGF2/FGF2/FGF2/FGF2/FGF5/FGF5/FGF5/FGF7/FGF7/GALNT3/GPC1/HNRNPA1/HNRNPH1/HNRNPM/THBS1/SHOC2/CEP57/SETX/SULF1/SULF1/FLRT2/FLRT2/SULF2/FAM20C/HHIP/FAT4/SHCBP1/FUZ/SPRED1/SPRED2
GO:0051917	5	Up	0.0011338	0.0070117	regulation of fibrinolysis	SERPINE1/THBS1
GO:0032768	37	Up	0.0011421	0.00705052	regulation of monooxygenase activity	APOE/ATP2B4/CAV1/CAV1/DHFR/GCH1/GCH1/GDNF/HIF1A/HSP90AA1/IL1B/NFKB1/NPR3/NOD1/DDAH1
GO:0086103	7	Up	0.00114251	0.00705052	G protein-coupled receptor signaling pathway involved in heart process	ATP2B4/CAV1/PDE4D/RGS2/AKAP13
GO:0019934	14	Up	0.00114358	0.00705052	cGMP-mediated signaling	ADORA2B/APOE/AQP1/CD36/EDNRB/GUCY1B1/THBS1
GO:0002440	123	Up	0.0011532	0.0071026	production of molecular mediator of immune response	ANGPT1/BCL6/CD36/CD74/CD81/GAS6/HLA-E/HMOX1/IL1B/IL1R1/IL6/IL6/IL7R/JAK3/DNAJB9/POU2F2/PRKDC/STAT6/TLR4/TNFSF4/NSD2/XBP1/XBP1/NR4A3/SEMA7A/IL18R1/BCL10/EXO1/DDX21/TRIL/POLQ/SWAP70/SPHK2/ATAD5/TRIM6
GO:0016233	47	Down	0.00117036	0.00720093	telomere capping	MAP3K4/NEK2/PKIB/PRKDC/HIST1H4I/HIST1H4A/HIST1H4D/HIST1H4F/HIST1H4C/HIST1H4H/HIST1H4B/HIST1H4E/HIST1H4L/AURKB/POT1/POT1/POT1/NABP2/HIST4H4/NEK7
GO:1903587	9	Up	0.00117387	0.00721517	regulation of blood vessel endothelial cell proliferation involved in sprouting angiogenesis	AGTR1/HMOX1/NGFR/THBS1/DLL4
GO:0030516	61	Up	0.0011779	0.00722495	regulation of axon extension	APOE/CDH4/MEGF8/FN1/LRP1/NRCAM/PAK1/PTPRS/CXCL12/SRF/SEMA7A/SEMA5A/NTN1/NTN1/MACF1/TNFRSF12A/PLXNA3/RTN4/PLXNA4
GO:0002690	54	Up	0.00117797	0.00722495	positive regulation of leukocyte chemotaxis	CD74/CSF1/EDN1/GAS6/HMGB1/IL6/CXCL8/SERPINE1/LGMN/PTN/CXCL12/ADAM17/ADAM17/THBS1/VEGFC/DYSF/SWAP70
GO:0010863	21	Up	0.00117905	0.00722495	positive regulation of phospholipase C activity	ABL2/AGT/BDNF/LPAR1/FGF2/FLT1/PDGFRB
GO:0032642	52	Up	0.00118198	0.00723558	regulation of chemokine production	ADORA2B/C5/CD74/EGR1/EPHA2/HIF1A/HMOX1/IL1B/IL1B/IL6/IL6/IL6/LRP1/MBP/SNAI2/ADAM17/TLR4/KLF4/POSTN/SELENOK/SIRPA
GO:0007178	227	Up	0.00118542	0.00724928	transmembrane receptor protein serine/threonine kinase signaling pathway	ACVR1/ACVR1/ACVR1/ACVRL1/ACVRL1/ACVRL1/ACVRL1/PARP1/BMP6/BMP6/BMP6/CAV1/CDKN1C/COL3A1/DAB2/MEGF8/EGR1/FBN1/FBN2/FKBP1A/FMOD/FOS/LRRC32/GLG1/HSPA1A/HSPA5/ID1/ID1/INHBA/ITGA3/ITGB5/JUN/LTBP1/LTBP1/LTBP1/SMAD9/SMAD9/SMAD9/SMAD9/NBL1/NBL1/NBL1/NEO1/NOTCH1/ROR2/NUMA1/PCSK6/PML/HTRA1/SDCBP/SFRP4/ADAM17/ADAM17/TGFBR1/TGFBR1/TGFBR1/TGFBR1/TGFBR1/TGFBR2/TGFBR2/TGFBR2/TGFBR2/TGFBR2/THBS1/TTK/UBC/ZYX/GDF5/G…
GO:0070098	23	Up	0.00118742	0.00725418	chemokine-mediated signaling pathway	EDN1/FOXC1/HIF1A/CXCL12/CXCL12/SLIT3/SH2B3/SH2B3/SH2B3/PADI2
GO:0035640	13	Up	0.00119309	0.00727761	exploration behavior	ABL2/APOE/DPP4/ITGA3
GO:0031663	40	Up	0.00119366	0.00727761	lipopolysaccharide-mediated signaling pathway	BMP6/CD36/IL1B/NFKBIA/CCL2/TLR4/TNFAIP3/BCL10/TRIB1/SASH1/PTPN22
GO:0072676	50	Up	0.00120002	0.007309	lymphocyte migration	GAS6/ICAM1/ITGA4/CCL2/CCL2/CCL20/CCL20/CXCL12/STK10/ADAM17/PADI2/LRCH1/SELENOK
GO:0050849	23	Up	0.00120348	0.00732269	negative regulation of calcium-mediated signaling	ATP2B4/CASQ2/CASQ2/RCAN1/FHL2/PKD2/PRNP
GO:1900119	14	Up	0.00120693	0.00733629	positive regulation of execution phase of apoptosis	IL6/PTGIS/DLC1/ZC3H12A
GO:0043584	10	Up	0.00121226	0.0073613	nose development	ALDH1A3/STRA6/RDH10
GO:0051607	168	Up	0.00123154	0.00747086	defense response to virus	ADARB1/BIRC2/BIRC3/LYST/ERCC6/GBP1/GBP3/IFNAR2/IL1B/IL6/IRF1/IRF7/IRF7/MICB/PMAIP1/PML/PPM1B/DNAJC3/HTRA1/TNFAIP3/TRIM25/DDX21/APOBEC3B/IFITM3/TRIM38/SELENOK/AGBL5/FAM111A/ZC3H12A/ZC3H12A/TRIM56/SLFN11/TRIM6/SERINC5/TMEM173/TMEM173/MICA
GO:0048483	29	Up	0.00123513	0.00748512	autonomic nervous system development	ADARB1/EDNRB/FN1/GDNF/VCAM1/NRP2/NRP2/PLXNA3/PLXNA4
GO:0002686	28	Up	0.0012408	0.00751196	negative regulation of leukocyte migration	C5/DUSP1/HMOX1/NBL1/CCL2/CXCL12/EMILIN1/PADI2/LRCH1/GREM1
GO:0051403	218	Up	0.00126381	0.00764358	stress-activated MAPK cascade	ADORA2B/AGT/FAS/MAP3K8/GADD45A/DUSP1/DUSP3/DUSP3/DVL3/EDN1/EPHA4/ERCC6/ERN1/MECOM/FOXM1/RAPGEF1/HMGB1/HMGCR/DNAJA1/IGF1R/IL1B/LTBR/MAP3K4/MAP3K5/MAP3K5/MAP3K5/MAP3K5/MAP3K5/MYC/NFKB1/ROR2/PAK1/PER1/MAP2K3/MAP4K2/MAP4K2/SDCBP/STK3/TIAM1/TLR4/TPD52L1/UBC/FZD7/HDAC3/SPHK1/MFHAS1/MAPKAPK2/NCOR1/RASSF2/ZEB2/HIPK3/RASGRP1/TRIB1/NOD1/NOD1/ARL6IP5/DUSP10/DUSP10/TAB2/SASH1/PTPN22/PDCD4/DACT1/TAOK3/TAOK3/S…
GO:0046634	54	Up	0.00126509	0.0076437	regulation of alpha-beta T cell activation	BCL6/CD81/HLA-E/HMGB1/IRF1/JAK3/TGFBR2/TGFBR2/TNFSF4/AP3D1/HSPH1/SH3RF1/NFKBIZ/ZC3H12A
GO:0090066	320	Up	0.00128043	0.00772865	regulation of anatomical structure size	ACTN2/ADCY6/ADORA2B/AGT/AGT/AGT/AGTR1/AGTR1/AGTR1/ANXA7/APOE/APOE/AQP1/ATP2B1/BBS2/BBS4/BDKRB2/BDKRB2/BDNF/CAPG/CAV1/CAV1/CDH4/CHRM3/CLCN3/CLCN6/CRABP2/EDN1/EDN1/EDN1/EDNRB/EDNRB/MEGF8/EPHA7/FOXC1/FN1/GCH1/GJA1/GCLM/HMGCR/HMOX1/HRH1/HTR1B/HTR7/ICAM1/IL7R/ITGA1/LRP1/MYO1C/NEFL/NRCAM/PAK1/PFN2/PFN2/PIK3C2A/PPARD/PTGS2/TWF1/PTPRS/RAB3B/RARG/RGS2/ROCK1/CCL11/CXCL12/CXCL12/SOD2/SPP1/SPTAN1/SRF/TMSB4X/…
GO:0060968	121	Down	0.00128204	0.00773063	regulation of gene silencing	DNMT1/H3F3B/HMGA1/NUP98/PPARG/STAT3/NUP214/HIST1H4I/HIST1H3A/HIST1H3A/HIST1H3C/HIST1H3C/HIST1H3E/HIST1H3E/HIST1H3I/HIST1H3I/HIST1H3G/HIST1H3G/HIST1H3J/HIST1H3J/HIST1H3H/HIST1H3H/HIST1H3B/HIST1H3B/HIST1H4A/HIST1H4D/HIST1H4F/HIST1H4C/HIST1H4H/HIST1H4B/HIST1H4E/HIST1H4L/HIST1H3F/HIST1H3F/LIMD1/NCOR1/NUP93/TRIM28/TRIM28/MORC2/ASF1A/NDC1/ZC3H12A/TET1/SEH1L/HIST4H4/NUP43/HIST2H3D
GO:0042102	43	Up	0.00129186	0.00778208	positive regulation of T cell proliferation	CD81/HLA-E/HMGB1/IL1B/IL6/IL6ST/CD46/TGFBR2/TNFSF4/VCAM1/SELENOK
GO:0019233	48	Up	0.00129451	0.00779025	sensory perception of pain	BDKRB1/EDN1/EDNRB/FYN/ITGA2/PTGS2/SCN9A/CCL2/CXCL12/UCHL1/LXN
GO:0034382	6	Up	0.00130421	0.00783303	chylomicron remnant clearance	APOE/APOE/APOE/LDLR
GO:0071830	6	Up	0.00130421	0.00783303	triglyceride-rich lipoprotein particle clearance	APOE/APOE/APOE/LDLR
GO:0046883	149	Up	0.00130914	0.00785481	regulation of hormone secretion	AGT/AGTR1/SLC25A5/BMP6/CPT1A/DPP4/EDN1/EDN1/GJA1/GRP/HIF1A/HMGCR/IL1B/IL1B/INHBA/INHBA/INHBA/LIF/LRP1/OXCT1/PPARD/REST/SCG5/SPP1/TIAM1/IRS2/C2CD2L/KDM5B/RAB8B/RAB11FIP1/C1QTNF1
GO:0021604	8	Up	0.00131323	0.00787154	cranial nerve structural organization	NRP2/PLXNA3/PLXNA4
GO:0045926	172	Up	0.00131716	0.00788029	negative regulation of growth	ACVRL1/AGT/APBB2/BBS2/BCL6/BDKRB1/CD36/CDKN1B/CDKN1B/CDKN2C/EPHA7/FHL1/GJA1/GJA1/HIF1A/DNAJB2/HSPA1A/HSPA1B/IGFBP5/INHBA/NOTCH1/NOTCH2/PAK1/SERPINE2/PML/PPARD/PPARG/LGMN/PTPRS/RBBP7/RGS2/RGS4/SLIT3/SPP1/STK3/TGFBR2/STC2/ADAM15/SOCS2/SEMA5A/NTN1/GDF15/SERTAD2/DUSP10/SPART/GREM1/OSGIN1/IP6K2/PLXNA3/WWC3/SPHK2/RTN4/RTN4/SAV1/TSPYL2/ADIPOR2/WWC2/ING5/PSRC1/DCUN1D3/NAIF1
GO:0018958	41	Up	0.00131729	0.00788029	phenol-containing compound metabolic process	DIO2/DIO2/EPAS1/GCH1/GPR37/NR4A2/MED1/ZEB2/SLC7A11/GCNT4
GO:0035336	19	Up	0.0013203	0.00788562	long-chain fatty-acyl-CoA metabolic process	ACSL1/ACSL3/ACSL4/ACSL5/ELOVL2/ELOVL5/DGAT2
GO:0010714	20	Up	0.0013208	0.00788562	positive regulation of collagen metabolic process	ITGA2/PDGFRB/SUCO
GO:0034113	30	Up	0.00132323	0.00789238	heterotypic cell-cell adhesion	DSP/IL1B/IL1B/ITGA4/ITGA4/ITGAV/MBP/NRCAM/VCAM1/KLF4/PARVA/MYADM/SIRPA
GO:0071772	99	Up	0.00132632	0.00789521	response to BMP	ACVR1/ACVR1/ACVR1/ACVRL1/ACVRL1/ACVRL1/BMP6/BMP6/BMP6/MEGF8/EGR1/FBN1/GATA6/ID1/ITGA3/SMAD9/SMAD9/SMAD9/NBL1/NBL1/NBL1/NEO1/NOTCH1/ROR2/NUMA1/PCSK6/HTRA1/SFRP4/GDF5/USP9X/SLC33A1/SULF1/GREM1/GREM1/PDCD4/GREM2/GREM2/ADAMTS12/BMPER/GDF6
GO:0071773	99	Up	0.00132632	0.00789521	cellular response to BMP stimulus	ACVR1/ACVR1/ACVR1/ACVRL1/ACVRL1/ACVRL1/BMP6/BMP6/BMP6/MEGF8/EGR1/FBN1/GATA6/ID1/ITGA3/SMAD9/SMAD9/SMAD9/NBL1/NBL1/NBL1/NEO1/NOTCH1/ROR2/NUMA1/PCSK6/HTRA1/SFRP4/GDF5/USP9X/SLC33A1/SULF1/GREM1/GREM1/PDCD4/GREM2/GREM2/ADAMTS12/BMPER/GDF6
GO:0071346	114	Up	0.00133824	0.0079583	cellular response to interferon-gamma	ASS1/CAMK2D/EDN1/EPRS/GBP1/GBP1/HLA-E/ICAM1/IFNGR2/IRF1/IRF1/IRF6/IRF7/JAK1/MYO1C/NCAM1/PML/PPARG/MED1/CCL2/CCL2/STXBP1/TLR4/VCAM1/TRIM25/ZYX/SOCS3/CLDN1/TRIM38/EVL/TRIM8/SIRPA/RAB7B
GO:0051249	252	Up	0.00135616	0.00804429	regulation of lymphocyte activation	AP1G1/AXL/AXL/BCL6/BCL6/CAV1/CD74/CD74/CD81/CEBPB/CLPTM1/MAP3K8/DPP4/DUSP3/EFNB2/FANCA/FANCD2/FYN/LRRC32/GAS6/HLA-E/HMGB1/HMGB1/HMGB3/ID2/IL1B/IL6/IL6ST/IL7R/INHBA/IRF1/JAK3/LGALS3/LGALS3/CD46/NFATC2/NFATC2/PAK1/PIK3CA/PIK3R1/PRNP/CCL2/SDC4/STAT6/TGFBR2/TGFBR2/TLR4/TNFAIP3/TNFSF4/VCAM1/NSD2/XBP1/IRS2/BCL10/AP3D1/DLG5/RASGRP1/GPNMB/GPNMB/HSPH1/DUSP10/TMEM131L/PTPN22/PTPN22/TNFRSF21/PELI1/SH3RF1/SE…
GO:0001504	24	Up	0.00135976	0.00804429	neurotransmitter uptake	SLC29A1/GDNF/RAB3B/RGS2/RGS4/SLC1A1/SLC1A1/ARL6IP5/ARL6IP1/SLC7A11/SLC38A1
GO:0033866	59	Up	0.00136064	0.00804429	nucleoside bisphosphate biosynthetic process	ACACA/ACACA/ACLY/ACLY/ACSL1/ACSL3/ACSL4/FASN/GCDH/PDK2/PDK2/PDK4/PDK4/SCD/SLC25A1/MPC1/ACSL5/PDP1/ELOVL2/ACSS2/ELOVL5/PANK3/PANK3/ACSS1/ACSS1/CBR4
GO:0034030	59	Up	0.00136064	0.00804429	ribonucleoside bisphosphate biosynthetic process	ACACA/ACACA/ACLY/ACLY/ACSL1/ACSL3/ACSL4/FASN/GCDH/PDK2/PDK2/PDK4/PDK4/SCD/SLC25A1/MPC1/ACSL5/PDP1/ELOVL2/ACSS2/ELOVL5/PANK3/PANK3/ACSS1/ACSS1/CBR4
GO:0034033	59	Up	0.00136064	0.00804429	purine nucleoside bisphosphate biosynthetic process	ACACA/ACACA/ACLY/ACLY/ACSL1/ACSL3/ACSL4/FASN/GCDH/PDK2/PDK2/PDK4/PDK4/SCD/SLC25A1/MPC1/ACSL5/PDP1/ELOVL2/ACSS2/ELOVL5/PANK3/PANK3/ACSS1/ACSS1/CBR4
GO:0030098	211	Up	0.00136069	0.00804429	lymphocyte differentiation	AXL/BCL6/BCL6/CD74/CD74/CLPTM1/KLF6/EGR1/FANCA/FANCD2/GAS6/HHEX/HMGB1/HMGB1/HMGB3/ID2/IL6/IL7R/INHBA/IRF1/IRF1/ITGA4/JAK3/LEPR/CD46/DNAJB9/NFATC2/NOTCH2/PIK3R1/POU2F2/PRKDC/RELB/RELB/SRF/STAT3/STAT6/ADAM17/TGFBR2/TNFSF4/VCAM1/XBP1/FZD7/IL18R1/AP3D1/HDAC9/HDAC4/HDAC5/RASGRP1/DUSP10/JMJD6/TMEM131L/PATZ1/PTPN22/FOXP1/NCAPH2/DLL4/LRRC8A/SH3RF1/NFKBIZ/BCL11B/ZC3H12A/ZC3H8/DOCK11/ATP11C
GO:0034446	74	Up	0.00136428	0.00805768	substrate adhesion-dependent cell spreading	AXL/EPHB3/FN1/FN1/GBP1/HAS2/ITGA4/ITGAV/MELTF/NEDD9/FZD7/ITGA8/KIF14/PDPN/POSTN/FERMT2/KANK1/SRGAP2/CORO1C/CORO1C/PARVA/AKIP1/CASS4/ANTXR1/MYADM
GO:0072678	35	Up	0.00137362	0.00810488	T cell migration	ICAM1/ITGA4/CCL2/CCL20/CCL20/CXCL12/ADAM17/LRCH1/SELENOK
GO:0072087	15	Up	0.00138277	0.0081499	renal vesicle development	GDNF/LIF/GREM1/FMN1
GO:0032905	8	Up	0.00138616	0.0081499	transforming growth factor beta1 production	GATA6/LUM/THBS1
GO:0032908	8	Up	0.00138616	0.0081499	regulation of transforming growth factor beta1 production	GATA6/LUM/THBS1
GO:0022600	40	Up	0.00138664	0.0081499	digestive system process	ACO1/AQP1/AQP1/CD36/CHRM3/LDLR/NPR3/SGK1/TLR4/UGCG/TJP2/LIMA1
GO:0006469	179	Up	0.00138961	0.00815922	negative regulation of protein kinase activity	ADARB1/APOE/CAV1/CAV1/CDKN1B/CDKN1B/CDKN1C/CDKN1C/CDKN2C/GADD45A/DUSP1/DUSP1/DUSP3/DUSP3/DUSP6/DUSP7/DUSP7/FABP4/HHEX/HMGCR/DNAJA1/HSPB1/HSPB1/IGF1R/IL1B/IPO5/NPM1/PLK1/PKIA/DNAJC3/RGS2/RGS3/RGS4/SORL1/TFAP4/TNFAIP3/UCHL1/YWHAG/YWHAG/SOCS3/SH2B3/HIPK3/TRIB1/HEXIM1/DUSP14/DUSP10/DUSP10/CORO1C/PTPN22/LATS2/CHORDC1/PDCD4/TRIB2/TAOK3/PRKAG2/PRKAG2/ERRFI1/ERRFI1/TRIB3/CEP85/DUSP16/ITPRIP/SPRED1/SPRED1…
GO:0071385	41	Up	0.00139093	0.00815922	cellular response to glucocorticoid stimulus	AQP1/ASS1/ATP2B1/KLF9/EDN1/ICAM1/REST/TFAP4/CFLAR/BCL2L11/AKAP13/ERRFI1
GO:0030970	27	Up	0.00140211	0.00820889	retrograde protein transport, ER to cytosol	AUP1/SEL1L/EDEM1/EDEM1/HERPUD1/SEC61B/SELENOS/DERL1/DERL1/HM13/SYVN1/SVIP
GO:1903513	27	Up	0.00140211	0.00820889	endoplasmic reticulum to cytosol transport	AUP1/SEL1L/EDEM1/EDEM1/HERPUD1/SEC61B/SELENOS/DERL1/DERL1/HM13/SYVN1/SVIP
GO:0019674	55	Up	0.00140567	0.00822175	NAD metabolic process	ALDOC/ENO3/HK2/NNMT/NT5E/PFKM/PGK1/PTGIS/PTGS2/NAMPT/QPRT/QPRT/NADK2/NADK2/PGM2L1
GO:0031098	223	Up	0.00140859	0.00823086	stress-activated protein kinase signaling cascade	ADORA2B/AGT/FAS/MAP3K8/GADD45A/DUSP1/DUSP3/DUSP3/DVL3/EDN1/EPHA4/ERCC6/ERN1/MECOM/FOXM1/RAPGEF1/HMGB1/HMGCR/DNAJA1/IGF1R/IL1B/LTBR/MAP3K4/MAP3K5/MAP3K5/MAP3K5/MAP3K5/MAP3K5/MYC/NFKB1/ROR2/PAK1/PER1/MAP2K3/MAP4K2/MAP4K2/SDCBP/STK3/TIAM1/TLR4/TPD52L1/UBC/FZD7/HDAC3/SPHK1/MFHAS1/MAPKAPK2/NCOR1/RASSF2/ZEB2/HIPK3/RASGRP1/TRIB1/NOD1/NOD1/ARL6IP5/DUSP10/DUSP10/TAB2/SASH1/PTPN22/PDCD4/DACT1/TAOK3/TAOK3/S…
GO:0043618	101	Up	0.00141143	0.00823945	regulation of transcription from RNA polymerase II promoter in response to stress	ATF3/ATF3/BACH1/CEBPB/CHEK1/ATF6B/DDIT3/DDIT3/DDIT3/DDIT3/EGR1/EPAS1/EPAS1/HIF1A/HIF1A/HIF1A/HMOX1/HSPA1A/HSPA5/DNAJB1/JUN/MUC1/NFE2L2/NFE2L2/NOTCH1/UBC/VHL/VHL/LIMD1/BAG3/CITED2/CHD6/EGLN3
GO:0032835	41	Up	0.00142015	0.0082824	glomerulus development	ANGPT1/EGR1/ENPEP/FOXC1/LAMB2/MYO1E/NID1/PDGFRB/CFLAR/SULF1/LGR4/SULF2
GO:1901989	70	Down	0.00142305	0.00828685	positive regulation of cell cycle phase transition	APEX1/CCND1/CCNB1/CCND2/CCNE1/CDK1/EZH2/NPM1/RAD51C/RAD51B/ADAM17/CDC7/ADAMTS1/ESPL1/DLGAP5/UBE2C/FBXO5/DTL/ATAD5/DBF4B/FAM83D/CDT1/CDCA5
GO:0033627	45	Up	0.00142366	0.00828685	cell adhesion mediated by integrin	CYP1B1/DPP4/EPHA2/FBN1/ICAM1/ITGA2/ITGA4/ITGAV/MUC1/SERPINE1/SNAI2/ADAM17/VTN/ADAM9/ADAM9/ADAM9/LPXN/PIEZO1/SWAP70/NPNT
GO:0048545	265	Up	0.00142635	0.00829454	response to steroid hormone	ABCA2/ACTA1/PARP1/AQP1/ASS1/ATP1A1/ATP2B1/CCND1/BMP6/BRCA1/BRCA1/KLF9/CAV1/CCNE1/DAB2/DUSP1/EDN1/FHL2/FKBP4/FOS/FOSB/HMGB2/NR4A1/HTR1B/ICAM1/IGFBP7/IL6/NEFL/NPC1/NR4A2/PAK1/PAPPA/PCNA/PER1/PPARD/PPARG/MED1/MED1/PTGS2/PTN/RARG/RBBP7/REST/SDC1/SLIT3/SPP1/TFAP4/NR2F1/TGFBR2/THBS1/TYMS/YWHAH/NR4A3/NCOA3/NRIP1/KDM5D/ADAM9/CFLAR/CLDN1/NCOR1/NR1D2/BCL2L11/YAP1/TXNIP/AKAP13/PADI2/WBP2/FOXP1/UBR5/ERRFI1/U…
GO:0016322	7	Up	0.00143685	0.00834754	neuron remodeling	C3/FARP2/NTN4
GO:0001503	291	Up	0.00144491	0.00838633	ossification	ACVR1/ATP2B1/BMP6/BMP6/CAT/CDH11/CEBPB/CEBPD/CLTC/COL11A1/CSF1/VCAN/CTSK/EPHA2/EXT1/FASN/FBN2/FOXC1/GJA1/H3F3B/HIF1A/HNRNPC/HSD17B4/IARS/ID1/ID2/ID3/IGFBP5/IL6/IL6/IL6ST/JUNB/JUND/MEF2D/MGP/MMP9/MMP16/MYOG/NAB1/NOTCH1/ROR2/OMD/SRGN/PRKD1/PTGS2/PTN/PTN/PTN/REST/SORT1/SNAI2/SNAI2/TUFT1/GDF5/SEMA7A/LIMD1/DDX21/DHRS3/EIF2AK3/EIF2AK3/HDAC4/RASSF2/GPNMB/MYBBP1A/CHSY1/SBNO2/SATB2/NOCT/ASF1A/FBXO5/GREM1/…
GO:0006296	36	Down	0.00145019	0.0084089	nucleotide-excision repair, DNA incision, 5'-to lesion	PARP1/PCNA/POLD1/RFC2/RFC3/RFC4/RPA1/RPA3/UBC/POLD3
GO:0002455	17	Up	0.00145767	0.00844413	humoral immune response mediated by circulating immunoglobulin	SERPING1/C1R/C1S/C3/C5/CD81/CLU/CD46/EXO1/C1RL
GO:0032924	25	Up	0.00146644	0.00848381	activin receptor signaling pathway	ACVR1/ACVR1/ACVRL1/FKBP1A/INHBA/TGFBR1/CITED2/GDF6
GO:0010613	26	Up	0.00146733	0.00848381	positive regulation of cardiac muscle hypertrophy	PARP1/AGT/CAMK2D/EDN1/EDN1/IL6ST/MEF2A/MEF2A/TWF1/ROCK1/NR4A3/AKAP6/PARP2
GO:0051307	7	Down	0.00147009	0.00849166	meiotic chromosome separation	TTK/NCAPH/NCAPH2
GO:0055072	58	Up	0.0014792	0.00853611	iron ion homeostasis	ACO1/BMP6/EPAS1/HIF1A/HMOX1/HMOX1/HMOX1/MELTF/MYC/NEO1/SLC11A2/SLC11A2/SLC11A2/PICALM/ATP6V0A2/STEAP1/SLC22A17/STEAP3/CYBRD1/STEAP2
GO:1903844	92	Up	0.00148785	0.00857783	regulation of cellular response to transforming growth factor beta stimulus	CAV1/CDKN1C/DAB2/FBN1/FBN2/GLG1/HSPA1A/HSPA5/ITGA3/LTBP1/LTBP1/HTRA1/SDCBP/ADAM17/ADAM17/TGFBR1/TGFBR2/THBS1/UBC/ITGA8/CFLAR/MTMR4/CITED2/EMILIN1/CHST11/ASPN/NPNT
GO:0007187	80	Up	0.00149659	0.00862003	G protein-coupled receptor signaling pathway, coupled to cyclic nucleotide second messenger	ABCA1/ADCY6/ADCY6/ADORA2B/AGT/ATP2B4/CHRM2/LPAR1/S1PR3/EDN1/GNAI1/GPR37/HTR1B/NPR3/PDE4D/PTGIR/PTGIR/RGS2/CCL2/AKAP12/AKAP13/GPR176/PTGDR2/GNG2/ARRDC3/ADCY4/ADCY4/ADGRD1
GO:0010002	13	Up	0.00150377	0.00865309	cardioblast differentiation	GATA6/NOTCH1/REST/SRF/GREM1/PRICKLE1
GO:0032000	7	Up	0.00151235	0.00869423	positive regulation of fatty acid beta-oxidation	CPT1A/IRS2
GO:0048286	30	Up	0.00152935	0.0087836	lung alveolus development	GATA6/IGFBP5/LIF/CIC/SLC7A11/ERRFI1/STRA6/ASXL1/ATXN1L
GO:1901222	79	Up	0.00153357	0.00879948	regulation of NIK/NF-kappaB signaling	BIRC2/CHI3L1/EDN1/IL1B/NFKBIA/PPM1B/TLR4/TMSB4X/TMSB4X/TRIP6/TNFRSF10B/IL18R1/SPHK1/LITAF/RASSF2/NOD1/COPS8/SASH1/PTPN22/GREM1/PDCD4/UACA/AKIP1/ZC3H12A/AGO3
GO:0071559	183	Up	0.00153599	0.00880498	response to transforming growth factor beta	ACVR1/ACVRL1/PARP1/CAV1/CAV1/CDKN1C/COL3A1/DAB2/EDN1/FBN1/FBN1/FBN2/FMOD/FOS/FYN/LRRC32/GLG1/HSPA1A/HSPA5/ID1/ITGA3/ITGB5/JUN/LTBP1/LTBP1/SMAD9/PML/HTRA1/ROCK1/SDCBP/ADAM17/ADAM17/TGFBR1/TGFBR1/TGFBR1/TGFBR1/TGFBR1/TGFBR2/TGFBR2/TGFBR2/TGFBR2/THBS1/UBC/ZYX/GDF5/USP9X/ITGA8/ADAM9/ADAM9/CFLAR/CLDN1/MTMR4/MTMR4/GDF15/CITED2/POSTN/FERMT2/EMILIN1/CHST11/NLK/ASPN/NPNT
GO:0030282	76	Up	0.00154134	0.00882726	bone mineralization	ACVR1/ATP2B1/BMP6/FBN2/GJA1/HIF1A/MGP/ROR2/OMD/SRGN/PTGS2/PTN/PTN/TUFT1/EIF2AK3/GPNMB/SBNO2/GREM1/ASPN/LGR4/ANKH/ANKH/FAM20C
GO:0014075	27	Up	0.00154873	0.00885523	response to amine	ASS1/CDK1/ICAM1/ITGA2/NR4A2/RGS2/RGS4/RGS10/RGS9/HDAC9
GO:0031572	29	Down	0.00154915	0.00885523	G2 DNA damage checkpoint	BLM/BRCA1/CDK1/CHEK1/PLK1/CDC14B/TAOK3/DTL/CLSPN/ABRAXAS1
GO:0045444	164	Up	0.00155847	0.0089001	fat cell differentiation	BBS2/BBS4/CCND1/KLF5/CEBPB/CEBPB/CEBPD/DDIT3/FABP4/NR4A1/ID2/IL6/INSIG1/ITGA6/MMP11/ALDH6A1/NR4A2/PPARD/PPARG/PPARG/MED1/PTGS2/PTGS2/RGS2/SORT1/SNAI2/STK3/XBP1/NR4A3/DYSF/KLF4/SH2B2/DUSP10/NOCT/TRIB2/TRIB3/SAV1/EBF2/ZC3H12A/ARID5B/LRRC8C/MEDAG/OSBPL8/WDFY2/CCDC71L/TMEM64/ASXL1/FNDC5/SH3PXD2B/GDF6
GO:0072006	103	Up	0.00156085	0.00890523	nephron development	AGT/ANGPT1/EGR1/ENPEP/FGF1/FGF2/FOXC1/GDNF/GDNF/GDNF/ITGA3/LAMB2/LIF/MYC/MYO1E/NID1/PDGFRB/PDGFRB/PKD1/PKD2/WNT2B/CFLAR/YAP1/SULF1/GREM1/LGR4/SULF2/IRX1/FAT4/NPNT/FMN1
GO:0007045	72	Up	0.00156486	0.00891131	cell-substrate adherens junction assembly	ACTN1/ACTN2/ACVRL1/DUSP3/ITGA2/LRP1/ROCK1/ROCK1/SDC4/THBS1/TRIP6/PIP5K1A/LDB1/DLC1/DLC1/FERMT2/MACF1/MACF1/CORO1C/CORO1C/GREM1/RHOD/RHOD/WHAMM/FMN1
GO:0048041	72	Up	0.00156486	0.00891131	focal adhesion assembly	ACTN1/ACTN2/ACVRL1/DUSP3/ITGA2/LRP1/ROCK1/ROCK1/SDC4/THBS1/TRIP6/PIP5K1A/LDB1/DLC1/DLC1/FERMT2/MACF1/MACF1/CORO1C/CORO1C/GREM1/RHOD/RHOD/WHAMM/FMN1
GO:0051893	53	Up	0.00157906	0.00897527	regulation of focal adhesion assembly	ACVRL1/DUSP3/LRP1/ROCK1/ROCK1/SDC4/THBS1/LDB1/DLC1/MACF1/MACF1/CORO1C/CORO1C/GREM1/RHOD/FMN1
GO:0090109	53	Up	0.00157906	0.00897527	regulation of cell-substrate junction assembly	ACVRL1/DUSP3/LRP1/ROCK1/ROCK1/SDC4/THBS1/LDB1/DLC1/MACF1/MACF1/CORO1C/CORO1C/GREM1/RHOD/FMN1
GO:0046328	133	Up	0.00158631	0.00900799	regulation of JNK cascade	GADD45A/DUSP3/DUSP3/DVL3/EDN1/EPHA4/ERCC6/ERN1/MECOM/RAPGEF1/HMGB1/DNAJA1/IGF1R/IL1B/LTBR/MAP3K4/MAP3K5/MAP3K5/MAP3K5/ROR2/PAK1/PER1/MAP4K2/SDCBP/STK3/TIAM1/TLR4/TPD52L1/FZD7/HDAC3/MFHAS1/NCOR1/RASSF2/ZEB2/HIPK3/RASGRP1/NOD1/DUSP10/SASH1/PTPN22/PDCD4/DACT1/TAOK3/TAOK3/SH3RF1/EDA2R/SIRPA/NRK/KLHL31
GO:0002449	129	Up	0.0016225	0.00920013	lymphocyte mediated immunity	AP1G1/BCL6/SERPING1/C1R/C1S/C3/C5/CD74/CD81/CD81/CTSC/LYST/CLU/HLA-E/HMGB1/ICAM1/IL1B/IL1B/IL1R1/IL6/IL7R/IRF7/CD46/CD46/SERPINB9/POU2F2/PVR/PVR/NECTIN2/NECTIN2/RAB27A/STAT6/TNFSF4/NSD2/IL18R1/BCL10/EXO1/RASGRP1/BTN3A2/SWAP70/C1RL/ATAD5/ULBP2/TUBB/MICA/MICA
GO:0010867	11	Up	0.00162319	0.00920013	positive regulation of triglyceride biosynthetic process	LDLR/DGAT2
GO:0030278	141	Up	0.0016257	0.00920568	regulation of ossification	ACVR1/ATP2B1/BMP6/CEBPB/CEBPD/CSF1/FBN2/GJA1/HIF1A/ID1/ID2/ID3/IGFBP5/IL6/IL6/IL6ST/JUND/MGP/NOTCH1/OMD/SRGN/PRKD1/PTN/REST/SNAI2/LIMD1/DHRS3/HDAC4/RASSF2/CHSY1/NOCT/FBXO5/GREM1/SUCO/ANKH/ANKH/FAM20C/SMOC1/KREMEN1/TMEM64/NPNT
GO:0000212	10	Down	0.00163244	0.00923521	meiotic spindle organization	MYH9/AURKA/ESPL1/FBXO5/ASPM
GO:0001822	214	Up	0.00163825	0.00925941	kidney development	AGT/AGT/AGTR1/ANGPT1/ASS1/BMP6/CAT/CDKN1C/CENPF/EFNB2/EGR1/ENPEP/EPHA4/EPHA7/FBN1/FGF1/FGF2/FOXC1/GDNF/GDNF/GDNF/HAS2/HOXC11/ID2/ID3/ITGA3/LAMB2/LIF/MMP9/MYC/MYO1E/NID1/ODC1/PDGFRB/PDGFRB/PKD1/PKD1/PKD2/SDC1/SDC4/TGFBR1/WFS1/WNT2B/ITGA8/ITGA8/CFLAR/DLG5/ADAMTS1/BCL2L11/RIDA/SPRY1/YAP1/TMED10/JMJD6/SULF1/TIPARP/GREM1/GCNT4/LGR4/SULF2/STRA6/IRX1/FAT4/FRAS1/ARID5B/RDH10/BMPER/PCSK9/NPNT/FMN1
GO:0031638	32	Up	0.00164259	0.00927527	zymogen activation	C1R/CASP8/DHCR24/MELTF/SERPINE1/SERPINE1/PGK1/SERPINE2/PLAT/LGMN/PRSS3/THBS1
GO:0060231	13	Up	0.0016461	0.00928638	mesenchymal to epithelial transition	GDNF/LIF/FZD7/GREM1
GO:0006814	106	Up	0.00166141	0.00935809	sodium ion transport	ANK3/ATP1A1/ATP1A1/ATP2B4/CAMK2D/DMD/STOM/GLRX/PER1/SERPINE2/PKD2/PKD2/SCN8A/SCN9A/SCN9A/SGK1/SLC5A3/SLC20A1/SLC20A2/UTRN/YWHAH/SLC24A1/SLC4A7/SLC38A2/SLC38A4/SLC38A1/NETO1/SLC41A1/PCSK9
GO:0061050	17	Up	0.00166203	0.00935809	regulation of cell growth involved in cardiac muscle cell development	EDN1/EDN1/PAK1/RGS2/RGS4/AKAP6/PARP2
GO:0060384	15	Up	0.00166345	0.00935809	innervation	ADARB1/ITGA4/SERPINE2/VCAM1/SULF1/LRIG1/SULF2
GO:0071675	31	Up	0.0016661	0.00936426	regulation of mononuclear cell migration	CSF1/DUSP1/HMGB1/LGALS3/NBL1/SERPINE1/LGMN/CXCL12/THBS1/GREM1
GO:0080182	15	Down	0.00167046	0.00938001	histone H3-K4 trimethylation	HIST1H1C/HIST1H1D/HIST1H1E/OGT
GO:0071825	26	Up	0.00168284	0.00942583	protein-lipid complex subunit organization	ABCA1/ABCA1/AGT/AGTR1/APOE/APOE/APOE/APOE/ACSL3/LIPG/LIPG/SNX9
GO:0030219	80	Down	0.00168324	0.00942583	megakaryocyte differentiation	FLI1/H3F3B/HMGB2/EIF6/PIP4K2A/MED1/SRF/THBS1/NR4A3/HIST1H4I/HIST1H4I/HIST1H3A/HIST1H3C/HIST1H3E/HIST1H3I/HIST1H3G/HIST1H3J/HIST1H3H/HIST1H3B/HIST1H4A/HIST1H4A/HIST1H4D/HIST1H4D/HIST1H4F/HIST1H4F/HIST1H4C/HIST1H4C/HIST1H4H/HIST1H4H/HIST1H4B/HIST1H4B/HIST1H4E/HIST1H4E/HIST1H4L/HIST1H4L/HIST1H3F/SH2B3/MYL9/PRMT6/HIST4H4/HIST4H4/AGO3/RAB7B/HIST2H3D
GO:2000846	6	Up	0.00168329	0.00942583	regulation of corticosteroid hormone secretion	AGT/AGTR1/BMP6/C1QTNF1
GO:2000318	4	Up	0.0017038	0.00953183	positive regulation of T-helper 17 type immune response	NFKBIZ/NLRP10
GO:0032755	56	Up	0.00171886	0.0096072	positive regulation of interleukin-6 production	ADORA2B/CD36/EREG/HMGB1/IL1B/IL1B/IL1B/IL1RAP/IL6/MBP/STAT3/TLR4/TNFSF4/XBP1/NOD1/SELENOK/NLRP10/RAB7B
GO:0032612	53	Up	0.00172552	0.00963546	interleukin-1 production	ABCA1/CD36/S1PR3/EGR1/GAS6/HMGB1/HSPB1/IL1B/PML/TLR4/TLR4/TNFAIP3/SPHK1/NOD1/NLRP1/FOXP1/ERRFI1/ZC3H12A/SIRPA/NLRP10
GO:0050922	27	Up	0.00172869	0.00964425	negative regulation of chemotaxis	C5/DUSP1/DUSP3/NBL1/NOTCH1/CCL2/THBS1/SEMA5A/PADI2/GREM1/PLXNA3
GO:0001946	12	Up	0.0017346	0.00966832	lymphangiogenesis	ACVRL1/EPHA2/FOXC1/VEGFC/PDPN/CCBE1/CCBE1/CCBE1
GO:1905207	41	Up	0.00174364	0.00970975	regulation of cardiocyte differentiation	EDN1/EDN1/EFNB2/GATA6/PAK1/RGS2/RGS4/FZD7/AKAP6/PARP2/SEMA3C/GREM1/PRICKLE1
GO:0032967	19	Up	0.00175125	0.00974317	positive regulation of collagen biosynthetic process	ITGA2/PDGFRB/SUCO
GO:0006026	44	Up	0.0017664	0.00980937	aminoglycan catabolic process	ACAN/ARSB/VCAN/CSPG4/FGF2/FMOD/GPC1/HMMR/HSPG2/LUM/OMD/OGN/SDC1/SDC4/SDC3/CEMIP2/CEMIP/AGRN
GO:0006027	44	Up	0.0017664	0.00980937	glycosaminoglycan catabolic process	ACAN/ARSB/VCAN/CSPG4/FGF2/FMOD/GPC1/HMMR/HSPG2/LUM/OMD/OGN/SDC1/SDC4/SDC3/CEMIP2/CEMIP/AGRN
GO:0017015	90	Up	0.00176848	0.00981187	regulation of transforming growth factor beta receptor signaling pathway	CAV1/CDKN1C/DAB2/FBN1/FBN2/GLG1/HSPA1A/HSPA5/ITGA3/LTBP1/LTBP1/HTRA1/SDCBP/ADAM17/ADAM17/TGFBR1/TGFBR2/THBS1/UBC/ITGA8/MTMR4/CITED2/EMILIN1/CHST11/ASPN/NPNT
GO:0006970	62	Up	0.00177137	0.00981891	response to osmotic stress	ANXA7/AQP1/AQP1/BDKRB2/PLK3/ITGA2/MYLK/SERPINB6/PKD2/PTGS2/RELB/DYSF/CLDN1/TSC22D2/SLC12A6/ERRFI1/LRRC8A/LRRC8C
GO:0007616	21	Up	0.00177487	0.00982931	long-term memory	APOE/GRIA1/LDLR/NFATC4/PRNP/SGK1/SRF
GO:0006983	12	Up	0.00178338	0.00985914	ER overload response	DDIT3/HSPA5/WFS1/WFS1/EIF2AK3/BCL2L11/SELENOS/SELENOS/CCDC47/PPP1R15B
GO:0006911	24	Up	0.00178352	0.00985914	phagocytosis, engulfment	ABCA1/C3/CD36/CD36/ITGA2/MFGE8/MYH9/PPARG/THBS1
GO:0007019	27	Down	0.0017892	0.00988149	microtubule depolymerization	STMN1/STMN1/KIF2C/KIF2C/KIF2C/CKAP2/KIF18A/NAV3/KIF18B/KIF24
GO:0007611	158	Up	0.00179956	0.00992963	learning or memory	AGT/APOE/CEBPB/FEN1/FOS/FYN/GRIA1/GRPR/HTT/HIF1A/HMGCR/HRH1/ITGA3/JUN/LDLR/NFATC4/SLC11A2/PRNP/PRNP/LGMN/PTGS2/PTN/SGK1/SRF/VLDLR/PICALM/ITGA8/DGKI/NRXN3/RIN1/PLK2/SYNPO/CIC/SLC7A11/SHC3/STRA6/NDRG4/NETO1/SHANK3/SHANK3/TANC1/ATXN1L
GO:0046717	56	Up	0.00180675	0.00996022	acid secretion	APBA1/BDKRB2/EDN1/GLS/IL1B/MAP2K6/SGK1/SLC1A1/SLC1A5/STXBP1/STXBP1/ABCC3/TSPOAP1/PLA2R1/PNPLA8/SLC38A2
GO:0060317	24	Up	0.00181093	0.00997417	cardiac epithelial to mesenchymal transition	ACVR1/HAS2/NOTCH1/SNAI2/SNAI2/TGFBR1/TGFBR2/ADAM15/SPRY1/PDCD4/RTN4
GO:0046849	58	Up	0.00182798	0.0100589	bone remodeling	CTSK/EPHA2/GJA1/GJA1/HTR1B/IL6/LEPR/NOTCH2/TNFRSF11B/PDK4/PTN/TNFAIP3/GDF5/RASSF2/GREM1/SUCO/LGR4/LRRK1/TMEM64
GO:0045576	30	Up	0.00184383	0.0101368	mast cell activation	ADORA2B/HMOX1/NECTIN2/STXBP1/NR4A3/SNAP23/GAB2/RASGRP1/SPHK2
GO:0061437	19	Up	0.00185972	0.0102056	renal system vasculature development	ANGPT1/EGR1/PDGFRB/PKD2/CFLAR
GO:0061440	19	Up	0.00185972	0.0102056	kidney vasculature development	ANGPT1/EGR1/PDGFRB/PKD2/CFLAR
GO:0007173	90	Up	0.00186227	0.0102104	epidermal growth factor receptor signaling pathway	AGT/HBEGF/HBEGF/DUSP3/EREG/EREG/EFEMP1/GAB1/ITGA1/MMP9/PIK3C2A/PIK3CA/PIK3R1/PLAUR/SHC1/ADAM17/ADAM17/RAB7A/BCAR1/RASSF2/SPRY1/SPRY2/SNX5/SH3KBP1/SHC3/ERRFI1/ERRFI1/MVB12A
GO:0061387	73	Up	0.001875	0.0102709	regulation of extent of cell growth	APOE/BDNF/CDH4/CRABP2/MEGF8/EPHA7/FN1/LRP1/NRCAM/PAK1/PTPRS/CXCL12/SPP1/SRF/SEMA7A/SEMA5A/NTN1/NTN1/SPART/MACF1/TNFRSF12A/PLXNA3/RTN4/PLXNA4
GO:0048754	111	Up	0.00189765	0.0103855	branching morphogenesis of an epithelial tube	ACVR1/AGT/CSF1/EDN1/EPHA2/ETV5/FGF1/FGF2/GDNF/GDNF/MYC/NFATC4/PAK1/PKD1/PKD2/PML/MED1/CCL11/SRF/TBX3/TGFBR2/WNT2B/TIMELESS/DLG5/SPRY1/SPRY2/YAP1/KDM5B/GREM1/DLL4/LGR4/HHIP/FAT4/RDH10/NPNT/LAMA1
GO:1903793	28	Up	0.00190247	0.0104024	positive regulation of anion transport	AGT/APOE/CEBPB/CEBPB/EDN1/FABP3/IL1B/MAP2K6/STXBP1/PLA2R1/ARL6IP1/ATP8A2
GO:0051090	321	Up	0.00190949	0.0104314	regulation of DNA-binding transcription factor activity	AGT/CAT/CAV1/CD36/CLU/CYP1B1/DDIT3/DDIT3/DDIT3/EDN1/EZH2/FANCA/FANCD2/FOS/GAS6/HMOX1/HMOX1/HSPA1A/HSPA1B/ICAM1/ID1/ID2/ID3/IL1B/IL1RAP/IL6/JUN/MXI1/NFKB1/NFKB2/NFKBIA/NFKBIA/TONSL/NPM1/PKD1/PKD2/PPARG/PRKCI/PRKD1/PRKD1/PRNP/PTGIS/SFRP4/SGK1/SRF/SRF/STAT3/STK3/TLR4/TLR4/TMSB4X/TNFAIP3/TNFSF4/UBC/WFS1/TRIM25/LRP8/BHLHE40/IL18R1/CFLAR/SPHK1/SPHK1/BCL10/LRRFIP1/KLF4/HDAC4/MED13/HDAC5/TRIB1/TRIB1/TRAI…
GO:0071827	23	Up	0.0019125	0.0104384	plasma lipoprotein particle organization	ABCA1/ABCA1/AGT/AGTR1/APOE/APOE/APOE/APOE/ACSL3/LIPG/LIPG
GO:0051580	12	Up	0.00192369	0.01049	regulation of neurotransmitter uptake	GDNF/RAB3B/RGS2/RGS4/ARL6IP5/ARL6IP1
GO:0003009	26	Down	0.00192561	0.0104909	skeletal muscle contraction	ATP2A2/CHRNA1/CHRND/DMD/KCNJ2/MYH3/MYH7/MYH8/TNNC2/TNNC1/TNNT1/TNNT1/TNNT3/HOMER1/ATP8A2
GO:0018212	242	Up	0.00192733	0.0104909	peptidyl-tyrosine modification	ABL2/AGT/AGT/ANGPT1/AXL/BDNF/CAV1/CAV1/CD36/CD74/CD81/CSPG4/HBEGF/EPHA2/EPHA4/EPHA4/EPHA7/EPHA7/EPHB3/EPHB4/EPHB6/EREG/ERCC6/EFEMP1/FGF7/FLT1/FYN/FYN/FYN/FYN/GAS6/ICAM1/IGF1R/IL6/IL6/IL6ST/JAK1/JAK3/JAK3/LIF/LIF/NEDD9/ROR2/PDGFRB/MAP2K3/MAP2K6/PRNP/PRNP/PRNP/TWF1/RAP2B/SHC1/STAT3/ADAM17/ADAM17/TNFRSF1A/TTK/VTN/LRP8/TPST2/SOCS3/SOCS3/MELK/SH2B3/GREM1/GREM1/EHD4/ERRFI1/ERRFI1/NCAPG2/PDGFC/CASS4/LRR…
GO:0032869	157	Up	0.00193589	0.010528	cellular response to insulin stimulus	PARP1/AGT/ATP2B1/ATP6V1C1/ATP6V0B/EPRS/GAB1/IGF1R/IL1B/MARS/MYO1C/PAK1/PDK2/PDK4/PIK3C2A/PIK3CA/PIK3R1/PIK3R1/PPARG/PPARG/PRKCI/PRKDC/SHC1/SHC1/XBP1/YWHAG/OGT/IRS2/IRS2/CFLAR/BCAR1/HDAC9/TBC1D4/HDAC5/SH2B2/KANK1/RHOQ/ATP6V0A2/ERRFI1/PID1/SELENOS/TRIB3/CPEB1/NUCKS1/NUCKS1/OSBPL8/CPEB2/SESN3/ATP6V0E2/PCSK9/TRIM72
GO:2000353	15	Up	0.00195382	0.010616	positive regulation of endothelial cell apoptotic process	ITGA4/PRKCI/CCL2/THBS1/PDCD4
GO:0010800	22	Up	0.00196176	0.0106402	positive regulation of peptidyl-threonine phosphorylation	CHI3L1/PLK1/SPHK1/PRKAG2/CEMIP/TRIM6
GO:0002064	132	Up	0.0019618	0.0106402	epithelial cell development	BMP6/KLF5/S1PR3/EPHA2/FASN/FAT1/FOSL2/B4GALT1/GJA1/RAPGEF1/HIF1A/HSD17B4/ICAM1/ICAM1/ID1/IL1B/LAMB2/MYO1E/PDE4D/PTPRS/RARG/ROCK1/ROCK1/ROCK1/SDC1/TJP1/TNFRSF1A/TYMS/XBP1/VEZF1/CLDN1/TJP2/SEC24B/FNDC3A/SIPA1L3/ARHGEF26/SHROOM3/BCL11B/MYADM/YIPF6
GO:0042116	52	Up	0.00196584	0.0106409	macrophage activation	CD74/CTSC/CLU/IL6/JUN/LDLR/SLC7A2/THBS1/TLR4/TLR4/DYSF/SPHK1/MFHAS1/NAMPT/SBNO2/JMJD6/SHPK/FOXP1/ZC3H12A/IL31RA
GO:0000729	21	Down	0.00196588	0.0106409	DNA double-strand break processing	BLM/BRCA1/DNA2/BRIP1
GO:0002448	26	Up	0.00196722	0.0106409	mast cell mediated immunity	ADORA2B/HMOX1/SERPINB9/STXBP1/NR4A3/SNAP23/GAB2/RASGRP1/SPHK2
GO:0050919	21	Up	0.00198396	0.0107219	negative chemotaxis	EPHA7/ITGAV/SLIT3/NRP2/SEMA5A/NTN1/FLRT2/PLXNA3/PLXNA4
GO:0050866	113	Up	0.00198807	0.0107345	negative regulation of cell activation	APOE/AXL/BCL6/CD74/CEBPB/DUSP3/LRRC32/HMGB1/HMGB3/HMOX1/ID2/INHBA/IRF1/JAK3/LDLR/LGALS3/SERPINE2/PRNP/SDC4/TNFAIP3/TNFSF4/DLG5/SH2B3/GPNMB/GPNMB/EMILIN1/TMEM131L/PTPN22/TNFRSF21/PELI1/ZC3H12A/ZC3H12A/PDCD1LG2/ZC3H8/UBASH3B/C1QTNF1/IL31RA/MICA
GO:0033197	10	Up	0.00199053	0.0107382	response to vitamin E	CCND1/CAT/HMGCS1/PPARG/SRSF2
GO:0072330	214	Up	0.0020014	0.0107872	monocarboxylic acid biosynthetic process	ACACA/ACADVL/ALDH1A3/ALDOC/BRCA1/BRCA1/ENTPD5/CD74/CRABP2/VCAN/CSPG4/EDN1/ENO3/ACSL3/FASN/HIF1A/HK2/HSD17B4/IL1B/INSIG1/EIF6/LDHA/FADS1/FADS1/MYOG/NUP98/PDK4/PFKM/PFKM/PGK1/PGK1/PTGIS/PTGIS/PTGS1/PTGS1/PTGS1/PTGS2/PTGS2/PTGS2/PTGS2/SCD/STAT3/XBP1/NUP214/OGT/FADS2/PTGES/PTGES/NCOR1/NUP93/HDAC4/PNPLA8/PRKAG2/PRKAG2/PRKAG2/ELOVL2/ELOVL2/DHTKD1/NDC1/ACSS2/TRIB3/ELOVL5/ELOVL5/ELOVL5/ADIPOR2/SEH1L/ACSS…
GO:0014074	91	Up	0.0020103	0.0108185	response to purine-containing compound	APEX1/BIRC2/AQP1/AQP1/ASS1/CASQ2/DUSP1/FOS/FOSB/RAPGEF1/HMGCS1/HSPA5/IGFBP5/IL1B/PER1/PKD2/PPARG/PTGS2/PTPRN/SDC1/AKAP6/KDM1A/SSH1/XRN1
GO:0097050	7	Up	0.00201147	0.0108185	type B pancreatic cell apoptotic process	IL6/SRSF6/WFS1
GO:0098534	33	Down	0.00201258	0.0108185	centriole assembly	BRCA1/NPM1/STIL/CCP110/PLK4/PLK4/PLK4/PLK2/PLK2/CEP152/CENPJ/CENPJ/MDM1/CNTROB/WDR62
GO:0090101	84	Up	0.00201851	0.0108407	negative regulation of transmembrane receptor protein serine/threonine kinase signaling pathway	ACVR1/CAV1/FBN1/FBN2/GLG1/HSPA1A/HSPA5/LTBP1/LTBP1/NBL1/NBL1/NBL1/NOTCH1/HTRA1/ADAM17/TGFBR1/TGFBR2/UBC/MTMR4/EMILIN1/GREM1/GREM1/CHST11/ASPN/GREM2/BMPER
GO:0036503	76	Up	0.00204356	0.0109655	ERAD pathway	AUP1/CAV1/HSPA5/DNAJB9/NFE2L2/SEL1L/SEL1L/SEL1L/WFS1/WFS1/TRIM25/EDEM1/EDEM1/EDEM1/EDEM1/HERPUD1/HERPUD1/SEC61B/SEC61B/SDF2L1/SELENOS/CCDC47/DERL1/DERL1/DERL1/HM13/SYVN1/SYVN1/SYVN1/SVIP
GO:0006418	42	Down	0.00204594	0.0109686	tRNA aminoacylation for protein translation	EPRS/EPRS/EPRS/IARS/IARS/MARS/MARS/SARS/SARS/SARS/HARS2/HARS2/PPA2/LARS/LARS/DALRD3/TARS2
GO:0006855	47	Up	0.00204975	0.0109792	drug transmembrane transport	AGT/AQP1/ATP8B1/RGS2/RGS4/SLC1A1/SLC1A1/SLC1A5/SLC7A2/ARL6IP5/SLC19A2/EBP/ARL6IP1/SLC7A11/TMEM30A/SLC25A29/SLC25A29
GO:0009299	18	Up	0.00205172	0.01098	mRNA transcription	DDIT3/EREG/HIF1A/MYOG/PPARD/MED1/SRF/STAT3/HIPK3
GO:0071243	19	Up	0.00206228	0.0110268	cellular response to arsenic-containing substance	ATF3/HMOX1/HNRNPA1/PPIF/ZC3H12A/ZFAND2A/CPEB2
GO:0032620	16	Up	0.00206777	0.0110453	interleukin-17 production	IL6/PRNP/TLR4/TNFSF4/SPHK1
GO:0016102	5	Up	0.00206939	0.0110453	diterpenoid biosynthetic process	ALDH1A3/CRABP2/RDH10
GO:1900034	77	Up	0.00208116	0.0110983	regulation of cellular response to heat	CAMK2D/FKBP4/HSPA1A/HSPA1B/HSP90AA1/DNAJB1/NUP98/RPA1/RPA3/NUP214/MAPKAPK2/BAG3/BAG2/NUP93/HSPH1/CHORDC1/NDC1/SEH1L/NUP43
GO:0046503	31	Up	0.00210198	0.0111994	glycerolipid catabolic process	FABP4/FABP3/LDLR/PNPLA8/PNPLA3
GO:0097062	16	Up	0.00212885	0.0113326	dendritic spine maintenance	APOE/FYN/FYN/IGF1R/ITGA3/PRNP/PRNP/HOMER1/TANC1/ZNF804A
GO:0007260	45	Up	0.00213288	0.0113441	tyrosine phosphorylation of STAT protein	CAV1/FYN/IL6/IL6/IL6ST/JAK3/LIF/LIF/STAT3/TNFRSF1A/SOCS3/SOCS3/SH2B3/IL31RA
GO:0072110	7	Up	0.00217053	0.0115311	glomerular mesangial cell proliferation	EGR1/PDGFRB/CFLAR
GO:0072210	27	Up	0.00217186	0.0115311	metanephric nephron development	EGR1/GDNF/LAMB2/LIF/PDGFRB/PDGFRB/PKD1/PKD2/GREM1/LGR4/IRX1/FMN1
GO:0030336	190	Up	0.00218296	0.0115798	negative regulation of cell migration	ACVRL1/ACVRL1/ADARB1/APEX1/APOE/APOE/ARHGDIB/C5/COL3A1/CYP1B1/DPYSL3/DUSP1/DUSP3/FGF2/HMGB1/HMOX1/IDH2/IGFBP5/LRP1/NBL1/NFE2L2/NOTCH1/SERPINE1/PFN2/PPARD/PPARG/PTN/PTPRG/RAP2B/CCL2/CXCL12/SRF/STAT3/THBS1/THBS1/VCL/RECK/ADAM15/DLG5/KLF4/HDAC5/TRIB1/CITED2/DLC1/DLC1/EMILIN1/DUSP10/DUSP10/PADI2/LRCH1/KANK1/SULF1/SRGAP2/CORO1C/GREM1/EVL/DLL4/DLL4/NDRG4/FUZ/NAV3/OSBPL8/SPRED1
GO:0001704	83	Up	0.00218711	0.0115917	formation of primary germ layer	ACVR1/COL8A1/COL11A1/COL12A1/EPHA2/ETS2/FOXC1/FN1/GATA6/INHBA/INHBA/ITGA2/ITGA3/ITGA4/ITGAV/ITGB5/MMP9/SRF/TXNRD1/KDM6A/VTN/NR4A3/FZD7/ITGA8/KLF4/ATOH8
GO:0071901	109	Up	0.00219836	0.0116411	negative regulation of protein serine/threonine kinase activity	APOE/CAV1/CDKN1B/CDKN1C/CDKN2C/DUSP1/DUSP1/DUSP3/DUSP6/DUSP7/DUSP7/HHEX/HMGCR/DNAJA1/HSPB1/IL1B/IPO5/PLK1/PKIA/RGS2/RGS3/RGS4/SORL1/TFAP4/TNFAIP3/UCHL1/YWHAG/SH2B3/HIPK3/HEXIM1/DUSP14/DUSP10/PTPN22/LATS2/CHORDC1/PDCD4/PRKAG2/DUSP16/SPRED1/SPRED2
GO:1900745	22	Up	0.00220368	0.0116591	positive regulation of p38MAPK cascade	GADD45A/IL1B/MAP3K4/MAP3K5/SPHK1/MFHAS1/SASH1/ZC3H12A/GDF6
GO:0071560	177	Up	0.00220705	0.0116666	cellular response to transforming growth factor beta stimulus	ACVR1/ACVRL1/PARP1/CAV1/CAV1/CDKN1C/COL3A1/DAB2/EDN1/FBN1/FBN1/FBN2/FMOD/FOS/FYN/LRRC32/GLG1/HSPA1A/HSPA5/ID1/ITGA3/ITGB5/JUN/LTBP1/LTBP1/SMAD9/PML/HTRA1/SDCBP/ADAM17/ADAM17/TGFBR1/TGFBR1/TGFBR1/TGFBR1/TGFBR1/TGFBR2/TGFBR2/TGFBR2/TGFBR2/THBS1/UBC/ZYX/GDF5/USP9X/ITGA8/ADAM9/ADAM9/CFLAR/CLDN1/MTMR4/MTMR4/GDF15/CITED2/POSTN/FERMT2/EMILIN1/CHST11/NLK/ASPN/NPNT
GO:0090307	48	Down	0.00220896	0.0116666	mitotic spindle assembly	CDC20/HSPA1A/HSPA1B/KIF11/KIF11/KIFC1/MYBL2/PLK1/SMC1A/SMC3/AURKB/AURKB/KIF23/TPX2/KIF4A/RACGAP1
GO:0018108	239	Up	0.00221583	0.0116831	peptidyl-tyrosine phosphorylation	ABL2/AGT/AGT/ANGPT1/AXL/BDNF/CAV1/CAV1/CD36/CD74/CD81/CSPG4/HBEGF/EPHA2/EPHA4/EPHA4/EPHA7/EPHA7/EPHB3/EPHB4/EPHB6/EREG/ERCC6/EFEMP1/FGF7/FLT1/FYN/FYN/FYN/FYN/GAS6/ICAM1/IGF1R/IL6/IL6/IL6ST/JAK1/JAK3/JAK3/LIF/LIF/NEDD9/ROR2/PDGFRB/MAP2K3/MAP2K6/PRNP/PRNP/PRNP/TWF1/RAP2B/SHC1/STAT3/ADAM17/ADAM17/TNFRSF1A/TTK/VTN/LRP8/SOCS3/SOCS3/MELK/SH2B3/GREM1/GREM1/EHD4/ERRFI1/ERRFI1/NCAPG2/PDGFC/CASS4/LRRK1/IL3…
GO:0035855	13	Up	0.00221597	0.0116831	megakaryocyte development	FLI1/PIP4K2A/MED1/SRF/SH2B3
GO:0050709	77	Up	0.00221796	0.0116834	negative regulation of protein secretion	ANGPT1/APOE/CYP51A1/FN1/LRRC32/GAS6/GBP1/HMGCR/HMGCR/IDH2/IL1B/PML/SRGN/REST/TMSB4X/TNFAIP3/HDAC9/PTPN22/TNFRSF21/LGR4/ZC3H12A/RAB11FIP1/DPH3
GO:0010971	21	Down	0.00222846	0.0117272	positive regulation of G2/M transition of mitotic cell cycle	CCND1/CCNB1/CDK1/RAD51C/RAD51B/CDC7/FBXO5/DTL/DBF4B
GO:0060401	95	Up	0.00223057	0.0117272	cytosolic calcium ion transport	ANK2/ANK2/ATP2A2/ATP2B4/BDKRB1/CAMK2D/CAMK2D/CAMK2D/CASQ2/CASQ2/CASQ2/CAV1/DDIT3/DIAPH1/DMD/FGF2/FKBP1A/FKBP1A/FYN/HTT/HRC/HRC/PDE4D/PKD2/PKD2/PKD2/PML/PRNP/AKAP6/AKAP6/TPCN1/SELENON/CEMIP
GO:0030500	49	Up	0.00223209	0.0117272	regulation of bone mineralization	ACVR1/ATP2B1/BMP6/FBN2/GJA1/HIF1A/MGP/OMD/SRGN/PTN/GREM1/ANKH/ANKH/FAM20C
GO:0043122	192	Up	0.00224372	0.0117716	regulation of I-kappaB kinase/NF-kappaB signaling	ANGPT1/BIRC2/BIRC3/CASP8/CASP8/CD36/CD74/ECT2/LPAR1/EEF1D/FKBP1A/FYN/GJA1/HMOX1/HSPB1/IL1B/LTBR/PER1/PPM1B/PRKD1/S100A4/SLC20A1/TGM2/TLR4/TNFAIP3/TNFRSF1A/TRIM25/TNFRSF10B/CFLAR/BCL10/DDX21/LITAF/TANK/NOD1/TRIM38/TRIM38/PLK2/MID2/AKAP13/TAB2/ATP2C1/SPHK2/OTUD7B/PELI1/PLEKHG5/ZC3H12A/ZC3H12A/TRIM8/SIRPA/TRIM59
GO:0008625	69	Up	0.00224443	0.0117716	extrinsic apoptotic signaling pathway via death domain receptors	FAS/ATF3/BID/BRCA1/CASP8/CASP8/HMGB2/HMOX1/ICAM1/LGALS3/SERPINE1/PIK3R1/PMAIP1/SORT1/STK3/THBS1/TIMP3/TNFAIP3/TNFRSF1A/PEA15/PEA15/TNFRSF10B/TNFRSF10B/CFLAR/CFLAR/CFLAR/BAG3/ITPRIP/BLOC1S2
GO:0014068	53	Up	0.00225043	0.0117923	positive regulation of phosphatidylinositol 3-kinase signaling	AGT/ANGPT1/CAT/FLT1/FYN/GAB1/MAZ/PDGFRB/PIK3CA/PIK3R1/PPARD/IRS2/UNC5B
GO:0051924	141	Up	0.00225413	0.0117923	regulation of calcium ion transport	AGT/ANK2/ANK2/ATP2B1/BDKRB1/CAMK2D/CAMK2D/CAMK2D/CASQ2/CASQ2/CASQ2/CAV1/DIAPH1/DMD/FKBP1A/FKBP1A/FYN/NIPSNAP2/GJA1/HTT/HRC/HRC/ICAM1/LGALS3/MYLK/PDE4D/PDGFRB/PKD2/PKD2/PKD2/PML/PRNP/PTGS2/RGS4/RRAD/CCL2/CXCL12/STIM1/STIM1/WFS1/DYSF/STC2/RGS9/HOMER1/HOMER1/AKAP6/AKAP6/PACSIN3/EHD3/SPHK2/SELENON/CEMIP/SESTD1
GO:0007566	40	Up	0.00225424	0.0117923	embryo implantation	ARHGDIB/FKBP4/H3F3B/IGFBP7/IL1B/LIF/MMP9/PPARD/PTGIS/PTGS2/SPP1/TGFBR2/RECK/STC2/TRIM28
GO:0043620	107	Up	0.00225641	0.0117934	regulation of DNA-templated transcription in response to stress	ATF3/ATF3/BACH1/CEBPB/CHEK1/ATF6B/DDIT3/DDIT3/DDIT3/DDIT3/DDIT3/EGR1/EPAS1/EPAS1/HIF1A/HIF1A/HIF1A/HMOX1/HSPA1A/HSPA5/DNAJB1/JUN/MUC1/NFE2L2/NFE2L2/NOTCH1/RPS6KA3/UBC/VHL/VHL/LIMD1/BAG3/BCLAF1/CITED2/CHD6/EGLN3
GO:0050999	31	Up	0.00226411	0.0118235	regulation of nitric-oxide synthase activity	APOE/ATP2B4/CAV1/CAV1/DHFR/GCH1/GCH1/HIF1A/HSP90AA1/IL1B/NPR3/NOD1/DDAH1
GO:0051953	7	Up	0.00227617	0.0118762	negative regulation of amine transport	RGS2/RGS4/ARL6IP5
GO:0003222	12	Up	0.00229706	0.0119748	ventricular trabecula myocardium morphogenesis	NOTCH1/MED1/TGFBR1/DLL4
GO:1903979	4	Up	0.00230353	0.0119982	negative regulation of microglial cell activation	LDLR
GO:0007179	139	Up	0.00230956	0.0120192	transforming growth factor beta receptor signaling pathway	ACVR1/ACVRL1/PARP1/CAV1/CDKN1C/COL3A1/DAB2/FBN1/FBN2/FMOD/FOS/LRRC32/GLG1/HSPA1A/HSPA5/ID1/ITGA3/ITGB5/JUN/LTBP1/LTBP1/SMAD9/PML/HTRA1/SDCBP/ADAM17/ADAM17/TGFBR1/TGFBR1/TGFBR1/TGFBR1/TGFBR1/TGFBR2/TGFBR2/TGFBR2/TGFBR2/THBS1/UBC/ZYX/GDF5/USP9X/ITGA8/ADAM9/ADAM9/MTMR4/MTMR4/GDF15/CITED2/FERMT2/EMILIN1/CHST11/NLK/ASPN/NPNT
GO:0051783	144	Down	0.00231333	0.0120285	regulation of nuclear division	BUB1B/CCNB1/CDC20/CDC20/CDC25C/CDKN1B/CDKN1C/CENPE/CENPF/RCC1/CHEK1/DUSP1/EDN1/EREG/HSPA1A/HSPA1B/IK/IL1A/IL1B/KIF11/LIF/MAD2L1/MAD2L1/MAD2L1/NEK2/NEK2/NUMA1/PDGFRB/PLK1/PLK1/AURKA/TTK/UBE2B/SMC1A/SPHK1/PKMYT1/SMC3/AURKB/TRIP13/KIF20B/ESPL1/KNTC1/DLGAP5/NDC80/TACC3/UBE2C/SH2B1/FBXO5/NUSAP1/ANLN/CEP85/CDT1/CCDC8/KLHL22/CDCA5/TOM1L2
GO:0010458	26	Down	0.00232184	0.0120431	exit from mitosis	CDKN1B/CDKN1C/KNTC1/UBE2C/ANLN/CDCA5
GO:0060330	19	Up	0.00232211	0.0120431	regulation of response to interferon-gamma	IFNGR2/JAK1/PPARG/MED1/SOCS3
GO:0060334	19	Up	0.00232211	0.0120431	regulation of interferon-gamma-mediated signaling pathway	IFNGR2/JAK1/PPARG/MED1/SOCS3
GO:0010744	7	Up	0.00233419	0.0120953	positive regulation of macrophage derived foam cell differentiation	AGT/AGTR1/CD36/CSF1/NFKB1
GO:0009914	180	Up	0.0023525	0.0121798	hormone transport	AGT/AGTR1/SLC25A5/BMP6/CPT1A/DPP4/EDN1/EDN1/GJA1/GRP/HIF1A/HMGCR/IL1B/IL1B/IL6/INHBA/INHBA/INHBA/LIF/LRP1/OXCT1/PPARD/PTPRN/PTPRN/REST/SCG5/SLC16A2/SPP1/TBX3/TIAM1/IRS2/SNAP23/RAB11B/C2CD2L/KDM5B/RAB8B/RAB11FIP1/C1QTNF1/SELENOM
GO:0060485	184	Up	0.00235525	0.012183	mesenchyme development	ACTA1/ACTC1/ACVR1/ACVR1/ACVR1/ACVRL1/DAB2/EDN1/EDNRB/EZH2/FOXC1/FOXC1/FOXC1/FN1/GDNF/HAS2/HIF1A/HIF1A/IL1B/IL6/MYC/NOTCH1/NOTCH1/PDGFRB/PITX2/PKD2/S100A4/SDCBP/SNAI2/SNAI2/SNAI2/TGFBR1/TGFBR1/TGFBR1/TGFBR2/TGFBR2/TIAM1/TIAM1/ADAM15/NRP2/DLG5/ZEB2/TRIM28/SPRY1/CITED2/YAP1/SEMA3C/SEMA3C/PDPN/CORO1C/GREM1/PDCD4/RTN4/FUZ/FAM83D/KBTBD8/RDH10
GO:1990440	10	Up	0.00235715	0.012183	positive regulation of transcription from RNA polymerase II promoter in response to endoplasmic reticulum stress	ATF3/CEBPB/ATF6B/DDIT3/DDIT3/DDIT3/DDIT3/HSPA5
GO:0032663	33	Up	0.00236077	0.0121912	regulation of interleukin-2 production	GBP1/IL1A/IL1B/PDE4D/PRNP/TNFAIP3/NAV3
GO:0001892	64	Up	0.00236641	0.0122099	embryonic placenta development	CASP8/CDKN1C/CEBPB/EPAS1/HIF1A/JUNB/KRT19/LIF/PKD1/PKD2/MED1/STK3/SOCS3/TRIM28/PLK4/NSDHL/BIRC6/E2F8/VASH2/PLCD3/NRK
GO:0007494	9	Up	0.00236958	0.0122159	midgut development	ASS1/DAB1/EDNRB
GO:0030593	34	Up	0.0023746	0.0122313	neutrophil chemotaxis	CD74/EDN1/CXCL3/CXCL8/CXCL8/CXCL8/ITGA1/LGALS3/PDE4D/DYSF/PIP5K1C
GO:0042769	37	Down	0.00240417	0.0123731	DNA damage response, detection of DNA damage	PARP1/PCNA/POLD1/RFC2/RFC3/RFC4/RPA1/RPA3/UBC/UBE2B/USP1/POLD3/DTL
GO:0061035	52	Up	0.00241533	0.0124199	regulation of cartilage development	ACVRL1/BMP6/CTSK/EFEMP1/GLG1/RARG/SNAI2/TGFBR1/TRPS1/GDF5/GREM1/ADAMTS12/GDF6
GO:0010874	15	Up	0.0024434	0.0125536	regulation of cholesterol efflux	ABCA1/APOE/APOE/LRP1/NFKBIA/SREBF2
GO:0046879	178	Up	0.00244589	0.0125557	hormone secretion	AGT/AGTR1/SLC25A5/BMP6/CPT1A/DPP4/EDN1/EDN1/GJA1/GRP/HIF1A/HMGCR/IL1B/IL1B/IL6/INHBA/INHBA/INHBA/LIF/LRP1/OXCT1/PPARD/PTPRN/PTPRN/REST/SCG5/SPP1/TBX3/TIAM1/IRS2/SNAP23/RAB11B/C2CD2L/KDM5B/RAB8B/RAB11FIP1/C1QTNF1/SELENOM
GO:0040036	17	Up	0.00245224	0.0125694	regulation of fibroblast growth factor receptor signaling pathway	GPC1/THBS1/SULF1/SULF1/SULF2/FAM20C/HHIP/FUZ
GO:0035988	12	Up	0.00245272	0.0125694	chondrocyte proliferation	MMP16
GO:0038128	23	Up	0.00245651	0.0125782	ERBB2 signaling pathway	HBEGF/EREG/GAB1/HSP90AA1/PIK3CA/PIK3R1/SHC1
GO:0001666	280	Up	0.00247563	0.0126573	response to hypoxia	ACVRL1/AHCY/BIRC2/AQP1/BACH1/CAPN2/CAT/CAV1/CCNA2/CCNB1/CDKN1B/PLK3/DPP4/EDN1/EGR1/EGR1/EPAS1/EPAS1/GATA6/HIF1A/HIF1A/HIF1A/HIF1A/HIF1A/HK2/HMOX1/ICAM1/ITGA2/MYC/NFE2L2/NOTCH1/NR4A2/PAK1/PGK1/PLAT/PLOD2/PMAIP1/PML/PPARD/PTGIS/PTGS2/PTN/REST/CXCL12/SOD3/SRF/SUV39H1/ADAM17/TGFBR2/THBS1/UBC/VCAM1/VHL/VHL/STC2/ADAM15/CFLAR/LIMD1/LIMD1/LONP1/ARNT2/CITED2/CITED2/ACAA2/HYOU1/HYOU1/POSTN/DDAH1/HILPDA/ANG…
GO:0009746	135	Up	0.00247615	0.0126573	response to hexose	CDKN1B/EGR1/ERN1/GAS6/GJA1/GCLM/HIF1A/HMGCR/ICAM1/LRP1/OXCT1/PIK3CA/PPARD/PTGS2/PTPRN/TRA2B/SRF/TGFBR2/THBS1/TIAM1/XBP1/IRS2/IRS2/RAB11B/C2CD2L/NAMPT/TXNIP/SARM1/SELENOS/WDR35
GO:0030433	57	Up	0.00248144	0.012665	ubiquitin-dependent ERAD pathway	CAV1/HSPA5/DNAJB9/NFE2L2/SEL1L/WFS1/WFS1/TRIM25/EDEM1/EDEM1/EDEM1/HERPUD1/HERPUD1/SEC61B/SELENOS/CCDC47/DERL1/DERL1/DERL1/SYVN1/SYVN1/SYVN1/SVIP
GO:0002262	115	Up	0.00248185	0.012665	myeloid cell homeostasis	AMPD3/AXL/BCL6/EPAS1/HIF1A/HMGB1/HMGB2/HMOX1/HSPA1A/HSPA1B/ID2/IL6/INHBA/INHBA/SLC11A2/MED1/MED1/MED1/SRF/STAT3/ADAM17/LDB1/MFHAS1/PTBP3/BCL2L11/SH2B3/SH2B3/ACIN1/JMJD6/SLC7A11/NCAPG2/L3MBTL3
GO:0045773	36	Up	0.00248801	0.0126857	positive regulation of axon extension	CDH4/MEGF8/FN1/LRP1/PAK1/CXCL12/SRF/SEMA7A/SEMA5A/NTN1/MACF1/TNFRSF12A
GO:0032623	37	Up	0.00249492	0.0127102	interleukin-2 production	GBP1/IL1A/IL1B/IL1RAP/PDE4D/PRNP/TNFAIP3/NAV3
GO:0030148	71	Up	0.00251056	0.0127791	sphingolipid biosynthetic process	ALDH3A2/KDSR/PRKD1/TNFRSF1A/UGCG/ST8SIA4/SPHK1/SPHK1/SPHK1/SPHK1/A4GALT/A4GALT/SPTLC3/SPTLC3/SPHK2/SPHK2/SPHK2/SPHK2/SPHK2/ST6GALNAC5/CERS5/CERS5/SAMD8/SAMD8/SAMD8/SAMD8/SGMS2/SGMS2/SGMS2/CERS6/CERKL
GO:1903391	59	Up	0.00251332	0.0127817	regulation of adherens junction organization	ACVRL1/DUSP3/LRP1/ROCK1/ROCK1/SDC4/THBS1/LDB1/DLC1/MACF1/MACF1/CORO1C/CORO1C/GREM1/RHOD/FMN1
GO:0097205	15	Up	0.0025153	0.0127817	renal filtration	GAS6/GJA1/ITGA3/MYO1E/SULF1/SULF2
GO:0030183	78	Up	0.00251765	0.0127829	B cell differentiation	BCL6/KLF6/HHEX/HMGB3/ID2/INHBA/ITGA4/JAK3/DNAJB9/NOTCH2/PIK3R1/POU2F2/PRKDC/ADAM17/VCAM1/XBP1/HDAC9/HDAC4/HDAC5/LRRC8A/DOCK11/ATP11C
GO:0042535	9	Up	0.00253181	0.012844	positive regulation of tumor necrosis factor biosynthetic process	HSPB1/THBS1/TLR4/MAPKAPK2/AKAP12
GO:0043368	15	Up	0.0025412	0.0128808	positive T cell selection	CD74/IL6/SRF/STAT3/STAT6/BCL11B
GO:2000811	14	Up	0.00257482	0.0130403	negative regulation of anoikis	CAV1/MCL1/NOTCH1/PDK4/PIK3CA/SNAI2/PTRH2
GO:0070664	41	Up	0.00258698	0.0130909	negative regulation of leukocyte proliferation	CEBPB/LRRC32/PRNP/SDC4/TNFAIP3/DLG5/GPNMB/TMEM131L/GREM1/TNFRSF21/PELI1/PDCD1LG2
GO:0051895	15	Up	0.00259049	0.0130977	negative regulation of focal adhesion assembly	ACVRL1/LRP1/THBS1/DLC1/CORO1C
GO:0007249	216	Up	0.00259282	0.0130985	I-kappaB kinase/NF-kappaB signaling	ANGPT1/BIRC2/BIRC2/BIRC3/CASP8/CASP8/CD36/CD74/ECT2/LPAR1/EEF1D/FKBP1A/FYN/GJA1/HMOX1/HSPB1/IL1B/LTBR/NFKBIA/PER1/PPM1B/PRKD1/ROCK1/S100A4/SLC20A1/TGM2/TLR4/TLR4/TLR4/TNFAIP3/TNFRSF1A/TNFRSF1A/UBC/TRIM25/TNFRSF10B/CFLAR/BCL10/DDX21/LITAF/TANK/NOD1/TRIM38/TRIM38/PLK2/MID2/AKAP13/ERC1/TAB2/TAB2/ATP2C1/SPHK2/OTUD7B/PELI1/PLEKHG5/ZC3H12A/ZC3H12A/TRIM8/IRAK1BP1/SIRPA/TRIM59
GO:0001558	302	Up	0.00259507	0.0130989	regulation of cell growth	ACVRL1/AGT/AGT/AGTR1/APBB2/APOE/BCL6/BDKRB1/BDNF/CAMK2D/CDH4/CDKN1B/CDKN2C/CISH/CRABP2/HBEGF/EDN1/EDN1/MEGF8/EIF4G2/EPHA7/FHL1/FN1/GJA1/HIST1H1B/H3F3B/DNAJB2/HSPA1A/HSPA1B/IGFBP4/IGFBP5/IGFBP7/INHBA/LRP1/NRCAM/PAK1/SERPINE2/PML/PPARD/PPARG/PTPRS/RBBP7/RGS2/RGS4/RPS6KA3/SDCBP/CXCL12/SGK1/SLIT3/SPP1/SRF/ADAM17/TGFBR1/SEMA7A/ADAM15/SOCS2/SPHK1/SEMA5A/NTN1/NTN1/AKAP6/BCAR1/SERTAD2/ARHGEF11/KIF14/PARP…
GO:1905048	13	Up	0.00262607	0.0132443	regulation of metallopeptidase activity	MBP/SORL1/STAT3/TIMP2/TIMP3/PICALM/RECK/RECK/ANTXR1
GO:0007205	18	Up	0.00263287	0.0132676	protein kinase C-activating G protein-coupled receptor signaling pathway	CISH/EDN1/GAP43/HTR1B/LRP1/DGKE/DGKI
GO:2000146	200	Up	0.0026461	0.0133231	negative regulation of cell motility	ACVRL1/ACVRL1/ADARB1/APEX1/APOE/APOE/ARHGDIB/C5/COL3A1/CYP1B1/DPYSL3/DUSP1/DUSP3/FGF2/HMGB1/HMOX1/IDH2/IGFBP5/LRP1/NBL1/NFE2L2/NOTCH1/SERPINE1/PFN2/PPARD/PPARG/PTN/PTPRG/RAP2B/CCL2/CXCL12/SRF/STAT3/THBS1/THBS1/VCL/RECK/ADAM15/DLG5/KLF4/HDAC5/TRIB1/CITED2/DLC1/DLC1/EMILIN1/DUSP10/DUSP10/PADI2/LRCH1/KANK1/SULF1/SRGAP2/CORO1C/GREM1/EVL/DLL4/DLL4/NDRG4/FUZ/NAV3/OSBPL8/SPRED1
GO:0010955	23	Up	0.00267084	0.0134253	negative regulation of protein processing	SERPING1/CD59/GAS1/GLG1/SERPINE1/SERPINE1/SERPINE2/SERPINE2/PRNP/THBS1
GO:1903318	23	Up	0.00267084	0.0134253	negative regulation of protein maturation	SERPING1/CD59/GAS1/GLG1/SERPINE1/SERPINE1/SERPINE2/SERPINE2/PRNP/THBS1
GO:0010660	53	Up	0.00269261	0.0135235	regulation of muscle cell apoptotic process	AGT/CAMK2D/CAPN2/DNMT1/E2F3/EDN1/HMGCR/HMOX1/MAP3K5/NFE2L2/PPARG/SOD2/CFLAR/BAG3/PDCD4/ZC3H12A
GO:0045622	21	Up	0.00271088	0.0136039	regulation of T-helper cell differentiation	BCL6/JAK3/TNFSF4/NFKBIZ/ZC3H12A
GO:0031570	135	Down	0.0027178	0.0136274	DNA integrity checkpoint	CCND1/BLM/BRCA1/CCNB1/CDK1/CDK1/CDC25C/CDKN1B/CHEK1/CHEK1/PLK3/GADD45A/DNA2/H2AFX/MUC1/PCNA/PLK1/PML/PRKDC/AURKA/CDC45/CDC14B/PEA15/PLK2/TAOK3/GTSE1/DTL/CLSPN/CLSPN/E2F8/CDT1/BRIP1/ABRAXAS1/TICRR
GO:0043039	45	Down	0.00273746	0.0137041	tRNA aminoacylation	EPRS/EPRS/EPRS/IARS/IARS/MARS/MARS/SARS/SARS/SARS/HARS2/HARS2/PPA2/LARS/LARS/DALRD3/TARS2
GO:0036303	15	Up	0.00273765	0.0137041	lymph vessel morphogenesis	ACVRL1/EPHA2/FOXC1/PKD1/VEGFC/PDPN/CCBE1/CCBE1/CCBE1
GO:0021561	10	Up	0.00274798	0.0137331	facial nerve development	ADARB1/NRP2/PLXNA3/PLXNA4
GO:0021610	10	Up	0.00274798	0.0137331	facial nerve morphogenesis	ADARB1/NRP2/PLXNA3/PLXNA4
GO:0010959	210	Up	0.00275658	0.0137625	regulation of metal ion transport	ACTN2/ACTN2/AGT/ANK2/ANK2/ANK3/ATP1A1/ATP2B1/ATP2B4/BDKRB1/CAMK2D/CAMK2D/CAMK2D/CAMK2D/CASQ2/CASQ2/CASQ2/CAV1/CAV1/DIAPH1/DMD/STOM/FHL1/FKBP1A/FKBP1A/FYN/NIPSNAP2/GJA1/GLRX/HTT/HRC/HRC/ICAM1/KCNJ2/LGALS3/MYLK/PDE4D/PDGFRB/PER1/SERPINE2/PKD2/PKD2/PKD2/PML/PRNP/PRNP/PTGS2/RGS4/RRAD/CCL2/CXCL12/STIM1/STIM1/UTRN/WFS1/YWHAH/DYSF/STC2/RGS9/HOMER1/HOMER1/AKAP6/AKAP6/AKAP6/PACSIN3/EHD3/SPHK2/SELENON/CEMI…
GO:0032225	8	Up	0.00275842	0.0137625	regulation of synaptic transmission, dopaminergic	GDNF/PTGS2/RAB3B
GO:0033003	23	Up	0.00277214	0.0138195	regulation of mast cell activation	ADORA2B/HMOX1/NECTIN2/STXBP1/NR4A3/GAB2/SPHK2
GO:0031331	292	Up	0.00279838	0.0139379	positive regulation of cellular catabolic process	APOE/APOE/CAV1/ENTPD5/CD81/CTSC/CLU/PLK3/CPT1A/CSNK1E/DAB2/HTT/HIF1A/HIF1A/HK2/HMOX1/DNAJB2/HSPA1A/HSP90AA1/IL1B/IL6/LDLR/LRP1/NFE2L2/NRDC/PIP4K2A/PLK1/PRKD1/ROCK1/ROCK1/AURKA/TNFAIP3/IRS2/ADAM9/BAG3/BAG2/EDEM1/EDEM1/HERPUD1/HERPUD1/BCL2L11/TRIB1/NOD1/PLK2/PLK2/MID2/RAB3GAP2/GPSM1/TRIB2/PACSIN3/SH3GLB1/DACT1/DACT1/SNX9/TPCN1/VPS13C/VPS13D/TP53INP2/ZC3H12A/ZC3H12A/TRIM8/ZFAND2A/OSBPL7/PRICKLE1/SH3…
GO:0040037	8	Up	0.00280051	0.0139379	negative regulation of fibroblast growth factor receptor signaling pathway	GPC1/THBS1/SULF1/SULF1/SULF2/FUZ
GO:0072395	70	Down	0.00283621	0.0140938	signal transduction involved in cell cycle checkpoint	BRCA1/CCNB1/CDK1/CDC25C/CDKN1B/CHEK1/PLK3/GADD45A/MUC1/PCNA/PLK1/PML/PRKDC/AURKA/CDC14B/PLK2/GTSE1/DTL/E2F8/ABRAXAS1
GO:0010803	49	Up	0.0028365	0.0140938	regulation of tumor necrosis factor-mediated signaling pathway	BIRC2/BIRC3/CASP8/GAS6/HSPA1A/HSPA1B/ADAM17/TNFAIP3/TNFRSF1A/SPHK1/HIST1H2BJ/TRAIP/HIPK1
GO:0001938	69	Up	0.00284204	0.0141098	positive regulation of endothelial cell proliferation	ACVRL1/AGTR1/BMP6/F3/FGF2/FGF2/FGF2/HIF1A/HMGB1/HMGB2/HMOX1/NR4A1/ITGA4/JUN/PRKD1/CCL11/CXCL12/STAT3/ADAM17/TGFBR1/SCG2/DYSF/NRP2/SEMA5A/VASH2
GO:0032306	7	Up	0.00285827	0.0141787	regulation of prostaglandin secretion	EDN1/IL1B/MAP2K6
GO:0090208	13	Up	0.00286665	0.0141975	positive regulation of triglyceride metabolic process	LDLR/DGAT2
GO:0007044	83	Up	0.00286675	0.0141975	cell-substrate junction assembly	ACTN1/ACTN2/ACVRL1/CD151/DUSP3/FN1/ITGA6/ITGA2/LAMC2/LRP1/PLEC/PLEC/ROCK1/ROCK1/SDC4/THBS1/TLN1/TRIP6/PIP5K1A/LDB1/DLC1/DLC1/FERMT2/MACF1/MACF1/CORO1C/CORO1C/GREM1/RHOD/RHOD/WHAMM/FMN1
GO:0002698	75	Up	0.00290022	0.0143492	negative regulation of immune effector process	ANGPT1/BCL6/SERPING1/CD59/HLA-E/HMOX1/IL7R/JAK3/LGALS3/MICB/SERPINB9/PPM1B/PRKDC/HTRA1/TNFSF4/TRIM38/DUSP10/ZC3H12A/MICA
GO:0033005	11	Up	0.00290214	0.0143492	positive regulation of mast cell activation	ADORA2B/NECTIN2/STXBP1/NR4A3/GAB2/SPHK2
GO:1904685	2	Up	0.00290557	0.0143542	positive regulation of metalloendopeptidase activity	MBP/STAT3
GO:0098751	24	Up	0.0029079	0.0143542	bone cell development	ANXA2/FBN1/FLI1/NOTCH2/PIP4K2A/MED1/SRF/SH2B3/FOXP1/FAM20C/LRRK1
GO:0042044	12	Up	0.00291034	0.0143545	fluid transport	AQP1/AQP1/AQP1/EDN1/EDNRB/HAS2
GO:0002693	11	Up	0.00293521	0.0144654	positive regulation of cellular extravasation	ICAM1/IL1R1/ITGA4
GO:0043406	187	Up	0.00295005	0.0145149	positive regulation of MAP kinase activity	ADORA2B/C5/CD74/CD81/CDK1/MAP3K8/CSPG4/GADD45A/DUSP5/DUSP6/DUSP7/DVL3/LPAR1/EDN1/EPHA4/ERCC6/ERN1/EZH2/FGF1/FGF1/FGF2/FGF2/FLT1/RAPGEF1/IL1B/ITGA1/MAP3K4/MAP3K5/MAP3K5/MAP3K5/ROR2/PAK1/PDGFRB/MAP2K3/MAP2K6/MAP2K6/MAP4K2/MAP4K2/SHC1/SHC1/TGFBR1/THBS1/TIAM1/TLR4/TPD52L1/UBC/PEA15/ADAM9/MAPKAPK2/GDF15/ZEB2/RASGRP1/NOD1/AKAP13/TAB2/SASH1/TAOK3/IQGAP3/NRK
GO:0001505	198	Up	0.00295007	0.0145149	regulation of neurotransmitter levels	ADORA2B/AGT/APBA1/APBA1/ASS1/ATP2A2/ATP2B4/CAV1/CD36/CHRM2/CLU/CYP1B1/NQO1/EDN1/SLC29A1/GCH1/GDNF/HSP90AA1/HTR1B/ICAM1/IL1B/PFN2/PKD2/PTGIS/PTGS2/PTX3/RAB3B/RGS2/RGS4/SLC1A1/SLC1A1/SLC7A2/STX3/STXBP1/STXBP1/STXBP1/TLR4/DGKI/TSPOAP1/KLF4/RIDA/ARL6IP5/ARL6IP1/PIP5K1C/GCAT/GCAT/SNAPIN/SNAPIN/SNAPIN/DDAH1/SLC7A11/PHGDH/SELENOS/WDR35/ZC3H12A/SLC38A1/SYT12/PRRT2/SIRPA
GO:0030217	150	Up	0.00295817	0.0145429	T cell differentiation	BCL6/BCL6/CD74/CD74/CLPTM1/EGR1/FANCA/FANCD2/HMGB1/HMGB1/IL6/IL7R/IRF1/IRF1/JAK3/LEPR/CD46/NFATC2/PRKDC/RELB/SRF/STAT3/STAT6/ADAM17/TGFBR2/TNFSF4/XBP1/FZD7/IL18R1/AP3D1/RASGRP1/DUSP10/JMJD6/TMEM131L/PATZ1/PTPN22/FOXP1/NCAPH2/DLL4/SH3RF1/NFKBIZ/BCL11B/ZC3H12A/ZC3H8
GO:0016049	356	Up	0.0029955	0.0147145	cell growth	ACVRL1/AGT/AGT/AGTR1/APBB2/APOE/BCL6/BDKRB1/BDNF/CAMK2D/CDH4/CDKN1B/CDKN2C/CISH/CRABP2/HBEGF/EDN1/EDN1/MEGF8/EIF4G2/EPHA7/FHL1/FN1/GJA1/HIST1H1B/H3F3B/DNAJB2/HSPA1A/HSPA1B/HSP90AA1/IGFBP4/IGFBP5/IGFBP7/INHBA/ITGA4/LAMB2/LRP1/NRCAM/PAK1/SERPINE2/PLXNA1/PML/PPARD/PPARG/PTPRS/RARG/RBBP7/RGS2/RGS4/RPS6KA3/SDCBP/CXCL12/SGK1/SLIT3/SLIT3/SPP1/SRF/AURKA/ADAM17/TGFBR1/TGFBR2/TIAM1/VCL/USP9X/SEMA7A/SEMA7A/…
GO:0072401	69	Down	0.00305117	0.0149636	signal transduction involved in DNA integrity checkpoint	BRCA1/CCNB1/CDK1/CDC25C/CDKN1B/CHEK1/PLK3/GADD45A/MUC1/PCNA/PLK1/PML/PRKDC/AURKA/CDC14B/PLK2/GTSE1/DTL/E2F8/ABRAXAS1
GO:0072422	69	Down	0.00305117	0.0149636	signal transduction involved in DNA damage checkpoint	BRCA1/CCNB1/CDK1/CDC25C/CDKN1B/CHEK1/PLK3/GADD45A/MUC1/PCNA/PLK1/PML/PRKDC/AURKA/CDC14B/PLK2/GTSE1/DTL/E2F8/ABRAXAS1
GO:0071277	45	Up	0.00306043	0.0149867	cellular response to calcium ion	BRAF/CAMK2D/ECT2/EDN1/FOS/FOSB/HSPA5/JUN/JUNB/JUND/MEF2A/PKD2/LGMN/PPIF
GO:0010042	14	Up	0.00306245	0.0149867	response to manganese ion	HSPA5/PTGS2/ADAM9/EIF2AK3/FIBIN
GO:0007140	24	Down	0.00306332	0.0149867	male meiotic nuclear division	BRCA2/FANCA/MYBL1/RAD51C/TRIP13/UBR2/UBR2/FIGNL1/KIF18A
GO:0043551	36	Up	0.00306588	0.0149871	regulation of phosphatidylinositol 3-kinase activity	CISH/FGF2/FLT1/PDGFRB/PIK3R1/PRKD1/SOCS2/SOCS3/KLF4/ATG14/PIK3IP1/PIK3IP1
GO:2000514	37	Up	0.00310772	0.0151793	regulation of CD4-positive, alpha-beta T cell activation	BCL6/CD81/HMGB1/JAK3/TGFBR2/TNFSF4/SH3RF1/NFKBIZ/ZC3H12A
GO:2001241	10	Up	0.00312947	0.0152719	positive regulation of extrinsic apoptotic signaling pathway in absence of ligand	INHBA/SRPX
GO:0031650	6	Up	0.00313289	0.0152719	regulation of heat generation	EDNRB/IL1B/PTGS2/ARRDC3
GO:0086023	4	Up	0.00313425	0.0152719	adenylate cyclase-activating adrenergic receptor signaling pathway involved in heart process	ATP2B4/PDE4D/AKAP13
GO:0071168	28	Down	0.00315633	0.0153642	protein localization to chromatin	EZH2/HIST1H1B/PLK1/H2AFY2/CDCA5/ESCO2
GO:1901889	19	Up	0.00315829	0.0153642	negative regulation of cell junction assembly	ACVRL1/LRP1/ROCK1/THBS1/DLC1/CORO1C
GO:0002691	19	Up	0.00319076	0.0155097	regulation of cellular extravasation	ICAM1/IL1R1/ITGA4/CXCL12
GO:1901185	42	Up	0.00320906	0.0155853	negative regulation of ERBB signaling pathway	HBEGF/DUSP3/EREG/ITGA1/LGMN/RAB7A/SPRY1/SPRY2/SNX5/SH3KBP1/ERRFI1/ERRFI1
GO:0044272	155	Up	0.00321339	0.0155853	sulfur compound biosynthetic process	ACACA/ACACA/ACLY/ACLY/ACAN/AMD1/ANGPT1/VCAN/CSPG4/ACSL1/ACSL3/ACSL4/FASN/FMOD/GCDH/B4GALT1/GCLM/GCLM/GCLM/GCLM/LUM/MGST1/MTHFD1/MTRR/NFE2L2/OMD/OGN/PDK2/PDK2/PDK4/PDK4/SCD/ST3GAL1/SLC25A1/UGDH/B4GALT4/B3GNT2/CHSY1/CHSY1/SLC7A11/CHST11/CHST11/MPC1/ACSL5/CHPF2/PDP1/ELOVL2/ADI1/ADI1/ADI1/CSGALNACT2/CSGALNACT1/CSGALNACT1/CSGALNACT1/ACSS2/ENOPH1/ENOPH1/ENOPH1/ELOVL5/CHPF/ACSS1/ACSS1/CBR4/DSEL/CHSY3/CB…
GO:0038110	7	Up	0.00321404	0.0155853	interleukin-2-mediated signaling pathway	JAK1/JAK1/JAK3/SHC1
GO:0097711	94	Down	0.0032182	0.0155929	ciliary basal body-plasma membrane docking	CDK1/CSNK1E/DYNC1H1/HSP90AA1/NEK2/PLK1/YWHAG/CEP57/CCP110/PLK4/CNTRL/CEP250/MAPRE1/CEP131/CEP152/HAUS4/CENPJ/CC2D2A/NEDD1/TUBB/KIF24
GO:0050795	33	Up	0.00322177	0.0155977	regulation of behavior	APOE/GJA1/HTR1B/LEPR/NPAS2/STAT3/NR4A3/HDAC4/ARRDC3/STRA6/SGIP1
GO:0097035	31	Up	0.00323508	0.0156496	regulation of membrane lipid distribution	ABCA1/ABCC1/ATP8B1/ATP8B1/ATP9A/ATP11B/ATP11A/ATP8A2/TMEM30A/PLSCR4/ATP10A/ATP10D/ATP11C
GO:0038127	106	Up	0.00325755	0.0157457	ERBB signaling pathway	AGT/HBEGF/HBEGF/DUSP3/EREG/EREG/EFEMP1/GAB1/HSP90AA1/ITGA1/MMP9/PIK3C2A/PIK3CA/PIK3R1/PLAUR/LGMN/SHC1/ADAM17/ADAM17/RAB7A/BCAR1/RASSF2/SPRY1/SPRY2/SNX5/SH3KBP1/SHC3/ERRFI1/ERRFI1/RTN4/MVB12A
GO:0043038	46	Down	0.00327093	0.0157977	amino acid activation	EPRS/EPRS/EPRS/IARS/IARS/MARS/MARS/SARS/SARS/SARS/HARS2/HARS2/PPA2/LARS/LARS/DALRD3/TARS2
GO:0070302	173	Up	0.00327685	0.0158137	regulation of stress-activated protein kinase signaling cascade	FAS/GADD45A/DUSP1/DUSP3/DUSP3/DVL3/EDN1/EPHA4/ERCC6/ERN1/MECOM/FOXM1/RAPGEF1/HMGB1/HMGCR/DNAJA1/IGF1R/IL1B/LTBR/MAP3K4/MAP3K5/MAP3K5/MAP3K5/MAP3K5/MYC/ROR2/PAK1/PER1/MAP4K2/SDCBP/STK3/TIAM1/TLR4/TPD52L1/FZD7/HDAC3/SPHK1/MFHAS1/NCOR1/RASSF2/ZEB2/HIPK3/RASGRP1/NOD1/ARL6IP5/DUSP10/DUSP10/SASH1/PTPN22/PDCD4/DACT1/TAOK3/TAOK3/SEMA4C/PBK/SH3RF1/EDA2R/ZC3H12A/SIRPA/NRK/GDF6/KLHL31
GO:0032872	171	Up	0.0032807	0.0158196	regulation of stress-activated MAPK cascade	FAS/GADD45A/DUSP1/DUSP3/DUSP3/DVL3/EDN1/EPHA4/ERCC6/ERN1/MECOM/FOXM1/RAPGEF1/HMGB1/HMGCR/DNAJA1/IGF1R/IL1B/LTBR/MAP3K4/MAP3K5/MAP3K5/MAP3K5/MAP3K5/MYC/ROR2/PAK1/PER1/MAP4K2/SDCBP/STK3/TIAM1/TLR4/TPD52L1/FZD7/HDAC3/SPHK1/MFHAS1/NCOR1/RASSF2/ZEB2/HIPK3/RASGRP1/NOD1/ARL6IP5/DUSP10/DUSP10/SASH1/PTPN22/PDCD4/DACT1/TAOK3/TAOK3/SEMA4C/PBK/SH3RF1/EDA2R/ZC3H12A/SIRPA/NRK/GDF6/KLHL31
GO:0042415	4	Up	0.00329459	0.0158739	norepinephrine metabolic process	EPAS1
GO:0002719	13	Up	0.00330954	0.0159333	negative regulation of cytokine production involved in immune response	ANGPT1/BCL6/HMOX1/JAK3
GO:0046470	56	Up	0.0033159	0.0159506	phosphatidylcholine metabolic process	CAPN2/CSNK2A2/DBI/FABP3/ACSL3/LDLR/LPCAT3/LPIN1/PNPLA8/PNPLA8/LPCAT1/LPCAT1/LPCAT1/MBOAT2/MBOAT1
GO:0007254	160	Up	0.00331842	0.0159506	JNK cascade	ADORA2B/GADD45A/DUSP3/DUSP3/DVL3/EDN1/EPHA4/ERCC6/ERN1/MECOM/RAPGEF1/HMGB1/DNAJA1/IGF1R/IL1B/LTBR/MAP3K4/MAP3K5/MAP3K5/MAP3K5/MAP3K5/ROR2/PAK1/PER1/MAP4K2/MAP4K2/SDCBP/STK3/TIAM1/TLR4/TPD52L1/UBC/FZD7/HDAC3/MFHAS1/NCOR1/RASSF2/ZEB2/HIPK3/RASGRP1/TRIB1/NOD1/NOD1/DUSP10/TAB2/SASH1/PTPN22/PDCD4/DACT1/TAOK3/TAOK3/TNFRSF19/SH3RF1/EDA2R/SIRPA/NRK/KLHL31
GO:0071902	245	Up	0.00333541	0.0160195	positive regulation of protein serine/threonine kinase activity	ADORA2B/ATP2B4/CCND1/C5/CCNB1/CCND2/CCNT1/CD74/CD81/CDK1/CDKN1B/CKS2/MAP3K8/CSPG4/GADD45A/DUSP5/DUSP6/DUSP7/DVL3/LPAR1/EDN1/EPHA4/ERCC6/ERN1/EZH2/ACSL1/FGF1/FGF1/FGF2/FGF2/FLT1/RAPGEF1/IL1B/ITGA1/MAP3K4/MAP3K5/MAP3K5/MAP3K5/ROR2/PAK1/PDGFRB/PKD1/PKD2/MAP2K3/MAP2K6/MAP2K6/MAP4K2/MAP4K2/SHC1/SHC1/STK3/ADAM17/TGFBR1/THBS1/TIAM1/TLR4/TPD52L1/UBC/PEA15/ADAM9/MAPKAPK2/GDF15/ZEB2/RASGRP1/SPRY2/NOD1/AKAP…
GO:0051271	215	Up	0.00334313	0.0160439	negative regulation of cellular component movement	ACTN1/ACVRL1/ACVRL1/ADARB1/APEX1/APOE/APOE/ARHGDIB/C5/CDKN1B/COL3A1/CYP1B1/DPYSL3/DUSP1/DUSP3/FGF2/HMGB1/HMOX1/IDH2/IGFBP5/LRP1/NBL1/NFE2L2/NOTCH1/SERPINE1/PFN2/PPARD/PPARG/PTN/PTPRG/RAP2B/CCL2/CXCL12/SRF/STAT3/THBS1/THBS1/VCL/RECK/ADAM15/SEMA5A/DLG5/KLF4/HDAC5/TRIB1/CITED2/DLC1/DLC1/EMILIN1/DUSP10/DUSP10/PADI2/LRCH1/KANK1/SULF1/SRGAP2/CORO1C/GREM1/EVL/DLL4/DLL4/PLXNA3/NDRG4/FUZ/NAV3/OSBPL8/SPRED1
GO:0032651	38	Up	0.00336198	0.0161215	regulation of interleukin-1 beta production	S1PR3/EGR1/HSPB1/PML/TLR4/TNFAIP3/SPHK1/NOD1/NLRP1/FOXP1/ERRFI1/ZC3H12A/SIRPA
GO:0030510	57	Up	0.003383	0.0162094	regulation of BMP signaling pathway	ACVRL1/FBN1/ITGA3/NBL1/NBL1/NBL1/NEO1/NOTCH1/NUMA1/PCSK6/HTRA1/SFRP4/GDF5/SULF1/GREM1/GREM1/GREM2/BMPER
GO:0045623	13	Up	0.00339636	0.0162605	negative regulation of T-helper cell differentiation	BCL6/JAK3/TNFSF4/ZC3H12A
GO:0048486	15	Up	0.00340145	0.016272	parasympathetic nervous system development	ADARB1/GDNF/NRP2/PLXNA3/PLXNA4
GO:0002828	16	Up	0.00340992	0.0162996	regulation of type 2 immune response	BCL6/CD74/CD81/IL6/STAT6/TNFSF4
GO:0090193	5	Up	0.00341687	0.0163054	positive regulation of glomerulus development	EGR1/CFLAR
GO:0071384	45	Up	0.00341875	0.0163054	cellular response to corticosteroid stimulus	AQP1/ASS1/ATP2B1/KLF9/EDN1/ICAM1/REST/TFAP4/CFLAR/BCL2L11/AKAP13/ERRFI1
GO:1903845	60	Up	0.00341921	0.0163054	negative regulation of cellular response to transforming growth factor beta stimulus	CAV1/FBN1/FBN2/GLG1/HSPA1A/HSPA5/LTBP1/LTBP1/HTRA1/ADAM17/TGFBR1/TGFBR2/UBC/CFLAR/MTMR4/EMILIN1/CHST11/ASPN
GO:0033138	64	Up	0.00344566	0.0164185	positive regulation of peptidyl-serine phosphorylation	ANGPT1/ATP2B4/BRAF/CAV1/ERCC6/GAS6/HSP90AA1/IL6/LIF/PAK1/PFN2/PIK3CA/PRKD1/PTGS2/SPRY2/FNIP2/TRIM6
GO:0002027	53	Up	0.00346272	0.0164868	regulation of heart rate	AGT/ANK2/ANK2/ATP2A2/CAMK2D/CASQ2/CAV1/DMD/DSP/EDN1/EPAS1/GCH1/HRC/HRC/KCND3/KCNJ2/MYH7/PDE4D/PDE4D/RGS4/SLC1A1
GO:0060135	47	Up	0.00349621	0.0166332	maternal process involved in female pregnancy	GJA1/ITGA3/JUNB/LIF/PPARD/MED1/PTGIS/PTGS2/PTN/RGS2/SPP1/STC2/DAZAP1
GO:0007188	75	Up	0.00350294	0.0166521	adenylate cyclase-modulating G protein-coupled receptor signaling pathway	ABCA1/ADCY6/ADCY6/ADORA2B/ATP2B4/CHRM2/LPAR1/S1PR3/EDN1/GNAI1/GPR37/HTR1B/NPR3/PDE4D/PTGIR/RGS2/AKAP12/AKAP13/GPR176/PTGDR2/GNG2/ARRDC3/ADCY4/ADCY4/ADGRD1
GO:0042059	38	Up	0.00351997	0.0167198	negative regulation of epidermal growth factor receptor signaling pathway	HBEGF/DUSP3/EREG/ITGA1/RAB7A/SPRY1/SPRY2/SNX5/SH3KBP1/ERRFI1/ERRFI1
GO:0030204	31	Up	0.00354012	0.0168024	chondroitin sulfate metabolic process	ARSB/VCAN/CSPG4/UGDH/CHSY1/CHSY1/CHST11/CHST11/CHPF2/IMPAD1/CSGALNACT2/CSGALNACT1/CSGALNACT1/CHPF/DSEL/EGFLAM/CHSY3
GO:1901343	85	Up	0.00355122	0.0168418	negative regulation of vasculature development	AGT/ADGRB2/DNMT1/E2F2/EPHA2/FOXC1/HHEX/HSPG2/NFATC2/NGFR/NOTCH1/SERPINE1/PGK1/PML/PPARG/PTN/ROCK1/SARS/THBS1/THBS1/THBS1/THBS2/KLF4/HDAC5/SPRY2/PLK2/EMILIN1/SULF1/PDCD4/DLL4/DLL4/FOXJ2/FOXJ2/AMOT/SPRED1/SPRED1
GO:0010885	10	Up	0.00358508	0.0169891	regulation of cholesterol storage	ABCA1/CD36/PPARG/SREBF2
GO:0099024	33	Up	0.00360906	0.0170807	plasma membrane invagination	ABCA1/C3/CD36/CD36/ITGA2/MFGE8/MYH9/PPARG/THBS1/AURKB/SNX9/SPIRE1/SNX18
GO:0061098	37	Up	0.00361007	0.0170807	positive regulation of protein tyrosine kinase activity	AGT/BDNF/EPHA4/EREG/ERCC6/FYN/GAS6/NEDD9/PRNP/ADAM17/ADAM17/LRP8/GREM1/NCAPG2/CASS4
GO:0015696	31	Up	0.00361559	0.0170934	ammonium transport	AQP1/AQP1/SLC25A20/EDN1/GDNF/GDNF/HTR1B/HTR1B/RAB3B/CXCL12/SNAP23/SLC38A2
GO:0010875	11	Up	0.00363516	0.0171725	positive regulation of cholesterol efflux	ABCA1/APOE/APOE/LRP1/NFKBIA
GO:0007020	20	Up	0.00364414	0.0172015	microtubule nucleation	HSPA1A/HSPA1B/CENPJ
GO:0045646	38	Up	0.0036694	0.0173072	regulation of erythrocyte differentiation	HIF1A/HMGB2/HSPA1A/HSPA1B/ID2/INHBA/MED1/STAT3/LDB1/NCAPG2
GO:0042180	172	Up	0.00368549	0.0173695	cellular ketone metabolic process	ACADVL/ATP2B4/BMP6/BRCA1/CAV1/CBR3/CPT1A/NQO1/EGR1/FABP3/KDSR/HMGCR/IL1B/INSIG1/EIF6/ODC1/OXCT1/PDK2/PDK2/PDK4/PDK4/PDK4/PPARG/PTGS2/REST/NR4A3/IRS2/CACNA1H/STARD3/SLC7A11/PRKAG2/PRKAG2/PDP1/KYAT3/KYAT3/COQ8A/COQ8A/TRIB3/ELOVL5/ADIPOR2/LONP2/DGAT2/CBR4/STARD4/RDH10
GO:0003044	21	Up	0.0036943	0.0173975	regulation of systemic arterial blood pressure mediated by a chemical signal	AGT/AGT/AGT/AGTR1/AGTR1/EDN1/ENPEP/ENPEP/ENPEP/PDE4D/SOD2
GO:0035735	39	Down	0.00369788	0.0174008	intraciliary transport involved in cilium assembly	CEP131/CLUAP1/IFT122/WDR35/WDR34/SSX2IP
GO:0072012	17	Up	0.00370291	0.0174109	glomerulus vasculature development	ANGPT1/EGR1/PDGFRB/CFLAR
GO:0042226	13	Up	0.00372754	0.0175007	interleukin-6 biosynthetic process	CEBPB/EREG/IL1B/STAT3/BCL10
GO:0042092	18	Up	0.0037278	0.0175007	type 2 immune response	BCL6/CD74/CD81/IL6/STAT6/TNFSF4
GO:0050806	90	Up	0.00375516	0.0176154	positive regulation of synaptic transmission	APOE/EPHA4/LAMA2/NFATC4/ROR2/SERPINE2/PRNP/LGMN/PTGS2/PTN/PTN/RAB3B/RAPSN/RGS4/CCL2/STX3/STXBP1/PLK2/SSH1/NETO1/SHANK3/SYT12
GO:0051058	41	Up	0.00376454	0.0176419	negative regulation of small GTPase mediated signal transduction	ABL2/BCL6/RAPGEF1/ITGA3/STMN1/PPP2CB/TIMP2/TNFAIP1/DLC1/KANK1/CGNL1
GO:0010569	39	Down	0.00376664	0.0176419	regulation of double-strand break repair via homologous recombination	PARP1/CHEK1/RAD51/TIMELESS/RAD51AP1/POLQ/KDM1A/SPIDR/PARPBP/FIGNL1
GO:0071371	12	Up	0.0037798	0.0176548	cellular response to gonadotropin stimulus	CCNA2/GATA6/GCLM/HMGCS1/INHBA/NOTCH1
GO:0035723	10	Up	0.00378164	0.0176548	interleukin-15-mediated signaling pathway	JAK1/JAK3/SHC1/STAT3
GO:0071350	10	Up	0.00378164	0.0176548	cellular response to interleukin-15	JAK1/JAK3/SHC1/STAT3
GO:0042446	46	Up	0.00378305	0.0176548	hormone biosynthetic process	ATP1A1/BMP6/DIO2/EGR1/HIF1A/IL1B/NFKB1/MED1/REST/STC2/CACNA1H/TSPOAP1/STARD3/STARD3/HSD17B7
GO:0050901	10	Up	0.00378402	0.0176548	leukocyte tethering or rolling	ITGA4/ITGA4/ROCK1/CXCL12/SELPLG/VCAM1/VCAM1
GO:0072425	13	Down	0.00379175	0.0176748	signal transduction involved in G2 DNA damage checkpoint	BRCA1/CHEK1/PLK1/CDC14B/DTL/ABRAXAS1
GO:0033673	194	Up	0.00379414	0.0176748	negative regulation of kinase activity	ADARB1/APOE/CAV1/CAV1/CDKN1B/CDKN1B/CDKN1C/CDKN1C/CDKN1C/CDKN2C/GADD45A/DUSP1/DUSP1/DUSP3/DUSP3/DUSP6/DUSP7/DUSP7/FABP4/HHEX/HMGCR/DNAJA1/HSPB1/HSPB1/IGF1R/IL1B/IPO5/NPM1/PLK1/PPP2R5A/PKIA/DNAJC3/RGS2/RGS3/RGS4/SORL1/TFAP4/TNFAIP3/UCHL1/YWHAG/YWHAG/IRS2/SOCS3/SH2B3/HIPK3/TRIB1/HEXIM1/DUSP14/DUSP10/DUSP10/CORO1C/PTPN22/LATS2/CHORDC1/PDCD4/TRIB2/TAOK3/PRKAG2/PRKAG2/ERRFI1/ERRFI1/TRIB3/CEP85/DUSP16/…
GO:0070498	93	Up	0.00382726	0.0178153	interleukin-1-mediated signaling pathway	MAP3K8/EGR1/IL1A/IL1B/IL1R1/IL1R1/IL1R1/IL1RAP/IL6/NFKB1/NFKBIA/UBC/NOD1/TAB2/OTUD4/PELI1
GO:0002467	10	Up	0.00383186	0.0178226	germinal center formation	BCL6/BCL6/NFKB2/ADAM17/TNFAIP3
GO:0007492	52	Up	0.00383472	0.0178226	endoderm development	COL8A1/COL11A1/COL12A1/EXT1/FN1/GATA6/HOXC11/INHBA/ITGA4/ITGAV/ITGB5/MMP9/VTN
GO:0010657	56	Up	0.0038538	0.0178975	muscle cell apoptotic process	AGT/CAMK2D/CAPN2/DNMT1/E2F3/EDN1/HMGCR/HMOX1/MAP3K5/NFE2L2/PPARG/SOD2/CFLAR/BAG3/PDCD4/ZC3H12A
GO:0060252	14	Up	0.00386434	0.0179327	positive regulation of glial cell proliferation	ETV5/IL1B/IL6/PRKCI
GO:0050954	84	Up	0.00386877	0.0179394	sensory perception of mechanical stimulus	BIRC5/CDKN1B/COL11A1/DIAPH1/FYN/ICAM1/ITGA2/MBP/ATP8B1/SERPINB6/SERPINE2/CXCL12/SNAI2/WFS1/SPRY2/LRIG1/USP53/SOBP/CEMIP/ESPNL
GO:2000725	33	Up	0.00387765	0.0179669	regulation of cardiac muscle cell differentiation	EDN1/EDN1/EFNB2/PAK1/RGS2/RGS4/FZD7/AKAP6/PARP2/GREM1
GO:1904645	34	Up	0.00389462	0.0180316	response to amyloid-beta	PARP1/CD36/EPHA4/FYN/FYN/ICAM1/IGF1R/ITGA4/LRP1/MMP9/NGFR/PRNP/PRNP/LGMN/TLR4/VCAM1/BCL2L11/NAMPT
GO:0042448	10	Up	0.00390477	0.0180648	progesterone metabolic process	EGR1/STARD3
GO:0001707	45	Up	0.00391941	0.0181187	mesoderm formation	ACVR1/EPHA2/FOXC1/INHBA/ITGA2/ITGA3/SRF/TXNRD1/KDM6A/NR4A3/ITGA8/KLF4
GO:0035581	6	Up	0.0039393	0.0181967	sequestering of extracellular ligand from receptor	FBN1/FBN2/LTBP1/LTBP1/CD46/NBL1/NBL1/GREM2
GO:0050930	8	Up	0.00395206	0.0182417	induction of positive chemotaxis	CXCL8/VEGFC/SCG2
GO:0032652	45	Up	0.00397333	0.018323	regulation of interleukin-1 production	S1PR3/EGR1/GAS6/HMGB1/HSPB1/PML/TLR4/TLR4/TNFAIP3/SPHK1/NOD1/NLRP1/FOXP1/ERRFI1/ZC3H12A/SIRPA/NLRP10
GO:0002573	134	Up	0.00397616	0.018323	myeloid leukocyte differentiation	PARP1/ANXA2/CASP8/CASP8/CD74/CD81/CEBPB/CSF1/CSF1/CSF1/EPHA2/FASN/FBN1/FOS/ID2/INHBA/IRF7/JUN/JUNB/LIF/LTBR/MMP9/MYC/MYH9/NOTCH2/ROR2/PIK3R1/PPARG/MED1/RELB/TGFBR2/TLR4/SH3PXD2A/RASSF2/GAB2/FARP2/TRIB1/LRRC17/SBNO2/ACIN1/FOXP1/OSTM1/BATF3/FAM20C/LRRK1/L3MBTL3/UBASH3B/IL31RA/IL31RA/TMEM64
GO:0051604	197	Up	0.00397878	0.018323	protein maturation	PARP1/CFB/SERPING1/SERPING1/C1R/C1R/C1S/C3/C3/C5/MYRF/CAPN2/CASP8/CD59/CD59/CD59/CD81/CLU/DHCR24/ENPEP/ENPEP/F3/FKBP1A/GAS1/GLG1/IL1B/CD46/MELTF/MMP16/MYH9/PCSK6/PCSK6/SERPINE1/SERPINE1/PGK1/SERPINE2/SERPINE2/PLAT/SRGN/PRNP/LGMN/PRSS3/SCG5/SORL1/THBS1/VTN/WFS1/OGT/ADAMTS2/BAG2/SPON1/TIMM17A/SNAPIN/ERO1B/TSPAN14/LONP2/CCBE1/SDE2/PCSK9/TSPAN33
GO:0051341	63	Up	0.003996	0.0183883	regulation of oxidoreductase activity	ABL2/AGT/AGTR1/APOE/ATP2B4/CAV1/CAV1/DHFR/EDN1/GCH1/GCH1/GDNF/HIF1A/HSP90AA1/IL1B/NFKB1/NPR3/NOD1/DDAH1/SPHK2
GO:0046580	36	Up	0.00399989	0.0183922	negative regulation of Ras protein signal transduction	ABL2/BCL6/RAPGEF1/ITGA3/STMN1/PPP2CB/TIMP2/TNFAIP1/DLC1/KANK1
GO:0032680	85	Up	0.00401415	0.0184437	regulation of tumor necrosis factor production	ANGPT1/AXL/CD36/CLU/GAS6/HLA-E/HSPB1/NFATC4/PIK3R1/THBS1/TLR4/TLR4/TNFAIP3/MAPKAPK2/MAPKAPK2/AKAP12/RASGRP1/NOD1/GPNMB/ARFGEF2/PTPN22/FOXP1/ERRFI1/SELENOS/SELENOK/ZC3H12A/ZC3H12A/SIRPA/SIRPA
GO:0031279	17	Up	0.00402	0.0184566	regulation of cyclase activity	ADORA2B/EDNRB/NPR3/STIM1/TIMP2/GABBR2
GO:0010656	29	Up	0.00404499	0.0185572	negative regulation of muscle cell apoptotic process	DNMT1/EDN1/HMGCR/HMOX1/NFE2L2/CFLAR/BAG3/ZC3H12A
GO:0014742	27	Up	0.00406643	0.0186414	positive regulation of muscle hypertrophy	PARP1/AGT/CAMK2D/EDN1/EDN1/IL6ST/MEF2A/MEF2A/TWF1/ROCK1/NR4A3/AKAP6/PARP2/MYMK
GO:0002090	39	Up	0.00407906	0.0186851	regulation of receptor internalization	ANGPT1/EFNB2/SDCBP/SFRP4/NUMB/GREM1/SCYL2/PCSK9
GO:0043501	17	Down	0.00413415	0.0189231	skeletal muscle adaptation	ACTA1/ATP2A2/IGFBP5/MYH7/MYOG/TNNC1/TNNI1/TNNT1/CFLAR/MYMK
GO:0030509	93	Up	0.00416159	0.0190095	BMP signaling pathway	ACVR1/ACVR1/ACVRL1/ACVRL1/ACVRL1/BMP6/BMP6/BMP6/MEGF8/EGR1/FBN1/ID1/ITGA3/SMAD9/SMAD9/NBL1/NBL1/NBL1/NEO1/NOTCH1/ROR2/NUMA1/PCSK6/HTRA1/SFRP4/GDF5/USP9X/SLC33A1/SULF1/GREM1/GREM1/PDCD4/GREM2/GREM2/BMPER/GDF6
GO:0032695	7	Up	0.00416218	0.0190095	negative regulation of interleukin-12 production	JAK3/NFKB1/THBS1
GO:0035094	24	Up	0.00416245	0.0190095	response to nicotine	EDN1/HMOX1/NFKB1/VCAM1/SLC7A11/LYPD1
GO:0032310	8	Up	0.00417641	0.0190588	prostaglandin secretion	EDN1/IL1B/MAP2K6
GO:1903555	87	Up	0.00419258	0.0191182	regulation of tumor necrosis factor superfamily cytokine production	ANGPT1/AXL/CD36/CLU/GAS6/HLA-E/HSPB1/NFATC4/PIK3R1/THBS1/TLR4/TLR4/TNFAIP3/MAPKAPK2/MAPKAPK2/AKAP12/RASGRP1/NOD1/GPNMB/ARFGEF2/PTPN22/FOXP1/ERRFI1/SELENOS/SELENOK/ZC3H12A/ZC3H12A/SIRPA/SIRPA
GO:2000181	79	Up	0.00420627	0.0191661	negative regulation of blood vessel morphogenesis	AGT/ADGRB2/E2F2/EPHA2/FOXC1/HHEX/HSPG2/NGFR/NOTCH1/SERPINE1/PGK1/PML/PPARG/PTN/ROCK1/SARS/THBS1/THBS1/THBS1/THBS2/KLF4/HDAC5/SPRY2/PLK2/EMILIN1/SULF1/DLL4/DLL4/FOXJ2/AMOT/SPRED1/SPRED1
GO:2000316	11	Up	0.00422639	0.0192423	regulation of T-helper 17 type immune response	NFKBIZ/ZC3H12A/NLRP10
GO:0046640	17	Up	0.00422936	0.0192423	regulation of alpha-beta T cell proliferation	CD81/HLA-E/IRF1/TGFBR2/TNFSF4/SH3RF1
GO:0055017	66	Up	0.00427071	0.0193873	cardiac muscle tissue growth	AGT/CCNB1/CDK1/EDN1/EDN1/FGF2/FOXC1/GATA6/GJA1/NOTCH1/PAK1/RGS2/RGS4/TGFBR1/TGFBR2/AKAP6/PARP2/YAP1/PDLIM5/AKAP13/SAV1/NDRG4
GO:0006882	11	Up	0.00427086	0.0193873	cellular zinc ion homeostasis	AP3D1/SLC39A14/SLC30A7
GO:0055069	11	Up	0.00427086	0.0193873	zinc ion homeostasis	AP3D1/SLC39A14/SLC30A7
GO:1905898	33	Up	0.0042749	0.0193911	positive regulation of response to endoplasmic reticulum stress	CAV1/DDIT3/ERN1/NFE2L2/PIK3R1/PMAIP1/XBP1/EDEM1/EDEM1/HERPUD1/HERPUD1/BCL2L11/PPP1R15A/PPP1R15A
GO:0030512	58	Up	0.00428145	0.0194062	negative regulation of transforming growth factor beta receptor signaling pathway	CAV1/FBN1/FBN2/GLG1/HSPA1A/HSPA5/LTBP1/LTBP1/HTRA1/ADAM17/TGFBR1/TGFBR2/UBC/MTMR4/EMILIN1/CHST11/ASPN
GO:0043270	140	Up	0.00428832	0.0194228	positive regulation of ion transport	ACTN2/ACTN2/AGT/ANK2/ANK3/APOE/ATP2B1/BDKRB1/CAV1/CEBPB/CEBPB/DMD/EDN1/FABP3/FHL1/NIPSNAP2/GDNF/GLRX/HTT/IL1B/KCNJ2/LGALS3/MYLK/PDGFRB/PKD2/MAP2K6/RAB3B/CCL2/CCL2/CXCL12/CXCL12/STIM1/STXBP1/TMSB4X/WFS1/RGS9/HOMER1/AKAP6/AKAP6/PLA2R1/ARL6IP1/EHD3/ATP8A2/SPHK2/CEMIP/SHANK3
GO:0006837	2	Up	0.00429676	0.0194465	serotonin transport	HTR1B
GO:0035404	9	Down	0.00430728	0.0194795	histone-serine phosphorylation	CCNB1/AURKA/AURKB
GO:0045005	33	Down	0.0043169	0.0195084	DNA-dependent DNA replication maintenance of fidelity	BLM/BLM/BRCA2/BRCA2/DDX11/TONSL/PCNA/RAD51/RAD51/RAD51/NUCKS1/SLFN11/MMS22L/BOD1L1
GO:0022408	104	Up	0.00434418	0.019617	negative regulation of cell-cell adhesion	ASS1/BCL6/CD74/CEBPB/DUSP3/LRRC32/HMGB1/IRF1/JAK3/LGALS3/MBP/SERPINE2/PRNP/SDC4/CXCL12/SNAI2/TNFSF4/DLG5/KLF4/KLF4/SH2B3/GPNMB/GPNMB/SWAP70/TMEM131L/PTPN22/TNFRSF21/PELI1/ZC3H12A/PDCD1LG2/ZC3H8/UBASH3B/MYADM/C1QTNF1
GO:0090183	39	Up	0.00435139	0.0196349	regulation of kidney development	AGT/EGR1/GDNF/GDNF/LIF/MMP9/MYC/PDGFRB/WNT2B/CFLAR/YAP1/GREM1/LGR4/FAT4
GO:0002792	79	Up	0.00438235	0.0197598	negative regulation of peptide secretion	ANGPT1/APOE/CD74/CYP51A1/FN1/LRRC32/GAS6/GBP1/HMGCR/HMGCR/IDH2/IL1B/PML/SRGN/REST/TMSB4X/TNFAIP3/HDAC9/PTPN22/TNFRSF21/LGR4/ZC3H12A/RAB11FIP1/DPH3
GO:0001894	124	Up	0.00438699	0.019766	tissue homeostasis	ACACA/ACTB/BBS2/BBS4/CSF1/CTSK/EPAS1/ERCC6/FOXC1/HSPB1/IL6/TNFRSF11B/PDK4/SRF/TLR4/TNFAIP3/CUBN/LDB1/LDB2/HOMER1/YAP1/MDM1/TP53INP2/LRRK1/LPCAT1/TMEM64
GO:0050673	274	Up	0.0043984	0.0198026	epithelial cell proliferation	ACVRL1/ACVRL1/AGTR1/APOE/ATP5F1A/CCND1/BMP6/BMP6/BRCA2/KLF9/CAV1/CDKN1B/CDKN1C/CEBPB/CEBPB/COL8A1/EDNRB/EFNB2/EPHA2/EPHA2/EREG/EREG/ERN1/F3/FGF1/FGF2/FGF2/FGF2/FGF7/FLT1/B4GALT1/GJA1/HAS2/HIF1A/HMGB1/HMGB2/HMGN1/HMOX1/HMOX1/NR4A1/NR4A1/ID1/ID2/IGFBP4/IGFBP5/IRF6/ITGA4/JUN/MYC/NGFR/NOTCH2/PPARD/PPARG/MED1/MED1/PRKD1/PRKD1/PRKDC/HTRA1/PTN/PTN/PTPRN/PURA/CCL2/CCL11/CXCL12/SRSF6/SRSF6/SNAI2/STAT3/STA…
GO:0032305	9	Up	0.00441449	0.0198603	positive regulation of icosanoid secretion	EDN1/IL1B/MAP2K6/PLA2R1
GO:0002279	25	Up	0.00441931	0.0198671	mast cell activation involved in immune response	ADORA2B/HMOX1/STXBP1/NR4A3/SNAP23/GAB2/RASGRP1/SPHK2
GO:0090557	9	Up	0.00443738	0.0199244	establishment of endothelial intestinal barrier	FASN/ICAM1/PTPRS/TJP1/CLDN1/TJP2
GO:1990138	111	Up	0.00443864	0.0199244	neuron projection extension	APOE/CDH4/MEGF8/FN1/HSP90AA1/ITGA4/LAMB2/LRP1/NRCAM/PAK1/PLXNA1/PTPRS/CXCL12/SLIT3/SRF/AURKA/TIAM1/VCL/USP9X/SEMA7A/SEMA7A/NRP2/SEMA5A/NTN1/NTN1/POSTN/MACF1/TNFRSF12A/PLXNA3/RTN4/PLXNA4
GO:0002063	23	Up	0.0044545	0.0199807	chondrocyte development	ACAN/COL11A1/RARG/TGFBR2/EIF2AK3/CHSY1/SULF1/POC1A/CHST11/IMPAD1/SULF2
GO:0001649	167	Up	0.00446084	0.0199944	osteoblast differentiation	ACVR1/BMP6/BMP6/CAT/CEBPB/CEBPD/CLTC/VCAN/EPHA2/FASN/FBN2/GJA1/H3F3B/HNRNPC/HSD17B4/IARS/ID1/ID2/ID3/IGFBP5/IL6/IL6/IL6ST/JUNB/JUND/MEF2D/NOTCH1/PRKD1/REST/SNAI2/SNAI2/SEMA7A/LIMD1/DDX21/HDAC4/RASSF2/GPNMB/MYBBP1A/SATB2/NOCT/ASF1A/FBXO5/GREM1/RBMX/SUCO/LGR4/BCAP29/FAM20C/CCDC47/TP53INP2/FIGNL1/SMOC1/TMEM64/NPNT/SH3PXD2B
GO:0043370	29	Up	0.00446889	0.0200156	regulation of CD4-positive, alpha-beta T cell differentiation	BCL6/HMGB1/JAK3/TNFSF4/SH3RF1/NFKBIZ/ZC3H12A
GO:0051298	56	Down	0.0044732	0.02002	centrosome duplication	BRCA1/BRCA2/CCNF/NPM1/PKD2/STIL/STIL/CCP110/CCP110/PLK4/PLK4/PLK2/PLK2/CEP131/CEP152/CEP152/POC1A/CHORDC1/CENPJ/CENPJ/MDM1/CNTROB/WDR62
GO:0072583	34	Up	0.00450479	0.0201465	clathrin-dependent endocytosis	AP2A1/CLTC/DAB2/ITGA4/PICALM/FCHSD2/PIP5K1C/SCYL2
GO:0030166	43	Up	0.00451243	0.0201658	proteoglycan biosynthetic process	ACAN/VCAN/CSPG4/EXT1/EXT1/EXT1/UGDH/HS3ST3B1/CHSY1/CHSY1/CHST11/CHST11/CHPF2/CSGALNACT2/CSGALNACT2/CSGALNACT1/CSGALNACT1/CSGALNACT1/CSGALNACT1/CHPF/DSEL/CHSY3
GO:0009101	231	Up	0.00452196	0.0201934	glycoprotein biosynthetic process	ACAN/ASGR1/ENTPD5/VCAN/CSPG4/HBEGF/EXT1/EXT1/EXT1/EXT1/FUT4/FUT4/GALNT1/GALNT1/GALNT1/GALNT3/GALNT3/B4GALT1/STT3A/STT3A/STT3A/JAK3/MAN1A1/MGAT1/MUC1/MVD/NPC1/RFNG/ST3GAL1/ST3GAL1/UGDH/ST8SIA4/ST8SIA4/TUSC3/TUSC3/TUSC3/TUSC3/OGT/OGT/B4GALT4/HS3ST3B1/ARFGEF1/B3GNT2/PHLDA1/CHSY1/CHSY1/CHST11/CHST11/GCNT4/A4GALT/CHPF2/CSGALNACT2/CSGALNACT2/CSGALNACT1/CSGALNACT1/CSGALNACT1/CSGALNACT1/TMEM165/MAN1C1/CH…
GO:0031649	8	Up	0.00454642	0.0202876	heat generation	EDNRB/IL1A/IL1B/IL1B/PTGS2/ARRDC3
GO:2001233	325	Up	0.00455225	0.0202987	regulation of apoptotic signaling pathway	ACVR1/PARP1/AGT/SLC25A5/FAS/FAS/ATF3/BDKRB2/BDNF/BID/BID/BID/BID/BRCA1/CASP8/CAV1/CD74/CTSC/CLU/CLU/CSNK2A2/DDIT3/DDIT3/DDIT3/FYN/GDNF/GCLM/HTT/HIF1A/HMGB2/HMOX1/DNAJA1/HSPA1A/HSPA1A/HSPA1B/HSPB1/ICAM1/IL1A/IL1B/INHBA/ITGA6/ITGAV/LGALS3/LGALS3/LTBR/MAZ/MCL1/MCL1/MMP9/MUC1/NFATC4/NFE2L2/NONO/NR4A2/SERPINE1/PLAUR/PMAIP1/PMAIP1/PMAIP1/PML/PTGS2/CXCL12/SIAH2/SNAI2/SNAI2/SOD2/STK3/TFAP4/TGFBR1/TGFBR1/…
GO:0034330	217	Up	0.00457743	0.0203959	cell junction organization	ACTB/ACTN1/ACTN2/ACVRL1/AGT/ANK2/CAV1/CD151/CDH2/CDH4/CDH11/CDH18/DSP/DSP/DUSP3/ECT2/EPHA2/FLNC/FN1/GJA1/GJA1/RAPGEF1/ITGA6/ITGA2/LAMC2/LRP1/MYO1C/PLEC/PLEC/PRKCI/PRKCI/PVR/NECTIN2/ROCK1/ROCK1/ROCK1/SDC4/SNAI2/SRF/TGFBR1/THBS1/TJP1/TJP1/TLN1/TLN1/TRIP6/VASP/VCL/PIP5K1A/NUMB/LDB1/CLDN1/CLDN1/DLG5/DLC1/DLC1/FERMT2/FERMT2/RASSF8/PIP5K1C/MACF1/MACF1/CORO1C/CORO1C/GREM1/RHOD/RHOD/RAB8B/FBLIM1/LIMS2/LI…
GO:0000083	25	Down	0.00458286	0.020405	regulation of transcription involved in G1/S transition of mitotic cell cycle	BACH1/CCNE1/DHFR/ID2/ORC1/PCNA/POLA1/RRM2/TYMS/CDC45/KLF11/FBXO5/CDT1
GO:0009262	29	Down	0.00459768	0.0204362	deoxyribonucleotide metabolic process	DTYMK/DUT/NUDT1/RRM1/RRM2/TDG/TYMS/TYMS
GO:0044321	16	Up	0.00459781	0.0204362	response to leptin	BBS2/BBS4/CCND1/CCNA2/EDN1/LEPR/STAT3/UGCG/NR4A3/PID1
GO:0050654	33	Up	0.0046	0.0204362	chondroitin sulfate proteoglycan metabolic process	ARSB/VCAN/CSPG4/UGDH/CHSY1/CHSY1/CHST11/CHST11/CHPF2/IMPAD1/CSGALNACT2/CSGALNACT2/CSGALNACT1/CSGALNACT1/CSGALNACT1/CHPF/DSEL/EGFLAM/CHSY3
GO:0031295	32	Up	0.00461741	0.0204984	T cell costimulation	CAV1/CD81/MAP3K8/DPP4/EFNB2/FYN/PAK1/PIK3CA/PIK3R1/TNFSF4/PDCD1LG2
GO:0090153	14	Up	0.00463322	0.0205163	regulation of sphingolipid biosynthetic process	TNFRSF1A/SPHK1/SPHK2/SAMD8
GO:1905038	14	Up	0.00463322	0.0205163	regulation of membrane lipid metabolic process	TNFRSF1A/SPHK1/SPHK2/SAMD8
GO:2000303	14	Up	0.00463322	0.0205163	regulation of ceramide biosynthetic process	TNFRSF1A/SPHK1/SPHK2/SAMD8
GO:0070987	19	Down	0.00463502	0.0205163	error-free translesion synthesis	PCNA/POLH/RFC2/RFC3/RFC4/RPA1/RPA3/UBC
GO:0061756	20	Up	0.0046594	0.0206065	leukocyte adhesion to vascular endothelial cell	ICAM1/ITGA4/ITGA4/ROCK1/CXCL12/SELPLG/VCAM1/VCAM1/KLF4
GO:0006853	9	Up	0.0046622	0.0206065	carnitine shuttle	ACACA/SLC25A20/CPT1A/PRKAG2
GO:0050710	36	Up	0.00467033	0.0206273	negative regulation of cytokine secretion	ANGPT1/FN1/LRRC32/GAS6/GBP1/PML/SRGN/TMSB4X/TNFAIP3/HDAC9/PTPN22/TNFRSF21/LGR4/ZC3H12A
GO:0002704	24	Up	0.00467444	0.0206291	negative regulation of leukocyte mediated immunity	BCL6/HLA-E/HMOX1/IL7R/JAK3/SERPINB9/MICA
GO:0045598	93	Up	0.00467757	0.0206291	regulation of fat cell differentiation	KLF5/CEBPB/DDIT3/ID2/IL6/INSIG1/MMP11/PPARD/PPARG/PTGS2/SORT1/SNAI2/STK3/XBP1/DUSP10/NOCT/TRIB2/TRIB3/SAV1/ZC3H12A/MEDAG/WDFY2/CCDC71L/TMEM64/ASXL1/FNDC5/SH3PXD2B
GO:0150079	6	Up	0.004704	0.0207305	negative regulation of neuroinflammatory response	LDLR
GO:0034109	49	Up	0.0047082	0.0207339	homotypic cell-cell adhesion	ACTB/ANK3/CSRP1/DSP/GAS6/HSPB1/MYH9/SERPINE2/RAP2B/STXBP1/TLN1/VCL/SH2B3/MYL9/MYL12A/PDPN/PDPN/SLC7A11/UBASH3B/C1QTNF1
GO:0042698	48	Up	0.00473702	0.0208457	ovulation cycle	AXL/EGR1/EREG/HAS2/HSPA5/INHBA/PCNA/MAP2K6/PTN/PTPRN/PTX3/SLIT3/NRIP1/ADAMTS1
GO:0046599	19	Down	0.00474394	0.0208609	regulation of centriole replication	BRCA1/NPM1/STIL/PLK4/PLK4/PLK2/PLK2/CENPJ/MDM1
GO:0048872	185	Up	0.00475095	0.0208766	homeostasis of number of cells	AMPD3/AXL/BCL6/CD74/CDH2/CSF1/EPAS1/EZH2/HIF1A/HIF1A/HMGB1/HMGB2/HMOX1/HSPA1A/HSPA1B/ID2/IL6/IL7R/INHBA/INHBA/JAK3/JAK3/SLC11A2/PMAIP1/MED1/MED1/MED1/SRF/STAT3/ADAM17/TNFAIP3/LDB1/BCL10/CCNB2/MFHAS1/RASSF2/PTBP3/BCL2L11/SH2B3/SH2B3/SH2B2/ACIN1/JMJD6/SLC7A11/GCNT4/NCAPG2/LGR4/L3MBTL3/ZC3H8/DOCK11/ASXL1
GO:0043303	24	Up	0.00475809	0.0208802	mast cell degranulation	ADORA2B/HMOX1/STXBP1/NR4A3/SNAP23/GAB2/RASGRP1/SPHK2
GO:0001885	43	Up	0.0047587	0.0208802	endothelial cell development	S1PR3/FASN/RAPGEF1/ICAM1/ICAM1/ID1/IL1B/PDE4D/PTPRS/ROCK1/ROCK1/TJP1/TNFRSF1A/VEZF1/CLDN1/TJP2/ARHGEF26/MYADM
GO:0034433	9	Up	0.00479259	0.0209832	steroid esterification	AGT/AGTR1/APOE/STARD4
GO:0034434	9	Up	0.00479259	0.0209832	sterol esterification	AGT/AGTR1/APOE/STARD4
GO:0034435	9	Up	0.00479259	0.0209832	cholesterol esterification	AGT/AGTR1/APOE/STARD4
GO:0043500	78	Up	0.00481692	0.0210744	muscle adaptation	ACTA1/PARP1/AGT/ATP2A2/ATP2B4/CAMK2D/EDN1/EDN1/EZH2/GATA6/HMOX1/IGFBP5/IL1B/IL6ST/MEF2A/MEF2A/MYH7/MYOG/MYOG/NOTCH1/PAK1/TWF1/RGS2/RGS2/RGS4/ROCK1/TNFRSF1A/TNNC1/TNNI1/TNNT1/NR4A3/CFLAR/KLF4/AKAP6/HDAC4/PARP2/LMCD1/ERRFI1/MYMK
GO:0046635	35	Up	0.00482521	0.0210954	positive regulation of alpha-beta T cell activation	CD81/HLA-E/TGFBR2/TGFBR2/TNFSF4/AP3D1/HSPH1/NFKBIZ
GO:0034329	173	Up	0.00485687	0.0212185	cell junction assembly	ACTB/ACTN1/ACTN2/ACVRL1/AGT/ANK2/CAV1/CD151/DUSP3/ECT2/EPHA2/FLNC/FN1/GJA1/GJA1/RAPGEF1/ITGA6/ITGA2/LAMC2/LRP1/MYO1C/PLEC/PLEC/PRKCI/ROCK1/ROCK1/ROCK1/SDC4/SNAI2/SRF/THBS1/TJP1/TLN1/TLN1/TRIP6/VASP/VCL/PIP5K1A/LDB1/CLDN1/CLDN1/DLG5/DLC1/DLC1/FERMT2/FERMT2/PIP5K1C/MACF1/MACF1/CORO1C/CORO1C/GREM1/RHOD/RHOD/FBLIM1/LIMS2/WHAMM/HIPK1/FMN1
GO:0045600	43	Up	0.00486879	0.0212552	positive regulation of fat cell differentiation	KLF5/CEBPB/ID2/PPARD/PPARG/PTGS2/SNAI2/STK3/XBP1/NOCT/SAV1/ZC3H12A/MEDAG/WDFY2/CCDC71L/TMEM64/FNDC5/SH3PXD2B
GO:0007586	46	Up	0.00487879	0.0212693	digestion	ACO1/AQP1/AQP1/CD36/CHRM3/LDLR/NPR3/PRSS3/SGK1/TLR4/UGCG/TJP2/LIMA1
GO:0010745	9	Up	0.00487906	0.0212693	negative regulation of macrophage derived foam cell differentiation	ABCA1/ITGAV/NFKBIA/PPARG/PPARG
GO:0043550	43	Up	0.00493022	0.0214769	regulation of lipid kinase activity	CD81/CISH/FGF2/FLT1/PDGFRB/PIK3R1/PPP2R5A/PRKD1/RBL1/SOCS2/SOCS3/KLF4/ATG14/PIK3IP1/PIK3IP1
GO:0061299	8	Up	0.00493727	0.0214878	retina vasculature morphogenesis in camera-type eye	CYP1B1/LAMA1
GO:0060644	14	Up	0.00493986	0.0214878	mammary gland epithelial cell differentiation	CEBPB/HIF1A/ID2/IRF6/LBH
GO:0016525	78	Up	0.00495902	0.0215557	negative regulation of angiogenesis	AGT/ADGRB2/E2F2/EPHA2/FOXC1/HHEX/HSPG2/NGFR/NOTCH1/SERPINE1/PGK1/PML/PPARG/PTN/ROCK1/SARS/THBS1/THBS1/THBS1/THBS2/KLF4/HDAC5/SPRY2/PLK2/EMILIN1/SULF1/DLL4/DLL4/FOXJ2/AMOT/SPRED1/SPRED1
GO:0051339	19	Up	0.00498094	0.0216354	regulation of lyase activity	ADORA2B/EDNRB/MTRR/NPR3/STIM1/TIMP2/GABBR2
GO:1904996	10	Up	0.00498535	0.021639	positive regulation of leukocyte adhesion to vascular endothelial cell	ICAM1/ITGA4
GO:0032963	75	Up	0.00500013	0.0216812	collagen metabolic process	COL15A1/CTSK/CTSK/HIF1A/ID1/IL6/ITGA2/MMP9/MMP11/PDGFRB/PPARD/PPARG/TNXB/ADAM15/ADAMTS2/TRAM2/EMILIN1/SUCO/ERRFI1/P3H2/VIPAS39
GO:0003179	42	Up	0.00500225	0.0216812	heart valve morphogenesis	ACVR1/ACVR1/NOTCH1/NOTCH1/NOTCH1/NOTCH2/ROCK1/SLIT3/SNAI2/TGFBR2/EMILIN1/DLL4/STRA6
GO:0035886	21	Up	0.00504957	0.0218706	vascular smooth muscle cell differentiation	DNMT1/GATA6/NFATC2/NOTCH1/SOD2/SRF/PDCD4
GO:0019433	13	Up	0.00505714	0.0218841	triglyceride catabolic process	FABP4/FABP3/PNPLA3
GO:0002861	9	Up	0.00505994	0.0218841	regulation of inflammatory response to antigenic stimulus	C3/CD81/HLA-E/SELENOS
GO:0046637	39	Up	0.00506696	0.0218899	regulation of alpha-beta T cell differentiation	BCL6/HMGB1/JAK3/TGFBR2/TNFSF4/AP3D1/SH3RF1/NFKBIZ/ZC3H12A
GO:0003337	10	Up	0.00506929	0.0218899	mesenchymal to epithelial transition involved in metanephros morphogenesis	GDNF/LIF/GREM1
GO:0007193	35	Up	0.00507214	0.0218899	adenylate cyclase-inhibiting G protein-coupled receptor signaling pathway	ADCY6/LPAR1/S1PR3/EDN1/GNAI1/GPR37/HTR1B/NPR3/RGS2/AKAP12/GPR176/PTGDR2/ADCY4
GO:0090331	8	Up	0.00508136	0.0219041	negative regulation of platelet aggregation	SERPINE2/SH2B3/UBASH3B/C1QTNF1
GO:0072001	225	Up	0.00508267	0.0219041	renal system development	AGT/AGT/AGTR1/ANGPT1/ASS1/BMP6/CAT/CDKN1C/CENPF/EFNB2/EGR1/EMX2/ENPEP/EPHA4/EPHA7/FBN1/FGF1/FGF2/FOXC1/GDNF/GDNF/GDNF/HAS2/HOXC11/ID2/ID3/ITGA6/ITGA3/LAMB2/LIF/MMP9/MYC/MYO1E/NID1/ODC1/PDGFRB/PDGFRB/PKD1/PKD1/PKD2/PKD2/SDC1/SDC4/TGFBR1/WFS1/WNT2B/ITGA8/ITGA8/CFLAR/DLG5/ADAMTS1/NUP93/BCL2L11/RIDA/SPRY1/YAP1/TMED10/JMJD6/SULF1/TIPARP/GREM1/GCNT4/CEP55/LGR4/SULF2/STRA6/IRX1/FAT4/FRAS1/ARID5B/RDH10/B…
GO:1903019	12	Up	0.00509292	0.0219237	negative regulation of glycoprotein metabolic process	HBEGF/JAK3/PTX3
GO:0070167	58	Up	0.00509449	0.0219237	regulation of biomineral tissue development	ACVR1/ATP2B1/BMP6/CEBPB/CEBPB/FBN2/GAS6/GJA1/HIF1A/MGP/NOTCH1/OMD/SRGN/PTN/ROCK1/FBXO5/GREM1/ASPN/ANKH/ANKH/FAM20C
GO:0002092	18	Up	0.00510098	0.021936	positive regulation of receptor internalization	ANGPT1/SFRP4/GREM1/SCYL2/PCSK9
GO:0030218	88	Up	0.00514893	0.0221265	erythrocyte differentiation	BCL6/EPAS1/HIF1A/HMGB2/HSPA1A/HSPA1B/ID2/INHBA/INHBA/SLC11A2/MED1/MED1/MED1/SRF/STAT3/LDB1/MFHAS1/PTBP3/SH2B3/ACIN1/JMJD6/NCAPG2/L3MBTL3
GO:0040001	25	Down	0.00515685	0.0221448	establishment of mitotic spindle localization	CENPA/HTT/MAD2L1/NUMA1/NUMA1/NUMA1/PLK1/ESPL1/SPRY1/SPRY2/NDC80/GPSM2/NUSAP1
GO:2001023	43	Up	0.00516261	0.0221538	regulation of response to drug	AGT/GDNF/GDNF/GPR37/HTR1B/NFE2L2/RAB3B/RGS2/RGS4/CXCL12/NR4A3/TRAP1/ARL6IP5/ARL6IP1
GO:0048712	7	Up	0.00521586	0.0223664	negative regulation of astrocyte differentiation	DAB1/LDLR
GO:0034101	96	Up	0.00522097	0.0223716	erythrocyte homeostasis	AMPD3/AXL/BCL6/EPAS1/HIF1A/HMGB2/HMOX1/HSPA1A/HSPA1B/ID2/INHBA/INHBA/SLC11A2/MED1/MED1/MED1/SRF/STAT3/LDB1/MFHAS1/PTBP3/SH2B3/ACIN1/JMJD6/NCAPG2/L3MBTL3
GO:0016571	114	Down	0.00522817	0.0223716	histone methylation	BRCA1/BRCA1/DNMT1/MECOM/EZH2/EZH2/EZH2/HIST1H1C/HIST1H1D/HIST1H1E/HIST1H1B/SUV39H1/KDM6A/NSD2/OGT/EHMT2/EHMT2/EHMT2/KDM1A/PHF19/CXXC1/PRMT6/PRMT6/KDM3A/SMYD2/TET1/SETD3/SETD3/SMYD1
GO:0060419	68	Up	0.00523131	0.0223716	heart growth	AGT/CCNB1/CDK1/EDN1/EDN1/FGF2/FOXC1/GATA6/GJA1/NOTCH1/PAK1/RGS2/RGS4/TGFBR1/TGFBR2/AKAP6/PARP2/YAP1/PDLIM5/AKAP13/SAV1/NDRG4
GO:0050890	179	Up	0.0052319	0.0223716	cognition	AGT/APOE/BBS4/CBR3/CEBPB/FEN1/FOS/FYN/GRIA1/GRPR/HTT/HIF1A/HMGCR/HRH1/ITGA3/JUN/LDLR/NFATC4/SLC11A2/PRNP/PRNP/LGMN/PTGS2/PTN/SGK1/SRF/VLDLR/TUSC3/PICALM/ITGA8/DGKI/NRXN3/RIN1/PLK2/SYNPO/CIC/SLC7A11/SHC3/SOBP/STRA6/NDRG4/NETO1/SHANK3/SHANK3/TANC1/ATXN1L
GO:0017145	28	Up	0.00525729	0.0224643	stem cell division	ETV5/NCOA3/FZD7/NUMB/LBH/ASPM
GO:1900121	8	Up	0.00527008	0.0225031	negative regulation of receptor binding	PTPRF/ADAM15/PCSK9
GO:0001933	322	Up	0.00527763	0.0225194	negative regulation of protein phosphorylation	ADARB1/ANGPT1/APOE/ATF3/BDKRB1/BDKRB2/CAV1/CAV1/CAV1/CAV1/CCNB1/CDKN1B/CDKN1B/CDKN1C/CDKN1C/CDKN2C/GADD45A/DMD/DUSP1/DUSP1/DUSP1/DUSP1/DUSP3/DUSP3/DUSP3/DUSP6/DUSP6/DUSP7/DUSP7/MECOM/FABP4/FOXM1/GBP1/RAPGEF1/HHEX/HMGCR/DNAJA1/HSPB1/HSPB1/IGF1R/IL1B/JUN/IPO5/LIF/MYC/NPM1/PDE4D/PER1/PLK1/PPP2R5D/PKIA/PRKDC/DNAJC3/DNAJC3/DNAJC3/PRNP/RGS2/RGS3/RGS4/SORL1/TFAP4/TIMP3/TLR4/TNFAIP3/UBE2B/UCHL1/YWHAG/YWH…
GO:0006289	99	Down	0.00530304	0.0226118	nucleotide-excision repair	PARP1/BRCA2/ERCC6/ERCC6/HMGN1/HMGN1/LIG1/PCNA/POLD1/POLD1/POLD1/POLE/RFC2/RFC3/RFC4/RPA1/RPA1/RPA3/RPA3/UBC/POLD3/POLD3/COPS8/RNF111/NEIL3
GO:0030201	24	Up	0.00532169	0.0226753	heparan sulfate proteoglycan metabolic process	EXT1/EXT1/EXT1/GPC1/UGDH/HS3ST3B1/SULF1/SULF1/CSGALNACT1/SULF2/SULF2
GO:0090184	28	Up	0.00533927	0.0227342	positive regulation of kidney development	AGT/EGR1/GDNF/GDNF/LIF/MYC/PDGFRB/WNT2B/CFLAR/GREM1/LGR4
GO:0042509	43	Up	0.00534932	0.022761	regulation of tyrosine phosphorylation of STAT protein	CAV1/FYN/IL6/IL6/IL6ST/LIF/STAT3/TNFRSF1A/SOCS3/SOCS3/SH2B3/IL31RA
GO:0009620	18	Up	0.0054026	0.0229715	response to fungus	PTX3/TLR4/BCL10/COTL1/NLRP10
GO:0046513	40	Up	0.00541831	0.0230221	ceramide biosynthetic process	TNFRSF1A/UGCG/ST8SIA4/SPHK1/SPHK2/CERS5/SAMD8
GO:0061548	11	Up	0.00543042	0.0230558	ganglion development	RGS4/NRP2/NRP2
GO:1905314	29	Up	0.00543387	0.0230558	semi-lunar valve development	NOTCH1/NOTCH1/NOTCH1/NOTCH2/ROCK1/SLIT3/SNAI2/TNFRSF1A/EMILIN1/DLL4/STRA6
GO:0071071	9	Up	0.00544452	0.0230766	regulation of phospholipid biosynthetic process	CAPN2/FABP3/FABP3/ACSL3/LPCAT1
GO:2000403	21	Up	0.0054464	0.0230766	positive regulation of lymphocyte migration	ITGA4/CCL20/CXCL12/ADAM17/SELENOK
GO:1904666	20	Down	0.00546351	0.0231328	regulation of ubiquitin protein ligase activity	CDC20/MAD2L1/PLK1/PLK1/CDC14B/BAG2/UBE2C/FBXO5/FBXO5
GO:0002285	100	Up	0.00548352	0.0232013	lymphocyte activation involved in immune response	AP1G1/BCL6/CD81/HMGB1/ICAM1/IL6/JAK3/LGALS3/CD46/NOTCH2/RAB27A/RELB/STAT3/STAT6/TLR4/TNFSF4/NSD2/XBP1/IL18R1/EXO1/SWAP70/FOXP1/NFKBIZ/ATAD5/ZC3H12A/DOCK11
GO:0048645	40	Up	0.00549589	0.0232374	animal organ formation	FGF1/GATA6/GDNF/HOXC11/TGFBR2/WNT2B/SPRY1/CITED2/SULF1/RDH10
GO:0052548	234	Up	0.00549992	0.0232381	regulation of endopeptidase activity	BIRC2/BIRC3/BIRC5/FAS/FAS/AQP1/C3/C5/CASP8/CASP8/CSTB/DHCR24/EPHA4/EPHA7/F3/FYN/GAS6/HMGB1/MBP/MAP3K5/MMP9/MYC/NGFR/NGFR/NRDC/PEBP1/SERPINE1/SERPINB6/SERPINB8/SERPINB9/SERPINB9/PLAUR/PMAIP1/PMAIP1/PML/PPARG/LGMN/PTGS2/REST/RPS6KA3/SIAH2/SORL1/SORL1/STAT3/TFAP4/THBS1/TIMP3/VTN/TFPI2/PICALM/PICALM/RECK/RECK/TNFRSF10B/CFLAR/BCL10/PTTG1/KLF4/EIF2AK3/HERPUD1/BCL2L11/NOD1/DLC1/ARL6IP5/NLRP1/NLRP1/ARL6I…
GO:0038066	40	Up	0.00551959	0.0233049	p38MAPK cascade	GADD45A/DUSP1/IL1B/MAP3K4/MAP3K5/PER1/MAP2K3/SPHK1/MFHAS1/MAPKAPK2/DUSP10/DUSP10/SASH1/PTPN22/ZC3H12A/GDF6
GO:0003015	163	Up	0.00553215	0.0233416	heart process	ACTC1/ACTC1/AGT/AGT/ANK2/ANK2/ANK2/ATP1A1/ATP1A1/ATP2A2/ATP2A2/ATP2B1/ATP2B4/ATP2B4/CAMK2D/CAMK2D/CAMK2D/CASQ2/CASQ2/CAV1/CAV1/CHRM2/DMD/DMD/DSP/HBEGF/EDN1/EPAS1/FYN/GCH1/GJA1/HRC/HRC/HRC/KCND3/KCND3/KCND3/KCNJ2/KCNJ2/KCNJ2/MEF2A/MYH7/MYH7/MYL1/MYL4/PDE4D/PDE4D/PIK3CA/MAP2K3/MAP2K6/RGS2/RGS4/SLC1A1/STIM1/TNNC1/TNNC1/TNNT2/TNNT2/CACNA1H/HDAC4/YAP1/AKAP13/KCNE4/HSPB7/EHD3/CACNA2D3/ZC3H12A
GO:0042755	11	Up	0.0055611	0.0234352	eating behavior	CPT1A/STAT3/UCHL1/GDF15/ATP8A2
GO:0006301	47	Down	0.00556207	0.0234352	postreplication repair	BRCA1/PCNA/PCNA/POLD1/POLH/RFC2/RFC3/RFC4/RPA1/RPA3/UBC/UBE2B/UBE2B/TRIM25/PCLAF/PCLAF/POLD3/DTL
GO:0033688	17	Up	0.00557728	0.0234829	regulation of osteoblast proliferation	ITGAV/NPR3/GREM1
GO:1902932	10	Up	0.00558803	0.0235118	positive regulation of alcohol biosynthetic process	BMP6/FGF1/HRH1/IL1B
GO:0010799	34	Up	0.0056095	0.0235856	regulation of peptidyl-threonine phosphorylation	CHI3L1/PLK1/PPP2R5D/SPHK1/SPRY2/PRKAG2/CEMIP/TRIM6/SPRED1/SPRED2
GO:0014912	19	Up	0.00562038	0.023615	negative regulation of smooth muscle cell migration	APEX1/IGFBP5/LRP1/NFE2L2/SERPINE1/PPARD/TRIB1/NDRG4
GO:1905515	44	Down	0.00563622	0.0236651	non-motile cilium assembly	BBS2/BBS4/BBS4/MAP4/CEP250/POC1A/IFT122/CENPJ/CC2D2A/FUZ/TMEM107
GO:0045639	58	Up	0.00565784	0.0237394	positive regulation of myeloid cell differentiation	CASP8/CD74/CSF1/CSF1/FOS/HIF1A/HMGB2/HSPA1A/HSPA1B/ID2/INHBA/JUN/LIF/ROR2/MED1/STAT3/TRIB1/ACIN1/TMEM64/RAB7B
GO:0007588	27	Up	0.00568559	0.0238392	excretion	ADORA2B/AGT/AGT/AGTR1/CLCN5/EDN1/EDNRB/HMOX1/SNX5/KIRREL1
GO:0106106	101	Up	0.00571734	0.0239391	cold-induced thermogenesis	CAV1/CD36/CEBPB/DDIT3/DIO2/DYNC1H1/EPAS1/FABP4/ACSL1/GJA1/ID1/IGF1R/LAMA4/LEPR/NOTCH1/NPR3/NRDC/MAP2K6/SCD/STAT6/ADAM17/TLR4/OGT/IL18R1/HDAC3/KDM1A/LPIN1/LGR4/KDM3A/PDGFC/ARRDC3/EBF2/ADIPOR2
GO:0120161	101	Up	0.00571734	0.0239391	regulation of cold-induced thermogenesis	CAV1/CD36/CEBPB/DDIT3/DIO2/DYNC1H1/EPAS1/FABP4/ACSL1/GJA1/ID1/IGF1R/LAMA4/LEPR/NOTCH1/NPR3/NRDC/MAP2K6/SCD/STAT6/ADAM17/TLR4/OGT/IL18R1/HDAC3/KDM1A/LPIN1/LGR4/KDM3A/PDGFC/ARRDC3/EBF2/ADIPOR2
GO:1900026	27	Up	0.00575277	0.0240708	positive regulation of substrate adhesion-dependent cell spreading	HAS2/NEDD9/CASS4/MYADM
GO:0003073	47	Up	0.00576741	0.0241117	regulation of systemic arterial blood pressure	AGT/AGT/AGT/AGTR1/AGTR1/BBS4/EDN1/ENPEP/ENPEP/ENPEP/GAS6/GJA1/PDE4D/SOD2/POSTN/DDAH1
GO:0006047	11	Up	0.00577053	0.0241117	UDP-N-acetylglucosamine metabolic process	GFPT1/GFPT1/MGAT1/UAP1/UAP1/GFPT2/GFPT2/GNE
GO:0042594	148	Up	0.00582399	0.0243149	response to starvation	FAS/ATF3/DDIT3/GAS6/HNRNPA1/HSPA5/JUN/FADS1/MARS/MAP3K5/NFE2L2/OXCT1/PDK4/PDK4/PMAIP1/PPARG/PRKD1/SREBF2/WNT2B/XBP1/EIF2AK3/MYBBP1A/EHMT2/ATG14/ATG14/SESN1/SH3GLB1/LARS/SLC38A2/MIOS/RRAGC/ZC3H12A/CPEB4/MAP1LC3B/NUAK2/SEH1L/SESN3/RNF152/PCSK9
GO:0071318	12	Up	0.0058272	0.0243149	cellular response to ATP	PTGS2/SSH1
GO:2000401	38	Up	0.00583256	0.0243204	regulation of lymphocyte migration	ITGA4/CCL2/CCL20/CXCL12/STK10/ADAM17/PADI2/LRCH1/SELENOK
GO:0000731	46	Down	0.00584988	0.0243759	DNA synthesis involved in DNA repair	PCNA/PCNA/POLA1/POLD1/POLD1/POLD1/POLE/POLH/POLH/RFC2/RFC3/RFC4/RPA1/RPA3/UBC/TRIM25/PCLAF/PCLAF/POLD3/POLD3/DTL
GO:0072578	9	Up	0.00588535	0.0245068	neurotransmitter-gated ion channel clustering	APOE/SLC7A11/SSH1/SHANK3
GO:0043312	339	Up	0.005901	0.0245505	neutrophil degranulation	ACLY/ALDOC/AMPD3/ANPEP/ANXA2/ARSB/C3/CAT/CD36/CD59/ADGRE5/CTSC/CHI3L1/CSTB/DIAPH1/DYNC1H1/DSP/STOM/B4GALT1/CXCL1/HMGB1/HSPA1A/HSPA1B/HSPA6/HSP90AA1/IGF2R/ITGAV/LGALS3/MGST1/MMP9/NFKB1/PA2G4/SERPINB6/PLAUR/DNAJC3/PRSS3/PTX3/RAB5B/RAB27A/RAP2B/ROCK1/SDCBP/SLC2A3/SPTAN1/STK10/SURF4/TIMP2/TNFAIP6/VCL/RAB7A/PDXK/SNAP23/CREG1/GGH/PADI2/ATP11B/ATP11A/COTL1/QPCT/YPEL5/TMEM30A/LPCAT1/ATP8B4/DSN1/TSPAN14/S…
GO:0055119	14	Up	0.00590399	0.0245505	relaxation of cardiac muscle	ATP1A1/ATP2A2/CAMK2D/CAMK2D/HRC/KCNJ2/PDE4D/RGS2
GO:0060571	15	Up	0.00595429	0.0247426	morphogenesis of an epithelial fold	HIF1A/WNT2B/SULF1/RDH10
GO:0042058	65	Up	0.00598965	0.0248725	regulation of epidermal growth factor receptor signaling pathway	AGT/HBEGF/DUSP3/EREG/EREG/ITGA1/MMP9/PLAUR/SHC1/ADAM17/ADAM17/RAB7A/SPRY1/SPRY2/SNX5/SH3KBP1/ERRFI1/ERRFI1/MVB12A
GO:1904668	11	Down	0.00602673	0.0250093	positive regulation of ubiquitin protein ligase activity	CDC20/PLK1/PLK1/CDC14B/UBE2C
GO:0048638	215	Up	0.00605083	0.025092	regulation of developmental growth	APOE/BBS2/BBS2/BBS4/BDNF/CCNB1/CDK1/CDH4/CDKN1B/CRABP2/CSF1/EDN1/EDN1/MEGF8/EPHA7/FGF2/FOXC1/FN1/GATA6/GJA1/LRP1/NOTCH1/NRCAM/PAK1/PIK3CA/PPARD/PRKDC/LGMN/PTPRS/RGS2/RGS4/CXCL12/SPP1/SRF/STAT3/STK3/TGFBR1/TGFBR2/GDF5/SEMA7A/STC2/SOCS2/SEMA5A/NTN1/NTN1/AKAP6/GDF15/BCL2L11/PARP2/YAP1/DUSP10/SPART/MACF1/TNFRSF12A/ATP8A2/PLXNA3/WWC3/RTN4/SAV1/WWC2/PLXNA4/NRK/SH3PXD2B/AGRN
GO:1901722	8	Up	0.00608287	0.0251999	regulation of cell proliferation involved in kidney development	EGR1/MYC/CFLAR
GO:0040013	224	Up	0.00608629	0.0251999	negative regulation of locomotion	ACVRL1/ACVRL1/ADARB1/APEX1/APOE/APOE/ARHGDIB/C5/COL3A1/CYP1B1/DPYSL3/DUSP1/DUSP3/FGF2/HMGB1/HMOX1/IDH2/IGFBP5/LRP1/NBL1/NFE2L2/NOTCH1/SERPINE1/PFN2/PML/PPARD/PPARG/PTN/PTPRG/RAP2B/CCL2/CXCL12/SRF/STAT3/THBS1/THBS1/VCL/TRIM25/RECK/ADAM15/SEMA5A/DLG5/KLF4/HDAC5/TRIM28/TRIB1/CITED2/DLC1/DLC1/MID2/EMILIN1/DUSP10/DUSP10/PADI2/LRCH1/KANK1/SULF1/SRGAP2/CORO1C/GREM1/EVL/DLL4/DLL4/PLXNA3/ARRDC3/NDRG4/FUZ/…
GO:0090100	67	Up	0.00609401	0.0251999	positive regulation of transmembrane receptor protein serine/threonine kinase signaling pathway	ACVR1/ACVR1/ACVRL1/ACVRL1/PARP1/BMP6/BMP6/CDKN1C/DAB2/INHBA/NEO1/NOTCH1/NUMA1/SDCBP/ADAM17/TGFBR1/THBS1/TTK/GDF5/ITGA8/NUP93/CITED2/RBPMS/SULF1/NPNT/GDF6
GO:0002283	340	Up	0.00609445	0.0251999	neutrophil activation involved in immune response	ACLY/ALDOC/AMPD3/ANPEP/ANXA2/ARSB/C3/CAT/CD36/CD59/ADGRE5/CTSC/CHI3L1/CSTB/DIAPH1/DYNC1H1/DSP/STOM/B4GALT1/CXCL1/HMGB1/HSPA1A/HSPA1B/HSPA6/HSP90AA1/IGF2R/ITGAV/LGALS3/MGST1/MMP9/NFKB1/PA2G4/SERPINB6/PLAUR/DNAJC3/PRSS3/PTX3/RAB5B/RAB27A/RAP2B/ROCK1/SDCBP/SLC2A3/SPTAN1/STK10/SURF4/TIMP2/TNFAIP6/VCL/RAB7A/PDXK/SNAP23/CREG1/GGH/PADI2/ATP11B/ATP11A/COTL1/QPCT/YPEL5/TMEM30A/LPCAT1/ATP8B4/DSN1/TSPAN14/S…
GO:0072109	10	Up	0.00610081	0.0251999	glomerular mesangium development	EGR1/PDGFRB/CFLAR
GO:0062033	13	Down	0.00610185	0.0251999	positive regulation of mitotic sister chromatid segregation	NUMA1/ESPL1/DLGAP5/CDT1
GO:0050892	16	Up	0.00611245	0.0252264	intestinal absorption	ACO1/CD36/LDLR/UGCG/TJP2/LIMA1
GO:0042276	18	Down	0.00613414	0.0252986	error-prone translesion synthesis	PCNA/RFC2/RFC3/RFC4/RPA1/RPA3/UBC
GO:0030522	217	Up	0.00615571	0.0253703	intracellular receptor signaling pathway	PARP1/BIRC2/BIRC3/BRCA1/BRCA1/CASP8/CCNE1/CRABP2/DAB2/EZH2/FHL2/FKBP4/NR4A1/HSPA1A/HSPA1B/IRF7/NFKBIA/NR4A2/PAK1/PER1/PML/PPARD/PPARG/MED1/MED1/MED1/MAP2K6/PTGIS/RARG/SNAI2/STAT3/NR2F1/TLR4/TNFAIP3/TNFAIP3/UBC/YWHAH/NR4A3/NCOA3/NRIP1/KDM5D/DHRS3/NCOR1/NR1D2/CITED2/NOD1/YAP1/BRD8/PADI2/TAB2/WBP2/PTPN22/FOXP1/UBR5/UFSP2/KDM3A/GPAM/LBH/ASXL1
GO:0014812	70	Up	0.00617289	0.0254237	muscle cell migration	AGT/APEX1/LPAR1/HAS2/IGFBP5/IGFBP5/ITGA2/LRP1/LRP1/NFE2L2/SERPINE1/PAK1/PDGFRB/PDGFRB/PLXNA1/PPARD/ROCK1/SORL1/VTN/NR4A3/ADAMTS1/HDAC4/TRIB1/NET1/POSTN/SSH1/PARVA/NDRG4
GO:0036507	20	Up	0.00619338	0.0254734	protein demannosylation	MAN1A1/SEL1L/EDEM1/EDEM1/EDEM1/UGGT1/MAN1C1/SYVN1
GO:0036508	20	Up	0.00619338	0.0254734	protein alpha-1,2-demannosylation	MAN1A1/SEL1L/EDEM1/EDEM1/EDEM1/UGGT1/MAN1C1/SYVN1
GO:1902905	150	Up	0.00620981	0.0255236	positive regulation of supramolecular fiber organization	ACTN2/APOE/CDKN1B/CLU/LPAR1/EDN1/HSPA1A/HSPA1B/ICAM1/ID1/MYO1C/NUMA1/PAK1/PFN2/PFN2/CCL11/SDC4/TGFBR1/VASP/SEMA5A/FCHSD2/FCHSD2/MAPRE1/SWAP70/SNX9/EVL/EVL/KIRREL1/SPIRE1/COLGALT1/PSRC1/NAV3/WHAMM/SH3PXD2B/FMN1
GO:0097164	124	Up	0.00628705	0.0258235	ammonium ion metabolic process	AMD1/CAPN2/CPT1A/CSNK2A2/DBI/FABP3/ACSL3/KDSR/GCH1/GPR37/LDLR/NR4A2/ODC1/ODC1/SAT1/SMS/SPHK1/SPHK1/SPHK1/SPHK1/LPCAT3/LPIN1/PNPLA8/PNPLA8/SPTLC3/SPHK2/SPHK2/SPHK2/LPCAT1/LPCAT1/LPCAT1/CBR4/MBOAT2/SAMD8/MBOAT1/SGMS2
GO:0050688	59	Up	0.00632997	0.0259821	regulation of defense response to virus	BIRC2/BIRC3/ERCC6/IL1B/MICB/PPM1B/HTRA1/TNFAIP3/TRIM38/SELENOK/ZC3H12A/TRIM6/TMEM173
GO:0014065	95	Up	0.00633938	0.0260031	phosphatidylinositol 3-kinase signaling	AGT/ANGPT1/CAT/ENTPD5/EDN1/FLT1/FYN/GAB1/IGF1R/MAZ/PDGFRB/SERPINE2/PIK3CA/PIK3R1/PIK3R1/PIK3R1/PIP4K2A/PPARD/PPP2R5C/PIP5K1A/IRS2/IER3/KLF4/RASGRP1/PIP5K1C/CEP55/PIK3IP1/UNC5B
GO:0060099	10	Up	0.00636432	0.0260235	regulation of phagocytosis, engulfment	C3/CD36/ITGA2/PPARG
GO:0060100	10	Up	0.00636432	0.0260235	positive regulation of phagocytosis, engulfment	C3/CD36/ITGA2/PPARG
GO:1905155	10	Up	0.00636432	0.0260235	positive regulation of membrane invagination	C3/CD36/ITGA2/PPARG
GO:0060674	25	Up	0.00637247	0.0260235	placenta blood vessel development	JUNB/PKD1/PKD2/SOCS3/NSDHL/VASH2/PLCD3
GO:0060976	40	Up	0.00637795	0.0260235	coronary vasculature development	MEGF8/GATA6/LTBP1/MYH10/NOTCH1/PDGFRB/SRF/TGFBR1/SEC24B/ADAMTS6/PRICKLE1/SPRED1
GO:1905049	6	Up	0.00637818	0.0260235	negative regulation of metallopeptidase activity	SORL1/TIMP2/TIMP3/PICALM/RECK/RECK
GO:0017014	8	Up	0.00637882	0.0260235	protein nitrosylation	ATP2B4/DMD/OXR1/NCOA7
GO:0018119	8	Up	0.00637882	0.0260235	peptidyl-cysteine S-nitrosylation	ATP2B4/DMD/OXR1/NCOA7
GO:0070507	153	Down	0.00645062	0.0262987	regulation of microtubule cytoskeleton organization	BRCA1/CCNF/CDKN1B/CHEK1/CLTC/DYNC1H1/FKBP4/FKBP4/GNAI1/HSPA1A/HSPA1B/KIF11/STMN1/NEK2/NEK2/NPM1/NUMA1/NUMA1/PAK1/PKD1/PLK1/STIL/AURKA/SMC1A/SMC3/TACC3/SPAG5/PLK4/PLK4/PLK2/PLK2/CEP250/MAPRE1/MAPRE1/TPX2/CEP131/CAMSAP2/POC1A/CKAP2/CHORDC1/GPSM2/CENPJ/MDM1/CEP85/KIF18A/PSRC1/PSRC1/NAV3/SKA1/SKA3/SKA2
GO:0071887	73	Up	0.0064924	0.0264512	leukocyte apoptotic process	AXL/BCL6/CD74/DFFA/GAS6/HIF1A/IL6/IL7R/IRF7/JAK3/LGALS3/CXCL12/ADAM17/NR4A3/IRS2/BCL10/BCL10/AURKB/BCL2L11/SLC7A11/FOXP1/TNFRSF21/SELENOS/ZC3H8
GO:1903392	16	Up	0.00649821	0.026457	negative regulation of adherens junction organization	ACVRL1/LRP1/THBS1/DLC1/CORO1C
GO:0033044	279	Down	0.00652046	0.0265297	regulation of chromosome organization	PARP1/BCL6/BRCA1/BRCA1/BUB1/BUB1B/CAMK2D/CCNB1/CCNB1/CDC20/CENPE/CENPF/CHEK1/DDX11/DNMT1/DUSP1/FEN1/HIST1H1B/H3F3B/HMGA1/HNRNPA1/HNRNPA1/HNRNPA2B1/HNRNPC/IK/IL1B/LIF/MAD2L1/MAD2L1/MAD2L1/MCM2/MAP3K4/MUC1/MYC/NEK2/NUMA1/PARN/PLK1/PLK1/PML/PKIB/PRKD1/SET/SNAI2/TOP2A/TTK/UBE2B/OGT/AURKB/AURKB/TRIP13/TRIP12/ESPL1/DLGAP5/TRIM28/TRIM28/NDC80/TACC3/PADI2/MORC2/KDM1A/KDM1A/WBP2/ASF1A/POT1/POT1/POT1/POT1/…
GO:0007584	149	Up	0.00657545	0.0267354	response to nutrient	ABCA1/AHCY/ARSB/ASS1/ATP2B1/CCND1/CAT/NQO1/ACSL1/ACSL3/ACSL4/FYN/GAS6/GCLM/HMGCR/HMGCS1/HMOX1/IL1B/ITGA2/TNFRSF11B/OXCT1/PCNA/PDK2/PPARD/PPARG/PPARG/MED1/PTGS2/PTN/SRSF2/SNAI2/SPP1/SRF/TGFBR2/TYMS/VCAM1/XBP1/TRIM25/OGT/STC2/LIPG/POSTN/SSH1/ADIPOR2/BRIP1
GO:0032689	15	Up	0.006614	0.0268741	negative regulation of interferon-gamma production	AXL/GAS6/HMGB1/INHBA/PRNP/TLR4/TNFSF4/ZC3H12A/PDCD1LG2
GO:0035850	30	Up	0.0066393	0.0269421	epithelial cell differentiation involved in kidney development	GDNF/LAMB2/LIF/MMP9/MYO1E/YAP1/GREM1/FAT4
GO:0050994	33	Up	0.00663966	0.0269421	regulation of lipid catabolic process	CPT1A/IL1B/IL1B/LDLR/IRS2/LONP2
GO:0014015	50	Up	0.00665415	0.0269828	positive regulation of gliogenesis	CSF1/ETV5/ID2/IL1B/IL6/IL6ST/LIF/LRP1/NOTCH1/SERPINE2/PPARG/PRKCI/PTN/PTN/TIAM1
GO:1903038	71	Up	0.00666219	0.0269973	negative regulation of leukocyte cell-cell adhesion	ASS1/BCL6/CD74/CEBPB/DUSP3/LRRC32/HMGB1/IRF1/JAK3/LGALS3/PRNP/SDC4/CXCL12/TNFSF4/DLG5/KLF4/GPNMB/GPNMB/TMEM131L/PTPN22/TNFRSF21/PELI1/ZC3H12A/PDCD1LG2/ZC3H8
GO:0048532	14	Up	0.00668677	0.0270787	anatomical structure arrangement	DAB1/HSPA5/NRP2/KIF14/PLXNA3/PLXNA4
GO:0032743	19	Up	0.00671828	0.0271881	positive regulation of interleukin-2 production	IL1A/IL1B/PDE4D
GO:2000406	19	Up	0.00677126	0.0273842	positive regulation of T cell migration	ITGA4/CCL20/CXCL12/ADAM17/SELENOK
GO:0016239	59	Up	0.00682252	0.027573	positive regulation of macroautophagy	HTT/HIF1A/HMOX1/PIP4K2A/BAG3/NOD1/RAB3GAP2/GPSM1/SH3GLB1/VPS13C/VPS13D/TMEM173
GO:0071470	34	Up	0.00682772	0.0275756	cellular response to osmotic stress	AQP1/AQP1/BDKRB2/MYLK/SERPINB6/PKD2/PTGS2/RELB/DYSF/SLC12A6/ERRFI1/LRRC8C
GO:0070317	38	Down	0.00686699	0.0277157	negative regulation of G0 to G1 transition	BMI1/BRCA1/CHEK1/EZH2/RAD51/RBBP7/RRM2/CDC7/EHMT2/PCGF6
GO:1903977	5	Up	0.00688024	0.0277506	positive regulation of glial cell migration	CSF1/LRP1/TIAM1
GO:0051085	13	Up	0.00696856	0.0280881	chaperone cofactor-dependent protein refolding	CD74/DNAJB1/HSPH1
GO:0051770	10	Up	0.00699037	0.0281572	positive regulation of nitric-oxide synthase biosynthetic process	MAP2K6/CCL2/TLR4/AKAP12/NAMPT
GO:0060379	9	Up	0.00701366	0.0282322	cardiac muscle cell myoblast differentiation	NOTCH1/REST/SRF/GREM1/PRICKLE1
GO:0051000	13	Up	0.00705045	0.0283614	positive regulation of nitric-oxide synthase activity	APOE/DHFR/GCH1/GCH1/HIF1A/NPR3/NOD1
GO:0007605	72	Up	0.00709773	0.0285326	sensory perception of sound	BIRC5/CDKN1B/COL11A1/DIAPH1/ICAM1/MBP/ATP8B1/SERPINB6/SNAI2/WFS1/SPRY2/LRIG1/USP53/SOBP/CEMIP/ESPNL
GO:0021783	14	Up	0.00712513	0.0286237	preganglionic parasympathetic fiber development	ADARB1/NRP2/PLXNA3/PLXNA4
GO:1901992	58	Down	0.00714673	0.0286914	positive regulation of mitotic cell cycle phase transition	APEX1/CCND1/CCNB1/CCND2/CCNE1/CDK1/RAD51C/RAD51B/ADAM17/CDC7/ADAMTS1/ESPL1/DLGAP5/UBE2C/FBXO5/DTL/DBF4B/CDT1/CDCA5
GO:0003170	51	Up	0.00720635	0.0289115	heart valve development	ACVR1/ACVR1/NOTCH1/NOTCH1/NOTCH1/NOTCH2/ROCK1/SLIT3/SNAI2/TGFBR2/TNFRSF1A/EMILIN1/DLL4/STRA6
GO:0044242	133	Up	0.00736677	0.0295355	cellular lipid catabolic process	ACADVL/ACADVL/ACADVL/ALDH3A2/CPT1A/CYP1B1/ECH1/EHHADH/EHHADH/ETFDH/FABP4/FABP3/GCDH/HADHA/HADHA/HSD17B4/HSD17B4/LDLR/LRP1/PCCB/PPARD/PPARD/IRS2/SPHK1/LIPG/ACAA2/NEU3/LPIN1/PNPLA8/PNPLA3/LONP2/ACBD5/NUDT19
GO:0090075	20	Up	0.00739668	0.029618	relaxation of muscle	ADORA2B/ATP1A1/ATP2A2/CAMK2D/CAMK2D/HRC/KCNJ2/PDE4D/RGS2/RGS2
GO:0019985	40	Down	0.00739714	0.029618	translesion synthesis	PCNA/PCNA/POLD1/POLH/RFC2/RFC3/RFC4/RPA1/RPA3/UBC/TRIM25/PCLAF/PCLAF/POLD3/DTL
GO:0003230	22	Up	0.00744675	0.0297969	cardiac atrium development	ACVR1/ACVR1/ANK2/NOTCH1/NOTCH2/NSD2/DLL4
GO:0031018	27	Up	0.00745312	0.0297998	endocrine pancreas development	BMP6/GATA6/IL6/EIF2AK3
GO:0001893	30	Up	0.00745979	0.0297998	maternal placenta development	GJA1/JUNB/LIF/PPARD/PTGIS/PTGS2/PTN/SPP1/STC2/DAZAP1
GO:0001910	30	Up	0.00746229	0.0297998	regulation of leukocyte mediated cytotoxicity	AP1G1/HLA-E/ICAM1/IL7R/SERPINB9/PVR/PVR/NECTIN2/NECTIN2/RASGRP1/MICA
GO:0031644	74	Up	0.00752056	0.0300127	regulation of neurological system process	AGT/MYRF/CTSC/EDN1/EDNRB/ITGA2/NPTX1/NPTX1/RGS4/EIF2AK3/HOMER1/FIG4/TNFRSF21/SSH1/NETO1/SHANK3
GO:0060047	156	Up	0.00765578	0.0305321	heart contraction	ACTC1/ACTC1/AGT/AGT/ANK2/ANK2/ANK2/ATP1A1/ATP1A1/ATP2A2/ATP2A2/ATP2B1/ATP2B4/ATP2B4/CAMK2D/CAMK2D/CAMK2D/CASQ2/CASQ2/CAV1/CAV1/CHRM2/DMD/DMD/DSP/HBEGF/EDN1/EPAS1/GCH1/GJA1/HRC/HRC/HRC/KCND3/KCND3/KCND3/KCNJ2/KCNJ2/KCNJ2/MEF2A/MYH7/MYH7/MYL1/MYL4/PDE4D/PDE4D/PIK3CA/MAP2K3/MAP2K6/RGS2/RGS4/SLC1A1/STIM1/TNNC1/TNNC1/TNNT2/TNNT2/CACNA1H/HDAC4/KCNE4/HSPB7/EHD3/CACNA2D3/ZC3H12A
GO:0007567	9	Up	0.00767854	0.0306027	parturition	EDN1/PTGFR/MAFF/NRK
GO:0032303	10	Up	0.00769681	0.0306553	regulation of icosanoid secretion	EDN1/IL1B/MAP2K6/PLA2R1
GO:0033619	46	Up	0.00772539	0.0307489	membrane protein proteolysis	APOE/APOE/IL1B/MYH9/NFKB1/NGFR/NRDC/ROCK1/ADAM17/ADAM17/ADAM17/TIMP3/ADAM19/ADAM9/ADAM9/ADAM9/ADAM9/RBMX/PACSIN3/SNX9/HM13/HM13/SH3D19
GO:0050805	43	Up	0.00787027	0.0313049	negative regulation of synaptic transmission	GNAI1/GRIA1/HTR1B/IL1B/PTGS2/SRF/STXBP1/STXBP1/DGKI/PLK2/SHANK3
GO:0014046	7	Up	0.00791952	0.0314594	dopamine secretion	GDNF/HTR1B/CXCL12
GO:0014059	7	Up	0.00791952	0.0314594	regulation of dopamine secretion	GDNF/HTR1B/CXCL12
GO:0006282	106	Down	0.00803575	0.0318692	regulation of DNA repair	PARP1/PARP1/BRCA1/CHEK1/DDX11/ERCC6/ERCC6/FOXM1/H2AFX/HMGB1/NPAS2/PCNA/PML/POLH/PRKDC/RAD51/USP1/NSD2/DEK/TIMELESS/TIMELESS/TRIP12/TRIM28/RAD51AP1/POLQ/KDM1A/SPIDR/SPIDR/UBR5/PARPBP/FMN2/SPIRE1/FIGNL1/ABRAXAS1
GO:0048015	109	Up	0.00803641	0.0318692	phosphatidylinositol-mediated signaling	AGT/ANGPT1/CAT/ENTPD5/EDN1/FLT1/FYN/GAB1/IGF1R/IGF1R/MAZ/NPR3/PDGFRB/PDGFRB/SERPINE2/PIK3CA/PIK3R1/PIK3R1/PIK3R1/PIP4K2A/PPARD/PPP2R5C/PIP5K1A/OGT/IRS2/IER3/KLF4/GAB2/RASGRP1/PIP5K1C/CEP55/PIK3IP1/UNC5B
GO:0047484	9	Up	0.00803851	0.0318692	regulation of response to osmotic stress	BDKRB2/PTGS2
GO:0002830	8	Up	0.00806174	0.0319404	positive regulation of type 2 immune response	CD74/CD81/IL6/TNFSF4
GO:0071706	92	Up	0.00812854	0.0321839	tumor necrosis factor superfamily cytokine production	ANGPT1/AXL/CD36/CLU/GAS6/HLA-E/HMGB1/HSPB1/NFATC4/PIK3R1/THBS1/TLR4/TLR4/TNFAIP3/BCL10/MAPKAPK2/MAPKAPK2/AKAP12/RASGRP1/NOD1/GPNMB/ARFGEF2/PTPN22/FOXP1/ERRFI1/SELENOS/SPHK2/SELENOK/ZC3H12A/ZC3H12A/SIRPA/SIRPA
GO:0052547	256	Up	0.00814271	0.0321905	regulation of peptidase activity	BIRC2/BIRC3/BIRC5/FAS/FAS/AQP1/C3/C5/CASP8/CASP8/CAV1/CAV1/CSTB/CSTB/DHCR24/EPHA4/EPHA7/F3/FN1/FYN/GAS6/HMGB1/MBP/MAP3K5/MMP9/MYC/NGFR/NGFR/NRDC/PEBP1/SERPINE1/PCOLCE/SERPINB6/SERPINB8/SERPINB9/SERPINB9/PLAUR/PMAIP1/PMAIP1/PML/PPARG/LGMN/PTGS2/REST/RPS6KA3/SIAH2/SORL1/SORL1/STAT3/TFAP4/THBS1/TIMP2/TIMP3/VTN/TFPI2/PICALM/PICALM/RECK/RECK/TNFRSF10B/CFLAR/BCL10/PTTG1/KLF4/EIF2AK3/HERPUD1/TANK/BCL2L1…
GO:0030325	16	Up	0.00814776	0.0321905	adrenal gland development	CDKN1C/CITED2/STRA6/ARID5B
GO:0014072	17	Up	0.008152	0.0321905	response to isoquinoline alkaloid	FOSB/PPP2R2A/RGS4/PEA15
GO:0043278	17	Up	0.008152	0.0321905	response to morphine	FOSB/PPP2R2A/RGS4/PEA15
GO:0072111	12	Up	0.00815685	0.0321905	cell proliferation involved in kidney development	EGR1/MYC/PDGFRB/CFLAR
GO:0015872	10	Up	0.00820304	0.0323367	dopamine transport	GDNF/GDNF/HTR1B/RAB3B/CXCL12
GO:0003171	19	Up	0.00820994	0.0323367	atrioventricular valve development	ACVR1/ACVR1/NOTCH1/NOTCH1/SLIT3/TGFBR2
GO:0003181	19	Up	0.00820994	0.0323367	atrioventricular valve morphogenesis	ACVR1/ACVR1/NOTCH1/NOTCH1/SLIT3/TGFBR2
GO:0002823	20	Up	0.00821856	0.0323496	negative regulation of adaptive immune response based on somatic recombination of immune receptors built from immunoglobulin superfamily domains	BCL6/IL7R/JAK3/TNFSF4/ZC3H12A
GO:0090713	6	Up	0.00825969	0.0324903	immunological memory process	BCL6/CD81/CD46/TNFSF4
GO:0050663	131	Up	0.00826521	0.0324908	cytokine secretion	ABCA1/AGT/ANGPT1/C5/CD36/CHI3L1/FN1/LRRC32/GAS6/GBP1/HMGB1/IL1A/IL1B/IL1RAP/ITGAV/LRP1/MBP/PML/SRGN/TLR4/TLR4/TMSB4X/TNFAIP3/XBP1/DYSF/AKAP12/HDAC9/RASGRP1/POSTN/BTN3A2/NLRP1/PTPN22/FOXP1/FOXP1/TNFRSF21/LGR4/SPHK2/SELENOK/ZC3H12A/TRIM6/NLRP10
GO:2001185	12	Up	0.00831617	0.0326699	regulation of CD8-positive, alpha-beta T cell activation	HLA-E/IRF1/SH3RF1
GO:0031016	42	Up	0.00835321	0.0327604	pancreas development	BMP6/GATA6/IL6/WFS1/XBP1/EIF2AK3
GO:0031124	88	Down	0.00835466	0.0327604	mRNA 3'-end processing	CCNB1/CCNT1/SRSF1/SRSF2/SRSF3/SRSF6/SRSF7/SLBP/DDX39A/NUDT21/NUDT21/NUDT21/NUDT21/CASC3/MAGOHB/CPEB1/UPF3B
GO:0002831	103	Up	0.00835546	0.0327604	regulation of response to biotic stimulus	BIRC2/BIRC3/BMP6/CD36/ERCC6/HMGB1/IL1B/MICB/PPM1B/HTRA1/PVR/NECTIN2/TNFAIP3/TNFAIP3/TRIB1/NOD1/TRIM38/SASH1/FOXP1/SELENOK/ZC3H12A/TRIM6/NLRP10/TMEM173
GO:0010466	117	Up	0.00836901	0.0327767	negative regulation of peptidase activity	BIRC5/AQP1/C3/C5/CSTB/CSTB/DHCR24/GAS6/MMP9/NGFR/PEBP1/SERPINE1/SERPINB6/SERPINB8/SERPINB9/SERPINB9/PLAUR/PTGS2/RPS6KA3/SIAH2/SORL1/SORL1/THBS1/TIMP2/TIMP3/VTN/TFPI2/PICALM/RECK/RECK/CFLAR/PTTG1/KLF4/HERPUD1/ARL6IP1/CRIM1/LXN/BIRC6/SH3RF1
GO:0043271	86	Up	0.00837048	0.0327767	negative regulation of ion transport	ACTN2/ANK3/CAMK2D/CASQ2/CASQ2/CAV1/HTR1B/ICAM1/MMP9/SERPINE2/PKD2/PTGS2/RGS2/RGS4/RRAD/SFRP4/THBS1/DYSF/IRS2/PPIF/ARL6IP5/YWHAQ/PLA2R1/PACSIN3/SESTD1/PCSK9
GO:2000404	27	Up	0.00842367	0.0329636	regulation of T cell migration	ITGA4/CCL20/CXCL12/ADAM17/LRCH1/SELENOK
GO:0031294	33	Up	0.00844167	0.0330127	lymphocyte costimulation	CAV1/CD81/MAP3K8/DPP4/EFNB2/FYN/PAK1/PIK3CA/PIK3R1/TNFSF4/PDCD1LG2
GO:0002695	98	Up	0.00846404	0.0330678	negative regulation of leukocyte activation	AXL/BCL6/CD74/CEBPB/DUSP3/LRRC32/HMGB1/HMGB3/HMOX1/ID2/INHBA/IRF1/JAK3/LDLR/LGALS3/PRNP/SDC4/TNFAIP3/TNFSF4/DLG5/GPNMB/GPNMB/TMEM131L/PTPN22/TNFRSF21/PELI1/ZC3H12A/ZC3H12A/PDCD1LG2/ZC3H8/IL31RA/MICA
GO:1905906	6	Up	0.00846847	0.0330678	regulation of amyloid fibril formation	APOE/APOE/APOE/CLU/CLU/LDLR
GO:0002011	45	Up	0.00847219	0.0330678	morphogenesis of an epithelial sheet	ACVRL1/CD151/CD151/HBEGF/MEGF8/NOTCH1/SRF/ADAM17/PDPN/DLL4/LAMA1
GO:0042130	33	Up	0.00849358	0.0331299	negative regulation of T cell proliferation	CEBPB/LRRC32/PRNP/SDC4/DLG5/GPNMB/TMEM131L/TNFRSF21/PELI1/PDCD1LG2
GO:0035766	3	Up	0.00851885	0.0331856	cell chemotaxis to fibroblast growth factor	FGF1/FGF2
GO:1904847	3	Up	0.00851885	0.0331856	regulation of cell chemotaxis to fibroblast growth factor	FGF1/FGF2
GO:0050777	84	Up	0.00856669	0.0333505	negative regulation of immune response	ANGPT1/BCL6/SERPING1/CD59/COL3A1/HLA-E/HMOX1/IL7R/JAK3/LGALS3/SERPINB9/PPARG/STAT6/TNFAIP3/TNFSF4/TRAFD1/DUSP10/SELENOS/ZC3H12A/MICA
GO:0001101	239	Up	0.0086046	0.0334744	response to acid chemical	ABCA1/ABL2/ACACA/ADCY6/AQP1/ASS1/ATP2B4/BMP6/CAPN2/CAT/CCNB1/CD36/CDKN1B/CEBPB/COL3A1/CPT1A/DHFR/NQO1/DNMT1/DUSP1/EDN1/EGR1/FABP3/ACSL1/FYN/GJA1/GCLM/ICAM1/ID3/IGF2R/IGFBP7/ITGA2/IPO5/LDLR/MICB/MYOG/NFATC4/PCNA/PDGFRB/PDK4/PKD2/PPARG/PPARG/PTGFR/PTGS2/PTN/RARG/TNFSF4/TYMS/XBP1/FZD7/CLDN1/KLF4/PTGES/TOMM20/YAP1/SETX/UBR2/LARS/GNG2/PID1/PDGFC/RRAGC/RRAGC/CPEB1/ZC3H12A/CPEB4/DGAT2/KLHL22/ASXL1
GO:0046621	29	Up	0.0086096	0.0334744	negative regulation of organ growth	GJA1/PAK1/RGS2/RGS4/STK3/TGFBR2/WWC3/SAV1/WWC2
GO:0010752	6	Up	0.00869994	0.0338039	regulation of cGMP-mediated signaling	ADORA2B/THBS1
GO:0042073	47	Down	0.00871304	0.0338229	intraciliary transport	CEP131/CLUAP1/IFT122/IFT122/IFT122/IFT122/WDR35/WDR35/WDR34/SSX2IP
GO:0044818	22	Down	0.00871603	0.0338229	mitotic G2/M transition checkpoint	BLM/BRCA1/CDK1/TAOK3/CLSPN/CLSPN/TICRR
GO:0003158	86	Up	0.00872377	0.0338312	endothelium development	ACVR1/ACVRL1/ACVRL1/BMP6/S1PR3/FASN/FGF1/GJA1/RAPGEF1/ICAM1/ICAM1/ID1/IL1B/NOTCH1/PDE4D/PTN/PTPRS/ROCK1/ROCK1/TJP1/TNFRSF1A/VEZF1/VEZF1/CLDN1/TJP2/PDPN/ARHGEF26/FOXP1/DLL4/FOXJ2/ADAMTS12/ATOH8/ATOH8/MYADM
GO:1903025	10	Up	0.00879958	0.0341033	regulation of RNA polymerase II regulatory region sequence-specific DNA binding	DDIT3/LIF/TMSB4X
GO:0061515	46	Up	0.008811	0.0341257	myeloid cell development	ANXA2/BCL6/FBN1/FLI1/NOTCH2/SLC11A2/PIP4K2A/MED1/MED1/SRF/PTBP3/SH2B3/SH2B3/JMJD6/FOXP1/FAM20C/LRRK1/L3MBTL3
GO:0002701	18	Up	0.00882181	0.0341457	negative regulation of production of molecular mediator of immune response	ANGPT1/BCL6/HMOX1/JAK3/PRKDC
GO:1901184	71	Up	0.00886448	0.0342888	regulation of ERBB signaling pathway	AGT/HBEGF/DUSP3/EREG/EREG/ITGA1/MMP9/PLAUR/LGMN/SHC1/ADAM17/ADAM17/RAB7A/SPRY1/SPRY2/SNX5/SH3KBP1/ERRFI1/ERRFI1/RTN4/MVB12A
GO:0046683	81	Up	0.00887143	0.0342938	response to organophosphorus	APEX1/BIRC2/AQP1/AQP1/ASS1/DUSP1/LPAR1/FOS/FOSB/RAPGEF1/HSPA5/IGFBP5/IL1B/PER1/PKD2/PTGS2/PTPRN/RFC3/SDC1/TYMS/AKAP6/KDM1A/SSH1
GO:0048332	47	Up	0.00888207	0.0343129	mesoderm morphogenesis	ACVR1/EPHA2/FOXC1/INHBA/ITGA2/ITGA3/SRF/TBX3/TXNRD1/KDM6A/NR4A3/ITGA8/KLF4
GO:0045410	9	Up	0.00890832	0.0343924	positive regulation of interleukin-6 biosynthetic process	EREG/IL1B/STAT3
GO:0071526	23	Up	0.00893156	0.0344601	semaphorin-plexin signaling pathway	GDNF/NCAM1/PLXNA2/NRP2/FARP2/PLXNB2/SEMA4C/PLXNA3/PLXNA4
GO:0031062	34	Down	0.00894392	0.0344857	positive regulation of histone methylation	BRCA1/BRCA1/DNMT1/HIST1H1B/OGT/PHF19/TET1
GO:0050864	69	Up	0.00901164	0.0347247	regulation of B cell activation	BCL6/CD74/CD81/HMGB3/ID2/IL6/INHBA/NFATC2/STAT6/TLR4/TNFAIP3/TNFSF4/NSD2/XBP1/IRS2/TNFRSF21/PELI1/ATAD5/ATP11C
GO:0033574	32	Up	0.00902089	0.0347267	response to testosterone	DUSP1/EDN1/NASP/PSPH/SPP1/THBS1/CFLAR/XRN1
GO:0043123	151	Up	0.00902898	0.0347267	positive regulation of I-kappaB kinase/NF-kappaB signaling	BIRC2/BIRC3/CASP8/CASP8/CD36/CD74/ECT2/LPAR1/EEF1D/FKBP1A/FYN/GJA1/HMOX1/LTBR/PRKD1/S100A4/SLC20A1/TGM2/TLR4/TNFRSF1A/TRIM25/TNFRSF10B/CFLAR/BCL10/DDX21/LITAF/NOD1/TRIM38/TRIM38/PLK2/MID2/AKAP13/TAB2/ATP2C1/PELI1/PLEKHG5/TRIM8
GO:0000077	127	Down	0.0090294	0.0347267	DNA damage checkpoint	CCND1/BLM/BRCA1/CCNB1/CDK1/CDK1/CDC25C/CDKN1B/CHEK1/CHEK1/PLK3/GADD45A/H2AFX/MUC1/PCNA/PLK1/PML/PRKDC/AURKA/CDC14B/PEA15/PLK2/TAOK3/GTSE1/DTL/CLSPN/CLSPN/E2F8/BRIP1/ABRAXAS1
GO:0035265	117	Up	0.00905357	0.0347975	organ growth	AGT/CCNB1/CDK1/EDN1/EDN1/FGF2/FGF7/FOXC1/GATA6/GJA1/LEPR/NOTCH1/PAK1/PDGFRB/RARG/RGS2/RGS4/STK3/TGFBR1/TGFBR2/AKAP6/BCL2L11/PARP2/SPRY2/YAP1/PDLIM5/AKAP13/POC1A/WWC3/SAV1/NDRG4/WWC2
GO:0097284	11	Up	0.00906582	0.0348113	hepatocyte apoptotic process	BID/KRT18/STK3/CFLAR
GO:0046887	69	Up	0.00906869	0.0348113	positive regulation of hormone secretion	BMP6/EDN1/GJA1/GRP/HIF1A/INHBA/LRP1/OXCT1/PPARD/SPP1/IRS2/C2CD2L/RAB8B/C1QTNF1
GO:0070262	13	Up	0.00908712	0.0348599	peptidyl-serine dephosphorylation	DUSP1/PPP2CB/SWAP70/PPP1R15A/PPP1R15B
GO:0048017	112	Up	0.00909626	0.0348729	inositol lipid-mediated signaling	AGT/ANGPT1/CAT/ENTPD5/EDN1/FLT1/FYN/GAB1/IGF1R/IGF1R/MAZ/NPR3/PDGFRB/PDGFRB/SERPINE2/PIK3CA/PIK3R1/PIK3R1/PIK3R1/PIP4K2A/PPARD/PPP2R5C/PIP5K1A/OGT/IRS2/IER3/KLF4/GAB2/RASGRP1/PIP5K1C/CEP55/PIK3IP1/UNC5B
GO:0034968	97	Down	0.00911132	0.0348958	histone lysine methylation	BRCA1/BRCA1/DNMT1/MECOM/EZH2/EZH2/HIST1H1C/HIST1H1D/HIST1H1E/HIST1H1B/SUV39H1/KDM6A/NSD2/OGT/EHMT2/EHMT2/KDM1A/PHF19/CXXC1/PRMT6/KDM3A/SMYD2/SETD3/SETD3/SMYD1
GO:0010951	112	Up	0.00911381	0.0348958	negative regulation of endopeptidase activity	BIRC5/AQP1/C3/C5/CSTB/DHCR24/GAS6/MMP9/NGFR/PEBP1/SERPINE1/SERPINB6/SERPINB8/SERPINB9/SERPINB9/PLAUR/PTGS2/RPS6KA3/SIAH2/SORL1/SORL1/THBS1/TIMP3/VTN/TFPI2/PICALM/RECK/RECK/CFLAR/PTTG1/KLF4/HERPUD1/ARL6IP1/CRIM1/LXN/BIRC6/SH3RF1
GO:0034764	115	Up	0.00914893	0.0349898	positive regulation of transmembrane transport	ACTN2/ACTN2/AGT/ANK2/ANK3/BDKRB1/BRAF/C3/DMD/NIPSNAP2/GLRX/HTT/KCNJ2/MEF2A/NFE2L2/PIK3R1/PKD2/PRKCI/CCL2/STIM1/TMSB4X/NR4A3/IRS2/RGS9/AKAP6/AKAP6/ARL6IP1/RHOQ/EHD3/CEMIP/ADIPOR2/SHANK3/OSBPL8
GO:0032506	36	Down	0.00914993	0.0349898	cytokinetic process	ECT2/MYH9/AURKB/KIF23/KIF20B/KIF20A/RACGAP1/SNX9/CEP55/SPIRE1/SNX18/CNTROB
GO:0050678	233	Up	0.00916201	0.0350138	regulation of epithelial cell proliferation	ACVRL1/ACVRL1/AGTR1/APOE/ATP5F1A/CCND1/BMP6/BMP6/BRCA2/KLF9/CAV1/CDKN1B/CDKN1C/EDNRB/EFNB2/EREG/F3/FGF1/FGF2/FGF2/FGF2/FGF7/FLT1/B4GALT1/GJA1/HAS2/HIF1A/HMGB1/HMGB2/HMGN1/HMOX1/NR4A1/NR4A1/ID1/ITGA4/JUN/MYC/NGFR/NOTCH2/PPARD/PPARG/MED1/MED1/PRKD1/PRKD1/PRKDC/HTRA1/PTN/PTN/PTPRN/CCL2/CCL11/CXCL12/SRSF6/SRSF6/SNAI2/STAT3/ADAM17/TGFBR1/TGFBR1/THBS1/THBS1/TNFAIP3/XBP1/SCG2/SCG2/NR4A3/GDF5/DYSF/FZD7/N…
GO:0060670	6	Up	0.00926703	0.0353928	branching involved in labyrinthine layer morphogenesis	SOCS3
GO:0007129	23	Down	0.00936153	0.0357311	synapsis	FANCD2/UBE2B/TRIP13/NDC1/BRIP1
GO:0033555	39	Up	0.00938865	0.0357916	multicellular organismal response to stress	APOE/CAPN2/DPP4/EDNRB/GCH1/GJA1/NPAS2/NR4A2/SCN9A/THBS1/LYPD1
GO:0009615	236	Up	0.00938923	0.0357916	response to virus	ADARB1/BIRC2/BIRC3/CHRM2/LYST/CLU/ERCC6/GBP1/GBP3/HMGA1/HSPB1/IFNAR1/IFNAR2/IFNAR2/IFNGR2/IL1B/IL6/IRF1/IRF7/IRF7/STMN1/MICB/ODC1/PMAIP1/PML/PPM1B/DNAJC3/HTRA1/CCL11/CXCL12/TNFAIP3/TNFSF4/TRIM25/DDX21/XPR1/APOBEC3B/BCL2L11/IFITM3/TRIM38/IFITM2/IVNS1ABP/HNRNPUL1/BATF3/SELENOK/AGBL5/FAM111A/ZC3H12A/ZC3H12A/TRIM56/SLFN11/TRIM6/TRIM6/SERINC5/TMEM173/TMEM173/MICA
GO:0048745	15	Up	0.00942374	0.0359005	smooth muscle tissue development	COL3A1/MYLK/PKD2/SRF/ITGA8/TIPARP/STRA6
GO:0051350	9	Up	0.00943863	0.0359346	negative regulation of lyase activity	EDNRB/MTRR/NPR3/GABBR2
GO:0106074	13	Down	0.0094667	0.0360079	aminoacyl-tRNA metabolism involved in translational fidelity	IARS/LARS/TARS2/DTD1
GO:0007409	291	Up	0.0094698	0.0360079	axonogenesis	ADARB1/ANK3/APBB2/APOE/BDNF/BDNF/CDH4/CDH11/CRABP2/DAB1/DAB1/MEGF8/EPHA4/EPHA7/EPHB3/EPHB3/ETV1/EXT1/FN1/FYN/GAB1/GDNF/GDNF/GDNF/GFRA1/GPC1/HSP90AA1/ITGA4/LAMA2/LAMB2/STMN1/LRP1/MATN2/MYH10/NCAM1/NCAM1/NEFH/NEFH/NEFL/NEO1/NGFR/NRCAM/NRCAM/NR4A2/PAK1/PIK3CA/PIK3R1/PTPRS/CXCL12/CXCL12/SHC1/SLIT3/SPP1/SPTAN1/SRF/STXBP1/TIAM1/UCHL1/VASP/VCL/VLDLR/NR4A3/USP9X/PICALM/SEMA7A/SEMA7A/NUMB/IRS2/NRP2/NRP2/N…
GO:1903894	11	Up	0.0094783	0.0360175	regulation of IRE1-mediated unfolded protein response	HSPA5/HSPA5/DNAJB9/BCL2L11/FICD
GO:0090068	219	Down	0.00948558	0.0360225	positive regulation of cell cycle process	APEX1/CCND1/BRCA1/CCNB1/CCNB1/CCNB1/CCND2/CCNE1/CDK1/CDK1/CDC25C/CDKN1B/PLK3/GADD45A/DDX11/DYNC1H1/ECT2/ECT2/EDN1/EREG/EZH2/FEN1/GATA6/ID2/IL1A/IL1B/MAD2L1/MUC1/MYOG/NPM1/NUMA1/PCNA/PDGFRB/PKD2/PML/MED1/RAD51C/RAD51B/AURKA/ADAM17/UBE2B/CDC7/SPHK1/AURKB/AURKB/KIF23/ADAMTS1/KIF20B/KIF20B/ESPL1/DLGAP5/KIF14/NDC80/MYBBP1A/SPAG5/PLK4/PLK4/PLK2/UBE2C/CIT/POC1A/SH2B1/FBXO5/RACGAP1/RACGAP1/GPSM2/NUSAP1/G…
GO:1900120	18	Up	0.00949437	0.0360333	regulation of receptor binding	ANXA2/BDNF/MMP9/PTPRF/ADAM15/GREM2/PCSK9
GO:0046633	20	Up	0.00953098	0.0361495	alpha-beta T cell proliferation	CD81/HLA-E/IRF1/TGFBR2/TNFSF4/SH3RF1
GO:0035019	48	Up	0.00955279	0.0362095	somatic stem cell population maintenance	FGF2/REST/STAT3/LDB1/LDB2/KLF4/YAP1/FOXP1/LBH
GO:0033089	6	Up	0.00961223	0.036412	positive regulation of T cell differentiation in thymus	IL7R/RASGRP1
GO:0061052	11	Up	0.00964757	0.0365229	negative regulation of cell growth involved in cardiac muscle cell development	PAK1/RGS2/RGS4
GO:0010508	103	Up	0.00965879	0.0365425	positive regulation of autophagy	PLK3/HTT/HIF1A/HK2/HMOX1/PIP4K2A/PRKD1/ROCK1/BAG3/BCL2L11/NOD1/PLK2/MID2/RAB3GAP2/GPSM1/SH3GLB1/TPCN1/VPS13C/VPS13D/TP53INP2/ZC3H12A/TRIM8/RNF152/SVIP/TMEM173
GO:0032373	16	Up	0.00970843	0.0366844	positive regulation of sterol transport	ABCA1/ANXA2/APOE/APOE/LRP1/LRP1/NFKBIA/LIPG
GO:0032376	16	Up	0.00970843	0.0366844	positive regulation of cholesterol transport	ABCA1/ANXA2/APOE/APOE/LRP1/LRP1/NFKBIA/LIPG
GO:0071577	7	Up	0.00973442	0.0367537	zinc ion transmembrane transport	SLC39A14/SLC39A14
GO:0030502	9	Up	0.00973894	0.0367537	negative regulation of bone mineralization	HIF1A/SRGN/GREM1
GO:1990845	106	Up	0.0097572	0.0367996	adaptive thermogenesis	CAV1/CD36/CEBPB/DDIT3/DIO2/DYNC1H1/EPAS1/FABP4/ACSL1/GJA1/ID1/IGF1R/LAMA4/LEPR/NOTCH1/NPR3/NRDC/MAP2K6/SCD/STAT6/ADAM17/TLR4/OGT/IL18R1/HDAC3/KDM1A/LPIN1/LGR4/KDM3A/PDGFC/ARRDC3/EBF2/ADIPOR2
GO:0036491	7	Up	0.00979641	0.0369244	regulation of translation initiation in response to endoplasmic reticulum stress	DNAJC3/DNAJC3/EIF2AK3/EIF2AK3/EIF2AK3/PPP1R15A/PPP1R15A/PPP1R15B
GO:0045143	29	Down	0.00982959	0.0370264	homologous chromosome segregation	FANCD2/PLK1/UBE2B/TRIP13/ESPL1/NDC1/FMN2/BRIP1
GO:0045649	17	Up	0.00985145	0.0370856	regulation of macrophage differentiation	CASP8/CSF1/ID2/INHBA/LIF/ROR2/TRIB1
GO:0006283	71	Down	0.00993602	0.0373726	transcription-coupled nucleotide-excision repair	ERCC6/ERCC6/HMGN1/LIG1/PCNA/POLD1/RFC2/RFC3/RFC4/RPA1/RPA3/UBC/POLD3/COPS8
GO:1903708	125	Up	0.00994004	0.0373726	positive regulation of hemopoiesis	AXL/BCL6/CASP8/CD74/CD74/CSF1/CSF1/FOXC1/FOS/GAS6/HIF1A/HMGB1/HMGB2/HSPA1A/HSPA1B/ID2/IL7R/INHBA/JUN/LIF/CD46/ROR2/MED1/STAT3/TGFBR2/TNFSF4/XBP1/AP3D1/RASGRP1/TRIB1/NUDT21/DUSP10/ACIN1/NFKBIZ/TMEM64/ATP11C/RAB7B/ATXN1L
GO:2000319	9	Up	0.00994731	0.0373767	regulation of T-helper 17 cell differentiation	NFKBIZ/ZC3H12A
GO:1990776	21	Up	0.00996697	0.0374272	response to angiotensin	ACTN2/AGT/AGTR1/CAV1/NFE2L2/NFKB1/PTGS2/ROCK1/ROCK1/BRIP1
GO:0006040	24	Up	0.00997428	0.0374314	amino sugar metabolic process	GFPT1/GFPT1/MGAT1/ST3GAL1/UAP1/UAP1/GFPT2/GFPT2/GNE/GNE/CSGALNACT1
GO:0032886	177	Down	0.0100006	0.037507	regulation of microtubule-based process	BBS2/BBS4/BRCA1/CCNF/CDKN1B/CHEK1/CLTC/DIAPH1/DYNC1H1/FKBP4/FKBP4/GNAI1/HSPA1A/HSPA1B/KIF11/STMN1/NEFH/NEK2/NEK2/NPM1/NUMA1/NUMA1/PAK1/PKD1/PLK1/STIL/AURKA/SMC1A/SMC3/TACC3/SPAG5/PLK4/PLK4/PLK2/PLK2/CEP250/MAPRE1/MAPRE1/TPX2/CEP131/CAMSAP2/MACF1/POC1A/CKAP2/CHORDC1/GPSM2/CENPJ/MDM1/CEP85/KIF18A/PSRC1/PSRC1/NAV3/SKA1/SKA3/SKA2
GO:0060271	281	Down	0.0100153	0.0375387	cilium assembly	BBS2/BBS2/BBS4/BBS4/CDK1/CSNK1E/DYNC1H1/HTT/HSP90AA1/MAP4/NEK2/NOTCH1/PLK1/UBE2B/YWHAG/CEP57/CCP110/CCP110/CCP110/KIAA0586/KIAA0586/PLK4/CNTRL/CEP250/CEP250/MAPRE1/CEP131/CEP131/CEP152/CLUAP1/POC1A/CCDC113/EHD3/RAB23/HAUS4/PARVA/IFT122/IFT122/IFT122/IFT122/CFAP44/CENPJ/CENPJ/WDR35/WDR35/CC2D2A/CC2D2A/CC2D2A/TMEM237/CCDC28B/FUZ/FUZ/FAM161A/TMEM107/TMEM107/TMEM107/WDR34/WDR34/CNTROB/SSX2IP/NEDD1/FA…
GO:0060711	30	Up	0.0100274	0.0375608	labyrinthine layer development	CASP8/JUNB/SOCS3/NSDHL/BIRC6/VASH2/PLCD3
GO:2000209	19	Up	0.0100689	0.0376909	regulation of anoikis	CAV1/MCL1/NOTCH1/PDK4/PIK3CA/SNAI2/MYBBP1A/PTRH2
GO:0060669	15	Up	0.0100746	0.0376909	embryonic placenta morphogenesis	CDKN1C/SOCS3/TRIM28
GO:0022604	334	Up	0.0100831	0.0376995	regulation of cell morphogenesis	ANXA7/APOE/BDNF/CAPZB/CDH4/CRABP2/CUX1/DAB1/DIAPH1/DVL3/LPAR1/MEGF8/EPHA4/EPHA4/EPHA7/EPHB3/FN1/FYN/GBP1/GNA12/HAS2/ICAM1/ID1/LRP1/MELTF/MYH9/MYH10/MYO10/NEDD9/NEFL/NFATC4/NGFR/NRCAM/PAK1/PTN/PTPRS/CCL2/CCL11/CXCL12/SPP1/SRF/TIAM1/YWHAH/LRP8/SEMA7A/LIMD1/SEMA5A/NTN1/NTN1/ZEB2/DLC1/PDLIM5/PDPN/PDPN/PDPN/POSTN/FERMT2/CDC42EP1/LZTS1/SARM1/SPART/KANK1/MACF1/CORO1C/CORO1C/PLXNB2/SIPA1L1/SH3KBP1/TNFRSF…
GO:0002689	11	Up	0.0101096	0.0377748	negative regulation of leukocyte chemotaxis	C5/DUSP1/NBL1/CCL2/PADI2/GREM1
GO:1902903	251	Up	0.0101193	0.037788	regulation of supramolecular fiber organization	ACTN2/AEBP1/APOE/APOE/APOE/BBS4/CAPG/CDKN1B/CLU/CLU/LPAR1/EDN1/FKBP4/HSPA1A/HSPA1B/ICAM1/ID1/STMN1/LDLR/MYO1C/NUMA1/PAK1/PFN2/PFN2/PFN2/PIK3R1/TWF1/RGS4/ROCK1/CCL11/SDC4/CXCL12/SPTAN1/TGFBR1/TMSB4X/VASP/SEMA5A/FCHSD2/FCHSD2/DLC1/ARFGEF1/CIT/EMILIN1/AKAP13/MAPRE1/MAPRE1/SWAP70/KANK1/CAMSAP2/CKAP2/SNX9/EVL/EVL/LIMA1/KIRREL1/SPIRE1/COLGALT1/PSRC1/SHANK3/NAV3/MYADM/WHAMM/SH3PXD2B/FMN1
GO:0015732	9	Up	0.0101526	0.0378888	prostaglandin transport	EDN1/IL1B/MAP2K6
GO:0043537	28	Up	0.0101965	0.0380293	negative regulation of blood vessel endothelial cell migration	ACVRL1/APOE/FGF2/HMGB1/NOTCH1/PPARG/THBS1/THBS1/KLF4/HDAC5/DLL4/DLL4/SPRED1
GO:0090136	12	Up	0.0102378	0.0381551	epithelial cell-cell adhesion	CYP1B1/ITGB5/SERPINB8/SRF/VCL
GO:0006971	8	Up	0.0102429	0.0381551	hypotonic response	ITGA2/MYLK/SLC12A6
GO:0010769	204	Up	0.0102628	0.0382058	regulation of cell morphogenesis involved in differentiation	APOE/BDNF/CDH4/CRABP2/CUX1/DAB1/MEGF8/EPHA4/EPHA4/EPHA7/EPHB3/FN1/GBP1/HAS2/ID1/LRP1/MELTF/NEDD9/NEFL/NFATC4/NGFR/NRCAM/PAK1/PTPRS/CXCL12/SPP1/SRF/TIAM1/YWHAH/LRP8/SEMA7A/SEMA5A/NTN1/NTN1/ZEB2/PDLIM5/PDPN/POSTN/LZTS1/SARM1/SPART/KANK1/MACF1/CORO1C/CORO1C/SIPA1L1/TNFRSF12A/PLXNA3/CASS4/RTN4/RTN4/SHANK3/PLXNA4/MYADM
GO:0072331	244	Down	0.0102843	0.0382622	signal transduction by p53 class mediator	BDKRB2/BLM/BRCA1/BRCA2/CCNB1/CD74/CD74/CDK1/CDC25C/CDKN1B/CHEK1/PLK3/CSNK2A2/GADD45A/DNA2/E2F2/FOXM1/MUC1/PCNA/PDK2/PMAIP1/PML/PML/RBBP7/RFC2/RFC3/RFC4/RPA1/RPA3/SNAI2/SSRP1/AURKA/TAF11/TAF13/TFAP4/KAT6A/EXO1/AURKB/NUAK1/MYBBP1A/HEXIM1/PLK2/EHMT2/TOPBP1/PLA2R1/TPX2/KDM1A/PRKAG2/GTSE1/TAF9B/TAF9B/PRMT6/SMYD2/SMYD2/EDA2R/AEN/E2F8/ATAD5/BRIP1/ING5/SPRED1/SPRED2/HIPK1/HIPK1
GO:0035459	16	Up	0.0103204	0.0383728	cargo loading into vesicle	INSIG1/PICALM/SEC24B/SEC24B/TMED10
GO:0032026	10	Up	0.0103411	0.0384262	response to magnesium ion	ANK3/CCND1/BMP6/TNFRSF11B/THBS1/SLC41A1/SLC41A1
GO:0051412	11	Up	0.0103516	0.0384415	response to corticosterone	ATP2B1/CCND1/FOS/FOSB/NEFL
GO:0070199	23	Down	0.0104522	0.0387914	establishment of protein localization to chromosome	BRCA2/HIST1H1B/SPIDR/POT1/H2AFY2/NABP2
GO:0035813	10	Up	0.0104781	0.0388636	regulation of renal sodium excretion	AGT/AGT/AGTR1/EDN1/EDNRB/SNX5
GO:0048025	17	Down	0.0105415	0.0390745	negative regulation of mRNA splicing, via spliceosome	HNRNPA2B1/SRSF6/SRSF7/RBMX
GO:0019058	259	Up	0.0106143	0.0393204	viral life cycle	ADARB1/ANPEP/APOE/AXL/CAV1/SCARB2/CD74/CD81/CDK1/DPP4/EFNB2/EPHA2/STOM/GAS6/HSPA1A/HSPA1B/ICAM1/ICAM1/CXCL8/ITGA2/ITGAV/ITGAV/ITGB5/KPNA1/KPNA2/LDLR/CD46/NCAM1/NPC1/NUP98/PC/PML/PTX3/PVR/NECTIN2/CCL2/SELPLG/SLC1A5/SLC20A2/TOP2A/UBC/TRIM25/TRIM25/TRIM25/RAB7A/DEK/NUP214/EEA1/CLDN1/SMC3/XPR1/NMT2/NUP93/TRIM28/TRIM28/IFITM3/IFITM3/PPIH/TRIM38/TRIM38/IFITM2/MID2/MORC2/MORC2/HTATSF1/APOBEC3C/NDC1/FAM1…
GO:0050707	111	Up	0.0106305	0.0393416	regulation of cytokine secretion	ANGPT1/C5/FN1/LRRC32/GAS6/GBP1/HMGB1/IL1A/IL1B/IL1RAP/LRP1/MBP/PML/SRGN/TLR4/TMSB4X/TNFAIP3/XBP1/AKAP12/HDAC9/RASGRP1/POSTN/NLRP1/PTPN22/FOXP1/TNFRSF21/LGR4/SELENOK/ZC3H12A/TRIM6/NLRP10
GO:0070669	8	Up	0.0106396	0.0393416	response to interleukin-2	JAK1/JAK1/JAK3/SHC1
GO:0071352	8	Up	0.0106396	0.0393416	cellular response to interleukin-2	JAK1/JAK1/JAK3/SHC1
GO:0060348	146	Up	0.0106615	0.0393987	bone development	ANXA2/BMP6/MEGF8/FBN1/FOXC1/FLI1/GJA1/GLG1/HAS2/INSIG1/MEF2D/MMP16/NAB1/NOTCH2/PIP4K2A/PITX2/MED1/PRPSAP2/RARG/SFRP4/SRF/TGFBR2/NSD2/DHRS3/SH2B3/LRRC17/AKAP13/CHSY1/SULF1/POC1A/GREM1/FOXP1/RAB23/IMPAD1/CSGALNACT1/SULF2/PDGFC/FAM20C/FAT4/LRRK1/TRIM45/FREM1/ASXL1/SH3PXD2B
GO:0014066	82	Up	0.0106981	0.0395098	regulation of phosphatidylinositol 3-kinase signaling	AGT/ANGPT1/CAT/ENTPD5/FLT1/FYN/GAB1/MAZ/PDGFRB/SERPINE2/PIK3CA/PIK3R1/PIP4K2A/PPARD/PPP2R5C/PIP5K1A/IRS2/IER3/KLF4/RASGRP1/PIP5K1C/CEP55/PIK3IP1/UNC5B
GO:0060562	235	Up	0.0107234	0.0395762	epithelial tube morphogenesis	ACVR1/ACVR1/ACVRL1/AGT/BBS4/CSF1/EDN1/EFNB2/MEGF8/EPHA2/EPHA4/EPHA7/ETV5/FGF1/FGF1/FGF2/GDNF/GDNF/GDNF/GJA1/HIF1A/MTHFD1/MYC/NFATC4/NOTCH1/PAK1/PKD1/PKD1/PKD2/PKD2/PKD2/PML/MED1/RALA/RARG/CCL11/SDC4/STIL/SRF/SRF/STK3/TBX3/TGFBR2/KDM6A/VASP/WNT2B/TIMELESS/BCL10/DLG5/NTN1/KIF20B/MICAL2/ZEB2/SPRY1/SPRY2/DLC1/YAP1/SEC24B/KDM5B/COBL/PLXNB2/MTHFD1L/GREM1/FOXP1/DLL4/DLL4/SEMA4C/LGR4/IFT122/CC2D2A/SHROOM…
GO:0006665	109	Up	0.0107292	0.0395762	sphingolipid metabolic process	ALDH3A2/STS/KDSR/KDSR/PRKD1/TNFRSF1A/UGCG/UGCG/ST8SIA4/SPHK1/SPHK1/SPHK1/SPHK1/SPHK1/NEU3/NEU3/A4GALT/A4GALT/SPTLC3/SPTLC3/SPHK2/SPHK2/SPHK2/SPHK2/SPHK2/SPHK2/SERINC1/ST6GALNAC5/CERS5/CERS5/SAMD8/SAMD8/SAMD8/SAMD8/SGMS2/SGMS2/SGMS2/CERS6/SERINC5/SERINC2/CERKL
GO:0050804	259	Up	0.0108006	0.0398154	modulation of chemical synaptic transmission	ADORA2B/AGT/APBA1/APOE/APOE/ATP2A2/CDC20/CDH11/CHRM2/EDN1/EPHA4/FYN/GDNF/GNAI1/GRIA1/HRH1/HTR1B/IL1B/LAMA2/NFATC4/NPTX1/NPTX1/ROR2/PFN2/SERPINE2/PLAT/PRNP/LGMN/PTGS2/PTN/PTN/PTPRS/RAB3B/RAPSN/RGS4/CCL2/SRF/STAT3/STX3/STXBP1/STXBP1/STXBP1/YWHAG/YWHAH/LRP8/DGKE/DGKI/HOMER1/HOMER1/AKAP12/RIN1/PLK2/LZTS1/SYNPO/NTNG1/SNAPIN/SLC7A11/SIPA1L1/SSH1/PXK/PLEKHG5/NETO1/NETO1/SHANK3/SYT12/PRRT2/TPRG1L
GO:0055117	52	Up	0.010836	0.0399215	regulation of cardiac muscle contraction	ANK2/ANK2/ANK2/ATP1A1/ATP2A2/CAMK2D/CAMK2D/CASQ2/CAV1/CAV1/DMD/DSP/HRC/KCNJ2/PDE4D/RGS2/HDAC4/EHD3/ZC3H12A
GO:0035725	64	Up	0.0108576	0.0399624	sodium ion transmembrane transport	ANK3/ATP1A1/ATP1A1/ATP2B4/CAMK2D/DMD/STOM/GLRX/PKD2/PKD2/SCN9A/SLC20A1/SLC20A2/UTRN/YWHAH/SLC24A1/NETO1/SLC41A1/PCSK9
GO:0032309	17	Up	0.0108604	0.0399624	icosanoid secretion	BDKRB2/EDN1/IL1B/MAP2K6/PLA2R1/PNPLA8
GO:0032092	85	Up	0.0108869	0.0400358	positive regulation of protein binding	ANXA2/APOE/BDNF/CAV1/EPHA4/FKBP1A/LGALS3/LRP1/MMP9/NVL/PKD1/PPP2CB/RFNG/STK3/TIAM1/VTN/HERPUD1/SPON1/PLK2/MAPRE1/DACT1/TRIB3/DERL1/TMEM173
GO:0007143	26	Down	0.0108942	0.0400383	female meiotic nuclear division	EREG/PLK1/RAD51C/AURKA/TOP2A/TTK/TRIP13/MARF1/NCAPH/FBXO5/NCAPH2/FMN2/SPIRE1
GO:0042100	39	Up	0.0109088	0.0400644	B cell proliferation	BCL6/CD74/CD81/IL7R/NFATC2/TLR4/IRS2/TNFRSF21/PELI1/ATAD5
GO:0060993	68	Up	0.0109146	0.0400644	kidney morphogenesis	AGT/FGF1/FGF2/GDNF/GDNF/GDNF/LIF/MYC/PDGFRB/PKD1/PKD2/WNT2B/GREM1/GCNT4/LGR4/IRX1/FAT4/FRAS1/NPNT/FMN1
GO:0034599	233	Up	0.0109587	0.0402019	cellular response to oxidative stress	PARP1/PARP1/APEX1/AQP1/ATP2A2/AXL/CAT/CCNA2/CD36/CDK1/CYP1B1/DHFR/NQO1/ECT2/EPAS1/ETV5/EZH2/FANCD2/FOS/FOS/FYN/GCH1/GPR37/GUCY1B1/HIF1A/HMOX1/HSPA1A/HSPA1B/HSPB1/IL6/JUN/MCL1/MAP3K5/MGST1/MMP9/NFE2L2/NFE2L2/NFE2L2/NFE2L2/NFE2L2/NONO/NR4A2/PCNA/PDK2/PKD2/PML/PRKD1/PRKD1/REST/REST/SOD2/SOD2/SOD3/STAT6/TLR4/TNFAIP3/TXNRD1/NR4A3/CFLAR/SPHK1/KLF4/LONP1/LONP1/MELK/PPIF/TRAP1/NET1/ARL6IP5/PLA2R1/SETX/SL…
GO:0010324	41	Up	0.0110728	0.0405959	membrane invagination	ABCA1/C3/CD36/CD36/ITGA2/MFGE8/MYH9/PPARG/THBS1/AURKB/SNX9/SPIRE1/SNX18
GO:0051568	46	Down	0.0110842	0.0406129	histone H3-K4 methylation	BRCA1/BRCA1/DNMT1/HIST1H1C/HIST1H1D/HIST1H1E/KDM6A/OGT/KDM1A/CXXC1/PRMT6/SETD3
GO:0045932	19	Up	0.0111465	0.0408165	negative regulation of muscle contraction	ADORA2B/PTGS2/RGS2/TNNT1/ZC3H12A
GO:1902750	89	Down	0.0111717	0.0408732	negative regulation of cell cycle G2/M phase transition	BLM/BRCA1/BRCA1/CDK1/CHEK1/FHL1/PLK1/AURKA/CDC14B/AURKB/FBXL7/TAOK3/DTL/CLSPN/CLSPN/ABRAXAS1/TICRR
GO:0045667	90	Up	0.0111755	0.0408732	regulation of osteoblast differentiation	ACVR1/BMP6/CEBPB/CEBPD/FBN2/GJA1/ID1/ID2/ID3/IGFBP5/IL6/IL6/IL6ST/JUND/NOTCH1/PRKD1/REST/SNAI2/LIMD1/HDAC4/RASSF2/NOCT/FBXO5/GREM1/SUCO/FAM20C/SMOC1/TMEM64/NPNT
GO:0090192	6	Up	0.0112076	0.0409659	regulation of glomerulus development	EGR1/CFLAR
GO:0051386	11	Up	0.0112194	0.0409842	regulation of neurotrophin TRK receptor signaling pathway	AGT/SPRY1/SPRY2
GO:0045063	16	Up	0.0112402	0.0410353	T-helper 1 cell differentiation	HMGB1/JAK3/RELB/STAT6/TNFSF4/IL18R1
GO:0009162	10	Down	0.0112499	0.0410458	deoxyribonucleoside monophosphate metabolic process	DUT/TK1/TYMS/TYMS
GO:0016051	146	Up	0.0113212	0.0412612	carbohydrate biosynthetic process	AP2A1/AP2A1/ALDOC/ATF3/CLTC/CLTC/ENO3/EXT1/EXT1/GBE1/GBE1/GBE1/B4GALT1/B4GALT1/B4GALT1/HAS2/HAS2/HAS3/HRH1/LEPR/NFKB1/PC/PC/PCK2/PCK2/PDK2/PGK1/PPP1R3C/PPP1R3C/SLC25A1/UGP2/OGT/IRS2/IRS2/GYG2/GYG2/GYG2/B3GNT2/CHST11/ISYNA1/IMPAD1/CSGALNACT2/CSGALNACT1/CSGALNACT1/SELENOS/ST6GALNAC5/DGAT2/PGM2L1
GO:0007194	7	Up	0.0113294	0.0412612	negative regulation of adenylate cyclase activity	EDNRB/NPR3/GABBR2
GO:0031280	7	Up	0.0113294	0.0412612	negative regulation of cyclase activity	EDNRB/NPR3/GABBR2
GO:1905461	7	Up	0.0113363	0.0412612	positive regulation of vascular associated smooth muscle cell apoptotic process	E2F3/PPARG/SOD2/PDCD4
GO:1904950	123	Up	0.0113999	0.0414569	negative regulation of establishment of protein localization	ANGPT1/APOE/CD36/CYP51A1/FN1/LRRC32/GAS6/GBP1/HMGCR/HMGCR/DNAJA1/IDH2/IL1B/INSIG1/PML/SRGN/PKIA/RANGAP1/REST/TMSB4X/TNFAIP3/BAG3/HDAC9/PTPN22/TNFRSF21/RAB23/LGR4/ZC3H12A/RAB11FIP1/SVIP/DPH3
GO:0033632	8	Up	0.0114037	0.0414569	regulation of cell-cell adhesion mediated by integrin	DPP4/PIEZO1/SWAP70
GO:0007568	233	Up	0.011421	0.0414948	aging	AGT/APEX1/ASS1/ATP2B1/BCL6/BRCA2/SERPING1/CAT/CDK1/CDKN1C/CTSC/CHEK1/NQO1/EDN1/EDNRB/ENO3/FOXM1/FOS/GCLM/H2AFX/HMGCR/HMGA1/HMGA1/ICAM1/ID2/IGFBP5/JUN/JUND/LRP1/NUDT1/NFE2L2/NFKB2/NPM1/SERPINE1/SERPINE1/PDE4D/PDGFRB/PML/PRKDC/PRNP/PTGS2/RBL1/SOD2/SRF/STAT3/TBX3/TGFBR2/TIMP2/TYMS/VCAM1/KAT6A/PICALM/CLDN1/AURKB/LONP1/LITAF/NUAK1/NAMPT/PLK2/PLA2R1/FBXO5/PDCD4/ATP8A2/PRMT6
GO:1902624	18	Up	0.0114418	0.0415452	positive regulation of neutrophil migration	CD74/EDN1/IL1R1/CXCL8/DYSF
GO:0099177	260	Up	0.0114562	0.0415725	regulation of trans-synaptic signaling	ADORA2B/AGT/APBA1/APOE/APOE/ATP2A2/CDC20/CDH11/CHRM2/EDN1/EPHA4/FYN/GDNF/GNAI1/GRIA1/HRH1/HTR1B/IL1B/LAMA2/NFATC4/NPTX1/NPTX1/ROR2/PFN2/SERPINE2/PLAT/PRNP/LGMN/PTGS2/PTN/PTN/PTPRS/RAB3B/RAPSN/RGS4/CCL2/SRF/STAT3/STX3/STXBP1/STXBP1/STXBP1/YWHAG/YWHAH/LRP8/DGKE/DGKI/HOMER1/HOMER1/AKAP12/RIN1/PLK2/LZTS1/SYNPO/NTNG1/SNAPIN/SLC7A11/SIPA1L1/SSH1/PXK/PLEKHG5/NETO1/NETO1/SHANK3/SYT12/PRRT2/TPRG1L
GO:0014733	11	Down	0.0114863	0.0416568	regulation of skeletal muscle adaptation	ATP2A2/IGFBP5/MYH7/TNNC1/TNNI1/TNNT1/MYMK
GO:0048841	12	Up	0.0115283	0.0417841	regulation of axon extension involved in axon guidance	MEGF8/CXCL12/SEMA5A/PLXNA3/PLXNA4
GO:0038111	25	Down	0.0116439	0.0421776	interleukin-7-mediated signaling pathway	CISH/IL7R/JAK1/JAK3/STAT3/HIST1H3A/HIST1H3C/HIST1H3E/HIST1H3I/HIST1H3G/HIST1H3J/HIST1H3H/HIST1H3B/IRS2/SOCS2/HIST1H3F/HIST2H3D
GO:0048008	46	Up	0.0116993	0.0423334	platelet-derived growth factor receptor signaling pathway	CBLB/F3/RAPGEF1/LRP1/MYO1E/PDGFRL/PDGFRB/PDGFRB/PDGFRB/PIK3C2A/PTGIR/NR4A3/BCAR1/TXNIP/TIPARP/PDGFC/CSRNP1/NDRG4/ARID5B
GO:0099509	6	Up	0.0117009	0.0423334	regulation of presynaptic cytosolic calcium ion concentration	ATP2B1/HTR1B/TSPOAP1
GO:0032640	89	Up	0.0117359	0.0424348	tumor necrosis factor production	ANGPT1/AXL/CD36/CLU/GAS6/HLA-E/HMGB1/HSPB1/NFATC4/PIK3R1/THBS1/TLR4/TLR4/TNFAIP3/MAPKAPK2/MAPKAPK2/AKAP12/RASGRP1/NOD1/GPNMB/ARFGEF2/PTPN22/FOXP1/ERRFI1/SELENOS/SPHK2/SELENOK/ZC3H12A/ZC3H12A/SIRPA/SIRPA
GO:0008654	204	Up	0.0117917	0.0426108	phospholipid biosynthetic process	ARF3/CAPN2/CSNK2A2/FABP3/FABP3/ACSL3/FDPS/FGF2/IDI1/FADS1/MVD/MVK/PIK3C2A/PIK3CA/PIK3R1/PI4KB/PIP4K2A/PPARD/PIP5K1A/PIP5K1A/PIK3R3/PIK3R3/DGKE/INPP4B/INPP4B/MTMR4/FIG4/FIG4/LPCAT3/SACM1L/LPIN1/PIP5K1C/ACP6/ISYNA1/ETNK1/ETNK1/ETNK1/SPHK2/SPHK2/SERINC1/GPAM/GPAM/PLEKHA2/LPCAT1/LPCAT1/LPCAT1/PNPLA3/SELENOI/SELENOI/SELENOI/MBOAT2/SAMD8/SAMD8/MBOAT1/SGMS2/SGMS2/LCLAT1/LCLAT1/SERINC5
GO:0051937	17	Up	0.0118845	0.0429206	catecholamine transport	ACTB/ACTB/ACTB/AGT/GDNF/GDNF/HTR1B/RAB3B/CXCL12
GO:0018022	108	Down	0.0119585	0.0431621	peptidyl-lysine methylation	BRCA1/BRCA1/DNMT1/MECOM/EZH2/EZH2/HIST1H1C/HIST1H1D/HIST1H1E/HIST1H1B/SUV39H1/KDM6A/NSD2/OGT/EHMT2/EHMT2/KDM1A/PHF19/CXXC1/PRMT6/KDM3A/SMYD2/SMYD2/SMYD2/SETD3/SETD3/SMYD1
GO:0090257	158	Up	0.0120446	0.0434467	regulation of muscle system process	ADORA2B/PARP1/AGT/ANK2/ANK2/ANK2/ATP1A1/ATP2A2/ATP2A2/ATP2B1/ATP2B4/CAMK2D/CAMK2D/CAMK2D/CAMK2D/CASQ2/CAV1/CAV1/CHRM3/CNN1/DMD/DSP/EDN1/EDN1/EDN1/HRC/HRC/IGFBP5/IL6ST/ITGA2/KCNJ2/KCNJ2/MEF2A/MEF2A/MYBPH/MYH7/MYH7/MYOG/NOTCH1/PAK1/PDE4D/PTGS2/TWF1/RGS2/RGS2/RGS4/ROCK1/SRF/TNFRSF1A/TNNC1/TNNC1/TNNC1/TNNC1/TNNI1/TNNI1/TNNT1/TNNT1/TNNT2/TNNT3/UTRN/NR4A3/SPHK1/MTMR4/KLF4/AKAP6/HDAC4/HDAC4/PARP2/MYL9/L…
GO:1900025	12	Up	0.0120659	0.0434957	negative regulation of substrate adhesion-dependent cell spreading	GBP1/MELTF/POSTN/KANK1/CORO1C
GO:0010869	18	Up	0.0120725	0.0434957	regulation of receptor biosynthetic process	EDN1/HIF1A/ITGAV/PPARG
GO:0097553	74	Up	0.0121108	0.0436074	calcium ion transmembrane import into cytosol	ANK2/ANK2/ATP2B4/BDKRB1/CAMK2D/CAMK2D/CAMK2D/CASQ2/CASQ2/CASQ2/DDIT3/DIAPH1/DMD/FGF2/FKBP1A/FKBP1A/FYN/HTT/HRC/HRC/PDE4D/PKD2/PKD2/PKD2/PRNP/AKAP6/AKAP6/TPCN1/SELENON/CEMIP
GO:0030511	25	Up	0.012152	0.043704	positive regulation of transforming growth factor beta receptor signaling pathway	CDKN1C/DAB2/SDCBP/ADAM17/THBS1/ITGA8/CITED2/NPNT
GO:1903846	25	Up	0.012152	0.043704	positive regulation of cellular response to transforming growth factor beta stimulus	CDKN1C/DAB2/SDCBP/ADAM17/THBS1/ITGA8/CITED2/NPNT
GO:0050879	35	Down	0.0121916	0.0437942	multicellular organismal movement	ATP2A2/CHRNA1/CHRND/CHRND/DMD/KCNJ2/MYH3/MYH7/MYH8/TNNC2/TNNC1/TNNT1/TNNT1/TNNT3/HOMER1/ATP8A2
GO:0050881	35	Down	0.0121916	0.0437942	musculoskeletal movement	ATP2A2/CHRNA1/CHRND/CHRND/DMD/KCNJ2/MYH3/MYH7/MYH8/TNNC2/TNNC1/TNNT1/TNNT1/TNNT3/HOMER1/ATP8A2
GO:1902950	8	Up	0.0122649	0.0440311	regulation of dendritic spine maintenance	APOE/FYN/PRNP/HOMER1/ZNF804A
GO:0045058	21	Up	0.0122919	0.044102	T cell selection	CD74/CD74/IL6/SRF/STAT3/STAT6/BCL11B
GO:0043116	9	Up	0.0123671	0.0443454	negative regulation of vascular permeability	ANGPT1/AKAP12/DDAH1
GO:0051549	10	Up	0.0123899	0.0444007	positive regulation of keratinocyte migration	HBEGF/FGF7/HAS2/MMP9/ADAM9
GO:0070106	10	Up	0.0124088	0.0444423	interleukin-27-mediated signaling pathway	IL6ST/IL6ST/JAK1/STAT3
GO:0060349	68	Up	0.0124678	0.0446269	bone morphogenesis	BMP6/MEGF8/FOXC1/GLG1/HAS2/INSIG1/MEF2D/MMP16/NAB1/RARG/SFRP4/TGFBR2/DHRS3/CHSY1/POC1A/RAB23/IMPAD1/CSGALNACT1/FREM1
GO:0071383	186	Up	0.0124958	0.0447009	cellular response to steroid hormone stimulus	PARP1/AQP1/ASS1/ATP1A1/ATP2B1/BRCA1/BRCA1/KLF9/CCNE1/DAB2/EDN1/FHL2/FKBP4/NR4A1/ICAM1/NPC1/NR4A2/PAK1/PER1/PPARD/PPARG/MED1/MED1/RARG/REST/TFAP4/NR2F1/YWHAH/NR4A3/NCOA3/NRIP1/KDM5D/CFLAR/NCOR1/NR1D2/BCL2L11/YAP1/AKAP13/PADI2/WBP2/FOXP1/UBR5/ERRFI1/UFSP2/KDM3A/GPAM/LBH/MGARP/PAQR8
GO:0065005	19	Up	0.0125492	0.0448518	protein-lipid complex assembly	ABCA1/ABCA1/APOE/APOE/ACSL3/SNX9
GO:2000243	36	Up	0.0125529	0.0448518	positive regulation of reproductive process	EDNRB/INHBA/AURKA/UBE2B/CACNA1H/HDAC4/CITED2/CFAP69
GO:0045740	32	Down	0.0125936	0.0449709	positive regulation of DNA replication	CDK1/DNA2/EREG/EREG/JUN/PCNA/TNFAIP1/CDC7/E2F8/ATAD5/DBF4B/CDT1/CDT1
GO:0010623	8	Up	0.0126447	0.0451265	programmed cell death involved in cell development	IL1A/IL1B/PRKDC
GO:0042756	5	Up	0.0126814	0.0452309	drinking behavior	AGT/HTR1B
GO:0038179	33	Up	0.0127312	0.0453789	neurotrophin signaling pathway	AGT/BDNF/RAPGEF1/NGFR/SORT1/SORT1/BCAR1/SPRY1/SPRY2
GO:0051443	24	Down	0.0127379	0.0453789	positive regulation of ubiquitin-protein transferase activity	BMI1/CDC20/PLK1/PLK1/PLK1/CDC14B/UBE2C/ARRDC3/TRIB3/ARRDC4
GO:0045599	38	Up	0.0128202	0.0456452	negative regulation of fat cell differentiation	DDIT3/IL6/INSIG1/MMP11/SORT1/TRIB2/TRIB3/ASXL1
GO:0050871	47	Up	0.0128868	0.0458553	positive regulation of B cell activation	BCL6/CD74/CD81/IL6/NFATC2/STAT6/TLR4/TNFSF4/NSD2/XBP1/IRS2/PELI1/ATAD5/ATP11C
GO:0043011	11	Up	0.0129113	0.045886	myeloid dendritic cell differentiation	LTBR/RELB/TGFBR2/BATF3
GO:1905153	11	Up	0.0129122	0.045886	regulation of membrane invagination	C3/CD36/ITGA2/PPARG
GO:0033687	20	Up	0.0129182	0.045886	osteoblast proliferation	ITGAV/JUNB/NPR3/GREM1/FIGNL1
GO:0000041	65	Up	0.0129269	0.0458899	transition metal ion transport	ARHGAP1/ATP6V1C1/ATP6V0B/CLTC/FKBP4/MELTF/SLC11A2/SLC11A2/RAB11B/SLC39A14/SLC39A14/SLC39A14/ATP6V0A2/ATP2C1/STEAP3/SLC39A8/SLC39A8/SLC30A7/ATP6V0E2
GO:0043252	4	Up	0.0129516	0.0459503	sodium-independent organic anion transport	SLC16A2/MFSD10/SLCO3A1
GO:0032693	9	Up	0.0129599	0.0459528	negative regulation of interleukin-10 production	JAK3/TNFRSF21/TRIB2/PDCD1LG2
GO:1901988	210	Down	0.013058	0.0462736	negative regulation of cell cycle phase transition	CCND1/BLM/BRCA1/BRCA1/CCNB1/CCNB1/CDK1/CDK1/CDC20/CDC25C/CDKN1B/CDKN2C/CENPF/CHEK1/PLK3/PLK3/GADD45A/DUSP1/EZH2/FHL1/IK/MAD2L1/MAD2L1/MAD2L1/MUC1/PCNA/PKD2/PLK1/PLK1/PML/PRKDC/CCL2/AURKA/TTK/CDC14B/AURKB/AURKB/KLF4/TRIP13/CTDSP2/NDC80/GPNMB/PLK2/FBXL7/FBXO5/DACT1/TAOK3/GTSE1/DTL/CLSPN/CLSPN/E2F8/CDT1/ABRAXAS1/KLHL22/TICRR/SLFN11/DCUN1D3/NACC2
GO:0006544	8	Down	0.0131089	0.0464061	glycine metabolic process	RIDA/GCAT/GCAT/PHGDH
GO:1903077	20	Up	0.0131176	0.0464061	negative regulation of protein localization to plasma membrane	CLTC/DAB2/GBP1/PPP2R5A/PICALM/NUMB/RHOQ/PID1/LYPD1
GO:0009081	20	Down	0.0131335	0.0464061	branched-chain amino acid metabolic process	BCAT2/BCAT2/ALDH6A1/ALDH6A1/ALDH6A1/MCCC1/MCCC1/MCCC1/MCCC1
GO:0009083	20	Down	0.0131335	0.0464061	branched-chain amino acid catabolic process	BCAT2/BCAT2/ALDH6A1/ALDH6A1/MCCC1/MCCC1/MCCC1/MCCC1
GO:0045717	11	Up	0.0131338	0.0464061	negative regulation of fatty acid biosynthetic process	ACADVL/BRCA1/INSIG1/TRIB3
GO:2000027	198	Up	0.013231	0.0467222	regulation of animal organ morphogenesis	ACVR1/AP2A1/AGT/CLTC/CSF1/DAB2/DVL3/DVL3/EDN1/ETV5/FGF1/FGF7/FGF7/FOXC1/GDNF/GDNF/HOXC11/LIF/MLLT3/MYC/NOTCH1/ROR2/TNFRSF11B/MED1/PTN/SRSF6/SNAI2/TGFBR1/TGFBR2/TIAM1/TNFAIP3/WNT2B/XBP1/FZD7/FZD7/CFLAR/SPRY1/CITED2/SEC24B/SEMA3C/SULF1/GREM1/GREM1/DACT1/ASPN/LGR4/LIMS2/BTBD7/SULF2/NTN4/PRICKLE1
GO:0050868	64	Up	0.0132456	0.0467466	negative regulation of T cell activation	BCL6/CD74/CEBPB/DUSP3/LRRC32/HMGB1/IRF1/JAK3/LGALS3/PRNP/SDC4/TNFSF4/DLG5/GPNMB/GPNMB/TMEM131L/PTPN22/TNFRSF21/PELI1/ZC3H12A/PDCD1LG2/ZC3H8
GO:0010288	20	Up	0.0132883	0.0468697	response to lead ion	CAT/PPP2CB/PTGS2/CLDN1
GO:0045408	12	Up	0.0133186	0.0469491	regulation of interleukin-6 biosynthetic process	CEBPB/EREG/IL1B/STAT3
GO:0010839	9	Up	0.0133565	0.0470553	negative regulation of keratinocyte proliferation	KLF9/EFNB2/MED1/SNAI2
GO:0010544	12	Up	0.013399	0.0471776	negative regulation of platelet activation	APOE/SERPINE2/SH2B3/UBASH3B/C1QTNF1
GO:0010948	287	Down	0.0135433	0.0476338	negative regulation of cell cycle process	CCND1/BCL6/BLM/BMI1/BRCA1/BRCA1/BRCA1/BRCA1/CCNB1/CCNB1/CCNF/CDK1/CDK1/CDC20/CDC25C/CDKN1B/CDKN2C/CENPF/CHEK1/CHEK1/CHEK1/PLK3/PLK3/GADD45A/DUSP1/EZH2/EZH2/FHL1/IK/LIF/MAD2L1/MAD2L1/MAD2L1/MUC1/NEK2/NPM1/PCNA/PKD2/PLK1/PLK1/PML/PRKDC/RAD51/RBBP7/RRM2/CCL2/AURKA/TFAP4/TTK/SMC1A/CDC7/CDC14B/SMC3/AURKB/AURKB/KLF4/TRIP13/ESPL1/CTDSP2/NDC80/GPNMB/PLK2/EHMT2/FBXL7/FBXO5/FBXO5/DACT1/TAOK3/GTSE1/DTL/MDM1…
GO:0006479	149	Down	0.0135522	0.0476338	protein methylation	BRCA1/BRCA1/DNMT1/ETF1/MECOM/EZH2/EZH2/EZH2/HIST1H1C/HIST1H1D/HIST1H1E/HIST1H1B/RAB3B/SUV39H1/KDM6A/NSD2/OGT/EHMT2/EHMT2/EHMT2/KDM1A/PHF19/CXXC1/PRMT6/PRMT6/PCMTD2/KDM3A/SMYD2/SMYD2/SMYD2/TET1/SETD3/SETD3/SETD3/SMYD1
GO:0008213	149	Down	0.0135522	0.0476338	protein alkylation	BRCA1/BRCA1/DNMT1/ETF1/MECOM/EZH2/EZH2/EZH2/HIST1H1C/HIST1H1D/HIST1H1E/HIST1H1B/RAB3B/SUV39H1/KDM6A/NSD2/OGT/EHMT2/EHMT2/EHMT2/KDM1A/PHF19/CXXC1/PRMT6/PRMT6/PCMTD2/KDM3A/SMYD2/SMYD2/SMYD2/TET1/SETD3/SETD3/SETD3/SMYD1
GO:0051348	219	Up	0.0135669	0.0476577	negative regulation of transferase activity	ADARB1/APOE/CAV1/CAV1/CDKN1B/CDKN1B/CDKN1C/CDKN1C/CDKN1C/CDKN2C/GADD45A/DUSP1/DUSP1/DUSP3/DUSP3/DUSP6/DUSP7/DUSP7/FABP4/HHEX/HMGCR/DNAJA1/HSPB1/HSPB1/IGF1R/IL1B/IPO5/MAD2L1/NPM1/PLK1/PPARG/PPP2R5A/PKIA/DNAJC3/RGS2/RGS3/RGS4/SORL1/TFAP4/TNFAIP3/UCHL1/YWHAG/YWHAG/IRS2/SOCS3/BAG2/SH2B3/HIPK3/TRIB1/HEXIM1/DUSP14/DUSP10/DUSP10/CORO1C/POT1/PTPN22/FBXO5/FBXO5/LATS2/CHORDC1/PDCD4/TRIB2/TAOK3/PRKAG2/PRKAG…
GO:0006399	158	Down	0.0136405	0.0478883	tRNA metabolic process	EPRS/EPRS/EPRS/IARS/IARS/IARS/MARS/MARS/SARS/SARS/SARS/SARS/HARS2/HARS2/PPA2/LARS/LARS/LARS/NSUN2/NSUN2/DALRD3/OSGEP/TRMT5/OSGEPL1/TARS2/TARS2/DTD1/SLFN13
GO:1903532	231	Up	0.013658	0.0479219	positive regulation of secretion by cell	ADORA2B/AP1G1/AGT/BMP6/BMP6/C5/EDN1/GDNF/GJA1/GRP/HIF1A/HLA-E/HMGB1/IL1A/IL1A/IL1B/IL1RAP/IL6/INHBA/LRP1/MBP/MYH10/OXCT1/PPARD/RAB27A/RAB27A/SDC1/SDC4/SDCBP/CXCL12/SPP1/STXBP1/TLR4/TNFSF4/VEGFC/XBP1/RAB7A/IRS2/ADAM9/AKAP12/GAB2/C2CD2L/RASGRP1/POSTN/NLRP1/PTPN22/RAB8B/SPHK2/SELENOK/C1QTNF1/TRIM6/STXBP5/NLRP10
GO:0044406	8	Up	0.0136819	0.0479778	adhesion of symbiont to host	CD81/GAS6/ICAM1/NECTIN2
GO:0001890	115	Up	0.0137121	0.0480378	placenta development	BIRC2/CASP8/CCNF/CDKN1B/CDKN1C/CEBPB/EPAS1/GJA1/HIF1A/JUNB/KRT19/LIF/MAP3K4/PKD1/PKD2/PPARD/PPARG/MED1/HTRA1/PTGIS/PTGS2/PTN/SPP1/STK3/STC2/ADAM19/SOCS3/TRIM28/PLK4/DAZAP1/NSDHL/BIRC6/E2F8/VASH2/PLCD3/NRK
GO:0036294	178	Up	0.0137149	0.0480378	cellular response to decreased oxygen levels	AQP1/BACH1/CCNA2/CCNB1/PLK3/EDN1/EGR1/EPAS1/EPAS1/GATA6/HIF1A/HIF1A/HIF1A/HIF1A/HIF1A/HMOX1/ICAM1/MYC/NFE2L2/NOTCH1/PGK1/PMAIP1/PPARD/PTGIS/PTGS2/PTN/SUV39H1/UBC/VHL/VHL/STC2/CFLAR/LIMD1/NAMPT/CITED2/ACAA2/HYOU1/HYOU1/DDAH1/HILPDA/FMN2/CPEB1/CPEB4/BRIP1/MGARP/EGLN3/CPEB2
GO:0051588	77	Up	0.0137885	0.0482678	regulation of neurotransmitter transport	ADORA2B/APBA1/ATP2A2/CHRM2/GDNF/HTR1B/HTR1B/PFN2/RAB3B/RGS2/RGS4/STXBP1/STXBP1/STXBP1/DGKI/ARL6IP5/ARL6IP1/SNAPIN/SYT12
GO:0050974	13	Up	0.0138071	0.048289	detection of mechanical stimulus involved in sensory perception	COL11A1/FYN/ITGA2/SERPINE2/CXCL12
GO:0071872	8	Up	0.0138105	0.048289	cellular response to epinephrine stimulus	ATP2B4/PDE4D
GO:1903427	21	Up	0.0138714	0.0484736	negative regulation of reactive oxygen species biosynthetic process	ATP2B4/CAV1/FYN/PTGIS/STAT3/CFLAR/TRAP1/WDR35/ZC3H12A/SIRPA
GO:0051591	58	Up	0.0138796	0.0484744	response to cAMP	APEX1/BIRC2/AQP1/AQP1/ASS1/DUSP1/FOS/FOSB/RAPGEF1/HSPA5/IGFBP5/PER1/PKD2/PTPRN/SDC1/AKAP6/KDM1A
GO:0031348	126	Up	0.0138966	0.0485058	negative regulation of defense response	APOE/SERPING1/HLA-E/LDLR/MICB/MVK/NFKB1/NT5E/SERPINB9/PPARG/PPARG/PPM1B/HTRA1/PTGIS/TNFAIP3/TNFAIP3/TNFAIP6/TNFRSF1A/SOCS3/MFHAS1/KLF4/NR1D2/TRIM38/TRAFD1/DUSP10/PDCD4/SELENOS/SELENOS/PBK/ZC3H12A/SIRPA/SIRPA/MICA
GO:1990000	13	Up	0.0139868	0.0487308	amyloid fibril formation	APOE/APOE/APOE/CD36/CLU/CLU/FKBP1A/LDLR
GO:0021545	30	Up	0.0139889	0.0487308	cranial nerve development	ADARB1/LPAR1/ATP8B1/NRP2/PLXNA3/PLXNA4
GO:0060402	83	Up	0.0139889	0.0487308	calcium ion transport into cytosol	ANK2/ANK2/ATP2B4/BDKRB1/CAMK2D/CAMK2D/CAMK2D/CASQ2/CASQ2/CASQ2/CAV1/DDIT3/DIAPH1/DMD/FGF2/FKBP1A/FKBP1A/FYN/HTT/HRC/HRC/PDE4D/PKD2/PKD2/PKD2/PML/PRNP/AKAP6/AKAP6/TPCN1/SELENON/CEMIP
GO:0072073	103	Up	0.0139934	0.0487308	kidney epithelium development	AGT/CAT/EFNB2/EPHA4/EPHA7/FGF1/FGF2/FOXC1/GDNF/GDNF/GDNF/LAMB2/LIF/MYC/MYO1E/PKD1/PKD2/SDC1/SDC4/WNT2B/SPRY1/YAP1/GREM1/LGR4/IRX1/FAT4/BMPER/NPNT/FMN1
GO:1904888	51	Up	0.0140928	0.0490429	cranial skeletal system development	MEGF8/INSIG1/MMP16/MTHFD1/TGFBR1/TGFBR2/MTHFD1L/CHST11/RAB23/CEP55/RDH10/FREM1/SH3PXD2B
GO:0048639	117	Up	0.0140992	0.0490429	positive regulation of developmental growth	BBS2/BBS4/BDNF/CCNB1/CDK1/CDH4/CRABP2/CSF1/EDN1/EDN1/MEGF8/FGF2/FN1/GATA6/LRP1/NOTCH1/PAK1/PPARD/PRKDC/CXCL12/SRF/TGFBR2/SEMA7A/SEMA5A/NTN1/AKAP6/PARP2/YAP1/MACF1/TNFRSF12A/ATP8A2/SH3PXD2B/AGRN
GO:0015844	20	Up	0.0141081	0.0490457	monoamine transport	ACTB/ACTB/ACTB/AGT/GDNF/GDNF/HTR1B/HTR1B/RAB3B/CXCL12
GO:1905208	19	Up	0.0141308	0.0490961	negative regulation of cardiocyte differentiation	PAK1/RGS2/RGS4/FZD7/PRICKLE1
GO:0018210	92	Up	0.0141402	0.0491005	peptidyl-threonine modification	ACVR1/CAMK2D/CDK1/CDK1/CHEK1/CHEK1/CHI3L1/GALNT1/GALNT3/PLK1/PPP2R5D/PRKD1/PRKD1/TGFBR1/TGFBR2/TTK/SPHK1/HIPK3/SPRY2/PRKAG2/NLK/CEMIP/HASPIN/TRIM6/SPRED1/SPRED2
GO:0001776	60	Up	0.0141713	0.0491805	leukocyte homeostasis	AXL/CD74/HIF1A/HMGB1/IL6/JAK3/JAK3/PMAIP1/ADAM17/TNFAIP3/BCL10/CCNB2/BCL2L11/SH2B3/SH2B2/SLC7A11/ZC3H8/DOCK11
GO:0034637	59	Up	0.0142215	0.0493262	cellular carbohydrate biosynthetic process	EXT1/EXT1/GBE1/GBE1/GBE1/B4GALT1/HAS2/HAS3/PPP1R3C/PPP1R3C/UGP2/IRS2/IRS2/GYG2/GYG2/GYG2/B3GNT2/ISYNA1/IMPAD1/CSGALNACT2/CSGALNACT1/CSGALNACT1/SELENOS/PGM2L1
GO:0072202	18	Up	0.0142816	0.0495062	cell differentiation involved in metanephros development	GDNF/LAMB2/LIF/YAP1/GREM1/LGR4/FAT4
GO:0046606	13	Down	0.0143355	0.0496648	negative regulation of centrosome cycle	BRCA1/CCNF/NEK2/NPM1/MDM1
GO:0046639	19	Up	0.0143515	0.0496915	negative regulation of alpha-beta T cell differentiation	BCL6/HMGB1/JAK3/TNFSF4/ZC3H12A
GO:0046337	16	Up	0.0143919	0.0498027	phosphatidylethanolamine metabolic process	LPIN1/PNPLA8/ETNK1/ETNK1/ETNK1/SELENOI/SELENOI/SELENOI
GO:0033327	8	Up	0.0144292	0.0498869	Leydig cell differentiation	CCND1/MGST1/SF1
GO:0051224	119	Up	0.0144327	0.0498869	negative regulation of protein transport	ANGPT1/APOE/CD36/CYP51A1/FN1/LRRC32/GAS6/GBP1/HMGCR/HMGCR/IDH2/IL1B/INSIG1/PML/SRGN/PKIA/RANGAP1/REST/TMSB4X/TNFAIP3/BAG3/HDAC9/PTPN22/TNFRSF21/RAB23/LGR4/ZC3H12A/RAB11FIP1/SVIP/DPH3
GO:0010457	12	Down	0.0144961	0.0500774	centriole-centriole cohesion	NEK2/CEP250/CEP250
GO:0031060	55	Down	0.0145833	0.0503498	regulation of histone methylation	BRCA1/BRCA1/DNMT1/HIST1H1B/OGT/KDM1A/PHF19/PRMT6/KDM3A/TET1
GO:1903204	17	Up	0.01463	0.0504823	negative regulation of oxidative stress-induced neuron death	HIF1A/NONO/REST/NR4A3/SLC7A11/OXR1/NCOA7
GO:0008228	5	Up	0.0147284	0.050793	opsonization	PTX3
GO:0003094	14	Up	0.0147417	0.0508097	glomerular filtration	GAS6/GJA1/MYO1E/SULF1/SULF2
GO:0034340	72	Up	0.0147726	0.050887	response to type I interferon	EGR1/HLA-E/IFNAR1/IFNAR1/IFNAR2/IFNAR2/IFNAR2/IRF1/IRF6/IRF7/IRF7/JAK1/IFITM3/IFITM2/IP6K2/TRIM56/TRIM6
GO:0007039	12	Up	0.0148553	0.051143	protein catabolic process in the vacuole	CD81/LDLR/LRP1
GO:0050686	25	Down	0.0149419	0.0514118	negative regulation of mRNA processing	CCNT1/HNRNPA2B1/SRSF6/SRSF7/RBMX
GO:0110111	22	Up	0.0150328	0.051695	negative regulation of animal organ morphogenesis	FOXC1/NOTCH1/TNFRSF11B/SULF1/GREM1/ASPN/LIMS2
GO:0035335	75	Up	0.0150422	0.0516979	peptidyl-tyrosine dephosphorylation	CDC25C/CDKN3/DUSP1/DUSP1/DUSP3/DUSP3/DUSP3/DUSP5/DUSP6/DUSP7/PTPRF/PTPRG/PTPRN/PTPRS/PTP4A2/CDC14B/MTMR4/DUSP14/DUSP10/PTPN22/SSH1/DUSP16
GO:0014013	78	Up	0.015101	0.0518658	regulation of gliogenesis	CDK1/CDH2/CSF1/DAB1/EPHA4/ETV5/EZH2/ID2/IDH2/IL1B/IL6/IL6/IL6ST/LDLR/LIF/LRP1/NOTCH1/SERPINE2/PPARG/PRKCI/PTN/PTN/PTN/TIAM1/DUSP10/TNFRSF21
GO:0033628	30	Up	0.0151082	0.0518658	regulation of cell adhesion mediated by integrin	CYP1B1/DPP4/EPHA2/MUC1/SERPINE1/SNAI2/ADAM9/LPXN/PIEZO1/SWAP70
GO:0019935	85	Up	0.015168	0.0520414	cyclic-nucleotide-mediated signaling	ABCA1/ADCY6/ADCY6/ADORA2B/APOE/AQP1/ATP2B4/CD36/LPAR1/EDNRB/GNAI1/GUCY1B1/PDE4D/PDE4D/PDE4D/PTGIR/RGS2/THBS1/UBE2B/AKAP6/AKAP13/MGRN1/GNG2/ARRDC3/ADCY4/ADGRD1
GO:0000187	108	Up	0.0151902	0.052088	activation of MAPK activity	ADORA2B/C5/CD74/CD81/CDK1/CSPG4/DUSP5/DUSP6/DUSP7/LPAR1/ERCC6/ERN1/FGF1/FGF2/IL1B/ITGA1/MAP3K5/MAP2K3/MAP2K6/MAP2K6/MAP4K2/SHC1/SHC1/THBS1/TLR4/UBC/PEA15/MAPKAPK2/GDF15/NOD1/TAB2/IQGAP3
GO:0010761	35	Up	0.0152011	0.0520958	fibroblast migration	FGF2/GNA12/PAK1/PML/SDC4/THBS1/PIP5K1A/AKAP12/CORO1C/ARID5B
GO:0051047	245	Up	0.0152772	0.052327	positive regulation of secretion	ADORA2B/AP1G1/AGT/AQP1/BMP6/BMP6/C5/EDN1/EDN1/EDNRB/ACSL3/GDNF/GJA1/GRP/HIF1A/HLA-E/HMGB1/IL1A/IL1A/IL1B/IL1B/IL1RAP/IL6/INHBA/LRP1/MBP/MYH10/OXCT1/PPARD/MAP2K6/RAB27A/RAB27A/SDC1/SDC4/SDCBP/CXCL12/SPP1/STXBP1/TLR4/TNFSF4/VEGFC/XBP1/RAB7A/IRS2/ADAM9/AKAP12/GAB2/C2CD2L/RASGRP1/POSTN/NLRP1/PLA2R1/PTPN22/SNX5/RAB8B/SPHK2/SELENOK/C1QTNF1/TRIM6/STXBP5/NLRP10
GO:0051546	13	Up	0.0153063	0.0523969	keratinocyte migration	HBEGF/FGF7/HAS2/MMP9/PPARD/ADAM9
GO:0055021	48	Up	0.0153595	0.0525492	regulation of cardiac muscle tissue growth	CCNB1/CDK1/EDN1/EDN1/FGF2/GATA6/GJA1/NOTCH1/PAK1/RGS2/RGS4/TGFBR1/TGFBR2/AKAP6/PARP2/YAP1/SAV1
GO:0014831	4	Up	0.0153841	0.0526035	gastro-intestinal system smooth muscle contraction	SULF1/SULF2
GO:0043031	9	Up	0.0154613	0.0528379	negative regulation of macrophage activation	LDLR/ZC3H12A/IL31RA
GO:0006892	74	Up	0.0154757	0.0528572	post-Golgi vesicle-mediated transport	AP2A1/AP1G1/ANK3/BBS2/ACSL3/KRT18/MYO1B/SORT1/SORL1/SNAP23/SEC16A/ARFGEF2/MACF1/GGA1/EHD3/ANKFY1/VPS13C/CNST/STEAP2
GO:0044782	286	Down	0.0155156	0.0529635	cilium organization	BBS2/BBS2/BBS4/BBS4/CDK1/CSNK1E/DYNC1H1/HTT/HSP90AA1/MAP4/NEK2/NOTCH1/PKD2/PLK1/NECTIN2/UBE2B/YWHAG/CEP57/CCP110/CCP110/CCP110/KIAA0586/KIAA0586/PLK4/CNTRL/CEP250/CEP250/MAPRE1/CEP131/CEP131/CEP152/CLUAP1/POC1A/CCDC113/EHD3/RAB23/HAUS4/PARVA/IFT122/IFT122/IFT122/IFT122/CFAP44/CENPJ/CENPJ/WDR35/WDR35/CC2D2A/CC2D2A/CC2D2A/TMEM237/CCDC28B/FUZ/FUZ/FAM161A/TMEM107/TMEM107/TMEM107/WDR34/WDR34/CNTROB/SS…
GO:0060337	68	Up	0.0155464	0.0530087	type I interferon signaling pathway	EGR1/HLA-E/IFNAR1/IFNAR1/IFNAR2/IFNAR2/IFNAR2/IRF1/IRF6/IRF7/IRF7/JAK1/IFITM3/IFITM2/IP6K2/TRIM6
GO:0071357	68	Up	0.0155464	0.0530087	cellular response to type I interferon	EGR1/HLA-E/IFNAR1/IFNAR1/IFNAR2/IFNAR2/IFNAR2/IRF1/IRF6/IRF7/IRF7/JAK1/IFITM3/IFITM2/IP6K2/TRIM6
GO:0036037	14	Up	0.0155716	0.0530608	CD8-positive, alpha-beta T cell activation	HLA-E/IRF1/IRF1/SH3RF1
GO:0050691	28	Up	0.0155793	0.0530608	regulation of defense response to virus by host	ERCC6/IL1B/MICB/TNFAIP3/SELENOK/ZC3H12A/TRIM6/TMEM173
GO:2000106	55	Up	0.0156935	0.0534198	regulation of leukocyte apoptotic process	AXL/BCL6/CD74/GAS6/HIF1A/IL7R/IRF7/JAK3/LGALS3/CXCL12/ADAM17/NR4A3/IRS2/BCL10/AURKB/SLC7A11/FOXP1/SELENOS/ZC3H8
GO:0009896	333	Up	0.0157124	0.0534326	positive regulation of catabolic process	APOE/APOE/CAV1/ENTPD5/CD81/CDKN1B/CTSC/CLU/PLK3/CPT1A/CSNK1E/DAB2/GJA1/HTT/HIF1A/HIF1A/HK2/HMOX1/DNAJB2/HSPA1A/HSP90AA1/IL1B/IL1B/IL6/LDLR/LRP1/NFE2L2/NRDC/PIP4K2A/PLK1/PRKD1/ROCK1/ROCK1/SORL1/AURKA/TNFAIP3/TNFAIP3/RAB7A/IRS2/ADAM9/BAG3/BAG2/EDEM1/EDEM1/HERPUD1/HERPUD1/BCL2L11/TRIB1/NOD1/PLK2/PLK2/MID2/RAB3GAP2/TIPARP/GPSM1/GGA1/TRIB2/MYLIP/PACSIN3/SH3GLB1/DACT1/DACT1/SNX9/DTL/TPCN1/VPS13C/VPS13D…
GO:0046834	37	Up	0.0157149	0.0534326	lipid phosphorylation	PIK3CA/PIK3R1/PIP4K2A/PIP5K1A/DGKE/SPHK1/DGKI/EFR3B/PIP5K1C/IP6K2/IMPAD1/SPHK2/FAM126A
GO:0010770	116	Up	0.015763	0.0534819	positive regulation of cell morphogenesis involved in differentiation	BDNF/CDH4/CRABP2/CUX1/MEGF8/EPHA4/FN1/HAS2/LRP1/NEDD9/NEFL/NGFR/PAK1/CXCL12/SRF/TIAM1/LRP8/SEMA7A/SEMA5A/NTN1/ZEB2/MACF1/TNFRSF12A/CASS4/MYADM
GO:1902547	16	Up	0.0157632	0.0534819	regulation of cellular response to vascular endothelial growth factor stimulus	MYO1C/SPRY2/ADGRA2/ADAMTS12/CCBE1
GO:0010824	37	Down	0.0157642	0.0534819	regulation of centrosome duplication	BRCA1/CCNF/NPM1/STIL/PLK4/PLK4/PLK2/PLK2/CEP131/POC1A/CHORDC1/CENPJ/MDM1
GO:0051561	10	Up	0.0157649	0.0534819	positive regulation of mitochondrial calcium ion concentration	TGM2
GO:0034377	16	Up	0.0157871	0.0535	plasma lipoprotein particle assembly	ABCA1/ABCA1/APOE/APOE/ACSL3
GO:0001655	250	Up	0.0157879	0.0535	urogenital system development	AGT/AGT/AGTR1/ANGPT1/ASS1/BMP6/CAT/CDKN1B/CDKN1C/CENPF/EFNB2/EGR1/EMX2/ENPEP/EPHA4/EPHA7/EPHB3/FBN1/FGF1/FGF2/FKBP4/FOXC1/GDNF/GDNF/GDNF/HAS2/HOXC11/ID2/ID3/ITGA6/ITGA3/LAMB2/LIF/MMP9/MYC/MYO1E/NID1/ODC1/PDGFRB/PDGFRB/PKD1/PKD1/PKD2/PKD2/RARG/SDC1/SDC4/TGFBR1/WFS1/WNT2B/ITGA8/ITGA8/CFLAR/DLG5/ADAMTS1/NUP93/BCL2L11/RIDA/SPRY1/YAP1/TMED10/JMJD6/SULF1/TIPARP/GREM1/GCNT4/CEP55/LGR4/SULF2/STRA6/IRX1/F…
GO:0051084	18	Up	0.0158356	0.0536317	'de novo' posttranslational protein folding	ENTPD5/CD74/DNAJB1/SELENOF/HSPH1/UGGT1
GO:0032273	96	Up	0.0158873	0.0537765	positive regulation of protein polymerization	CDKN1B/HSPA1A/HSPA1B/HSP90AA1/ICAM1/MYO1C/NUMA1/PAK1/PFN2/CCL11/VASP/FCHSD2/FCHSD2/MAPRE1/SNX9/EVL/KIRREL1/SPIRE1/PSRC1/NAV3/WHAMM/FMN1
GO:0051955	17	Up	0.0159207	0.0538469	regulation of amino acid transport	AGT/RGS2/RGS4/STXBP1/ARL6IP5/ARL6IP1
GO:0043371	17	Up	0.0159259	0.0538469	negative regulation of CD4-positive, alpha-beta T cell differentiation	BCL6/HMGB1/JAK3/TNFSF4/ZC3H12A
GO:0070757	10	Up	0.0159407	0.0538669	interleukin-35-mediated signaling pathway	IL6ST/JAK1/STAT3
GO:0050770	115	Up	0.0160138	0.0540574	regulation of axonogenesis	APOE/BDNF/CDH4/CRABP2/DAB1/MEGF8/EPHA4/EPHA7/EPHB3/FN1/LRP1/NEFL/NGFR/NRCAM/PAK1/PTPRS/CXCL12/SPP1/SRF/TIAM1/SEMA7A/SEMA5A/NTN1/NTN1/ZEB2/SPART/MACF1/SIPA1L1/TNFRSF12A/PLXNA3/RTN4/RTN4/PLXNA4
GO:0090051	15	Up	0.016015	0.0540574	negative regulation of cell migration involved in sprouting angiogenesis	NOTCH1/THBS1/KLF4/HDAC5/DLL4/DLL4/SPRED1
GO:0048103	17	Up	0.0160332	0.0540885	somatic stem cell division	FZD7/NUMB/LBH/ASPM
GO:0009749	131	Up	0.016056	0.0541353	response to glucose	CDKN1B/EGR1/ERN1/GAS6/GJA1/GCLM/HIF1A/HMGCR/ICAM1/LRP1/OXCT1/PIK3CA/PPARD/PTPRN/TRA2B/SRF/TGFBR2/THBS1/TIAM1/XBP1/IRS2/IRS2/RAB11B/C2CD2L/TXNIP/SARM1/SELENOS/WDR35
GO:0097009	26	Up	0.016102	0.0542601	energy homeostasis	AMPD3/CD36/LEPR/PIK3CA/STAT3/NR4A3/NR1D2/SGIP1
GO:0051346	262	Up	0.0161569	0.0544147	negative regulation of hydrolase activity	BIRC5/AQP1/BBS4/C3/C5/CNN3/CSTB/CSTB/DFFA/DHCR24/FKBP1A/GAS6/IPO5/LEPR/LGALS3/MCM2/MMP9/NGFR/PEBP1/SERPINE1/SERPINB6/SERPINB8/SERPINB9/SERPINB9/PLAUR/PTGS2/PTN/PTX3/RGS2/ROCK1/ROCK1/RPS6KA3/SORT1/SET/SIAH2/SORL1/SORL1/THBS1/TIMP2/TIMP3/TNNT2/VTN/TFPI2/PICALM/RECK/RECK/CFLAR/PKMYT1/DGKI/PTTG1/KLF4/MARF1/HERPUD1/HDAC9/PHACTR2/PPIF/SPRY1/SPRY2/ARFGEF1/FICD/PLA2R1/LRCH1/ARL6IP1/PPP1R15A/GPSM1/PPP1R14…
GO:0001963	10	Up	0.0161661	0.0544153	synaptic transmission, dopaminergic	GDNF/PTGS2/RAB3B
GO:0001570	57	Up	0.0162326	0.0546087	vasculogenesis	CAV1/EPHA2/HAS2/ITGAV/JUNB/MYO1E/NOTCH1/PDGFRB/TGFBR2/YAP1/TIPARP/MYO18B/AMOT/SPRED1
GO:0050728	80	Up	0.0162636	0.0546825	negative regulation of inflammatory response	APOE/LDLR/MVK/NFKB1/NT5E/PPARG/PTGIS/TNFAIP3/TNFAIP3/TNFAIP6/TNFRSF1A/SOCS3/MFHAS1/KLF4/NR1D2/DUSP10/PDCD4/SELENOS/SELENOS/PBK/ZC3H12A/SIRPA/SIRPA
GO:0032799	20	Up	0.0163089	0.0548045	low-density lipoprotein receptor particle metabolic process	AP2A1/ANXA2/APOE/CLTC/ITGAV/PPARG/VLDLR/MYLIP/MYLIP/PCSK9/PCSK9
GO:0046620	70	Up	0.0163545	0.0549272	regulation of organ growth	CCNB1/CDK1/EDN1/EDN1/FGF2/FOXC1/GATA6/GJA1/NOTCH1/PAK1/RGS2/RGS4/STK3/TGFBR1/TGFBR2/AKAP6/BCL2L11/PARP2/YAP1/WWC3/SAV1/WWC2
GO:0006584	18	Up	0.0164186	0.0550752	catecholamine metabolic process	EPAS1/GCH1/GPR37/NR4A2
GO:0009712	18	Up	0.0164186	0.0550752	catechol-containing compound metabolic process	EPAS1/GCH1/GPR37/NR4A2
GO:0043588	165	Up	0.0164292	0.0550752	skin development	COL3A1/CTSK/DHCR24/DSC3/DSP/DSP/EPHA2/EREG/FGF7/FOXC1/FOSL2/IGFBP5/INHBA/ITGA6/IRF6/ITGA2/ITGA3/KRT7/KRT18/KRT19/STMN1/NUMA1/PCSK6/PKD1/MED1/ROCK1/SRSF6/SRF/UGCG/NCOA3/PIP5K1A/ADAM9/LDB1/CLDN1/LDB2/ADAMTS2/YAP1/TXNIP/NSDHL/ATP8A2/ERRFI1/NSUN2/LGR4/TNFRSF19/H2AFY2/ARRDC3/SAV1/BCL11B/FRAS1/FUZ/KRTAP1-5
GO:0002820	22	Up	0.0164351	0.0550752	negative regulation of adaptive immune response	BCL6/IL7R/JAK3/TNFSF4/ZC3H12A
GO:0051281	23	Up	0.0164715	0.0551666	positive regulation of release of sequestered calcium ion into cytosol	BDKRB1/HTT/PKD2/AKAP6/CEMIP
GO:2000107	30	Up	0.0165198	0.055298	negative regulation of leukocyte apoptotic process	AXL/BCL6/CD74/GAS6/HIF1A/IL7R/IRF7/JAK3/CXCL12/IRS2/BCL10/AURKB/FOXP1/SELENOS
GO:0046916	63	Up	0.0165512	0.0553543	cellular transition metal ion homeostasis	ACO1/BMP6/HIF1A/HMOX1/HMOX1/MYC/SLC11A2/SLC11A2/PRNP/AP3D1/SLC39A14/ATP6V0A2/SLC22A17/CYBRD1/SLC30A7
GO:0036490	8	Up	0.016563	0.0553543	regulation of translation in response to endoplasmic reticulum stress	DNAJC3/DNAJC3/EIF2AK3/EIF2AK3/EIF2AK3/PPP1R15A/PPP1R15A/PPP1R15B
GO:0002715	17	Up	0.0165733	0.0553543	regulation of natural killer cell mediated immunity	AP1G1/HLA-E/SERPINB9/PVR/NECTIN2/RASGRP1/MICA
GO:0042269	17	Up	0.0165733	0.0553543	regulation of natural killer cell mediated cytotoxicity	AP1G1/HLA-E/SERPINB9/PVR/NECTIN2/RASGRP1/MICA
GO:0070633	10	Up	0.0166239	0.0554926	transepithelial transport	AQP1/EDN1/EDNRB
GO:0090594	9	Up	0.0166647	0.0555982	inflammatory response to wounding	HIF1A/HMOX1/IL1A
GO:0010506	281	Up	0.0168356	0.0561373	regulation of autophagy	ABL2/ATP6V1C1/ATP6V0B/PLK3/CSNK2A2/DDIT3/EIF4G2/ERN1/HTT/HIF1A/HK2/HMGB1/HMOX1/HSPB1/LEPR/MCL1/NPC1/PIK3CA/PIP4K2A/PRKD1/ROCK1/ROCK1/SREBF2/STAT3/UCHL1/XBP1/HERC1/BAG3/FEZ2/BCL2L11/NAMPT/NOD1/PLK2/MID2/DEPP1/LZTS1/TAB2/ATP6V0A2/RAB3GAP2/GPSM1/PTPN22/SNX5/RMC1/SH3GLB1/SH3GLB1/PRKAG2/LARS/TPCN1/VPS13C/VPS13D/DRAM1/USP36/USP36/TRIB3/TP53INP2/RRAGC/ZC3H12A/TRIM8/KLHL22/BMF/OSBPL7/ATP6V0E2/RNF152/SVIP…
GO:0008360	99	Up	0.0169064	0.0563422	regulation of cell shape	ANXA7/DIAPH1/LPAR1/FN1/FYN/GNA12/ICAM1/MYH9/MYH10/MYO10/PTN/CCL2/CCL11/LIMD1/DLC1/PDPN/FERMT2/CDC42EP1/PLXNB2/SH3KBP1/FBLIM1/PARVA/FGD6/ATP10A/SHROOM3/RHOU/FMNL3/FGD4
GO:1902667	16	Up	0.0169182	0.0563484	regulation of axon guidance	MEGF8/CXCL12/SEMA5A/PLXNA3/PLXNA4
GO:0007612	92	Up	0.0169269	0.0563484	learning	AGT/FOS/FYN/HTT/HIF1A/HMGCR/HRH1/JUN/LGMN/PTGS2/PTN/SRF/DGKI/NRXN3/RIN1/SYNPO/CIC/SLC7A11/STRA6/NDRG4/NETO1/SHANK3/SHANK3/TANC1/ATXN1L
GO:0048169	18	Up	0.016957	0.0564175	regulation of long-term neuronal synaptic plasticity	AGT/SYNPO/NETO1/SHANK3
GO:0034392	5	Up	0.0169742	0.0564436	negative regulation of smooth muscle cell apoptotic process	DNMT1/EDN1
GO:0051592	90	Up	0.017046	0.0566511	response to calcium ion	CCND1/BRAF/CAMK2D/CASQ2/CAV1/DUSP1/ECT2/EDN1/FOS/FOSB/HSPA5/JUN/JUNB/JUND/MEF2A/PKD2/LGMN/SDC1/STIM1/THBS1/TNNT2/ADAM9/HOMER1/PTGES/PPIF/TXNIP/ALG2
GO:0071715	18	Up	0.0170821	0.0567089	icosanoid transport	BDKRB2/EDN1/IL1B/MAP2K6/PLA2R1/PNPLA8
GO:1901571	18	Up	0.0170821	0.0567089	fatty acid derivative transport	BDKRB2/EDN1/IL1B/MAP2K6/PLA2R1/PNPLA8
GO:1901991	198	Down	0.017135	0.0568533	negative regulation of mitotic cell cycle phase transition	CCND1/BLM/BRCA1/CCNB1/CCNB1/CDK1/CDK1/CDC20/CDC25C/CDKN1B/CDKN2C/CENPF/PLK3/PLK3/GADD45A/DUSP1/EZH2/FHL1/IK/MAD2L1/MAD2L1/MAD2L1/MUC1/PCNA/PKD2/PLK1/PML/PRKDC/CCL2/AURKA/TTK/AURKB/AURKB/KLF4/TRIP13/CTDSP2/NDC80/GPNMB/PLK2/FBXL7/FBXO5/DACT1/TAOK3/GTSE1/CLSPN/CLSPN/E2F8/CDT1/KLHL22/TICRR/SLFN11/DCUN1D3/NACC2
GO:0045086	5	Up	0.0172395	0.0571685	positive regulation of interleukin-2 biosynthetic process	IL1A/IL1B
GO:0045861	197	Up	0.0173227	0.057413	negative regulation of proteolysis	BIRC5/AQP1/SERPING1/C3/C5/CD59/CSNK2A2/CSTB/CSTB/DHCR24/EPHA4/GAS1/GAS6/GLG1/MMP9/NGFR/PEBP1/SERPINE1/SERPINE1/SERPINB6/SERPINE2/SERPINE2/SERPINE2/SERPINB8/SERPINB9/SERPINB9/PLAT/PLAUR/PML/PRNP/PTGS2/ROCK1/RPS6KA3/SDCBP/SIAH2/SORL1/SORL1/THBS1/TIMP2/TIMP3/TIMP3/VTN/TFPI2/PICALM/RECK/RECK/OGT/CFLAR/PTTG1/KLF4/HERPUD1/ARL6IP1/CRIM1/PBK/LXN/BIRC6/SH3RF1/FAM192A/SVIP
GO:0044062	12	Up	0.0173334	0.057417	regulation of excretion	AGT/AGT/AGTR1/EDN1/EDNRB/SNX5
GO:0060413	10	Up	0.0174225	0.0576805	atrial septum morphogenesis	ACVR1/ACVR1/NOTCH2/NSD2
GO:0098659	23	Up	0.0174909	0.0578277	inorganic cation import across plasma membrane	ATP1A1/ATP1A1/ATP2B4/FYN/KCNJ2/PRNP/SLC39A14
GO:0099587	23	Up	0.0174909	0.0578277	inorganic ion import across plasma membrane	ATP1A1/ATP1A1/ATP2B4/FYN/KCNJ2/PRNP/SLC39A14
GO:0048568	278	Up	0.0174957	0.0578277	embryonic organ development	ACVR1/ALDH1A3/ALDH1A3/BBS4/CASP8/CDKN1C/CEBPB/COL11A1/EDN1/MEGF8/EPHA2/EPAS1/FBN1/FBN2/EFEMP1/FOXC1/GDNF/GJA1/HIF1A/HOXC11/ID2/ID3/CXCL8/INSIG1/JUNB/KRT19/LIF/MMP16/MTHFD1/NOTCH1/ROR2/PKD1/PKD2/PKD2/POLE/MED1/RARG/RARG/VPS52/TRA2B/STIL/SRF/STK3/TBX3/TGFBR1/TGFBR2/KDM6A/NR4A3/ITGA8/SOCS3/NTN1/MICAL2/SH2B3/TRIM28/TSHZ1/SPRY2/CITED2/YAP1/SEC24B/PLK4/NES/COBL/SATB2/MTHFD1L/LRIG1/CHST11/NSDHL/ATP8A2/S…
GO:0006517	24	Up	0.0175219	0.0578632	protein deglycosylation	MAN1A1/SEL1L/EDEM1/EDEM1/EDEM1/UGGT1/MAN1C1/SYVN1
GO:0009395	24	Up	0.0175274	0.0578632	phospholipid catabolic process	LDLR/LIPG/PNPLA8
GO:0051928	69	Up	0.0175363	0.0578632	positive regulation of calcium ion transport	ANK2/ATP2B1/BDKRB1/CAV1/NIPSNAP2/HTT/LGALS3/MYLK/PDGFRB/PKD2/CCL2/CXCL12/STIM1/WFS1/HOMER1/AKAP6/EHD3/SPHK2/CEMIP
GO:0090504	26	Up	0.0175448	0.0578632	epiboly	ACVRL1/CD151/CD151/HBEGF/MEGF8/ADAM17/PDPN
GO:0140056	133	Down	0.0176025	0.0580219	organelle localization by membrane tethering	CDK1/CSNK1E/DYNC1H1/HSP90AA1/NEK2/PLK1/STX3/STXBP1/STXBP1/YWHAG/CEP57/CCP110/PLK4/CNTRL/CEP250/ATG14/MAPRE1/CEP131/CEP152/EXOC6/HAUS4/CENPJ/CC2D2A/NDRG4/NEDD1/TUBB/KIF24
GO:0032945	37	Up	0.0177079	0.0583057	negative regulation of mononuclear cell proliferation	CEBPB/LRRC32/PRNP/SDC4/DLG5/GPNMB/TMEM131L/TNFRSF21/PELI1/PDCD1LG2
GO:0050672	37	Up	0.0177079	0.0583057	negative regulation of lymphocyte proliferation	CEBPB/LRRC32/PRNP/SDC4/DLG5/GPNMB/TMEM131L/TNFRSF21/PELI1/PDCD1LG2
GO:0031123	104	Down	0.0177184	0.0583085	RNA 3'-end processing	CCNB1/CCNT1/PARN/SRSF1/SRSF2/SRSF3/SRSF6/SRSF7/SLBP/DDX39A/NUDT21/NUDT21/NUDT21/NUDT21/CASC3/MAGOHB/CPEB1/UPF3B
GO:0042770	124	Down	0.0177409	0.0583509	signal transduction in response to DNA damage	BID/BRCA1/BRCA1/BRCA2/CCNB1/CD74/CDK1/CDC25C/CDKN1B/CHEK1/PLK3/GADD45A/GADD45A/FOXM1/MUC1/PCNA/PLK1/PMAIP1/PML/PRKDC/SNAI2/AURKA/TFAP4/CDC14B/PLK2/PLA2R1/KDM1A/GTSE1/DTL/SMYD2/E2F8/ATAD5/ABRAXAS1/SPRED1/SPRED2
GO:2000050	19	Up	0.0180091	0.0592009	regulation of non-canonical Wnt signaling pathway	CSNK1E/DAB2/MLLT3/SFRP4/TIAM1/DACT1
GO:0035162	15	Up	0.0180463	0.0592906	embryonic hemopoiesis	HIF1A/MED1/STK3/TGFBR2/SH2B3
GO:0051447	7	Up	0.0180827	0.059378	negative regulation of meiotic cell cycle	DUSP1/LIF/TTK
GO:0035641	8	Up	0.0181754	0.0596499	locomotory exploration behavior	APOE/DPP4
GO:0051705	40	Up	0.0181938	0.0596781	multi-organism behavior	BBS4/GLS/GRP/GRPR/NRXN3/CIC/GCNT4/SHANK3/SHANK3/ATXN1L
GO:0051148	44	Up	0.0182152	0.0597158	negative regulation of muscle cell differentiation	BDNF/DNMT1/EREG/EZH2/NFATC2/NOTCH1/PAK1/RGS2/RGS4/XBP1/FZD7/CFLAR/HDAC4/HDAC5/PDCD4/BHLHE41/TRIM72
GO:0055024	65	Up	0.018229	0.0597287	regulation of cardiac muscle tissue development	CCNB1/CDK1/EDN1/EDN1/EFNB2/FGF2/GATA6/GJA1/NOTCH1/PAK1/RGS2/RGS4/TGFBR1/TGFBR2/FZD7/AKAP6/PARP2/YAP1/GREM1/SAV1
GO:0034374	4	Up	0.0182509	0.0597532	low-density lipoprotein particle remodeling	AGT/AGTR1/APOE
GO:1900744	34	Up	0.0182563	0.0597532	regulation of p38MAPK cascade	GADD45A/DUSP1/IL1B/MAP3K4/MAP3K5/PER1/SPHK1/MFHAS1/DUSP10/DUSP10/SASH1/PTPN22/ZC3H12A/GDF6
GO:0000271	55	Up	0.0182839	0.0598111	polysaccharide biosynthetic process	AP2A1/AP2A1/CLTC/CLTC/EXT1/EXT1/GBE1/GBE1/GBE1/HAS2/HAS2/HAS3/NFKB1/PPP1R3C/PPP1R3C/UGP2/IRS2/IRS2/GYG2/GYG2/GYG2/B3GNT2/CSGALNACT2/CSGALNACT1/CSGALNACT1/SELENOS/PGM2L1
GO:0090026	9	Up	0.018351	0.0599981	positive regulation of monocyte chemotaxis	HMGB1/SERPINE1/LGMN/CXCL12
GO:0050684	92	Down	0.0184464	0.0602775	regulation of mRNA processing	CCNB1/CCNT1/HNRNPA1/HNRNPA2B1/NUP98/REST/SRSF3/SRSF6/SRSF6/SRSF7/TRA2B/TRA2B/WTAP/NUDT21/NUDT21/JMJD6/RBMX/RBMX/CPEB1
GO:0021879	26	Up	0.0184672	0.0603129	forebrain neuron differentiation	INHBA/NRP2/SATB2/PLXNA3/ZSWIM6/BCL11B/SHANK3
GO:0030501	29	Up	0.0185419	0.060522	positive regulation of bone mineralization	ACVR1/ATP2B1/BMP6/FBN2/PTN/FAM20C
GO:0046597	13	Up	0.0185513	0.060522	negative regulation of viral entry into host cell	PTX3/TRIM25/IFITM3/IFITM3/IFITM2/MID2/TRIM8/TRIM59
GO:1903588	4	Up	0.018574	0.0605636	negative regulation of blood vessel endothelial cell proliferation involved in sprouting angiogenesis	NGFR/THBS1/DLL4
GO:0001976	4	Up	0.0185851	0.060567	neurological system process involved in regulation of systemic arterial blood pressure	AGT/SOD2
GO:1900115	8	Up	0.01863	0.0606478	extracellular regulation of signal transduction	FBN1/FBN2/LTBP1/LTBP1/CD46/NBL1/NBL1/GREM2
GO:1900116	8	Up	0.01863	0.0606478	extracellular negative regulation of signal transduction	FBN1/FBN2/LTBP1/LTBP1/CD46/NBL1/NBL1/GREM2
GO:0060420	50	Up	0.0186933	0.0608211	regulation of heart growth	CCNB1/CDK1/EDN1/EDN1/FGF2/GATA6/GJA1/NOTCH1/PAK1/RGS2/RGS4/TGFBR1/TGFBR2/AKAP6/PARP2/YAP1/SAV1
GO:0061005	37	Up	0.0187043	0.0608242	cell differentiation involved in kidney development	GDNF/LAMB2/LIF/MMP9/MYO1E/YAP1/GREM1/LGR4/FAT4
GO:0043502	70	Up	0.0188089	0.0611228	regulation of muscle adaptation	PARP1/AGT/ATP2A2/ATP2B4/CAMK2D/EDN1/EDN1/IGFBP5/IL6ST/MEF2A/MEF2A/MYH7/MYOG/NOTCH1/PAK1/TWF1/RGS2/RGS2/RGS4/ROCK1/TNFRSF1A/TNNC1/TNNI1/TNNT1/UTRN/NR4A3/MTMR4/KLF4/AKAP6/HDAC4/PARP2/LMCD1/ERRFI1/MYMK
GO:0050918	45	Up	0.0188164	0.0611228	positive chemotaxis	ANGPT1/F3/FGF2/FGF7/GDNF/HMGB1/HMGB2/CXCL8/ITGA2/LGALS3/LRP1/VEGFC/VEGFC/SCG2/SEMA5A/GPNMB
GO:0030514	30	Up	0.0188751	0.0612494	negative regulation of BMP signaling pathway	FBN1/NBL1/NBL1/NBL1/NOTCH1/HTRA1/GREM1/GREM1/GREM2/BMPER
GO:0046007	9	Up	0.0188756	0.0612494	negative regulation of activated T cell proliferation	LRRC32/PRNP/PDCD1LG2
GO:0018107	86	Up	0.0189104	0.0613189	peptidyl-threonine phosphorylation	ACVR1/CAMK2D/CDK1/CDK1/CHEK1/CHEK1/CHI3L1/PLK1/PPP2R5D/PRKD1/PRKD1/TGFBR1/TGFBR2/TTK/SPHK1/HIPK3/SPRY2/PRKAG2/NLK/CEMIP/HASPIN/TRIM6/SPRED1/SPRED2
GO:0035812	11	Up	0.0189173	0.0613189	renal sodium excretion	AGT/AGT/AGTR1/EDN1/EDNRB/SNX5
GO:0060900	9	Up	0.0189486	0.0613748	embryonic camera-type eye formation	ALDH1A3/STRA6
GO:2000810	17	Up	0.0189616	0.0613748	regulation of bicellular tight junction assembly	EPHA2/GJA1/MYO1C/ROCK1/SNAI2/TJP1/CLDN1
GO:1904994	12	Up	0.018965	0.0613748	regulation of leukocyte adhesion to vascular endothelial cell	ICAM1/ITGA4/CXCL12/KLF4
GO:0003159	15	Up	0.0190074	0.061446	morphogenesis of an endothelium	ACVRL1/FGF1/FOXP1/DLL4/ADAMTS12
GO:0061154	15	Up	0.0190074	0.061446	endothelial tube morphogenesis	ACVRL1/FGF1/FOXP1/DLL4/ADAMTS12
GO:0098801	20	Up	0.0191124	0.0617524	regulation of renal system process	AGT/AGT/AGTR1/EDN1/EDNRB/GAS6/GJA1/SNX5
GO:0070168	16	Up	0.0191565	0.0618619	negative regulation of biomineral tissue development	GAS6/HIF1A/NOTCH1/SRGN/ROCK1/GREM1/ASPN
GO:1903589	5	Up	0.0192725	0.0622034	positive regulation of blood vessel endothelial cell proliferation involved in sprouting angiogenesis	AGTR1/HMOX1
GO:0007063	21	Down	0.0193485	0.0624153	regulation of sister chromatid cohesion	BUB1/DDX11/FEN1/ESPL1/CDCA5
GO:0072347	40	Up	0.0193728	0.0624602	response to anesthetic	CCNA2/FOSB/HSPA5/HTR1B/PPP2R2A/RGS4/TIAM1/PEA15/HOMER1/HDAC5
GO:0032800	19	Up	0.0194064	0.0625351	receptor biosynthetic process	EDN1/HIF1A/ITGAV/PPARG
GO:0006509	33	Up	0.0195037	0.0628151	membrane protein ectodomain proteolysis	APOE/APOE/IL1B/MYH9/NRDC/ROCK1/ADAM17/ADAM17/TIMP3/ADAM19/ADAM9/ADAM9/ADAM9/ADAM9/RBMX/PACSIN3/SNX9/SH3D19
GO:0051057	45	Up	0.0195319	0.0628724	positive regulation of small GTPase mediated signal transduction	COL3A1/CSF1/LPAR1/RAPGEF1/NOTCH1/NOTCH2/PDGFRB/SHC1/SHOC2/IRS2/DGKI/RASGRP1/AKAP13/AKAP13
GO:0090630	39	Up	0.0196575	0.0632175	activation of GTPase activity	ECT2/ECT2/EPHA2/EIF5/RAPGEF1/NEDD9/RANGAP1/TIAM1/PIP5K1A/RASGRP1/RASGRP1/CORO1C/PLEKHG4/SIPA1L1/RALGAPB/SYDE2
GO:0045582	54	Up	0.0196679	0.0632175	positive regulation of T cell differentiation	BCL6/CD74/IL7R/CD46/TGFBR2/TNFSF4/XBP1/AP3D1/RASGRP1/DUSP10/NFKBIZ
GO:0014031	49	Up	0.0196704	0.0632175	mesenchymal cell development	ACVR1/EDN1/EDNRB/FOXC1/FOXC1/FN1/GDNF/HIF1A/NOTCH1/PITX2/SNAI2/NRP2/ZEB2/SEMA3C/CORO1C/KBTBD8/RDH10
GO:0046950	7	Down	0.0197717	0.0634752	cellular ketone body metabolic process	BDH1/OXCT1/OXCT1
GO:1902224	7	Down	0.0197717	0.0634752	ketone body metabolic process	BDH1/OXCT1
GO:0090596	149	Up	0.0198082	0.0635588	sensory organ morphogenesis	ALDH1A3/ALDH1A3/BBS4/COL8A1/COL11A1/EDN1/EPHA2/FAT1/FBN1/FBN2/EFEMP1/HIF1A/HMGN1/INSIG1/ROR2/PITX2/PRKCI/PTN/RARG/STAT3/WNT2B/NR4A3/ITGA8/NTN1/TSHZ1/SPRY2/SEC24B/AGTPBP1/FJX1/LRIG1/ATP8A2/SOBP/TENM3/IFT122/STRA6/LRIG3/HIPK1
GO:0072207	16	Up	0.0198439	0.0636056	metanephric epithelium development	LAMB2/LIF/PKD1/PKD2/YAP1/LGR4/FAT4
GO:0072243	16	Up	0.0198439	0.0636056	metanephric nephron epithelium development	LAMB2/LIF/PKD1/PKD2/YAP1/LGR4/FAT4
GO:0034616	14	Up	0.0199129	0.0637643	response to laminar fluid shear stress	ABCA1/ASS1/NFE2L2/SREBF2/ADAM9/KLF4
GO:0034367	11	Up	0.0199356	0.0637643	protein-containing complex remodeling	AGT/AGTR1/APOE/APOE/APOE/APOE/LIPG/LIPG
GO:0034368	11	Up	0.0199356	0.0637643	protein-lipid complex remodeling	AGT/AGTR1/APOE/APOE/APOE/APOE/LIPG/LIPG
GO:0034369	11	Up	0.0199356	0.0637643	plasma lipoprotein particle remodeling	AGT/AGTR1/APOE/APOE/APOE/APOE/LIPG/LIPG
GO:0042573	7	Up	0.0200082	0.0639348	retinoic acid metabolic process	ALDH1A3/CRABP2/RDH10
GO:0050433	11	Up	0.0200101	0.0639348	regulation of catecholamine secretion	AGT/GDNF/HTR1B/CXCL12
GO:0009225	31	Up	0.0200292	0.0639621	nucleotide-sugar metabolic process	GFPT1/GFPT1/MGAT1/UAP1/UAP1/UGDH/UGDH/UGDH/UGP2/GFPT2/GFPT2/GNE/CSGALNACT1/UGGT1/UXS1
GO:1903599	19	Up	0.0200696	0.0640401	positive regulation of autophagy of mitochondrion	HTT/HIF1A/HK2/VPS13C/VPS13D
GO:0048732	302	Up	0.0200748	0.0640401	gland development	AK4/ALDH1A3/ARHGAP5/ASS1/CCND1/BRCA2/CAV1/CAV1/CDKN1B/CDKN1C/CEBPB/CEBPB/CSF1/CSNK2A2/DBP/EPHA2/EPHB3/ETV5/EZH2/FASN/FGF7/FKBP4/FOXC1/GATA6/GJA1/HIF1A/HK2/HMGCS1/HMOX1/ID2/IGF2R/IGFBP5/IRF6/ITGA2/JUN/PCNA/SERPINE2/PIK3CA/PITX2/PKD1/PKD2/PKD2/PLXNA1/PML/MED1/PRKDC/PTN/PTN/RARG/CCL11/SNAI2/SRF/STAT6/AURKA/TBX3/TBX3/TGFBR1/TGFBR2/TGM2/TNFAIP3/TYMS/VTN/XBP1/XBP1/IRS2/SOCS2/CFLAR/CLDN1/CCNB2/NTN1/BCL2…
GO:0050432	13	Up	0.0201277	0.064175	catecholamine secretion	AGT/GDNF/HTR1B/CXCL12
GO:0050926	16	Up	0.0201894	0.0643377	regulation of positive chemotaxis	F3/CXCL8/ITGA2/VEGFC/SCG2
GO:0010522	59	Up	0.0202453	0.0644683	regulation of calcium ion transport into cytosol	ANK2/ANK2/BDKRB1/CAMK2D/CAMK2D/CAMK2D/CASQ2/CASQ2/CASQ2/CAV1/DIAPH1/DMD/FKBP1A/FKBP1A/FYN/HTT/HRC/HRC/PDE4D/PKD2/PKD2/PML/PRNP/AKAP6/AKAP6/SELENON/CEMIP
GO:0006817	9	Up	0.0202517	0.0644683	phosphate ion transport	CEBPB/CEBPB/SFRP4/XPR1/IP6K2/ANKH
GO:0048485	13	Up	0.0203481	0.0647411	sympathetic nervous system development	GDNF/NRP2/PLXNA4
GO:0042472	50	Up	0.0204387	0.064981	inner ear morphogenesis	ALDH1A3/COL11A1/INSIG1/ROR2/NR4A3/ITGA8/NTN1/SPRY2/SEC24B/LRIG1/ATP8A2/SOBP/LRIG3
GO:0001909	47	Up	0.020445	0.064981	leukocyte mediated cytotoxicity	AP1G1/CTSC/LYST/HLA-E/ICAM1/IL7R/SERPINB9/PVR/PVR/NECTIN2/NECTIN2/RAB27A/RASGRP1/ULBP2/TUBB/MICA/MICA
GO:0002833	30	Up	0.0205455	0.065266	positive regulation of response to biotic stimulus	BMP6/PVR/NECTIN2/NOD1/SASH1/NLRP10
GO:0008361	126	Up	0.0205836	0.0653371	regulation of cell size	ANXA7/APOE/AQP1/BDNF/CDH4/CLCN3/CLCN6/CRABP2/EDN1/MEGF8/EPHA7/FN1/IL7R/LRP1/NRCAM/PAK1/PTPRS/RARG/CXCL12/SPP1/SRF/SEMA7A/SEMA5A/NTN1/NTN1/KDM1A/SPART/MACF1/TNFRSF12A/PRR16/LARS/PLXNA3/LRRC8A/RTN4/LRRC8C/SHANK3/PLXNA4/IQGAP3
GO:0042159	10	Up	0.0205895	0.0653371	lipoprotein catabolic process	LDLR/ABHD17C
GO:0007018	183	Down	0.0206997	0.0656222	microtubule-based movement	APBA1/BBS2/BBS4/DST/CENPE/CENPE/HTT/HIF1A/HSPB1/KIF11/KIF22/MAP4/NEFH/NEFL/PURA/UCHL1/AP3D1/KIF23/KIF23/BAG3/DLGAP5/RASGRP1/KIF2C/CEP131/CLUAP1/KIF1B/KIF1B/SNAPIN/SNAPIN/KIF4A/SUN2/RACGAP1/IFT122/IFT122/IFT122/IFT122/FMN2/KIF15/WDR35/WDR35/KIF18A/MGARP/WDR34/SSX2IP/BLOC1S2
GO:0044650	7	Up	0.0207011	0.0656222	adhesion of symbiont to host cell	CD81/GAS6/ICAM1/NECTIN2
GO:1902105	168	Up	0.0207675	0.0657439	regulation of leukocyte differentiation	AXL/BCL6/BCL6/CASP8/CD74/CD74/CEBPB/CEBPB/CLPTM1/CSF1/CSF1/FANCA/FANCD2/FBN1/FOS/GAS6/HMGB1/HMGB1/HMGB3/ID2/IL7R/INHBA/IRF1/IRF7/JAK3/JUN/LIF/CD46/MYC/NFATC2/NOTCH2/ROR2/PIK3R1/TGFBR2/TLR4/TNFSF4/XBP1/AP3D1/RASSF2/RASGRP1/TRIB1/LRRC17/DUSP10/ACIN1/TMEM131L/FOXP1/SH3RF1/NFKBIZ/ZC3H12A/ZC3H8/UBASH3B/TMEM64/ATP11C
GO:0002028	53	Up	0.0207687	0.0657439	regulation of sodium ion transport	ANK3/ATP1A1/ATP2B4/CAMK2D/DMD/STOM/GLRX/PER1/SERPINE2/UTRN/YWHAH/NETO1/PCSK9
GO:0032606	107	Up	0.0207721	0.0657439	type I interferon production	HMGB2/IRF1/IRF1/IRF7/IRF7/IRF7/IRF7/IRF7/NFKB1/NFKB2/PPM1B/PRKDC/PTPRS/RELB/STAT6/TLR4/TLR4/TNFAIP3/TRIM25/LRRFIP1/TRAIP/TRIM38/PTPN22/DHX33/TRIM56/TRIM56/SIRPA/TMEM173/TMEM173/TMEM173
GO:0071456	168	Up	0.0208338	0.0659047	cellular response to hypoxia	AQP1/BACH1/CCNA2/CCNB1/PLK3/EDN1/EGR1/EPAS1/EPAS1/GATA6/HIF1A/HIF1A/HIF1A/HIF1A/HIF1A/HMOX1/ICAM1/MYC/NFE2L2/NOTCH1/PGK1/PMAIP1/PPARD/PTGIS/PTGS2/PTN/SUV39H1/UBC/VHL/VHL/STC2/CFLAR/LIMD1/CITED2/ACAA2/HYOU1/HYOU1/DDAH1/HILPDA/FMN2/CPEB1/BRIP1/MGARP/EGLN3/CPEB2
GO:0002762	30	Up	0.0208782	0.0660008	negative regulation of myeloid leukocyte differentiation	FBN1/INHBA/MYC/PIK3R1/TLR4/TRIB1/LRRC17/UBASH3B
GO:0035270	68	Up	0.020886	0.0660008	endocrine system development	BMP6/CDKN1C/GATA6/IL6/PITX2/SRF/TGFBR1/EIF2AK3/CITED2/STRA6/ARID5B
GO:0022617	54	Up	0.0209825	0.0662645	extracellular matrix disassembly	CAPN2/CTSK/DPP4/IL6/LRP1/MELTF/MMP9/MMP11/MMP16/HTRA1/TIMP2/ADAM15/PDPN/SH3PXD2B
GO:0006637	77	Up	0.0210204	0.0662645	acyl-CoA metabolic process	ACACA/ACACA/ACACA/ACLY/ACLY/DBI/ACSL1/ACSL3/ACSL4/FASN/FASN/GCDH/HSD17B4/MVK/PDK2/PDK2/PDK4/PDK4/SCD/SLC25A1/SUCLG2/AASS/MPC1/ACSL5/PDP1/ELOVL2/ACSS2/ELOVL5/ACSS1/ACSS1/DGAT2/CBR4
GO:0035383	77	Up	0.0210204	0.0662645	thioester metabolic process	ACACA/ACACA/ACACA/ACLY/ACLY/DBI/ACSL1/ACSL3/ACSL4/FASN/FASN/GCDH/HSD17B4/MVK/PDK2/PDK2/PDK4/PDK4/SCD/SLC25A1/SUCLG2/AASS/MPC1/ACSL5/PDP1/ELOVL2/ACSS2/ELOVL5/ACSS1/ACSS1/DGAT2/CBR4
GO:1904376	22	Up	0.0210373	0.0662645	negative regulation of protein localization to cell periphery	CLTC/DAB2/GBP1/PPP2R5A/PICALM/NUMB/RHOQ/PID1/LYPD1
GO:0030216	85	Up	0.0210402	0.0662645	keratinocyte differentiation	CTSK/DSC3/DSP/DSP/EPHA2/EREG/FOXC1/FOSL2/IRF6/KRT7/KRT18/KRT19/NUMA1/PCSK6/MED1/ROCK1/SRSF6/UGCG/NCOA3/PIP5K1A/ADAM9/YAP1/TXNIP/ERRFI1/H2AFY2/SAV1/BCL11B/KRTAP1-5
GO:0055078	20	Up	0.0210436	0.0662645	sodium ion homeostasis	AGT/AGT/AGTR1/ATP1A1/EDN1/EDNRB/SNX5
GO:0006704	6	Up	0.0210463	0.0662645	glucocorticoid biosynthetic process	ATP1A1/REST/CACNA1H
GO:0150078	10	Up	0.0210592	0.0662707	positive regulation of neuroinflammatory response	CTSC/IL1B/IL6
GO:1902410	23	Down	0.0210921	0.0663395	mitotic cytokinetic process	KIF20B/KIF20A/CEP55/CNTROB
GO:1905063	12	Up	0.0211216	0.0663979	regulation of vascular smooth muscle cell differentiation	DNMT1/NFATC2/SOD2/PDCD4
GO:0006450	16	Down	0.0211465	0.0664417	regulation of translational fidelity	IARS/LARS/TARS2/DTD1
GO:0034111	10	Up	0.0211656	0.0664671	negative regulation of homotypic cell-cell adhesion	SERPINE2/SH2B3/UBASH3B/C1QTNF1
GO:2000463	20	Up	0.021181	0.0664678	positive regulation of excitatory postsynaptic potential	RGS4/SSH1/NETO1/SHANK3
GO:0007077	11	Down	0.0211883	0.0664678	mitotic nuclear envelope disassembly	CCNB1/CDK1/PLK1/CCNB2/LPIN1
GO:0021756	15	Up	0.0211989	0.0664678	striatum development	ALDH1A3/BBS2/BBS4/INHBA/SLC7A11/ZSWIM6/BCL11B/SHANK3
GO:0021544	17	Up	0.0212609	0.0666279	subpallium development	ALDH1A3/BBS2/BBS4/INHBA/SLC7A11/ZSWIM6/BCL11B/SHANK3
GO:0032543	125	Down	0.0213264	0.0667765	mitochondrial translation	MTIF2/MRPS27/MRPS27/MRPS18B/MRPS18B/UQCC1/MRPL1/TARS2/MALSU1
GO:0072672	6	Up	0.0213305	0.0667765	neutrophil extravasation	IL1R1
GO:0051547	11	Up	0.0214048	0.0669745	regulation of keratinocyte migration	HBEGF/FGF7/HAS2/MMP9/ADAM9
GO:0060977	14	Up	0.021495	0.0671919	coronary vasculature morphogenesis	NOTCH1/PDGFRB/TGFBR1/SEC24B/SPRED1
GO:0061572	112	Up	0.0214965	0.0671919	actin filament bundle organization	ACTN1/BBS4/DPYSL3/LPAR1/ID1/ITGB5/STMN1/MARCKS/MYO1B/NEDD9/PAK1/PFN2/PIK3R1/ROCK1/SDC4/SRF/TGFBR1/TNFAIP1/ZYX/DLC1/SWAP70/RHOD/EVL/LIMA1/FMN2/FMN2/SPIRE1/SPIRE1/SHANK3/SH3PXD2B
GO:0007379	12	Down	0.0215479	0.0673176	segment specification	BMI1/MLLT3/COBL/IRX1
GO:0030888	32	Up	0.0215906	0.0673693	regulation of B cell proliferation	BCL6/CD74/CD81/NFATC2/TLR4/IRS2/TNFRSF21/PELI1/ATAD5
GO:0009404	13	Up	0.0215949	0.0673693	toxin metabolic process	CYP1B1/FMO2/NFE2L2/SQOR
GO:0001569	23	Up	0.0215979	0.0673693	branching involved in blood vessel morphogenesis	ACVR1/EDN1/NFATC4/SRF/TGFBR2/DLL4
GO:0032479	105	Up	0.0216425	0.0674737	regulation of type I interferon production	HMGB2/IRF1/IRF1/IRF7/IRF7/IRF7/NFKB1/NFKB2/PPM1B/PRKDC/PTPRS/RELB/STAT6/TLR4/TLR4/TNFAIP3/TRIM25/LRRFIP1/TRAIP/TRIM38/PTPN22/DHX33/TRIM56/SIRPA/TMEM173/TMEM173
GO:0045176	9	Up	0.021677	0.0675463	apical protein localization	DLG5/SHROOM3
GO:0072537	9	Up	0.0217224	0.067653	fibroblast activation	GCLM/PDGFRB/AKAP12
GO:0050927	15	Up	0.0217603	0.0677359	positive regulation of positive chemotaxis	F3/CXCL8/ITGA2/VEGFC/SCG2
GO:0008593	75	Up	0.0217937	0.0678051	regulation of Notch signaling pathway	BCL6/IL6ST/CD46/NFKBIA/NOTCH1/PRKCI/RFNG/RFNG/STAT3/POSTN/DLL4/SLC35C1/MAML3/GDPD5/TSPAN14/MAML2/BEND6
GO:0036500	10	Up	0.0218255	0.0678692	ATF6-mediated unfolded protein response	ATF6B/ATF6B/DDIT3/HSPA5/WFS1/XBP1
GO:0001553	7	Up	0.0218604	0.0679103	luteinization	INHBA/PTPRN
GO:0070997	265	Up	0.0218612	0.0679103	neuron death	ADARB1/PARP1/ANGPT1/APOE/AXL/BID/CAPN2/CASP8/CEBPB/CLU/CLU/CLU/CSF1/DDIT3/DDIT3/DHCR24/NQO1/EFNB2/EGR1/EPHA7/FOS/FYN/FYN/GDNF/GCLM/HIF1A/HMOX1/HSPA5/ITGA1/JUN/LRP1/MCL1/MAP3K5/MAP3K5/MYBL2/NEFL/NFATC4/NGFR/NONO/NR4A2/PIK3CA/PRKCI/PRNP/PRNP/LGMN/RAPSN/REST/REST/ROCK1/CCL2/SET/SOD2/SORL1/STAT3/STXBP1/TLR4/WFS1/NR4A3/NR4A3/GDF5/PICALM/HDAC4/KIF14/BCL2L11/PARP2/NAMPT/GPNMB/HYOU1/NES/CIT/NLRP1/SARM1/S…
GO:0060397	8	Up	0.0219106	0.0680288	JAK-STAT cascade involved in growth hormone signaling pathway	JAK3/STAT3/STAT3
GO:1904684	4	Up	0.0219563	0.0681355	negative regulation of metalloendopeptidase activity	SORL1/TIMP3/PICALM/RECK/RECK
GO:0051017	111	Up	0.0220849	0.0684994	actin filament bundle assembly	ACTN1/BBS4/DPYSL3/LPAR1/ID1/ITGB5/STMN1/MARCKS/MYO1B/NEDD9/PAK1/PFN2/PIK3R1/ROCK1/SDC4/SRF/TGFBR1/TNFAIP1/ZYX/DLC1/SWAP70/RHOD/EVL/LIMA1/FMN2/FMN2/SPIRE1/SPIRE1/SHANK3/SH3PXD2B
GO:1905209	23	Up	0.0222112	0.0688308	positive regulation of cardiocyte differentiation	EDN1/EDN1/EFNB2/GATA6/AKAP6/PARP2/SEMA3C/GREM1
GO:0060021	69	Up	0.0222145	0.0688308	roof of mouth development	EPHB3/LRRC32/INHBA/INSIG1/SNAI2/TBX3/TGFBR1/TGFBR2/MSC/DHRS3/TSHZ1/SATB2/TIPARP/CSRNP1/FRAS1/ARID5B
GO:0046349	9	Up	0.0222359	0.0688619	amino sugar biosynthetic process	GFPT1/GFPT1/UAP1/UAP1/GFPT2/GFPT2/GNE
GO:0009068	16	Down	0.0222747	0.0689466	aspartate family amino acid catabolic process	GCDH/AASS/AASS/AASS/RIDA/GCAT/GCAT
GO:0010976	212	Up	0.0223315	0.0690842	positive regulation of neuron projection development	ABL2/AP2A1/AGT/APOE/APOE/ARSB/BDNF/BDNF/SCARB2/CDH4/CRABP2/CUX1/DPYSL3/DVL3/LPAR1/MEGF8/EPHA4/EZH2/FN1/FYN/RAPGEF1/HSPA5/ITGA6/ITGA3/LRP1/NEFL/NFE2L2/NGFR/PAK1/PRKCI/PRKD1/PTN/RGS2/CXCL12/SRF/TIAM1/VLDLR/LRP8/SEMA7A/CFLAR/SEMA5A/DLG5/NTN1/ZEB2/FIG4/KDM1A/SETX/COBL/MACF1/PLXNB2/TNFRSF12A/ATP8A2/TENM3/TMEM30A/NDRG4/SHANK3/ZNF804A
GO:0048640	65	Up	0.0223482	0.0690842	negative regulation of developmental growth	BBS2/CDKN1B/EPHA7/GJA1/PAK1/LGMN/PTPRS/RGS2/RGS4/SPP1/STK3/TGFBR2/STC2/SOCS2/SEMA5A/NTN1/GDF15/DUSP10/SPART/PLXNA3/WWC3/RTN4/SAV1/WWC2
GO:1905475	145	Up	0.0223535	0.0690842	regulation of protein localization to membrane	ACTB/ANK3/BID/CASP8/CD81/CDH2/CLTC/DAB2/EPHA2/STOM/ACSL3/FYN/FYN/GBP1/GBP1/ITGA3/LGALS3/LRP1/MYO1C/PAK1/PIK3R1/PMAIP1/PPP2R5A/PRKCI/PRNP/PTN/STX3/YWHAG/YWHAH/PICALM/NUMB/YWHAQ/RHOQ/SLC7A11/SSH1/PID1/CEMIP/EFCAB7/LYPD1/CNST
GO:0007369	127	Up	0.022381	0.0691338	gastrulation	ACVR1/COL8A1/COL11A1/COL12A1/MEGF8/EPHA2/ETS2/EXT1/FOXC1/FN1/GATA6/INHBA/INHBA/ITGA2/ITGA3/ITGA4/ITGAV/ITGB5/MBP/MMP9/SRF/TGFBR2/TXNRD1/UGDH/KDM6A/VTN/NR4A3/NR4A3/FZD7/ITGA8/LDB1/KLF4/KLF4/ATOH8/MYADM/AMOT
GO:0034308	45	Up	0.0224093	0.06916	primary alcohol metabolic process	ALDH1A3/ALDH3A2/BMP6/CYP1B1/REST/CACNA1H/DHRS3/RDH11/RDH11/ACSS2/ACSS1/DGAT2/CBR4/RDH10/RDH10
[truncated: 4,085 more rows]

## Sheet: TNFa treatment
GOID	NGenes	Direction	PValue	FDR	TERM	significantGenes
[truncated: 6,042 more rows]
