# Supplementary material for: Skeletal muscle enhancer interactions identify genes controlling whole-body metabolism
Source: Nat Commun. 2020 Jun 1;11:2695. doi: 10.1038/s41467-020-16537-6 (PMC7264154; doi:10.1038/s41467-020-16537-6)
Supplement: Supplementary file 6 — Supplementary Data 3 [file 41467_2020_16537_MOESM6_ESM.xlsx]

## Sheet: Palmitate
Chr	start	end	width	logFC (ctrl vs palmitate)	logCPM	PValue	FDR
chr7	95606958	95611067	4110	2.73609	3.15145	5.65267e-212	3.55361e-207
chr6	104539832	104541747	1916	1.92218	1.54845	5.35613e-51	1.68359e-46
chr5	36226419	36229476	3058	1.59821	2.09544	2.46143e-49	5.15801e-45
chr17	3511443	3513971	2529	1.77506	1.63331	4.48811e-44	7.05373e-40
chr14	35158436	35161484	3049	1.29064	2.38457	1.2082e-35	1.51909e-31
chr9	19159578	19162807	3230	1.09221	2.75751	3.06895e-35	3.21555e-31
chr2	30406589	30411321	4733	0.980454	3.2805	4.24055e-34	3.80838e-30
chr2	135837678	135843544	5867	0.892756	3.61109	2.64051e-33	2.07498e-29
chr12	30018915	30029643	10729	0.829861	4.38703	6.63554e-33	4.635e-29
chr12	109979538	109985562	6025	1.01036	3.2201	5.86146e-32	3.68487e-28
chr2	30411576	30415074	3499	1.04484	2.48729	1.75231e-28	1.00146e-24
chr7	29722571	29724828	2258	1.30749	1.59433	7.81194e-28	4.09255e-24
chr8	127322643	127323450	808	2.28612	0.0813188	5.04134e-27	2.43791e-23
chr7	80621712	80624425	2714	1.11048	2.05592	1.54537e-26	6.93938e-23
chr14	58861695	58867487	5793	0.772744	3.73021	3.14763e-24	1.31919e-20
chr2	30370624	30375039	4416	0.776731	3.44033	5.83385e-24	2.29219e-20
chr15	63460094	63464307	4214	0.852595	2.92326	4.90814e-23	1.81503e-19
chr19	8354874	8357784	2911	1.02207	2.14921	7.18648e-23	2.50992e-19
chr2	31295240	31298589	3350	0.913837	2.507	1.64409e-22	5.43987e-19
chr21	28713893	28716799	2907	0.897541	2.45415	4.89175e-22	1.53762e-18
chr1	76422927	76427399	4473	0.8576	2.72877	2.66863e-21	7.98887e-18
chr1	171266598	171268843	2246	1.43422	1.15011	5.69644e-21	1.62778e-17
chr9	104990517	104994547	4031	0.679291	3.69091	3.26898e-20	8.93512e-17
chr2	19647979	19655209	7231	0.604888	4.21578	8.55864e-20	2.24186e-16
chr7	107559298	107561789	2492	0.987835	2.04803	1.2854e-19	3.23232e-16
chr11	19631406	19634227	2822	1.04329	1.68895	3.02492e-19	7.31403e-16
chr1	76470136	76476075	5940	0.796923	2.84711	1.2168e-17	2.83316e-14
chr4	124083740	124087010	3271	0.98025	2.10279	1.84328e-17	4.13855e-14
chr12	106417251	106420504	3254	0.780812	2.57185	1.99151e-17	4.31647e-14
chr12	68404735	68407328	2594	0.905188	2.10484	2.05984e-17	4.31647e-14
chr6	1661547	1664800	3254	0.780502	2.67245	3.32517e-17	6.74323e-14
chr12	58497799	58510560	12762	-0.560109	4.73843	3.61606e-17	7.10398e-14
chr22	50577843	50579226	1384	1.25695	0.935635	6.00216e-17	1.14343e-13
chr1	171587960	171591702	3743	0.927745	2.00005	8.85077e-17	1.63651e-13
chr7	27363855	27365206	1352	1.46617	0.600443	1.68408e-16	3.02489e-13
chr10	76969884	76976163	6280	-0.595776	4.11757	1.91104e-16	3.33721e-13
chr8	106009449	106013995	4547	0.649306	3.31128	2.79598e-16	4.75059e-13
chr15	39101193	39113434	12242	0.535414	4.44588	1.04862e-15	1.7348e-12
chr4	106529027	106532182	3156	0.72928	2.74482	1.15955e-15	1.86914e-12
chr18	45055846	45061884	6039	-0.612697	3.59024	1.6859e-15	2.64965e-12
chr5	31360497	31368250	7754	0.541397	4.43223	1.8751e-15	2.87512e-12
chr16	68070948	68073436	2489	0.925245	1.62867	7.29924e-15	1.09256e-11
chr19	8370526	8371751	1226	1.28063	0.641646	8.54789e-15	1.2497e-11
chr2	58062146	58065395	3250	0.794556	2.29518	1.01083e-14	1.44425e-11
chr9	122401892	122403556	1665	0.911455	1.83573	1.17253e-14	1.63805e-11
chr8	107778370	107780279	1910	0.861753	2.01411	1.34138e-14	1.83319e-11
chr14	35154711	35157016	2306	0.882352	2.27735	1.59696e-14	2.13606e-11
chr12	101851896	101863877	11982	0.488065	5.2951	2.33336e-14	3.05603e-11
chr12	7555357	7557771	2415	0.810015	2.1596	3.39476e-14	4.35541e-11
chr17	59848321	59855240	6920	0.548565	4.04565	4.33231e-14	5.44709e-11
chr6	126660840	126666715	5876	0.646859	3.14817	6.96328e-14	8.5834e-11
chr3	74530039	74540556	10518	0.497066	4.70209	8.46569e-14	1.02347e-10
chr5	131592664	131594843	2180	0.885053	1.61009	9.77725e-14	1.14962e-10
chr8	19389038	19394001	4964	0.676881	2.98506	9.87488e-14	1.14962e-10
chr12	86655332	86663339	8008	-0.586342	3.50783	1.50723e-13	1.72279e-10
chr19	3335238	3338089	2852	0.775138	2.09601	1.92563e-13	2.16172e-10
chr1	102891406	102894713	3308	0.717	2.48242	2.18217e-13	2.3997e-10
chr16	86923464	86927766	4303	-0.555252	3.85782	2.21396e-13	2.3997e-10
chr1	209432966	209436013	3048	-0.776512	2.52851	2.32021e-13	2.47224e-10
chr10	118470815	118473607	2793	-0.784522	2.29403	3.2146e-13	3.36816e-10
chr1	209394470	209403234	8765	-0.546093	4.11361	3.31039e-13	3.41165e-10
chr17	8648014	8650698	2685	0.971494	1.52173	3.42879e-13	3.4689e-10
chr11	85771989	85775406	3418	0.656641	2.95994	3.4763e-13	3.4689e-10
chr16	74625004	74629376	4373	0.611547	3.03177	3.77147e-13	3.70464e-10
chr13	101696337	101700826	4490	-0.630161	2.9565	4.05215e-13	3.91912e-10
chr13	66205782	66212513	6732	0.529146	3.82806	4.43415e-13	4.2236e-10
chr7	151459336	151461362	2027	0.878826	1.71236	4.80288e-13	4.50654e-10
chr2	30403908	30406102	2195	0.98551	1.383	5.67558e-13	5.24708e-10
chr1	163082731	163087342	4612	0.581005	3.068	6.34151e-13	5.77776e-10
chr7	7552771	7555642	2872	-0.842254	1.94847	7.73931e-13	6.95056e-10
chr4	123888963	123891555	2593	0.894512	1.68835	7.87694e-13	6.97453e-10
chr3	157247019	157250442	3424	0.603119	2.91019	8.21687e-13	7.17447e-10
chr3	145716701	145717614	914	1.33481	0.285331	9.37661e-13	8.07493e-10
chr6	45624243	45628448	4206	-0.562414	3.63343	9.59794e-13	8.15384e-10
chr8	14774999	14784775	9777	-0.476721	4.48458	1.02348e-12	8.57892e-10
chr1	202233395	202237592	4198	-0.6364	2.73401	1.31617e-12	1.08872e-09
chr3	158470429	158472691	2263	0.723312	2.32021	1.36984e-12	1.1184e-09
chr4	123891840	123894469	2630	0.740037	2.35454	1.64218e-12	1.32356e-09
chr5	36222428	36224105	1678	1.19493	0.661347	1.93167e-12	1.53717e-09
chr13	37162107	37165909	3803	-0.610219	3.0288	2.1026e-12	1.65227e-09
chr2	30364170	30368955	4786	0.557244	3.32694	2.18623e-12	1.68637e-09
chr19	18455490	18463326	7837	0.490941	3.91151	2.19964e-12	1.68637e-09
chr3	100069489	100078210	8722	0.470849	4.48912	2.70039e-12	2.04533e-09
chr15	88658280	88662819	4540	0.585567	3.11277	3.0497e-12	2.28241e-09
chr9	86572801	86577850	5050	-0.582858	3.05891	3.14308e-12	2.32462e-09
chr15	99434904	99443633	8730	0.463796	4.35099	3.2888e-12	2.40411e-09
chr3	100157326	100161986	4661	0.51631	3.83728	4.16205e-12	3.00191e-09
chr7	22585354	22588930	3577	0.646423	2.67467	4.20209e-12	3.00191e-09
chr12	80578209	80584866	6658	-0.500822	4.00515	4.39073e-12	3.10144e-09
chr1	59451545	59456454	4910	-0.546294	3.38069	6.05463e-12	4.21031e-09
chr10	103143554	103147850	4297	0.543822	3.40222	6.09452e-12	4.21031e-09
chr6	74733345	74736323	2979	0.759831	2.1505	6.84683e-12	4.67861e-09
chr21	34543304	34548317	5014	0.504727	3.81123	7.55278e-12	5.10552e-09
chr6	36349563	36352508	2946	0.718527	2.59136	8.65806e-12	5.7904e-09
chr9	110625781	110627611	1831	0.810982	1.85961	9.58549e-12	6.34317e-09
chr1	230847293	230852253	4961	0.508035	3.6927	1.38233e-11	9.05223e-09
chr20	49028239	49031210	2972	0.720569	2.26238	1.43264e-11	9.28501e-09
chr13	37537895	37541922	4028	-0.597875	3.001	1.52622e-11	9.79053e-09
chr6	1665519	1668426	2908	0.741934	1.98571	1.5658e-11	9.94298e-09
chr8	98460670	98468862	8193	-0.460097	4.24055	1.94386e-11	1.22203e-08
chr13	44626437	44631616	5180	0.490354	3.6925	2.21497e-11	1.37868e-08
chr1	66560314	66566333	6020	0.448845	4.52725	2.3192e-11	1.4294e-08
chr16	11629047	11631885	2839	0.864182	1.45662	2.52526e-11	1.54129e-08
chr21	38983024	38995971	12948	-0.426067	4.87261	3.23439e-11	1.95513e-08
chr18	11945971	11949696	3726	0.518188	3.40515	3.73059e-11	2.23359e-08
chr3	100038967	100049296	10330	0.411668	5.62553	3.83796e-11	2.25798e-08
chr4	169743803	169745997	2195	0.834616	1.39521	3.86521e-11	2.25798e-08
chr10	34546369	34549403	3035	0.606866	2.55665	3.87907e-11	2.25798e-08
chr4	123554176	123557590	3415	0.555385	3.09799	4.06778e-11	2.3461e-08
chr18	41937323	41942151	4829	0.481676	3.79251	4.14966e-11	2.37157e-08
chr3	112809626	112819224	9599	0.425282	4.79974	4.70877e-11	2.66686e-08
chr4	167881920	167888294	6375	-0.48869	3.71604	4.78511e-11	2.6859e-08
chr1	209403335	209413529	10195	-0.422817	5.19442	5.11875e-11	2.84775e-08
chr10	77154978	77168348	13371	-0.401311	5.50331	5.3065e-11	2.90147e-08
chr15	49875316	49880779	5464	0.493942	3.79899	5.30762e-11	2.90147e-08
chr6	45638918	45665242	26325	-0.39099	6.47901	5.43508e-11	2.94553e-08
chr15	39315887	39319304	3418	0.652051	2.43674	5.76008e-11	3.09499e-08
chr4	167710666	167718742	8077	-0.44558	4.4083	6.04761e-11	3.22194e-08
chr1	170536255	170539573	3319	0.646926	2.46696	6.21384e-11	3.28268e-08
chr6	122650412	122655220	4809	0.598974	2.86194	7.61236e-11	3.98799e-08
chr9	115711863	115718560	6698	0.532625	3.34125	7.70905e-11	4.00527e-08
chrX	109846194	109849296	3103	0.655091	2.30787	8.68265e-11	4.47413e-08
chr1	59642939	59646477	3539	-0.517686	3.24436	8.83162e-11	4.51389e-08
chr10	76961690	76964613	2924	-0.64809	2.49448	1.25521e-10	6.36373e-08
chr19	46370338	46380939	10602	0.4104	4.75038	1.43025e-10	7.19313e-08
chr9	122050325	122055549	5225	0.497127	3.44578	1.47118e-10	7.34024e-08
chr2	207309509	207312700	3192	0.545803	3.02986	1.53918e-10	7.61904e-08
chr4	153231075	153237295	6221	0.469373	3.78727	1.63443e-10	8.01758e-08
chr5	57537177	57542252	5076	-0.464743	3.82837	1.6452e-10	8.01758e-08
chr13	66403478	66407937	4460	0.571615	2.8109	1.67426e-10	8.09645e-08
chr8	122102653	122113702	11050	0.43072	4.63495	1.78954e-10	8.58789e-08
chr3	194868836	194873819	4984	-0.462162	3.86247	2.25398e-10	1.07348e-07
chr6	12592462	12596878	4417	0.637706	2.56999	2.46866e-10	1.16023e-07
chr22	47327291	47332954	5664	-0.478914	3.68552	2.47306e-10	1.16023e-07
chr7	34153022	34161291	8270	0.46202	4.42683	2.55835e-10	1.19136e-07
chr10	122305937	122309316	3380	0.471766	3.60391	2.57877e-10	1.19204e-07
chr9	88553921	88556756	2836	-0.633327	2.31732	2.70421e-10	1.2409e-07
chr11	2707747	2710037	2291	0.874588	1.18002	2.73872e-10	1.24763e-07
chr21	25495565	25498779	3215	-0.643969	2.38416	2.79692e-10	1.26497e-07
chr12	93916144	93919340	3197	0.655661	2.30412	3.13874e-10	1.40943e-07
chr1	7227772	7231612	3841	-0.567779	2.90616	3.17003e-10	1.41338e-07
chr21	34550593	34555892	5300	0.444572	4.07419	3.20038e-10	1.41687e-07
chr1	12498751	12501205	2455	0.692672	1.98498	3.5029e-10	1.53996e-07
chr11	27902434	27906259	3826	-0.536622	2.95744	3.55268e-10	1.55099e-07
chr6	11276355	11278846	2492	0.700701	2.19828	3.58729e-10	1.5553e-07
chr7	85528299	85530715	2417	0.735874	1.76227	3.86312e-10	1.66342e-07
chr4	176545752	176551581	5830	-0.491064	3.6821	3.92049e-10	1.67663e-07
chr1	180025341	180029541	4201	0.558549	3.18705	4.01742e-10	1.70648e-07
chr12	27189979	27195380	5402	0.505638	3.33816	4.17206e-10	1.76027e-07
chr5	73891767	73894745	2979	0.596142	2.59982	4.87977e-10	2.04515e-07
chr16	86927942	86933238	5297	-0.506084	3.74288	5.0037e-10	2.08319e-07
chr2	17790555	17795393	4839	0.45556	3.56796	5.29461e-10	2.17962e-07
chr13	44718273	44722032	3760	0.493809	3.35136	5.30464e-10	2.17962e-07
chr7	44255389	44260684	5296	0.485349	3.38647	5.39708e-10	2.2032e-07
chr6	74651106	74653244	2139	0.76909	1.88278	5.69718e-10	2.3033e-07
chr2	205318792	205322863	4072	0.589701	2.63399	5.71556e-10	2.3033e-07
chr2	227622253	227624472	2220	0.753501	1.62856	5.84522e-10	2.34054e-07
chr7	90265231	90268086	2856	0.63749	2.67717	6.49618e-10	2.58474e-07
chr10	110859061	110861483	2423	0.664434	2.03917	6.55198e-10	2.59055e-07
chr11	74695761	74698055	2295	0.659811	2.55042	6.97025e-10	2.7387e-07
chr18	57541832	57544210	2379	-0.609415	2.45086	7.21281e-10	2.8164e-07
chr10	34525264	34530376	5113	0.447484	3.86088	7.4167e-10	2.87814e-07
chr20	61855227	61857173	1947	-0.820072	1.33295	7.53222e-10	2.90503e-07
chr7	7425749	7430208	4460	-0.515254	3.28619	7.75102e-10	2.97119e-07
chr12	48779111	48781039	1929	0.641687	2.18792	7.87857e-10	3.00178e-07
chr3	100808620	100815000	6381	0.442688	3.8197	8.13076e-10	3.07921e-07
chr1	230898216	230902221	4006	0.625872	2.44766	8.33979e-10	3.13946e-07
chr3	112741595	112748632	7038	0.408632	4.5649	8.54577e-10	3.19394e-07
chr2	26272925	26274849	1925	1.00567	0.780477	8.58614e-10	3.19394e-07
chr1	164724903	164727701	2799	0.66674	2.15192	9.21408e-10	3.39068e-07
chr15	39495339	39507905	12567	0.393245	5.00847	9.2229e-10	3.39068e-07
chr7	75710969	75713954	2986	0.597239	2.56297	9.54312e-10	3.48801e-07
chr6	34317289	34319889	2601	0.79557	1.53485	9.90187e-10	3.58682e-07
chr21	34533465	34539017	5553	0.50473	3.18126	9.92758e-10	3.58682e-07
chr1	209868130	209872558	4429	-0.453371	3.52676	1.02999e-09	3.70008e-07
chr3	134707075	134710744	3670	-0.643198	2.8807	1.07402e-09	3.81877e-07
chr14	89308070	89309540	1471	0.966217	0.914993	1.07518e-09	3.81877e-07
chr6	107689196	107693222	4027	0.493334	3.36766	1.10522e-09	3.90343e-07
chr10	132514729	132521521	6793	0.46037	3.46787	1.1372e-09	3.99392e-07
chr1	7219100	7226391	7292	-0.447495	3.80754	1.17292e-09	4.05716e-07
chr1	183162078	183165986	3909	-0.52314	3.17607	1.17454e-09	4.05716e-07
chr12	51306428	51310203	3776	-0.536943	2.68017	1.17457e-09	4.05716e-07
chr9	110442458	110445219	2762	0.733502	1.9611	1.18726e-09	4.07861e-07
chr2	166233231	166236360	3130	0.54524	3.02154	1.25349e-09	4.2827e-07
chr20	41434665	41438947	4283	0.53245	2.92893	1.27969e-09	4.3486e-07
chr9	110531349	110532898	1550	1.02371	0.682066	1.3577e-09	4.58886e-07
chr7	90248718	90253023	4306	0.473112	3.4908	1.39958e-09	4.70513e-07
chr13	33173862	33176174	2313	0.681523	1.93306	1.43995e-09	4.81512e-07
chr2	135909157	135913151	3995	0.564586	2.60346	1.54899e-09	5.15232e-07
chr1	102878595	102881902	3308	0.617144	2.38853	1.59043e-09	5.26232e-07
chr21	23950373	23952790	2418	-0.86025	1.34159	1.63341e-09	5.37623e-07
chr11	114560492	114566875	6384	0.419706	4.1883	1.93308e-09	6.32942e-07
chr10	105067601	105068727	1127	-1.11389	0.613764	2.02301e-09	6.55654e-07
chr21	31107087	31108499	1413	0.936951	0.908485	2.0233e-09	6.55654e-07
chr1	76427592	76428989	1398	1.04478	0.606251	2.28049e-09	7.35205e-07
chr5	57415820	57418183	2364	-0.500353	2.97514	2.32999e-09	7.47332e-07
chr5	36201713	36205389	3677	0.613347	2.42354	2.64893e-09	8.45318e-07
chr3	112802655	112806646	3992	0.512504	2.827	2.82782e-09	8.97849e-07
chr8	14790592	14791857	1266	-0.855772	1.14657	2.9562e-09	9.33891e-07
chr17	19767777	19772652	4876	0.531369	3.05449	3.07606e-09	9.66897e-07
chr4	167773692	167775594	1903	-0.677806	1.93511	3.15831e-09	9.87812e-07
chr17	9347626	9352441	4816	0.52955	2.98456	3.2062e-09	9.97825e-07
chr9	2964192	2969024	4833	-0.472315	3.28276	3.81141e-09	1.18034e-06
chr9	87849888	87851972	2085	-0.734216	1.50951	3.87396e-09	1.18953e-06
chr5	5334028	5337671	3644	-0.484	3.36816	3.87894e-09	1.18953e-06
chr5	68528025	68531130	3106	0.535624	2.72817	4.11117e-09	1.25462e-06
chr22	22679832	22687739	7908	-0.414947	4.21296	4.16304e-09	1.26432e-06
chr7	147409969	147414801	4833	0.443498	3.8017	4.25859e-09	1.28712e-06
chr6	49332669	49334424	1756	0.920558	0.913559	4.4306e-09	1.3327e-06
chr7	115354019	115360791	6773	-0.48449	3.445	4.72152e-09	1.41344e-06
chr9	87184439	87186745	2307	0.631384	2.2201	5.18522e-09	1.5449e-06
chr3	151862540	151868768	6229	0.427521	3.79784	5.28695e-09	1.56584e-06
chr13	37191641	37196051	4411	-0.452082	3.73701	5.30531e-09	1.56584e-06
chr2	165112834	165115649	2816	-0.620989	2.25935	5.55669e-09	1.63237e-06
chr18	45049107	45053353	4247	-0.444019	3.62155	5.87103e-09	1.71669e-06
chr4	176258329	176263580	5252	0.440952	3.57767	6.08675e-09	1.77153e-06
chr16	83527470	83533658	6189	-0.411309	4.20594	6.41592e-09	1.85873e-06
chr12	119856457	119858390	1934	-0.694509	1.71481	6.54553e-09	1.88757e-06
chr8	56172524	56175904	3381	-0.533823	2.66736	6.58349e-09	1.88985e-06
chr18	23298870	23304223	5354	0.426812	3.94703	6.92647e-09	1.97462e-06
chr8	107221381	107227965	6585	0.421556	4.07137	6.94161e-09	1.97462e-06
chr1	209381723	209391638	9916	-0.403772	4.43016	7.05755e-09	1.99856e-06
chr15	38757072	38760356	3285	0.503878	2.85715	7.12294e-09	2.00803e-06
chr4	156557329	156561354	4026	-0.491192	3.20358	7.94902e-09	2.23091e-06
chr5	57366192	57370117	3926	-0.45009	3.24247	8.15547e-09	2.27867e-06
chr3	106574810	106580777	5968	-0.500929	3.35264	8.32448e-09	2.31561e-06
chr7	120167234	120172120	4887	0.539457	2.80474	8.58634e-09	2.37793e-06
chr2	175629233	175632167	2935	-0.613947	2.32818	8.70867e-09	2.40122e-06
chr11	15178151	15180114	1964	0.554913	2.313	9.12196e-09	2.49345e-06
chr8	24997946	25004557	6612	-0.444642	3.54199	9.12248e-09	2.49345e-06
chr6	53168026	53169356	1331	0.830043	1.16258	9.21577e-09	2.50805e-06
chr13	37140796	37146291	5496	-0.477125	3.31035	9.52497e-09	2.58102e-06
chr22	46022802	46026183	3382	0.6245	2.04066	9.70925e-09	2.61966e-06
chr3	43851122	43858973	7852	-0.433869	3.51972	9.95695e-09	2.67502e-06
chr17	76871179	76873931	2753	-0.53507	2.67216	1.02557e-08	2.74354e-06
chr15	62767831	62772635	4805	-0.427585	3.70561	1.03036e-08	2.74468e-06
chr2	237613649	237619130	5482	0.415339	3.72416	1.04791e-08	2.77466e-06
chr10	66825529	66829570	4042	-0.48208	3.13083	1.05044e-08	2.77466e-06
chr6	45696231	45709638	13408	-0.355787	5.59318	1.07076e-08	2.81651e-06
chr21	38920403	38922070	1668	-0.761175	1.41907	1.11825e-08	2.92917e-06
chr9	87204826	87207747	2922	0.5667	2.40346	1.13397e-08	2.95802e-06
chr6	137819517	137822683	3167	0.715245	1.68596	1.16039e-08	3.01442e-06
chr9	91143216	91146079	2864	-0.533885	2.60315	1.17458e-08	3.03869e-06
chr3	100063008	100065784	2777	0.582581	2.53361	1.1794e-08	3.03869e-06
chr8	98395893	98404283	8391	-0.383125	4.50763	1.21167e-08	3.10909e-06
chr10	22615633	22627812	12180	0.375015	4.47326	1.22158e-08	3.12178e-06
chr4	168855292	168874994	19703	0.343322	5.79849	1.2398e-08	3.15551e-06
chr12	58361789	58368792	7004	-0.376773	4.608	1.26064e-08	3.19561e-06
chr6	143686650	143688661	2012	0.694371	1.67024	1.34001e-08	3.38317e-06
chr2	30360764	30364106	3343	0.512443	2.67357	1.36423e-08	3.43054e-06
chr15	100110372	100116080	5709	0.401246	3.97435	1.44779e-08	3.62617e-06
chr21	25503356	25509379	6024	-0.403111	4.03962	1.46343e-08	3.65078e-06
chr1	224718615	224729471	10857	-0.379812	4.55844	1.49316e-08	3.71024e-06
chr2	238466574	238468587	2014	0.770659	1.28874	1.56484e-08	3.87304e-06
chr2	128534759	128539015	4257	-0.432211	3.55436	1.62914e-08	4.01637e-06
chr15	38806747	38808541	1795	0.875461	1.05183	1.76228e-08	4.32765e-06
chr8	25379741	25381451	1711	0.80964	1.37317	1.82146e-08	4.45557e-06
chr4	22200766	22204696	3931	-0.548209	2.56682	1.91114e-08	4.65682e-06
chr8	120587173	120594223	7051	0.380267	4.40161	1.98616e-08	4.82093e-06
chr5	166501	171742	5242	-0.394773	4.14039	2.0245e-08	4.89508e-06
chr1	159038016	159043438	5423	0.446497	3.29109	2.13223e-08	5.13583e-06
chr18	45012918	45018923	6006	-0.409518	3.76338	2.22671e-08	5.33879e-06
chr6	54289144	54296720	7577	0.415626	3.6045	2.23349e-08	5.33879e-06
chr6	139817561	139822892	5332	0.457218	3.18343	2.3055e-08	5.47826e-06
chr13	44666588	44670648	4061	0.432566	3.47319	2.30926e-08	5.47826e-06
chr12	58341171	58350076	8906	-0.40298	3.9757	2.42377e-08	5.7283e-06
chr3	71166927	71169922	2996	0.561254	2.52926	2.48509e-08	5.85122e-06
chr15	63231508	63240991	9484	0.389916	3.96267	2.52094e-08	5.91348e-06
chr3	59765815	59767751	1937	0.705094	1.66134	2.60032e-08	6.07701e-06
chr10	110857758	110858971	1214	0.880067	0.868616	2.66339e-08	6.20135e-06
chr1	228780724	228782283	1560	-0.852975	0.996849	2.88611e-08	6.69514e-06
chr4	185112358	185113406	1049	0.847273	0.784591	2.90605e-08	6.71662e-06
chr4	139912350	139916571	4222	0.520004	2.62074	2.93064e-08	6.74863e-06
chr2	133602066	133610698	8633	-0.407653	4.40194	3.04229e-08	6.96604e-06
chr8	104359873	104362296	2424	0.700356	1.57844	3.04721e-08	6.96604e-06
chr6	45709766	45721472	11707	-0.367501	4.93421	3.0868e-08	7.03096e-06
chr9	110536451	110539520	3070	0.649253	1.84986	3.15522e-08	7.16088e-06
chr3	146273944	146281377	7434	0.427505	3.59872	3.38849e-08	7.66262e-06
chr6	57256580	57260079	3500	0.487087	2.77756	3.42342e-08	7.71386e-06
chr12	101888381	101894121	5741	0.391122	4.08099	3.5661e-08	8.00666e-06
chr1	9657862	9660883	3022	0.755142	1.97313	3.5796e-08	8.00836e-06
chr12	113726586	113729016	2431	-0.81698	1.09897	3.59289e-08	8.0096e-06
chr7	22600674	22603648	2975	0.615022	2.20381	3.68293e-08	8.1813e-06
chr4	123782340	123788814	6475	0.415469	3.62661	3.75791e-08	8.31849e-06
chr9	110439632	110442324	2693	0.661467	2.00192	3.98958e-08	8.80032e-06
chr8	97180979	97183279	2301	-0.585651	2.22807	4.21116e-08	9.25659e-06
chr1	7264352	7268335	3984	-0.515034	2.70541	4.31776e-08	9.45786e-06
chr1	221864693	221871468	6776	-0.41771	3.54283	4.35668e-08	9.50742e-06
chr8	32326255	32336941	10687	-0.350113	5.0852	4.37063e-08	9.50742e-06
chr8	132315636	132322549	6914	0.4321	3.37525	4.40808e-08	9.52952e-06
chr17	69574373	69576346	1974	0.709948	1.34659	4.41111e-08	9.52952e-06
chr5	36198703	36201518	2816	0.612533	2.06638	4.57035e-08	9.82051e-06
chr8	127204206	127212202	7997	0.382037	4.1371	4.57705e-08	9.82051e-06
chr8	68913181	68927099	13919	0.346408	5.37373	4.61762e-08	9.87386e-06
chr6	4732043	4735626	3584	-0.454935	3.33578	4.8047e-08	1.02391e-05
chr5	119515319	119516253	935	0.895432	0.66067	4.82391e-08	1.02453e-05
chr2	100751555	100754170	2616	0.540847	2.5388	4.95872e-08	1.04946e-05
chr13	37427741	37432470	4730	-0.457237	3.25242	4.9821e-08	1.04946e-05
chr2	31286751	31289835	3085	0.487007	2.70593	4.99139e-08	1.04946e-05
chr20	44699667	44707603	7937	-0.374475	4.18312	5.04715e-08	1.05765e-05
chr4	84688591	84693587	4997	-0.431217	3.44743	5.15558e-08	1.07678e-05
chr1	59441061	59449347	8287	-0.345591	5.00143	5.44639e-08	1.13375e-05
chr8	57531213	57532315	1103	-0.813886	1.00904	5.49234e-08	1.13954e-05
chr6	128712049	128714839	2791	-0.505987	2.63773	5.54053e-08	1.14576e-05
chr15	80524791	80538369	13579	0.352466	4.75122	5.60041e-08	1.15435e-05
chr6	12874085	12876337	2253	-0.646287	1.76908	5.74724e-08	1.18074e-05
chr18	23309604	23314875	5272	0.462835	3.1577	5.79492e-08	1.18666e-05
chr3	112792943	112795543	2601	0.638303	1.71846	5.84534e-08	1.19309e-05
chr1	100728891	100731521	2631	0.560047	2.21688	6.04013e-08	1.22886e-05
chr5	38432323	38435852	3530	0.503367	2.71095	6.11454e-08	1.23999e-05
chr12	25765155	25772065	6911	-0.38026	4.06054	6.17864e-08	1.24896e-05
chr4	123775554	123778100	2547	0.730212	1.55254	6.29628e-08	1.26866e-05
chr5	126350658	126357586	6929	0.376043	4.2609	6.35227e-08	1.27585e-05
chr14	63434906	63439377	4472	0.466281	3.06281	6.45282e-08	1.29192e-05
chr5	179376983	179379939	2957	0.5831	2.01887	6.50192e-08	1.29762e-05
chr8	27407580	27409694	2115	0.780922	1.23317	6.55262e-08	1.3036e-05
chr12	25186896	25189182	2287	-0.763533	1.24897	6.68502e-08	1.32574e-05
chr2	232987251	232989293	2043	-0.478884	2.6891	6.85031e-08	1.35425e-05
chr8	98453279	98458492	5214	-0.402179	3.74133	6.89056e-08	1.35794e-05
chr4	172849930	172852506	2577	-0.612166	2.01574	7.17812e-08	1.41019e-05
chr5	126385318	126387527	2210	0.555967	2.37572	7.23897e-08	1.41771e-05
chr5	150283872	150288367	4496	-0.50908	2.61472	7.57069e-08	1.47807e-05
chr11	3937417	3941020	3604	0.400345	3.55018	7.72602e-08	1.50373e-05
chr13	66423443	66426805	3363	0.45629	2.99417	7.93993e-08	1.54059e-05
chr4	102639418	102644634	5217	0.438725	3.49069	8.0695e-08	1.55529e-05
chr2	188936361	188938977	2617	0.653189	1.90296	8.0851e-08	1.55529e-05
chr13	65592111	65597203	5093	-0.458906	3.09244	8.08988e-08	1.55529e-05
chr3	79295954	79299557	3604	-0.518078	2.90841	8.2032e-08	1.57226e-05
chr7	34008583	34014974	6392	0.428672	3.64495	8.40404e-08	1.60406e-05
chr3	61925689	61929180	3492	0.540546	2.79601	8.42014e-08	1.60406e-05
chr3	112737392	112739175	1784	0.741838	1.4256	8.6643e-08	1.64559e-05
chr15	43923796	43927090	3295	-0.558681	2.22774	9.01808e-08	1.70762e-05
chr11	23835744	23838639	2896	0.498993	2.6592	9.33884e-08	1.76017e-05
chr12	93775318	93781904	6587	0.387169	3.89479	9.37001e-08	1.76017e-05
chr11	131106441	131111427	4987	-0.481951	2.79103	9.39036e-08	1.76017e-05
chr2	216029161	216031489	2329	-0.68898	1.58639	9.40756e-08	1.76017e-05
chr3	99619463	99623567	4105	0.570384	2.57175	9.87802e-08	1.8427e-05
chr2	133835055	133845921	10867	-0.334069	5.32313	9.97396e-08	1.8551e-05
chr8	57645986	57648792	2807	-0.53625	2.28897	1.04722e-07	1.94202e-05
chr8	92454460	92457764	3305	-0.438877	3.15368	1.06512e-07	1.96941e-05
chr10	14819758	14821105	1348	-0.940855	0.600074	1.0718e-07	1.97594e-05
chr3	15778810	15785910	7101	0.376941	4.08368	1.09338e-07	2.00983e-05
chr8	65715931	65719696	3766	-0.486608	2.72955	1.10969e-07	2.03094e-05
chr9	108289825	108299937	10113	-0.355264	4.32402	1.11132e-07	2.03094e-05
chr7	143011479	143022234	10756	0.330903	5.27331	1.14105e-07	2.07922e-05
chr2	8085422	8091642	6221	-0.357612	4.41022	1.16144e-07	2.11026e-05
chr7	68691066	68693481	2416	-0.484639	2.64807	1.16929e-07	2.11839e-05
chr4	150072089	150074300	2212	-0.707326	1.67487	1.18694e-07	2.1442e-05
chr10	4283010	4285723	2714	0.553644	2.11846	1.19543e-07	2.15335e-05
chr3	40142432	40145176	2745	-0.518001	2.42299	1.22622e-07	2.20249e-05
chr3	99936539	99939993	3455	0.46229	2.97466	1.26604e-07	2.26755e-05
chr4	123825086	123830353	5268	0.459121	3.00672	1.30582e-07	2.33214e-05
chr19	37997581	38000853	3273	0.405064	3.64904	1.3311e-07	2.37057e-05
chr3	170631702	170634354	2653	-0.496552	2.5593	1.3379e-07	2.37595e-05
chr2	9635712	9641009	5298	-0.360743	4.33992	1.34626e-07	2.38406e-05
chr12	91035679	91039007	3329	0.482357	2.71106	1.3607e-07	2.40104e-05
chr4	123297989	123299859	1871	0.817246	1.16718	1.36349e-07	2.40104e-05
chr3	33060670	33064176	3507	-0.539331	2.23133	1.41117e-07	2.47806e-05
chr10	75178903	75182302	3400	0.44761	2.98619	1.42427e-07	2.4941e-05
chr8	32322492	32326127	3636	-0.459157	2.86602	1.48132e-07	2.58679e-05
chr3	100153081	100156359	3279	0.549868	2.28311	1.49763e-07	2.60803e-05
chr14	100747277	100748012	736	-1.04286	0.137716	1.5041e-07	2.61207e-05
chr17	73042265	73046342	4078	-0.432076	3.26549	1.51972e-07	2.63191e-05
chr8	14627264	14630296	3033	-0.527326	2.28421	1.55175e-07	2.68e-05
chr1	59688956	59694098	5143	-0.376878	3.92611	1.60762e-07	2.7689e-05
chr20	10917992	10926202	8211	-0.351276	4.43497	1.63742e-07	2.81252e-05
chr4	167866522	167870445	3924	-0.443967	3.10234	1.65676e-07	2.83798e-05
chr4	133855049	133858528	3480	-0.486639	2.71417	1.67163e-07	2.85567e-05
chr21	45032894	45034520	1627	0.902254	0.761431	1.68622e-07	2.87279e-05
chr1	100732240	100738569	6330	0.38816	3.78693	1.70736e-07	2.90094e-05
chr3	11696802	11701047	4246	0.472427	2.85115	1.73649e-07	2.94249e-05
chr10	103043701	103046490	2790	0.634668	1.79269	1.81383e-07	3.062e-05
chr5	38462204	38470373	8170	0.369082	3.97113	1.81676e-07	3.062e-05
chr7	42141654	42147003	5350	0.365114	4.1173	1.83804e-07	3.08958e-05
chr22	35636725	35640243	3519	-0.448385	3.08011	1.85955e-07	3.11145e-05
chr3	170620643	170625675	5033	-0.3894	3.72992	1.86095e-07	3.11145e-05
chr9	109798293	109801422	3130	0.545716	2.24888	1.91059e-07	3.18597e-05
chr8	122143354	122150038	6685	0.451481	3.12778	1.91731e-07	3.18871e-05
chr17	59795742	59798630	2889	0.522665	2.63036	1.96129e-07	3.23719e-05
chr4	24087580	24093608	6029	-0.384933	3.75435	1.96433e-07	3.23719e-05
chr1	10508449	10513980	5532	-0.40051	3.57254	1.96635e-07	3.23719e-05
chr11	12317852	12321030	3179	-0.456655	2.79893	1.96705e-07	3.23719e-05
chr12	48781137	48783732	2596	0.64264	1.58366	2.10083e-07	3.44832e-05
chr20	4220691	4223421	2731	0.498428	2.48851	2.16639e-07	3.54667e-05
chr15	39197201	39206873	9673	0.377771	3.90323	2.17608e-07	3.55328e-05
chr12	114868225	114870121	1897	-0.552409	2.01032	2.20177e-07	3.58592e-05
chr2	191207776	191210674	2899	0.573669	2.36308	2.22526e-07	3.61481e-05
chr2	69694638	69696831	2194	0.499463	2.41908	2.31519e-07	3.75062e-05
chr15	56870404	56873301	2898	-0.554781	2.2034	2.3208e-07	3.75062e-05
chr5	153952233	153954799	2567	0.487492	2.5112	2.34161e-07	3.77455e-05
chr12	46768513	46775754	7242	0.339929	4.56876	2.35022e-07	3.77875e-05
chr3	180400168	180404697	4530	-0.500558	2.61851	2.39036e-07	3.83102e-05
chr3	38827770	38830348	2579	-0.462363	2.67363	2.40001e-07	3.83102e-05
chr16	54429232	54433229	3998	-0.377763	3.84631	2.40101e-07	3.83102e-05
chr4	167872699	167876023	3325	-0.644368	1.6464	2.53747e-07	4.03377e-05
chr1	200229944	200235049	5106	0.495716	2.8588	2.54092e-07	4.03377e-05
chr17	83173169	83176234	3066	-0.560886	2.03315	2.55213e-07	4.04137e-05
chr3	115703813	115714517	10705	-0.332596	5.03892	2.56832e-07	4.05679e-05
chr14	50648698	50652836	4139	-0.400346	3.35567	2.634e-07	4.15009e-05
chr10	34321298	34324778	3481	0.47691	2.51316	2.66189e-07	4.1756e-05
chr10	105187001	105190378	3378	-0.527689	2.28534	2.66347e-07	4.1756e-05
chr8	122431344	122435749	4406	0.55188	2.37525	2.73035e-07	4.2698e-05
chr6	54052793	54055944	3152	0.464655	2.69728	2.76148e-07	4.30777e-05
chr8	37450070	37454605	4536	-0.397817	3.50926	2.78939e-07	4.34054e-05
chr1	7290790	7304057	13268	-0.329103	4.96591	2.88471e-07	4.47778e-05
chr21	35851610	35859333	7724	0.402678	3.98027	2.90672e-07	4.48456e-05
chr18	8612935	8618547	5613	-0.353333	4.25125	2.91301e-07	4.48456e-05
chr4	26456434	26463939	7506	-0.361	4.04646	2.91492e-07	4.48456e-05
chr20	4631711	4637179	5469	0.395547	3.59185	2.9231e-07	4.48456e-05
chr4	119111210	119114835	3626	0.414045	3.32028	2.93128e-07	4.48456e-05
chr16	86453336	86461046	7711	-0.336117	4.73964	2.93188e-07	4.48456e-05
chr6	40946274	40964283	18010	-0.313363	5.68224	2.94509e-07	4.49383e-05
chr7	103635190	103641762	6573	0.392143	3.68941	2.98966e-07	4.5508e-05
chr4	86959627	86961838	2212	0.623827	1.82261	3.04926e-07	4.63031e-05
chr17	35787838	35789623	1786	-0.578143	1.85958	3.13042e-07	4.7421e-05
chr22	44106302	44109927	3626	-0.459307	2.77238	3.14124e-07	4.74704e-05
chr11	126644193	126650067	5875	-0.386749	3.63393	3.15582e-07	4.75765e-05
chr8	98006795	98013126	6332	-0.406516	3.58224	3.26184e-07	4.90571e-05
chr22	26803302	26806748	3447	-0.58837	1.87784	3.41805e-07	5.12838e-05
chr8	82236901	82245195	8295	-0.339424	4.40699	3.43763e-07	5.14547e-05
chr15	49894342	49906038	11697	0.31632	5.35857	3.44612e-07	5.14593e-05
chrX	112818113	112819431	1319	-0.79074	0.943313	3.53692e-07	5.269e-05
chr3	79244467	79250617	6151	-0.443021	3.62473	3.57852e-07	5.31307e-05
chr8	94016293	94021386	5094	-0.400252	3.41078	3.5834e-07	5.31307e-05
chr12	58309386	58315878	6493	-0.369581	4.0352	3.60043e-07	5.32575e-05
chr8	120360550	120369009	8460	-0.337502	4.3686	3.61551e-07	5.33551e-05
chr8	98321716	98330733	9018	-0.352641	4.21239	3.66289e-07	5.39277e-05
chr8	35082105	35084250	2146	-0.585694	1.90593	3.67808e-07	5.39473e-05
chr6	45551581	45558974	7394	-0.340292	4.64595	3.68138e-07	5.39473e-05
chr2	30369146	30370339	1194	0.866382	0.657891	3.78444e-07	5.53284e-05
chr5	74947156	74953272	6117	0.418227	3.16065	3.83282e-07	5.59059e-05
chr7	106767001	106771580	4580	0.393129	3.47399	3.87452e-07	5.63832e-05
chr8	120371826	120374768	2943	-0.432392	2.89808	3.97519e-07	5.77146e-05
chr9	3851055	3851844	790	1.09555	-0.120235	4.03887e-07	5.84257e-05
chr2	69623437	69625970	2534	0.732781	1.1602	4.04829e-07	5.84257e-05
chr9	18975215	18978451	3237	-0.463126	2.74573	4.05205e-07	5.84257e-05
chr18	59121963	59125859	3897	-0.488262	2.68849	4.13505e-07	5.94861e-05
chr3	12318566	12319501	936	1.02112	0.0309656	4.15176e-07	5.95901e-05
chr9	77495070	77496962	1893	0.665228	1.70079	4.21613e-07	6.03761e-05
chr11	74924500	74929048	4549	-0.416114	3.12379	4.22866e-07	6.0418e-05
chr12	58524092	58543430	19339	-0.305098	5.91302	4.31345e-07	6.14897e-05
chr14	66104694	66107121	2428	-0.532797	2.20045	4.34128e-07	6.17464e-05
chr2	179453080	179457299	4220	0.418311	3.14333	4.35245e-07	6.17655e-05
chr11	130824361	130834519	10159	-0.337021	4.58045	4.36795e-07	6.18458e-05
chr8	32713893	32719003	5111	0.386226	3.57734	4.38212e-07	6.1907e-05
chr18	10373864	10382440	8577	-0.340417	4.41011	4.40763e-07	6.21279e-05
chr2	55859950	55866184	6235	0.392844	3.71264	4.43545e-07	6.23801e-05
chr7	7489298	7492964	3667	-0.553481	2.23043	4.56869e-07	6.41106e-05
chr21	25340321	25346132	5812	-0.389281	3.90529	4.599e-07	6.43921e-05
chr2	9654066	9659618	5553	-0.335748	4.5683	4.63559e-07	6.47603e-05
chr7	22609827	22615261	5435	0.399968	3.47906	4.70842e-07	6.55935e-05
chr21	32326468	32332333	5866	0.391629	3.49876	4.71611e-07	6.55935e-05
chr15	80743042	80746456	3415	0.466883	2.67239	4.73302e-07	6.56834e-05
chr13	29968709	29970812	2104	-0.620913	1.65442	4.75592e-07	6.58558e-05
chr5	167200684	167202607	1924	-0.623903	1.56738	4.77938e-07	6.60352e-05
chr7	16914279	16918335	4057	-0.410917	3.30364	4.82368e-07	6.63158e-05
chr14	61266365	61268303	1939	-0.591528	1.70133	4.82799e-07	6.63158e-05
chr16	81601170	81602538	1369	0.87513	0.739606	4.83133e-07	6.63158e-05
chr9	115259378	115267358	7981	0.343864	4.54759	4.88479e-07	6.69035e-05
chr18	55243088	55248195	5108	0.399768	3.41911	4.94745e-07	6.75431e-05
chr12	90905072	90908851	3780	-0.464202	2.71167	4.95298e-07	6.75431e-05
chr3	177612569	177616182	3614	0.591518	2.09712	4.965e-07	6.75606e-05
chr3	34003550	34018027	14478	-0.307637	5.60964	4.99189e-07	6.77264e-05
chr2	157171777	157176082	4306	0.398677	3.18106	4.99873e-07	6.77264e-05
chr12	104903095	104904635	1541	0.863361	0.659337	5.06227e-07	6.84397e-05
chr6	54281236	54287402	6167	0.352493	3.97572	5.15532e-07	6.95482e-05
chr14	54433502	54437634	4133	0.442266	2.93359	5.27785e-07	7.10487e-05
chr12	127927608	127930397	2790	0.556964	1.82322	5.3552e-07	7.1936e-05
chr11	88543038	88547806	4769	-0.379837	3.66831	5.38054e-07	7.21222e-05
chr3	99758168	99769627	11460	0.322746	4.80035	5.4835e-07	7.33459e-05
chr6	84521084	84522989	1906	-0.641465	1.45378	5.51516e-07	7.36128e-05
chr1	39140897	39143860	2964	0.488131	2.58256	5.53544e-07	7.37269e-05
chr1	230820977	230828195	7219	0.367683	3.77981	5.58174e-07	7.41864e-05
chr16	75401270	75403535	2266	0.565219	2.00926	5.75003e-07	7.62619e-05
chr20	51956899	51960851	3953	0.460507	2.67933	5.79876e-07	7.67463e-05
chr2	188868139	188872006	3868	0.433438	3.48362	5.88261e-07	7.76924e-05
chr10	52863287	52866319	3033	-0.465301	2.67952	5.9342e-07	7.81329e-05
chr10	60913490	60916476	2987	0.429997	2.96739	5.94742e-07	7.81329e-05
chr4	167720162	167724603	4442	-0.384406	3.57733	5.95325e-07	7.81329e-05
chr11	92701667	92705137	3471	-0.406259	3.2886	6.10542e-07	7.98229e-05
chr18	45933989	45937122	3134	0.560588	1.99759	6.10741e-07	7.98229e-05
chr6	113380542	113388359	7818	-0.322462	4.85689	6.17013e-07	8.04754e-05
chr9	38139668	38145101	5434	-0.371731	3.92749	6.31051e-07	8.21359e-05
chr5	41834025	41837862	3838	-0.448	2.84851	6.40005e-07	8.31292e-05
chr10	68131120	68142295	11176	-0.310316	5.28572	6.41748e-07	8.31838e-05
chr8	125663730	125665281	1552	-0.709876	1.2191	6.57238e-07	8.50163e-05
chr2	195611408	195616338	4931	0.35759	4.0843	6.63039e-07	8.55906e-05
chr9	108533997	108538359	4363	-0.41269	2.96577	6.68145e-07	8.60729e-05
chr2	196247170	196252015	4846	0.412147	3.2096	6.71648e-07	8.63473e-05
chr1	39251895	39257327	5433	0.440863	2.9417	6.86897e-07	8.81274e-05
chr12	95636607	95639527	2921	0.481049	2.55213	7.03928e-07	9.01286e-05
chr13	28425229	28427293	2065	0.688809	1.30924	7.11395e-07	9.08995e-05
chr6	112875920	112884390	8471	-0.323878	4.6808	7.54157e-07	9.6168e-05
chr17	62853338	62855502	2165	0.566514	1.81087	7.72067e-07	9.82526e-05
chr10	110862275	110867220	4946	0.367889	3.56189	7.74514e-07	9.83648e-05
chr4	167899672	167904860	5189	-0.368327	3.73778	7.82976e-07	9.9239e-05
chr8	128597636	128601862	4227	-0.443354	2.85621	7.95764e-07	0.000100657
chr3	33721643	33723314	1672	0.726639	1.2364	7.98528e-07	0.000100804
chr21	25384092	25387102	3011	-0.486742	2.59635	8.08578e-07	0.000101868
chr21	25514811	25516743	1933	-0.565163	1.88954	8.10635e-07	0.000101923
chr16	85125292	85127776	2485	0.523933	2.15926	8.14521e-07	0.000102207
chr11	122246108	122248938	2831	-0.534551	2.10252	8.24118e-07	0.000103112
chr3	170634588	170635995	1408	-0.741665	1.02077	8.26068e-07	0.000103112
chr7	106484268	106487472	3205	0.389714	3.3145	8.26651e-07	0.000103112
chr18	22681643	22684982	3340	0.50875	2.42325	8.30994e-07	0.000103448
chr20	50221325	50227314	5990	0.410149	3.1545	8.3671e-07	0.000103954
chr7	32610823	32612095	1273	0.886007	0.472635	8.39247e-07	0.000104063
chr15	87347367	87350362	2996	-0.517726	2.27805	8.72e-07	0.000107912
chr1	209363973	209371271	7299	-0.33004	4.67878	8.77316e-07	0.000108328
chr8	141287225	141290859	3635	-0.40545	3.16249	8.7917e-07	0.000108328
chr8	120344161	120348055	3895	-0.447092	2.55055	8.80533e-07	0.000108328
chr12	93911104	93915948	4845	0.394605	3.36269	8.93129e-07	0.000109663
chr1	198556214	198558296	2083	-0.60991	1.60058	8.94953e-07	0.000109673
chr14	61079118	61084217	5100	-0.382433	3.56591	9.02005e-07	0.000110322
chr5	9711057	9718013	6957	-0.313399	4.98713	9.05657e-07	0.000110553
chr15	49845318	49862591	17274	0.291688	6.24622	9.1061e-07	0.000110943
chrX	103502380	103504482	2103	-0.627474	1.45542	9.18844e-07	0.000111347
chr20	35441682	35444695	3014	-0.418308	3.09439	9.21195e-07	0.000111347
chr12	47064769	47067541	2773	0.499072	2.2116	9.22707e-07	0.000111347
chr3	126679215	126680448	1234	-0.81228	0.744049	9.24355e-07	0.000111347
chr1	190166875	190178019	11145	-0.31519	4.99537	9.25559e-07	0.000111347
chr13	97139209	97143461	4253	-0.399297	3.27483	9.29216e-07	0.000111347
chr9	134213403	134217356	3954	-0.452279	2.7457	9.29739e-07	0.000111347
chr9	120391403	120401314	9912	0.330147	4.4616	9.32775e-07	0.000111347
chr2	180661590	180664375	2786	-0.516779	2.21424	9.33252e-07	0.000111347
chr17	59855330	59861220	5891	0.364304	3.85144	9.33421e-07	0.000111347
chr5	103845488	103852011	6524	-0.367024	3.82551	9.34245e-07	0.000111347
chr15	39264011	39268108	4098	0.404114	3.27887	9.35182e-07	0.000111347
chr9	87265769	87284674	18906	0.295093	5.82283	9.39675e-07	0.00011167
chr14	86774561	86780157	5597	-0.404509	3.12599	9.41847e-07	0.000111717
chr9	19132788	19134627	1840	0.768369	0.880408	9.50287e-07	0.000112389
chr1	78839999	78844958	4960	-0.394173	3.35296	9.51089e-07	0.000112389
chr11	33554332	33558920	4589	0.462215	2.61292	9.58896e-07	0.000113099
chr15	38987218	39001437	14220	0.301098	5.56056	9.61243e-07	0.000113164
chr7	46736230	46758633	22404	-0.291236	6.03951	9.84833e-07	0.000115724
chr12	95083407	95085133	1727	0.607933	1.4695	9.91233e-07	0.000116177
chr2	55998269	56000729	2461	0.636847	1.71454	9.92378e-07	0.000116177
chr15	49829090	49833307	4218	0.395217	3.32557	1.02637e-06	0.000119932
chr3	40298690	40301461	2772	0.494184	2.54092	1.04467e-06	0.000121844
chr1	26482262	26484355	2094	0.765479	1.09226	1.05011e-06	0.000122253
chr22	26644572	26649084	4513	-0.368598	3.59018	1.05212e-06	0.000122259
chr4	127043787	127049448	5662	-0.368759	3.71584	1.06058e-06	0.000123016
chr18	3652062	3655418	3357	0.422621	3.13526	1.06496e-06	0.000123296
chr13	50352788	50354540	1753	-0.612405	1.63831	1.07739e-06	0.000124396
chr1	76476144	76478217	2074	0.600576	1.76996	1.07842e-06	0.000124396
chr2	180012636	180018540	5905	-0.358284	3.7893	1.09475e-06	0.000126031
chr4	99208257	99211082	2826	0.618144	1.68723	1.09824e-06	0.000126031
chr5	125483162	125487783	4622	-0.353427	3.8462	1.09861e-06	0.000126031
chr20	4505110	4509348	4239	0.377219	3.56671	1.10523e-06	0.00012656
chr8	98176691	98182041	5351	-0.407181	3.12628	1.11045e-06	0.000126926
chr2	117773043	117776694	3652	-0.435128	2.88501	1.13028e-06	0.000128959
chr16	87805718	87807858	2141	-0.397279	3.29483	1.13641e-06	0.000129423
chr20	44689448	44697730	8283	-0.309809	4.86124	1.1417e-06	0.00012973
chr7	134612303	134621449	9147	-0.323975	4.49533	1.14323e-06	0.00012973
chr15	74045055	74049229	4175	0.461912	2.71271	1.15297e-06	0.000130599
chr14	86793462	86803362	9901	-0.31173	4.80363	1.1776e-06	0.000133149
chr13	42806478	42809731	3254	-0.437718	2.71861	1.18638e-06	0.000133901
chr7	34056804	34068933	12130	0.331922	4.80619	1.1911e-06	0.000134193
chr4	47498470	47501570	3101	0.510554	2.21544	1.22021e-06	0.000137227
chr9	87288112	87293066	4955	0.340375	4.10141	1.22559e-06	0.000137586
chr2	19140079	19143425	3347	-0.431348	2.78812	1.24937e-06	0.000140005
chrX	16461620	16464637	3018	0.517454	2.0618	1.26234e-06	0.000141207
chr6	14765629	14768007	2379	-0.594442	1.55502	1.26806e-06	0.000141465
chr17	78339674	78344331	4658	-0.332336	4.27385	1.26916e-06	0.000141465
chr1	183104180	183107651	3472	0.489834	2.43666	1.2714e-06	0.000141465
chr5	124887974	124890436	2463	-0.569983	1.92671	1.2842e-06	0.000142637
chr2	164203786	164205443	1658	0.629088	1.51104	1.29851e-06	0.000143972
chr8	32340678	32345803	5126	-0.413343	3.17015	1.30987e-06	0.000144975
chr14	71710741	71718928	8188	0.316533	4.67292	1.31516e-06	0.000145306
chr11	32031091	32036604	5514	0.383955	3.69341	1.34023e-06	0.000147816
chr2	173657672	173660403	2732	-0.474887	2.48294	1.34434e-06	0.000148009
chr5	36197783	36198501	719	1.09475	-0.0225693	1.35201e-06	0.000148496
chr9	127694108	127696598	2491	-0.55781	1.66385	1.35349e-06	0.000148496
chr15	38699909	38703676	3768	0.438522	2.83367	1.35601e-06	0.000148514
chr4	123558076	123561965	3890	0.469759	2.52563	1.37345e-06	0.000150162
chr12	89065909	89074289	8381	0.357819	3.72384	1.40222e-06	0.000153041
chr6	74670229	74673664	3436	0.421588	3.06354	1.40865e-06	0.000153477
chr10	77500242	77509182	8941	-0.302335	5.19678	1.41303e-06	0.000153688
chr9	110711556	110714395	2840	-0.544454	2.06129	1.44016e-06	0.000156256
chr9	87118288	87125335	7048	0.319991	4.46369	1.44161e-06	0.000156256
chr12	58354766	58361729	6964	-0.334668	4.19941	1.44495e-06	0.000156348
chr4	99381448	99392221	10774	0.300546	5.38811	1.45583e-06	0.000157254
chr9	19115563	19116642	1080	0.893402	0.384966	1.45877e-06	0.000157302
chr13	98439148	98448133	8986	-0.328256	4.36407	1.47919e-06	0.000159133
chr5	153893297	153904692	11396	0.310543	4.85024	1.48082e-06	0.000159133
chr19	39397008	39399297	2290	-0.436056	2.66857	1.48804e-06	0.000159507
chr16	88281707	88283665	1959	-0.585073	1.79202	1.48979e-06	0.000159507
chr4	87506135	87508659	2525	0.569012	1.81312	1.4919e-06	0.000159507
chr4	34157854	34160032	2179	-0.529969	2.145	1.49977e-06	0.000160076
chr1	221873240	221877709	4470	-0.35372	3.787	1.50931e-06	0.00016082
chr3	71169989	71178053	8065	0.331189	4.42592	1.51375e-06	0.000161021
chr16	17507119	17513716	6598	-0.346001	4.12316	1.55352e-06	0.000164706
chr5	54758896	54765376	6481	0.360211	3.73315	1.55363e-06	0.000164706
chr11	117072289	117074041	1753	0.653194	1.2762	1.55678e-06	0.000164762
chr5	126382775	126385201	2427	0.530262	2.08362	1.56492e-06	0.000165345
chr9	13111856	13115555	3700	-0.40709	3.09502	1.58486e-06	0.000167171
chr19	38022699	38025003	2305	0.562425	1.8009	1.59762e-06	0.000168006
chr1	112359039	112361617	2579	0.621651	1.89765	1.59812e-06	0.000168006
chr18	45723388	45732209	8822	-0.308302	4.77812	1.60289e-06	0.000168226
chr18	29159444	29167066	7623	0.315021	4.57493	1.65058e-06	0.000172943
chr21	36549270	36554040	4771	-0.377622	3.57167	1.66048e-06	0.00017369
chr15	39075181	39080987	5807	0.372907	3.53608	1.70213e-06	0.000177751
chr10	76649235	76651312	2078	-0.592767	1.63366	1.72116e-06	0.00017944
chr22	45967630	45972573	4944	-0.455657	2.74715	1.7315e-06	0.00018022
chr21	39628681	39635653	6973	-0.314561	4.51386	1.80031e-06	0.000186916
chr16	72473125	72476100	2976	0.491045	2.31947	1.80179e-06	0.000186916
chr7	143048107	143050119	2013	0.805751	0.844222	1.81333e-06	0.000187804
chr4	169222599	169231455	8857	0.309049	4.63242	1.82685e-06	0.000188893
chr10	90993615	90994880	1266	0.871491	0.597796	1.83668e-06	0.000189598
chr2	166349893	166354157	4265	0.416313	2.9544	1.84793e-06	0.000190446
chr4	137675807	137681582	5776	0.39894	3.02101	1.87416e-06	0.000192833
chr16	77287313	77290311	2999	0.533464	1.98671	1.88787e-06	0.000193926
chr18	63924950	63925774	825	1.00598	0.101827	1.91344e-06	0.000196232
chr11	64103067	64104475	1409	-0.746281	0.927792	1.91967e-06	0.00019645
chr8	47477481	47483201	5721	0.366133	3.75203	1.92181e-06	0.00019645
chr7	18513153	18516603	3451	0.506446	2.36198	1.95136e-06	0.000198865
chr2	133758379	133763060	4682	-0.432852	2.7545	1.95595e-06	0.000198865
chr12	26268481	26276649	8169	-0.347468	4.16322	1.95858e-06	0.000198865
chr1	12501353	12502576	1224	0.7301	0.96151	1.95866e-06	0.000198865
chr4	106494336	106498083	3748	0.503516	2.17102	1.96293e-06	0.000198865
chr16	51538246	51541911	3666	-0.384196	3.30325	1.96442e-06	0.000198865
chr18	45037860	45041298	3439	-0.487573	2.26469	1.98522e-06	0.000200648
chr1	228899844	228904594	4751	-0.410368	3.02938	2.01522e-06	0.000203352
chr7	13978823	13982675	3853	0.373495	3.30665	2.01886e-06	0.000203393
chrX	65595610	65598103	2494	-0.549384	1.91976	2.03298e-06	0.000204489
chr15	39098615	39100994	2380	0.441654	2.63084	2.04849e-06	0.000205719
chr5	28326684	28330810	4127	-0.395557	3.093	2.08414e-06	0.000208686
chr12	89755722	89758092	2371	0.428292	2.84826	2.08466e-06	0.000208686
chr2	25104263	25107755	3493	-0.451711	2.54144	2.09028e-06	0.000208915
chr13	29893363	29895876	2514	-0.477804	2.39615	2.10817e-06	0.000210368
chr20	47381267	47385353	4087	0.405008	2.97976	2.11276e-06	0.000210493
chr8	90722273	90725491	3219	-0.392838	3.11076	2.11868e-06	0.000210748
chr10	78622590	78625225	2636	-0.568221	1.80626	2.13281e-06	0.000211819
chr1	209371349	209381550	10202	-0.330406	4.39401	2.14022e-06	0.00021222
chr15	82565649	82568351	2703	-0.607791	1.68096	2.14638e-06	0.000212495
chr2	191363784	191370267	6484	0.373509	3.33218	2.15656e-06	0.000213168
chr1	86772505	86777164	4660	0.434926	3.02459	2.16631e-06	0.000213795
chr1	31395630	31398644	3015	0.500455	2.23687	2.18981e-06	0.000215495
chr16	81509141	81512123	2983	0.56981	1.70644	2.19039e-06	0.000215495
chr14	73006650	73009576	2927	0.560639	2.18826	2.21654e-06	0.000217727
chr9	99385064	99387155	2092	0.677083	1.30154	2.23478e-06	0.000219176
chr3	105905419	105907391	1973	0.612958	1.52601	2.27306e-06	0.000222583
chr4	38886947	38893613	6667	0.372635	3.6171	2.2853e-06	0.000223433
chr12	79981066	79985161	4096	-0.359299	3.53881	2.30638e-06	0.000225145
chr2	13650423	13654728	4306	-0.383051	3.30387	2.33599e-06	0.000227681
chr7	117163512	117165427	1916	-0.563421	1.70895	2.34302e-06	0.000228013
chr1	201734484	201742995	8512	0.32732	4.09064	2.36594e-06	0.000229887
chr17	76866635	76869255	2621	-0.480197	2.32482	2.40416e-06	0.000233241
chr15	66404365	66406860	2496	0.498822	2.12115	2.4224e-06	0.000234648
chr5	96654483	96658744	4262	-0.380846	3.14978	2.43527e-06	0.000235532
chr3	174190781	174194978	4198	0.412723	2.82	2.45153e-06	0.000236741
chr4	123830469	123835745	5277	0.331144	4.14372	2.45922e-06	0.000237119
chr5	28280703	28282773	2071	-0.667625	1.2199	2.48706e-06	0.000239435
chr2	17086568	17088900	2333	0.609813	1.58574	2.50279e-06	0.000240582
chr7	2806544	2809700	3157	0.442332	2.55236	2.51075e-06	0.000240978
chr3	112798458	112802190	3733	0.503518	2.16292	2.52403e-06	0.000241883
chr21	37503138	37505391	2254	0.543646	1.91061	2.53315e-06	0.000242388
chr1	55830433	55835160	4728	-0.389232	3.20305	2.55327e-06	0.000243798
chr12	59741231	59744969	3739	-0.385433	3.13566	2.55564e-06	0.000243798
chr5	93016539	93019720	3182	-0.445334	2.55926	2.56435e-06	0.000244008
chr6	12543511	12550112	6602	0.395796	3.17559	2.5656e-06	0.000244008
chr9	21015249	21018226	2978	-0.455242	2.66377	2.57427e-06	0.000244462
chr6	12459679	12461492	1814	0.836999	1.24884	2.61045e-06	0.000247524
chr9	110646432	110659061	12630	-0.291654	5.54224	2.63165e-06	0.000249158
chr15	38809241	38812063	2823	0.578966	1.83145	2.63807e-06	0.00024931
chr7	106541335	106544023	2689	0.447638	2.65651	2.64281e-06	0.00024931
chr20	61680849	61685838	4990	-0.385086	3.10519	2.64854e-06	0.00024931
chr18	9868294	9873512	5219	-0.401098	3.17768	2.64911e-06	0.00024931
chr3	16393941	16396902	2962	-0.529447	2.24322	2.65775e-06	0.000249749
chr2	171289368	171291215	1848	0.683956	1.11254	2.67927e-06	0.000251395
chr1	77829800	77836343	6544	0.33342	4.02417	2.70467e-06	0.000252591
chr14	94343548	94347504	3957	-0.454661	2.57733	2.70682e-06	0.000252591
chr4	140635275	140636450	1176	0.848175	0.559029	2.70803e-06	0.000252591
chr8	68757719	68763551	5833	0.366276	3.75496	2.70808e-06	0.000252591
chr10	126086790	126095374	8585	-0.309894	4.75034	2.7316e-06	0.000254202
chr2	216307642	216309343	1702	0.702956	1.33241	2.73344e-06	0.000254202
chr21	41750072	41756072	6001	-0.334052	3.99032	2.74213e-06	0.000254449
chr3	136066930	136072990	6061	0.346465	3.67175	2.74419e-06	0.000254449
chr1	20426231	20427916	1686	-0.46291	2.42359	2.79167e-06	0.000258293
chr9	110637381	110645027	7647	-0.34309	4.05009	2.79387e-06	0.000258293
chr15	39469987	39475182	5196	0.354805	3.71407	2.79834e-06	0.000258327
chr14	28675900	28677791	1892	-0.598983	1.49938	2.80315e-06	0.000258391
chr3	5125988	5127719	1732	0.576239	1.78794	2.81657e-06	0.000259248
chr9	87114701	87117911	3211	0.474862	2.27302	2.82914e-06	0.000260024
chr22	31171977	31176508	4532	0.421951	2.7334	2.87728e-06	0.000264063
chr13	50872506	50874527	2022	-0.55558	1.81023	2.88156e-06	0.00026407
chr4	185343149	185346965	3817	0.454532	2.71933	2.93157e-06	0.000268262
chr16	75025266	75029150	3885	0.398496	3.10374	2.95616e-06	0.000270119
chr5	74231712	74235025	3314	-0.460118	2.69006	2.96653e-06	0.000270531
chr3	155311862	155314486	2625	0.543431	1.77248	2.97102e-06	0.000270531
chr17	31067407	31069222	1816	0.43499	2.65149	2.97358e-06	0.000270531
chr12	114913679	114917535	3857	-0.458406	2.57809	2.98194e-06	0.0002709
chr9	110554047	110556608	2562	0.561034	1.82544	3.01103e-06	0.000273148
chr1	156869274	156872483	3210	-0.356765	3.61062	3.01982e-06	0.00027355
chr5	134122877	134126636	3760	-0.41176	2.78477	3.11916e-06	0.000282142
chr12	119801909	119805855	3947	-0.421294	2.69423	3.18076e-06	0.000287301
chr7	22778288	22783690	5403	0.370813	3.44939	3.21012e-06	0.000289132
chr1	215904790	215905812	1023	0.705187	0.901558	3.21023e-06	0.000289132
chr7	116268171	116274369	6199	-0.316783	4.31935	3.25748e-06	0.000292968
chrX	14014114	14016700	2587	0.548643	1.71021	3.32363e-06	0.00029849
chr6	107697459	107699105	1647	0.641123	1.53027	3.33559e-06	0.000299137
chr3	112764957	112789283	24327	0.273824	6.63151	3.35326e-06	0.000300293
chr4	172995097	172999712	4616	-0.436521	2.84689	3.37824e-06	0.000301612
chr14	31989952	31992218	2267	0.535355	2.03367	3.37966e-06	0.000301612
chr6	168030679	168033406	2728	-0.49118	2.47233	3.38458e-06	0.000301612
chr2	224827286	224841093	13808	0.299981	4.8362	3.38871e-06	0.000301612
chr16	11200309	11203945	3637	-0.379351	3.36259	3.39197e-06	0.000301612
chr15	58423253	58424916	1664	-0.5039	2.04051	3.40333e-06	0.000302011
chr16	86897913	86901050	3138	-0.507788	2.25036	3.40835e-06	0.000302011
chr13	47332812	47336173	3362	-0.401505	2.95513	3.41087e-06	0.000302011
chr1	54166911	54169252	2342	-0.62001	1.56002	3.45355e-06	0.00030536
chr16	51324726	51327872	3147	-0.392717	3.01598	3.56787e-06	0.000315025
chr3	153068259	153071881	3623	-0.383878	3.04536	3.60353e-06	0.000317727
chr3	139305475	139312978	7504	-0.326341	4.14795	3.61499e-06	0.000318291
chr4	111554746	111558349	3604	-0.411314	3.11025	3.6211e-06	0.000318383
chr1	209889764	209892540	2777	-0.424208	2.68817	3.66692e-06	0.000321962
chr8	142697943	142701234	3292	-0.395582	2.92274	3.68234e-06	0.000322662
chr14	78966248	78971513	5266	0.360846	3.62532	3.68516e-06	0.000322662
chr5	124627776	124636963	9188	-0.318536	4.25867	3.71036e-06	0.000324417
chr18	3901596	3905081	3486	-0.372864	3.39051	3.7255e-06	0.000325262
chr1	113139970	113143635	3666	-0.409444	3.07296	3.73037e-06	0.000325262
chr6	45676904	45680119	3216	-0.371379	3.59146	3.74765e-06	0.000326187
chr1	59636582	59642440	5859	-0.337849	3.67719	3.75136e-06	0.000326187
chr18	68416765	68419793	3029	-0.485174	2.30833	3.75782e-06	0.000326282
chrX	96434707	96438275	3569	0.48207	2.21088	3.76284e-06	0.000326282
chr1	182143388	182145610	2223	-0.45955	2.21853	3.79147e-06	0.000328312
chrX	22121073	22123809	2737	-0.528605	1.90567	3.80533e-06	0.00032893
chr15	33910058	33912005	1948	-0.587555	1.62708	3.80907e-06	0.00032893
chr6	12535271	12540268	4998	0.398459	3.04464	3.8215e-06	0.000329551
chr12	3167093	3173618	6526	-0.314121	4.42604	3.85237e-06	0.000331758
chr7	7436393	7442844	6452	-0.347914	3.80425	3.86453e-06	0.00033235
chr5	144099914	144102676	2763	-0.484141	2.17635	3.87579e-06	0.000332863
chr2	19186459	19188925	2467	-0.494248	2.03341	3.88212e-06	0.000332951
chr16	86219720	86224827	5108	-0.349701	3.74212	3.89999e-06	0.000333902
chr12	83746285	83748407	2123	0.67821	1.16592	3.90382e-06	0.000333902
chr10	77103246	77109230	5985	-0.329934	3.95307	3.91597e-06	0.000334142
chr9	113613550	113618336	4787	0.357978	3.45952	3.91726e-06	0.000334142
chr8	68577650	68589225	11576	0.314413	4.77782	3.97203e-06	0.000338355
chr1	19558520	19560807	2288	0.602233	1.51999	4.00408e-06	0.000340623
chr2	180202248	180203243	996	0.788064	0.59047	4.0284e-06	0.000342229
chr7	133364307	133367573	3267	0.474519	2.38111	4.05692e-06	0.000344187
chrX	13146203	13150199	3997	0.552224	1.74764	4.07093e-06	0.00034491
chr2	30299984	30300863	880	0.716685	0.858753	4.09032e-06	0.000346086
chr13	100369046	100370178	1133	-0.903998	0.426439	4.12758e-06	0.000348769
chr17	80773297	80775284	1988	-0.618403	1.49704	4.2318e-06	0.000357096
chr2	58619319	58621610	2292	-0.500082	2.0491	4.25295e-06	0.000358399
chr14	61181700	61194144	12445	-0.307387	4.52583	4.27169e-06	0.000359496
chr4	139814964	139817044	2081	0.468222	2.19234	4.29518e-06	0.00036099
chr3	142276615	142277600	986	0.868548	0.673589	4.32165e-06	0.00036273
chr19	18273747	18276619	2873	-0.453135	2.42911	4.34791e-06	0.000364448
chr14	71115724	71120365	4642	0.366594	3.41685	4.37769e-06	0.000366455
chr20	57990514	57992371	1858	-0.655061	1.11729	4.39307e-06	0.000366744
chr11	88551159	88558768	7610	-0.292794	4.96874	4.39707e-06	0.000366744
chr2	72694335	72695916	1582	0.689199	0.879325	4.39864e-06	0.000366744
chr7	68697393	68701019	3627	-0.389905	2.88776	4.41689e-06	0.000367778
chr4	111066365	111068478	2114	-0.558714	2.15041	4.43363e-06	0.000368684
chr6	40995673	41000586	4914	-0.379623	3.33278	4.47994e-06	0.000372042
chr7	139671570	139676864	5295	-0.431805	2.61755	4.49023e-06	0.000372405
chr1	86777376	86780418	3043	0.531586	2.13723	4.50454e-06	0.0003731
chr6	110096071	110098171	2101	0.586427	1.66357	4.51061e-06	0.00037311
chr14	32480653	32482409	1757	0.558918	1.56705	4.59274e-06	0.000379405
chr5	132945848	132949827	3980	0.431039	2.8367	4.60313e-06	0.000379764
chr4	111504477	111508378	3902	-0.418058	2.93892	4.62819e-06	0.000381331
chr11	77285868	77288741	2874	-0.416096	2.84482	4.7415e-06	0.000390156
chr13	49095879	49098700	2822	0.536685	1.92701	4.80333e-06	0.000394727
chr9	92238658	92248702	10045	-0.310181	4.48638	4.85454e-06	0.000398414
chr11	9157156	9161871	4716	0.399588	3.16795	4.89695e-06	0.000401371
chr2	128298618	128309979	11362	0.300238	4.55047	4.9322e-06	0.000403734
chr19	13396260	13402316	6057	-0.32702	4.05571	4.95405e-06	0.000404995
chr4	92197758	92199521	1764	0.57453	1.66936	4.96257e-06	0.000405165
chr20	23157821	23164317	6497	-0.341519	3.6618	5.0239e-06	0.00040964
chr7	115499571	115500792	1222	-0.861685	0.433943	5.16499e-06	0.000420599
chr4	119097369	119107621	10253	0.290746	5.04368	5.18578e-06	0.000421746
chr15	99445282	99450210	4929	0.446338	2.34198	5.20034e-06	0.000422383
chr2	134404125	134414579	10455	-0.303746	4.44038	5.21462e-06	0.000422997
chr10	49161616	49164650	3035	-0.570955	1.69683	5.34719e-06	0.000433191
chr12	116317013	116322743	5731	0.325414	3.78956	5.35795e-06	0.000433505
chr2	106999809	107005086	5278	0.367219	3.51872	5.43189e-06	0.000438922
chr13	37223979	37232022	8044	-0.303321	4.53624	5.51578e-06	0.000445128
chr3	151908218	151913704	5487	0.34659	3.54723	5.52517e-06	0.000445315
chr14	100651429	100653812	2384	-0.590172	1.37021	5.60107e-06	0.000450854
chr6	128696082	128697931	1850	-0.572114	1.58574	5.64141e-06	0.00045352
chr6	134287680	134290787	3108	0.445973	2.43879	5.68031e-06	0.000455531
chr11	35335017	35340939	5923	-0.314417	4.14075	5.68092e-06	0.000455531
chr22	39307820	39311353	3534	-0.354338	3.50371	5.68835e-06	0.000455546
chr14	73181362	73183261	1900	0.6341	1.22459	5.70381e-06	0.000456203
chr13	37318392	37320290	1899	-0.524826	1.83989	5.74193e-06	0.000458669
chr6	113179638	113189353	9716	-0.282671	5.34101	5.78338e-06	0.000461394
chr9	108385978	108387058	1081	-0.570744	1.51244	5.79998e-06	0.000461988
chr1	66268839	66273727	4889	0.351256	3.6505	5.80553e-06	0.000461988
chr2	238945462	238951125	5664	-0.343922	3.65479	5.82252e-06	0.000462754
chr5	22595196	22599685	4490	-0.351422	3.45889	5.83263e-06	0.000462972
chr11	130628680	130639387	10708	-0.307935	4.29256	5.9238e-06	0.000469603
chr5	72607149	72609735	2587	-0.507453	2.07861	5.9311e-06	0.000469603
chr3	79251413	79256444	5032	-0.419412	3.13142	5.95322e-06	0.000470761
chr3	30925067	30926007	941	1.2815	-0.302576	5.96398e-06	0.000471019
chr3	62584296	62590844	6549	-0.305519	4.5695	6.02563e-06	0.000475291
chr4	19960270	19962151	1882	0.570134	1.56004	6.08576e-06	0.000479433
chr13	63093177	63095217	2041	-0.467894	2.15946	6.21614e-06	0.000489091
chr1	76253717	76255082	1366	0.814052	0.421526	6.24214e-06	0.000489947
chr16	14483545	14489480	5936	-0.315985	4.20272	6.24261e-06	0.000489947
chr2	172246866	172255381	8516	-0.300974	4.45727	6.25213e-06	0.000490083
chr9	108549003	108554288	5286	-0.343263	3.53689	6.3043e-06	0.000492931
chr10	61941078	61945466	4389	0.401954	2.96131	6.30431e-06	0.000492931
chr6	44804131	44807437	3307	0.409829	2.79043	6.31199e-06	0.000492931
chr2	174050850	174054296	3447	-0.391138	2.80697	6.37563e-06	0.000496679
chr14	86784832	86793369	8538	-0.307839	4.28589	6.37578e-06	0.000496679
chr3	17243839	17244776	938	-0.809032	0.5346	6.43908e-06	0.000500989
chr4	23944708	23946892	2185	-0.547015	1.70986	6.46825e-06	0.000502637
chr9	110827002	110839102	12101	-0.300644	4.74129	6.51454e-06	0.000505609
chr4	140058840	140059798	959	0.83465	0.475412	6.74918e-06	0.000523174
chr12	26689963	26693037	3075	-0.432536	2.70845	6.84506e-06	0.000529906
chr8	47506614	47517564	10951	0.282017	5.4097	6.85289e-06	0.000529906
chr1	212634386	212639641	5256	0.349847	3.82012	6.89805e-06	0.000532743
chr15	49814069	49817858	3790	0.375726	3.07357	6.917e-06	0.000533551
chr12	52869413	52877070	7658	-0.296392	4.41294	6.9496e-06	0.000535409
chr10	23331403	23334199	2797	0.499552	2.1369	6.95831e-06	0.000535423
chr14	52044462	52047520	3059	0.387406	2.95357	7.00189e-06	0.000538119
chr17	45573538	45575699	2162	0.589159	1.56627	7.0398e-06	0.000539837
chr10	44854002	44858771	4770	-0.398245	2.8382	7.04142e-06	0.000539837
chr1	28975089	28975790	702	0.741424	0.638029	7.06105e-06	0.000540483
chr3	21326120	21327786	1667	0.776059	0.784779	7.07109e-06	0.000540483
chr4	168851717	168855182	3466	0.384325	2.97949	7.07564e-06	0.000540483
chr2	128622010	128627730	5721	-0.324222	3.93395	7.13523e-06	0.000544373
chr5	143470155	143473255	3101	0.493193	2.16275	7.15785e-06	0.000545437
chr9	87062763	87067082	4320	0.38061	3.17077	7.1997e-06	0.000547962
chr2	45753856	45761051	7196	-0.311675	4.1113	7.25311e-06	0.000551359
chr11	57212447	57216521	4075	-0.370811	3.15459	7.35444e-06	0.000558387
chr19	47174856	47178809	3954	0.46113	2.30796	7.37095e-06	0.000558965
chr5	54668506	54672342	3837	0.406046	2.90175	7.41461e-06	0.000561599
chr2	19606434	19615161	8728	0.288539	4.63043	7.51261e-06	0.000567187
chr22	17570817	17571945	1129	0.646515	1.10879	7.51498e-06	0.000567187
chr4	133864172	133869285	5114	-0.330954	3.851	7.51545e-06	0.000567187
chr12	58411414	58428039	16626	-0.270409	5.99133	7.5442e-06	0.000568673
chr10	77475460	77481574	6115	-0.323582	3.80404	7.61583e-06	0.000573385
chr3	15874233	15876808	2576	-0.415948	2.7391	7.62565e-06	0.000573438
chr17	80802615	80806549	3935	-0.397692	2.90772	7.64197e-06	0.000573979
chr6	52928391	52931552	3162	-0.41589	2.67203	7.65155e-06	0.000574013
chr9	115132440	115138712	6273	0.312966	4.19471	7.75763e-06	0.000581276
chr13	97249135	97251552	2418	0.560398	1.72502	7.79255e-06	0.000583198
chr18	22688818	22697127	8310	0.300292	4.66908	7.81409e-06	0.000583947
chr9	130015922	130017682	1761	0.581752	1.4762	7.82113e-06	0.000583947
chr5	16538816	16541498	2683	-0.471249	2.46775	7.86099e-06	0.000586227
chr10	44048942	44054068	5127	-0.384508	2.90077	7.93059e-06	0.000590489
chr10	98223389	98226531	3143	0.46997	2.19051	7.94476e-06	0.000590489
chr6	143268570	143272861	4292	-0.402883	2.7678	7.94633e-06	0.000590489
chr10	122937766	122942165	4400	0.398807	2.87316	8.02683e-06	0.000595767
chr11	47528324	47533810	5487	0.424238	2.6747	8.10652e-06	0.000600972
chr18	11954042	11956345	2304	0.408034	2.80399	8.14277e-06	0.000602948
chr18	58995179	58999766	4588	0.420334	2.62437	8.20987e-06	0.000607202
chr1	118134493	118138764	4272	0.336769	3.52634	8.28186e-06	0.000611807
chr6	106250445	106258754	8310	-0.306447	4.40233	8.34827e-06	0.00061533
chr10	76898232	76900889	2658	-0.522939	2.01476	8.35259e-06	0.00061533
chr5	98509437	98511755	2319	-0.591623	1.55814	8.36868e-06	0.00061533
chr17	59748201	59777688	29488	0.263701	6.845	8.36871e-06	0.00061533
chr15	39344394	39347337	2944	0.395625	2.81949	8.38846e-06	0.000616062
chr9	126438352	126441736	3385	-0.37918	3.02939	8.52872e-06	0.000625632
chr16	83834494	83836796	2303	0.521593	1.96172	8.64607e-06	0.000633501
chr20	23140631	23154840	14210	-0.271302	5.55464	8.68664e-06	0.000635733
chr8	123815332	123819930	4599	-0.361075	3.14874	8.76271e-06	0.000640554
chr1	59594097	59600318	6222	-0.286223	4.6443	8.78856e-06	0.000641698
chr16	24733149	24739575	6427	0.342511	3.5418	8.9274e-06	0.000650484
chr16	54446192	54448829	2638	-0.465334	2.2107	8.9322e-06	0.000650484
chr19	48095151	48096392	1242	-0.969168	0.382422	8.94011e-06	0.000650484
chr22	45084180	45085042	863	-0.919414	0.317397	8.95029e-06	0.000650484
chr8	104671465	104674649	3185	0.470307	2.13592	9.14408e-06	0.000663801
chr6	125376733	125378799	2067	-0.456288	2.18676	9.18252e-06	0.000665823
chr8	38643796	38645603	1808	-0.473317	2.20277	9.22528e-06	0.000668111
chr1	223229703	223231993	2291	-0.52369	1.98734	9.23533e-06	0.000668111
chr2	17642516	17647107	4592	-0.320626	3.92104	9.52445e-06	0.000688235
chr1	221476965	221480546	3582	-0.398748	2.79861	9.56621e-06	0.000690459
chr18	67781500	67786136	4637	-0.362915	3.37546	9.61381e-06	0.000692303
chrX	78664301	78666369	2069	0.725184	1.32204	9.61638e-06	0.000692303
chr1	227773510	227779467	5958	-0.301643	4.31683	9.62722e-06	0.000692303
chr1	56920322	56922407	2086	0.629975	1.37357	9.6482e-06	0.000692303
chr16	80568732	80570662	1931	-0.52092	1.81744	9.64833e-06	0.000692303
chr20	51127188	51129755	2568	-0.492026	2.13114	9.65784e-06	0.000692303
chr2	226121003	226126253	5251	-0.374557	2.95433	9.72141e-06	0.000696066
chr2	170738459	170740801	2343	-0.517684	1.8273	9.73608e-06	0.000696324
chr3	170466212	170472499	6288	-0.288946	4.65882	9.77645e-06	0.000697631
chr11	122222139	122232779	10641	-0.290054	4.73378	9.78221e-06	0.000697631
chr22	37524751	37527069	2319	-0.379144	2.90659	9.78765e-06	0.000697631
chr8	57701371	57704361	2991	-0.44585	2.26959	9.8002e-06	0.000697734
chr10	125690761	125696819	6059	-0.341376	3.69517	9.87211e-06	0.000702059
chrX	16641212	16644873	3662	0.462989	2.16664	9.92293e-06	0.000704876
chr7	79986734	79990171	3438	0.471764	2.09108	9.976e-06	0.000707846
chr2	28605996	28608441	2446	-0.582836	1.76519	1.00092e-05	0.000709403
chr10	126095509	126100507	4999	-0.360264	3.4454	1.00235e-05	0.000709612
chr2	37374704	37380012	5309	-0.326412	3.91163	1.00395e-05	0.000709946
chr2	235266919	235269492	2574	0.654291	1.25591	1.01132e-05	0.0007141
chr5	143167559	143169719	2161	-0.577009	1.62195	1.01209e-05	0.0007141
chr9	87079392	87082390	2999	0.464893	2.18854	1.02044e-05	0.000719183
chr2	67646104	67647405	1302	0.730591	0.818854	1.02609e-05	0.000722354
chr11	18593627	18598167	4541	-0.346697	3.4587	1.03446e-05	0.000727434
chr10	13938331	13940703	2373	0.559747	1.76315	1.0375e-05	0.000728753
chr8	123230956	123233447	2492	-0.424734	2.46337	1.04002e-05	0.000729706
chr2	191485265	191490371	5107	-0.349017	3.54471	1.0494e-05	0.000735468
chr3	43863587	43875589	12003	-0.277561	5.22443	1.05729e-05	0.000740172
chr8	125542775	125547609	4835	-0.342062	3.70161	1.06502e-05	0.000744006
chr21	27267477	27271782	4306	-0.407309	2.94313	1.06513e-05	0.000744006
chr4	83629403	83633744	4342	0.346796	3.50875	1.07198e-05	0.000747959
chr13	105331453	105332230	778	0.932877	0.174807	1.0744e-05	0.000748818
chr7	22626101	22628513	2413	0.553175	1.64853	1.07574e-05	0.000748918
chr22	27200223	27208623	8401	-0.299102	4.51326	1.07715e-05	0.000749071
chr2	180384817	180387628	2812	-0.436548	2.41264	1.08042e-05	0.000750514
chr21	27274514	27278067	3554	-0.428192	2.90749	1.09802e-05	0.000761897
chr9	15696596	15698272	1677	-0.563781	1.47884	1.09991e-05	0.000762368
chr1	169997852	170001513	3662	-0.421837	2.68142	1.11013e-05	0.000768462
chr5	14010962	14012873	1912	-0.53296	1.87656	1.11114e-05	0.000768462
chr16	17515028	17522237	7210	-0.30039	4.47078	1.12034e-05	0.000773973
chr13	37455644	37461662	6019	-0.336799	3.62465	1.1237e-05	0.000775436
chr12	26009085	26013496	4412	0.384326	3.05352	1.12597e-05	0.000776153
chr3	77512807	77513750	944	-0.909979	0.175065	1.13529e-05	0.000781678
chr2	173651506	173655570	4065	-0.344968	3.40246	1.13647e-05	0.000781678
chr22	32531225	32534921	3697	-0.393281	2.82937	1.14443e-05	0.00078629
chr7	44184144	44186368	2225	-0.511758	1.93181	1.15658e-05	0.000793771
chr9	20872077	20874277	2201	0.516834	1.70031	1.16203e-05	0.000796646
chr4	99376211	99381292	5082	0.368558	3.17918	1.16813e-05	0.000799956
chr3	108452596	108456339	3744	-0.374449	2.92154	1.17034e-05	0.000800595
chr5	150566813	150569610	2798	0.503054	2.03312	1.17239e-05	0.000801123
chr6	169535285	169538727	3443	-0.390798	2.85495	1.17615e-05	0.000802821
chr14	79513278	79516550	3273	-0.470867	2.16896	1.17801e-05	0.000803221
chrX	45342134	45350347	8214	0.311342	3.79779	1.18076e-05	0.000804222
chr6	12477374	12478648	1275	0.828922	0.736672	1.20039e-05	0.000816704
chr14	31434077	31435509	1433	0.626484	1.19899	1.2073e-05	0.000820521
chr18	22031639	22034396	2758	-0.495245	1.92508	1.21753e-05	0.000825715
chr8	2917571	2918518	948	1.05007	-0.0958644	1.21757e-05	0.000825715
chr4	40955994	40957682	1689	0.613339	1.29977	1.2281e-05	0.000831525
chr3	43178633	43181732	3100	0.422459	2.46169	1.22878e-05	0.000831525
chr2	172638824	172641471	2648	0.43293	2.25232	1.23906e-05	0.000837581
chr3	174783036	174785819	2784	-0.486129	2.03057	1.24133e-05	0.000838209
chr9	75053740	75055508	1769	0.667756	1.39424	1.24334e-05	0.000838254
chr8	38891534	38895933	4400	-0.404839	2.89088	1.24406e-05	0.000838254
chr10	114854473	114858623	4151	0.352393	3.41601	1.24693e-05	0.000839285
chr1	216235513	216239036	3524	-0.488245	2.10316	1.25251e-05	0.000842143
chr2	207313099	207315399	2301	0.657274	1.06729	1.26261e-05	0.000846947
chr10	78943422	78948184	4763	-0.32396	3.78181	1.26356e-05	0.000846947
chr2	229087846	229091032	3187	-0.471485	2.17315	1.2637e-05	0.000846947
chr2	39936111	39941739	5629	-0.32016	3.91737	1.27286e-05	0.000852179
chr8	71979321	71980917	1597	0.952845	0.766774	1.28033e-05	0.000856266
chr4	34169090	34172854	3765	-0.407513	2.78872	1.2829e-05	0.000856669
chr2	55990086	55997019	6934	0.329434	3.86168	1.28365e-05	0.000856669
chr8	29902607	29908024	5418	0.328775	3.53721	1.2949e-05	0.000863257
chr1	9472681	9474356	1676	-0.526329	1.70842	1.30377e-05	0.000868248
chr2	149923511	149924928	1418	-0.727283	0.907575	1.30685e-05	0.000869379
chr12	88333761	88337442	3682	-0.445674	2.59327	1.31207e-05	0.000871932
chr1	234502534	234508575	6042	0.366779	3.18134	1.31978e-05	0.000876131
chr7	22574159	22579900	5742	0.355892	3.43643	1.32612e-05	0.000878514
chr15	62623292	62627656	4365	-0.34262	3.47722	1.32617e-05	0.000878514
chr6	127177686	127183805	6120	0.409151	3.0753	1.33133e-05	0.000881002
chr6	17862966	17872849	9884	-0.291938	4.56084	1.33697e-05	0.000883805
chr13	66459388	66462329	2942	0.529164	1.71354	1.34712e-05	0.000889578
chr1	163230896	163232726	1831	0.64737	1.06521	1.35389e-05	0.000893111
chr2	109513499	109515964	2466	-0.440908	2.49881	1.35826e-05	0.000894949
chr1	232976367	232981554	5188	-0.356167	3.07171	1.36026e-05	0.000894949
chr21	45039165	45042161	2997	0.477287	2.29605	1.36094e-05	0.000894949
chr11	72757202	72759929	2728	-0.46735	2.19983	1.38096e-05	0.000907162
chr11	77026897	77027401	505	-1.17016	-0.708234	1.38379e-05	0.000908071
chr8	89042038	89042777	740	-1.0846	-0.10134	1.39118e-05	0.000911969
chr1	54117643	54120156	2514	-0.531262	1.95423	1.40059e-05	0.000917181
chr4	150817905	150818974	1070	0.891696	0.244265	1.43402e-05	0.000938098
chr22	41596576	41599652	3077	-0.379135	2.97381	1.43986e-05	0.000940935
chr19	37994767	37997470	2704	0.518706	1.80015	1.44416e-05	0.000941827
chr18	354104	356779	2676	-0.498098	1.94863	1.44422e-05	0.000941827
chr16	23667454	23672568	5115	-0.348174	3.31279	1.4533e-05	0.00094677
chr4	177176334	177179514	3181	0.433161	2.41614	1.45567e-05	0.000947329
chr8	41681375	41686755	5381	-0.389236	3.11929	1.45837e-05	0.000948107
chr19	5880310	5881435	1126	0.77561	0.541658	1.46405e-05	0.000950815
chrX	45702016	45717405	15390	0.272056	5.04158	1.47092e-05	0.000954295
chr13	50629257	50633401	4145	-0.434241	2.43396	1.47286e-05	0.000954563
chr2	28660347	28666783	6437	-0.313374	3.90844	1.47775e-05	0.000956435
chr2	231114715	231119163	4449	0.414031	2.44307	1.47879e-05	0.000956435
chr8	70557274	70558416	1143	-0.849263	0.343708	1.48104e-05	0.000956643
chr19	2522783	2525930	3148	-0.388338	2.79578	1.48215e-05	0.000956643
chr7	7493068	7495117	2050	-0.52169	1.91585	1.49064e-05	0.000961026
chr13	47286528	47288706	2179	-0.546902	1.78181	1.492e-05	0.000961026
chr14	74645155	74650568	5414	-0.316634	3.81862	1.49391e-05	0.000961269
chr5	33814645	33819253	4609	0.400853	2.90638	1.52021e-05	0.000977191
chr5	107633036	107637505	4470	-0.365464	3.01836	1.52323e-05	0.000978132
chr1	227767605	227770767	3163	-0.394026	2.67635	1.52627e-05	0.000979087
chr3	129228345	129230088	1744	-0.45434	2.23328	1.52865e-05	0.000979096
chr14	60561499	60565229	3731	-0.47055	2.08413	1.53049e-05	0.000979096
chr8	123836469	123842578	6110	-0.282322	4.79754	1.53154e-05	0.000979096
chr11	119614656	119618047	3392	-0.428602	2.42586	1.53251e-05	0.000979096
chr10	17082324	17090088	7765	-0.276986	4.77002	1.53814e-05	0.000981692
chr5	149395904	149401323	5420	-0.370904	3.26107	1.54616e-05	0.000985812
chr22	46826225	46832340	6116	-0.284608	4.60281	1.57773e-05	0.00100403
chr4	94362411	94366887	4477	0.402861	2.89669	1.57793e-05	0.00100403
chr6	67639658	67640619	962	0.806527	0.371058	1.58016e-05	0.00100432
chr4	48172201	48174870	2670	-0.42328	2.8127	1.58158e-05	0.00100432
chr10	33008211	33011631	3421	-0.386678	2.83029	1.58999e-05	0.00100864
chr6	31055413	31059952	4540	-0.326619	3.82837	1.59196e-05	0.00100887
chr1	186182113	186190779	8667	-0.277474	4.99298	1.59487e-05	0.00100941
chr6	49324962	49329617	4656	0.375768	3.03995	1.5962e-05	0.00100941
chr18	45246998	45252630	5633	0.392479	2.83444	1.59763e-05	0.00100941
chr12	111466391	111474818	8428	0.321674	3.65483	1.60191e-05	0.00101069
chr15	78903164	78908518	5355	0.367648	3.20109	1.60287e-05	0.00101069
chr3	16374746	16382980	8235	-0.327517	4.07831	1.61022e-05	0.00101431
chr15	48382798	48386999	4202	-0.338423	3.36012	1.61342e-05	0.00101432
chr5	57331695	57337190	5496	-0.337986	3.23395	1.61346e-05	0.00101432
chr2	237677045	237679280	2236	0.457173	2.294	1.61749e-05	0.00101584
chr4	176237596	176239777	2182	0.604334	1.26147	1.62202e-05	0.00101766
chr4	139240922	139249205	8284	-0.28516	4.67515	1.63059e-05	0.00102202
chr4	106745400	106747641	2242	0.486213	2.02989	1.64099e-05	0.00102752
chr2	180727360	180731739	4380	-0.385425	2.85787	1.64328e-05	0.00102793
chr5	19927016	19930790	3775	-0.38004	2.9729	1.64544e-05	0.00102825
chrX	101429108	101431541	2434	-0.502915	2.01051	1.65967e-05	0.00103536
chr21	38459472	38461805	2334	0.544169	1.63637	1.66123e-05	0.00103536
chr16	22787187	22789042	1856	-0.56411	1.43761	1.66175e-05	0.00103536
chr9	111347908	111350758	2851	-0.406595	2.6181	1.68178e-05	0.0010468
chrX	45320282	45326433	6152	0.308736	3.8918	1.70078e-05	0.00105621
chr1	228916377	228922309	5933	-0.325261	3.6048	1.70116e-05	0.00105621
chr8	121237260	121242030	4771	-0.317563	3.84028	1.70251e-05	0.00105621
chr19	29582666	29584018	1353	-0.828399	0.538011	1.70362e-05	0.00105621
chr1	186573023	186576646	3624	0.455808	2.2534	1.70719e-05	0.00105738
chr5	59614675	59616258	1584	0.650015	0.97317	1.72443e-05	0.00106622
chr7	1885788	1887290	1503	-0.731602	0.699145	1.72593e-05	0.00106622
chr2	152054912	152055668	757	1.19052	-0.354887	1.72769e-05	0.00106622
chr3	177757387	177761775	4389	0.416863	2.86806	1.72824e-05	0.00106622
chr16	73212447	73217234	4788	-0.316544	3.92377	1.73004e-05	0.00106628
chr2	10657672	10659726	2055	-0.555958	1.51119	1.73302e-05	0.00106707
chr3	153041990	153046322	4333	-0.369312	3.02101	1.73815e-05	0.00106918
chr7	79522323	79524894	2572	0.464448	2.06195	1.74365e-05	0.00107152
chr12	57881096	57881972	877	-0.948828	0.105464	1.77314e-05	0.00108858
chr7	39607707	39617984	10278	-0.276989	4.88123	1.7762e-05	0.00108939
chr6	105208302	105212798	4497	-0.345334	3.38403	1.78175e-05	0.00109173
chr6	48743454	48745809	2356	0.601633	1.26291	1.7921e-05	0.001097
chr18	58135474	58136407	934	1.07354	-0.267228	1.79554e-05	0.00109804
chr2	224967341	224971632	4292	0.409802	2.47678	1.80499e-05	0.00110275
chr4	55182470	55186513	4044	-0.343383	3.42622	1.81583e-05	0.00110829
chr8	68767144	68772763	5620	0.374399	3.33133	1.82736e-05	0.00111425
chr8	121243714	121248863	5150	-0.342937	3.4392	1.83217e-05	0.0011161
chr3	148511541	148514785	3245	0.411825	2.50111	1.84163e-05	0.00112077
chr12	22729455	22731373	1919	0.59587	1.34944	1.8472e-05	0.00112219
chr1	84351849	84353477	1629	-0.555733	1.44497	1.84752e-05	0.00112219
chr2	221443006	221445329	2324	0.471282	2.07577	1.8579e-05	0.0011265
chr1	246155854	246156946	1093	0.968922	0.0751454	1.8582e-05	0.0011265
chr5	150033424	150040176	6753	-0.290097	4.35083	1.86265e-05	0.00112811
chr9	121818554	121821337	2784	-0.410575	2.54043	1.87183e-05	0.00113238
chr16	51305442	51306185	744	-0.817461	0.344435	1.8747e-05	0.00113238
chr6	74730497	74733228	2732	0.413068	2.67861	1.87574e-05	0.00113238
chr4	133862702	133863754	1053	-0.890045	0.27512	1.87691e-05	0.00113238
chr1	190427699	190431195	3497	0.410364	2.56149	1.89056e-05	0.00113871
chr1	172989817	172996175	6359	0.335581	3.63626	1.89102e-05	0.00113871
chr5	98452636	98459311	6676	-0.293005	4.35722	1.90023e-05	0.00114315
chr12	88241254	88249075	7822	-0.298625	4.30752	1.90628e-05	0.001145
chr1	184835975	184839554	3580	-0.36596	2.98066	1.90864e-05	0.001145
chr1	84850683	84856033	5351	-0.406311	2.7898	1.90877e-05	0.001145
chr16	83512351	83515562	3212	-0.42129	2.63944	1.93643e-05	0.00116033
chr2	6575445	6576310	866	-0.914081	0.065157	1.93801e-05	0.00116033
chr10	61963027	61965401	2375	0.499238	1.84374	1.94073e-05	0.00116085
chr10	44858949	44866094	7146	-0.289897	4.28615	1.95181e-05	0.00116637
chr9	2024519	2026828	2310	0.588487	1.45067	1.9571e-05	0.00116843
chr6	63527098	63527706	609	0.932493	0.00186475	1.95977e-05	0.00116891
chr21	36428479	36439889	11411	-0.294982	4.64146	1.96632e-05	0.0011717
chr5	79973558	79976274	2717	-0.445484	2.35325	1.97968e-05	0.00117855
chr5	126376161	126378681	2521	0.576233	1.40331	1.98687e-05	0.00118171
chr8	37476844	37482537	5694	-0.347977	3.36959	1.9928e-05	0.00118334
chr1	10449348	10453185	3838	-0.320497	3.53551	1.99338e-05	0.00118334
chr3	79166935	79169238	2304	-0.426233	2.49676	2.02426e-05	0.00120054
chr14	78958711	78962365	3655	0.463255	2.26736	2.03117e-05	0.0012035
chr11	102264794	102270914	6121	-0.299618	4.03606	2.0424e-05	0.00120902
chr20	49947946	49954573	6628	-0.283236	4.52323	2.045e-05	0.00120942
chr5	118553940	118555640	1701	0.478497	1.91386	2.04744e-05	0.00120972
chr7	23331860	23336573	4714	0.323571	3.59188	2.05332e-05	0.00121205
chr1	92798401	92799648	1248	0.84634	0.387423	2.05711e-05	0.00121316
chr4	33088739	33090351	1613	0.6487	0.934643	2.07005e-05	0.00121789
chr5	108633216	108638726	5511	0.399946	2.77516	2.07175e-05	0.00121789
chr8	130540805	130542854	2050	-0.440257	2.24905	2.0722e-05	0.00121789
chr9	21902820	21905970	3151	-0.438995	2.35606	2.07378e-05	0.00121789
chr17	17411900	17417882	5983	-0.337578	3.46654	2.07482e-05	0.00121789
chr7	7510450	7512212	1763	-0.719869	1.07341	2.09121e-05	0.0012257
chr8	97291712	97295443	3732	-0.30596	3.92224	2.09203e-05	0.0012257
chr15	39159309	39197046	37738	0.248926	7.09078	2.10222e-05	0.00123052
chr22	42747393	42749869	2477	-0.403255	2.8324	2.10895e-05	0.00123332
chr1	66540225	66542099	1875	0.607463	1.22382	2.12611e-05	0.00124219
chr7	16710072	16712638	2567	-0.551868	1.60834	2.13556e-05	0.00124656
chr7	85171874	85179290	7417	-0.33986	3.49831	2.14283e-05	0.00124964
chr4	53941941	53945014	3074	-0.404166	2.49956	2.15488e-05	0.0012555
chr3	178067183	178067900	718	1.13227	-0.290507	2.15704e-05	0.00125559
chr8	30407890	30409275	1386	0.641919	1.2938	2.1609e-05	0.00125668
chr1	209881408	209886766	5359	-0.318804	3.68526	2.1734e-05	0.00126165
chrX	97387157	97391419	4263	0.403335	2.62167	2.17345e-05	0.00126165
chr5	28253326	28257141	3816	-0.350872	3.14507	2.17632e-05	0.00126214
chr12	88205625	88209109	3485	0.377069	2.68779	2.18211e-05	0.00126434
chr1	229203624	229207586	3963	-0.331883	3.47004	2.19546e-05	0.0012709
chr13	99352124	99359225	7102	-0.308415	3.97482	2.20842e-05	0.00127723
chr2	133432334	133437141	4808	-0.356422	3.41836	2.23151e-05	0.00128939
chr2	1604974	1608915	3942	-0.473327	2.58542	2.23431e-05	0.00128983
chr13	37316236	37317837	1602	-0.583887	1.36285	2.24943e-05	0.00129736
chr8	20333900	20335873	1974	0.574943	1.45372	2.256e-05	0.00129996
chr8	122181816	122189564	7749	0.308248	3.93876	2.25884e-05	0.0013004
chr1	186480035	186485912	5878	0.382822	2.95572	2.27166e-05	0.00130611
chr11	79076321	79085137	8817	0.281606	4.52998	2.2729e-05	0.00130611
chr3	98776222	98781018	4797	0.348112	3.35922	2.28703e-05	0.00131302
chr1	201772953	201784193	11241	0.274653	4.78642	2.31227e-05	0.00132631
chr2	110148071	110151101	3031	0.397028	2.50408	2.3184e-05	0.00132861
chr7	77454485	77457351	2867	-0.499494	1.92438	2.32068e-05	0.00132871
chr1	84374987	84380832	5846	-0.318502	3.64474	2.32831e-05	0.00133186
chr12	95632990	95635949	2960	0.516136	1.74051	2.33401e-05	0.00133311
chr1	2450726	2459261	8536	-0.280105	4.51688	2.33474e-05	0.00133311
chr20	44278774	44280272	1499	-0.736152	0.689476	2.34174e-05	0.0013359
chr10	31616749	31625419	8671	-0.278277	4.83013	2.34517e-05	0.00133664
chr18	57810325	57815491	5167	0.372061	2.9446	2.34938e-05	0.00133783
chr3	43722286	43724325	2040	0.633826	1.19371	2.35252e-05	0.0013384
chr21	39026868	39031634	4767	-0.303138	3.96345	2.3658e-05	0.00134474
chr4	108425377	108427529	2153	-0.456814	2.11816	2.3726e-05	0.00134739
chr4	40907931	40912406	4476	0.376384	2.89765	2.38596e-05	0.00135212
chr15	70233129	70239728	6600	-0.287262	4.34738	2.38727e-05	0.00135212
chr12	84395715	84397493	1779	0.630116	1.07899	2.38739e-05	0.00135212
chr1	209872651	209874913	2263	-0.499925	1.71182	2.40154e-05	0.00135785
chr5	175515723	175519476	3754	0.40192	2.65075	2.40299e-05	0.00135785
chr9	120940551	120942974	2424	-0.535254	1.55441	2.40397e-05	0.00135785
chr1	94860548	94868144	7597	0.277681	4.67627	2.41755e-05	0.00136429
chr5	8728328	8731400	3073	0.382418	2.70877	2.42808e-05	0.001369
chr14	50960645	50965939	5295	-0.338353	3.43797	2.44572e-05	0.00137732
chr4	56639759	56643384	3626	-0.39856	2.64998	2.44721e-05	0.00137732
chr2	172641587	172648960	7374	0.317365	3.52362	2.46069e-05	0.00138366
chr13	30894835	30901353	6519	0.304998	3.94917	2.46431e-05	0.00138446
chr19	13780616	13784036	3421	0.398478	2.65674	2.47468e-05	0.00138905
chr2	102261067	102264542	3476	0.407504	2.6995	2.50662e-05	0.00140572
chr9	4829700	4836363	6664	-0.32591	3.60257	2.51745e-05	0.00141014
chr6	1144340	1146315	1976	-0.574806	1.35377	2.51899e-05	0.00141014
chr18	11406478	11414920	8443	-0.274496	4.88211	2.52235e-05	0.00141076
chr6	12478792	12486178	7387	0.298331	4.15133	2.529e-05	0.00141323
chr13	32125001	32126920	1920	0.703019	1.02779	2.55538e-05	0.00142615
chr5	125200221	125203342	3122	-0.424523	2.48151	2.55666e-05	0.00142615
chr3	105983961	105987716	3756	-0.463094	2.73261	2.56186e-05	0.00142662
chr16	18997922	18999664	1743	-0.520553	1.46527	2.56204e-05	0.00142662
chr9	110766905	110770193	3289	-0.43417	2.56698	2.56527e-05	0.00142715
chr12	127547394	127549415	2022	-0.55727	1.51856	2.58333e-05	0.00143593
chr8	106098278	106100937	2660	0.507616	1.61237	2.60563e-05	0.00144643
chr17	9388312	9390217	1906	0.757754	1.10005	2.60682e-05	0.00144643
chr9	136106458	136113472	7015	-0.304858	3.88455	2.62625e-05	0.00145593
chr10	119493882	119496837	2956	-0.417823	2.39687	2.64809e-05	0.00146674
chr9	98741317	98744429	3113	-0.422714	2.29353	2.65066e-05	0.00146687
chr1	227065131	227066085	955	0.953646	-0.0125768	2.65403e-05	0.00146744
chr2	19646779	19647923	1145	0.738647	0.477768	2.66999e-05	0.00147422
chr5	43772377	43773897	1521	0.779083	0.67086	2.67098e-05	0.00147422
chr18	432409	436902	4494	0.368862	2.82447	2.68339e-05	0.00147977
chr13	63106428	63108146	1719	-0.629909	1.00364	2.69351e-05	0.00148405
chr4	153159264	153161310	2047	0.539993	1.53643	2.70773e-05	0.00149058
chr7	13918595	13921832	3238	0.34823	3.15309	2.72223e-05	0.00149725
chr14	99750640	99759940	9301	-0.274913	4.61329	2.73102e-05	0.00150077
chr6	5668944	5679691	10748	-0.270724	4.70444	2.73764e-05	0.0015031
chr5	33353919	33355484	1566	0.536665	1.37931	2.7488e-05	0.00150791
chr9	81430824	81432827	2004	-0.585272	1.41387	2.75908e-05	0.00151158
chr8	123894505	123897819	3315	-0.338223	3.23946	2.76031e-05	0.00151158
chr13	43845188	43850575	5388	0.329236	3.50549	2.77476e-05	0.00151817
chr2	45236275	45239754	3480	-0.377382	2.87642	2.79101e-05	0.00152573
chr2	215842006	215845155	3150	-0.383279	2.80507	2.80305e-05	0.00153099
chr15	82111162	82114836	3675	-0.408397	2.54023	2.80814e-05	0.00153172
chr13	50739155	50741632	2478	-0.450474	2.12113	2.80926e-05	0.00153172
chr20	38075550	38076768	1219	0.68626	0.780822	2.83144e-05	0.00154247
chr5	19889866	19893940	4075	-0.334637	3.38085	2.84791e-05	0.00154804
chr2	32418424	32426441	8018	0.324325	3.67993	2.84824e-05	0.00154804
chr9	36062377	36067990	5614	0.345735	3.18892	2.84905e-05	0.00154804
chr14	99611909	99613666	1758	-0.619113	1.2393	2.859e-05	0.0015515
chr14	56323025	56327258	4234	-0.366459	3.05546	2.86054e-05	0.0015515
chr10	76880596	76883223	2628	-0.526889	1.75779	2.86476e-05	0.0015515
chr7	87315992	87318574	2583	-0.489527	1.79082	2.86528e-05	0.0015515
chr12	80590649	80599485	8837	-0.30278	3.98018	2.87941e-05	0.00155781
chr18	39944803	39948616	3814	0.362008	2.93337	2.88872e-05	0.0015615
chr3	139298575	139304668	6094	-0.303646	3.90211	2.89537e-05	0.00156375
chr15	50054112	50056633	2522	0.402893	2.6328	2.91901e-05	0.00157516
chr9	92422065	92429017	6953	-0.276781	4.49606	2.94323e-05	0.00158662
chr8	130370226	130373613	3388	0.442861	2.22151	2.94529e-05	0.00158662
chr6	33589233	33592008	2776	-0.399168	2.53728	2.95323e-05	0.00158953
chr3	168023211	168026267	3057	0.412242	2.25405	2.95822e-05	0.00159086
chr5	125058041	125060058	2018	-0.552974	1.69968	2.96831e-05	0.00159492
chr4	77145481	77148313	2833	-0.383165	2.74245	2.99497e-05	0.00160704
chr10	71984364	71987559	3196	0.519814	1.64117	2.99597e-05	0.00160704
chr7	18974067	18980177	6111	-0.315901	3.67909	3.02511e-05	0.00162099
chr4	111561209	111564127	2919	-0.473503	2.01277	3.02715e-05	0.00162099
chr2	12068648	12071858	3211	-0.376995	2.64421	3.05119e-05	0.00163248
chr2	133776591	133781020	4430	-0.391481	2.78866	3.05793e-05	0.0016345
chr11	114385803	114387865	2063	0.594304	1.37527	3.06017e-05	0.0016345
chr1	56947953	56950685	2733	0.511324	1.85983	3.08167e-05	0.00164458
chr3	115379904	115387266	7363	-0.302091	4.18425	3.09873e-05	0.00165126
chr5	10048896	10051833	2938	0.468391	2.1119	3.09943e-05	0.00165126
chr1	59633309	59634208	900	-0.842167	0.107213	3.11925e-05	0.00166041
chr7	138934002	138937300	3299	-0.381095	2.73507	3.12432e-05	0.0016617
chr21	35561066	35566247	5182	0.378597	2.99172	3.13676e-05	0.00166691
chr9	18904777	18911950	7174	-0.343456	3.35301	3.14349e-05	0.00166832
chr3	100080025	100083149	3125	0.537644	1.61676	3.14473e-05	0.00166832
chr16	86991672	86996679	5008	-0.331408	3.50841	3.1474e-05	0.00166833
chr10	132663402	132670158	6757	-0.308469	3.71964	3.17102e-05	0.00167944
chr13	50584362	50597214	12853	-0.255965	5.38528	3.17474e-05	0.00167999
chr6	130679394	130682067	2674	0.425601	2.27397	3.1859e-05	0.00168448
chr7	55176992	55194294	17303	-0.260032	5.25372	3.19844e-05	0.00168969
chr2	70034522	70036496	1975	-0.520396	1.66133	3.2042e-05	0.00169131
chr2	145591820	145596588	4769	-0.340506	3.35938	3.21888e-05	0.00169764
chr2	230748952	230753486	4535	-0.3867	2.90896	3.2268e-05	0.00170039
chr10	44045256	44048261	3006	-0.403911	2.45543	3.23603e-05	0.00170382
chr20	38071968	38075472	3505	0.404557	2.61399	3.25489e-05	0.00171232
chr2	167179600	167182474	2875	-0.421937	2.34229	3.26508e-05	0.00171624
chrX	73914838	73920317	5480	0.297488	3.92829	3.27111e-05	0.00171797
chr9	86403576	86409443	5868	-0.321736	3.76638	3.29271e-05	0.00172788
chr2	160374925	160383358	8434	0.341434	3.45879	3.31551e-05	0.00173839
chr9	99367438	99369145	1708	0.590232	1.18775	3.31985e-05	0.00173921
chr7	79977325	79986637	9313	0.264872	4.83945	3.35865e-05	0.00175808
chr12	92538663	92539244	582	1.20475	-0.576472	3.39887e-05	0.00177765
chr3	115387379	115393216	5838	-0.304756	4.04733	3.40507e-05	0.00177941
chr13	50796301	50802158	5858	-0.29488	3.91153	3.41251e-05	0.00178182
chr17	21160397	21163044	2648	0.473847	1.93041	3.41539e-05	0.00178184
chr4	26150611	26152191	1581	-0.529466	1.60476	3.41851e-05	0.00178199
chr11	115198609	115204019	5411	-0.312482	3.70707	3.42267e-05	0.00178268
chr14	50760606	50767627	7022	-0.275151	4.4024	3.42894e-05	0.00178447
chr5	125082175	125085356	3182	-0.391967	2.72045	3.44521e-05	0.00178966
chr6	112956180	112958426	2247	-0.418187	2.27944	3.44609e-05	0.00178966
chr6	155153291	155155296	2006	0.516983	1.49006	3.44746e-05	0.00178966
chr13	50407758	50414626	6869	-0.281473	4.28652	3.45133e-05	0.00179019
chr22	46815193	46817472	2280	-0.459107	1.93318	3.47496e-05	0.00180096
chr20	10508014	10512575	4562	-0.320469	3.53153	3.48034e-05	0.00180226
chr8	23292617	23312007	19391	-0.251991	5.73904	3.5095e-05	0.00181587
chr18	45587251	45591355	4105	-0.28888	4.12988	3.51532e-05	0.00181739
chr9	18935167	18936324	1158	-0.862077	0.390016	3.55077e-05	0.0018342
chr6	36911789	36914729	2941	-0.40497	2.52364	3.55427e-05	0.00183451
chr9	27194722	27195405	684	1.0283	-0.184379	3.56523e-05	0.00183865
chr21	28404034	28405890	1857	0.692625	0.98043	3.57353e-05	0.00184142
chr8	40355222	40357620	2399	-0.536198	1.61437	3.60047e-05	0.00185378
chr9	92403747	92412589	8843	-0.277428	4.30607	3.60384e-05	0.001854
chrX	13248229	13255459	7231	0.292013	4.08837	3.61438e-05	0.0018579
chr10	70692179	70697252	5074	-0.309196	3.68627	3.64186e-05	0.0018705
chr4	126913326	126919097	5772	-0.283431	4.25215	3.64926e-05	0.00187277
chr4	123648353	123651804	3452	0.403784	2.51547	3.65402e-05	0.00187368
chr13	113812309	113824998	12690	-0.263303	4.95749	3.70777e-05	0.00189851
chr11	132961589	132963329	1741	-0.589795	1.31256	3.70848e-05	0.00189851
chr11	46000905	46004902	3998	0.377382	2.71205	3.74096e-05	0.00191358
chr1	51070817	51071498	682	0.759093	0.345217	3.74539e-05	0.00191429
chr15	38744243	38747521	3279	0.326385	3.25889	3.75024e-05	0.00191521
chr5	83433009	83435551	2543	-0.436818	2.30349	3.76598e-05	0.00192169
chr11	46338586	46340193	1608	0.730422	0.63282	3.81047e-05	0.00194055
chr20	24767872	24775213	7342	-0.325173	3.74097	3.81193e-05	0.00194055
chr9	115456760	115457705	946	0.843709	0.426034	3.81219e-05	0.00194055
chr2	102124801	102129818	5018	0.31811	3.64878	3.82239e-05	0.00194416
chr18	55706490	55708262	1773	0.698524	1.0367	3.83152e-05	0.00194723
chr11	112362893	112366926	4034	-0.385779	2.63043	3.83846e-05	0.00194918
chr6	107693540	107694004	465	1.37305	-0.804869	3.8919e-05	0.00197472
chr2	239307483	239311298	3816	-0.342251	3.15961	3.94892e-05	0.00200132
chr10	43938083	43945924	7842	-0.276217	4.52073	3.95069e-05	0.00200132
chr22	37301974	37315671	13698	-0.252784	5.42461	3.96288e-05	0.00200588
chr2	23767246	23769198	1953	0.628519	1.03795	3.98246e-05	0.00201417
chr4	137123824	137125946	2123	-0.424852	2.23489	4.02126e-05	0.00203113
chr18	45163374	45172630	9257	-0.289857	4.13072	4.02246e-05	0.00203113
chr1	236203324	236205921	2598	-0.438786	2.25396	4.03273e-05	0.00203469
chr8	14655994	14656648	655	-0.855492	0.329209	4.04636e-05	0.00203992
chr13	47027185	47028624	1440	-0.531326	1.57116	4.07133e-05	0.00205087
chr6	2975661	2979736	4076	-0.34816	3.09129	4.10757e-05	0.00206746
chr9	26324604	26327570	2967	0.487023	2.20715	4.1118e-05	0.00206794
chr4	168875099	168886939	11841	0.270734	4.56795	4.11975e-05	0.00207028
chr1	43911856	43915409	3554	-0.391093	2.68995	4.12733e-05	0.00207243
chr14	50723309	50730345	7037	-0.284853	4.10617	4.14456e-05	0.00207942
chr10	17334548	17336282	1735	-0.552227	1.35611	4.14815e-05	0.00207956
chr10	35063490	35065422	1933	0.619567	1.0477	4.17838e-05	0.00209222
chr4	113533447	113538173	4727	0.356108	3.03649	4.18004e-05	0.00209222
chr3	99950275	99954557	4283	0.341149	3.26177	4.18878e-05	0.00209492
chr18	58262278	58267759	5482	-0.386921	2.73347	4.21151e-05	0.00210462
chr15	38535108	38538232	3125	0.39712	2.69294	4.23566e-05	0.002115
chr2	216031567	216033900	2334	-0.417731	2.35016	4.26789e-05	0.00212941
chr19	33280582	33283818	3237	-0.442136	2.11264	4.2929e-05	0.00214018
chr5	68961954	68963440	1487	0.777514	0.525221	4.32271e-05	0.00215242
chr6	18411631	18414574	2944	0.432478	2.34533	4.32429e-05	0.00215242
chr16	31868847	31870402	1556	-0.669834	0.930912	4.33015e-05	0.00215363
chr3	108460866	108463818	2953	-0.367564	2.79297	4.33592e-05	0.00215413
chr1	243739196	243741447	2252	0.44559	2.32333	4.338e-05	0.00215413
chr6	129853407	129855293	1887	-0.488659	1.81874	4.352e-05	0.00215938
chr14	31504644	31506683	2040	0.569679	1.31645	4.35661e-05	0.00215996
chr9	107929241	107935517	6277	-0.288428	3.99996	4.36808e-05	0.00216394
chr2	203625392	203628447	3056	0.449196	2.23923	4.40019e-05	0.00217813
chr20	41479288	41481434	2147	0.516676	1.64492	4.41751e-05	0.00218498
chr2	46489399	46495653	6255	0.360496	2.92722	4.43764e-05	0.00219231
chr10	44475873	44479871	3999	-0.341753	3.18978	4.43931e-05	0.00219231
chr13	113409905	113412294	2390	-0.373322	2.67723	4.44408e-05	0.00219295
chr1	59744428	59753413	8986	-0.26277	4.79512	4.45122e-05	0.00219475
chrX	118370001	118371885	1885	0.67432	0.897552	4.50627e-05	0.00222015
chr7	121372378	121373669	1292	0.633211	0.832075	4.51245e-05	0.00222145
chr2	28581822	28586868	5047	-0.277071	4.35421	4.56283e-05	0.0022445
chr12	67433322	67437719	4398	0.32706	3.59505	4.56767e-05	0.00224512
chr1	162898541	162900271	1731	0.530231	1.40994	4.57138e-05	0.00224519
chr3	99779255	99784914	5660	0.312959	3.64436	4.58369e-05	0.00224948
chr17	8672944	8676316	3373	0.349994	3.21161	4.59574e-05	0.00225364
chr6	112783737	112791349	7613	-0.293173	3.88328	4.59999e-05	0.00225396
chr5	125148346	125151466	3121	-0.469246	2.20207	4.61118e-05	0.00225768
chr1	151307176	151315081	7906	0.272571	4.37071	4.63294e-05	0.00226487
chr9	91376931	91380080	3150	0.466215	2.03957	4.63306e-05	0.00226487
chr4	151540069	151542334	2266	-0.427377	2.23047	4.6503e-05	0.00226988
chr6	134445748	134449489	3742	0.313507	3.43201	4.65054e-05	0.00226988
chr12	27614910	27621123	6214	0.30404	3.65278	4.67094e-05	0.00227705
chr9	108269638	108273531	3894	-0.378888	2.62141	4.67246e-05	0.00227705
chr20	35872504	35874039	1536	0.759369	0.462339	4.68865e-05	0.00228317
chr8	12725147	12728589	3443	-0.316843	3.60948	4.7052e-05	0.00228945
chr9	110191696	110194630	2935	0.413228	2.36123	4.71915e-05	0.00229447
chr13	47325430	47327054	1625	-0.606606	1.05217	4.73001e-05	0.00229796
chr15	62741502	62744255	2754	-0.443349	2.13264	4.73639e-05	0.00229929
chr11	8670140	8672958	2819	-0.351095	3.06975	4.74488e-05	0.00230163
chr4	20126422	20128826	2405	-0.441686	2.2519	4.76348e-05	0.00230725
chr3	110576281	110581654	5374	-0.351322	3.10123	4.76381e-05	0.00230725
chr18	3648546	3651105	2560	0.49675	1.87077	4.77094e-05	0.00230893
chr3	125189713	125193168	3456	-0.383197	2.48295	4.78841e-05	0.0023156
chr3	13017830	13024168	6339	-0.337205	3.15518	4.84377e-05	0.00234057
chr3	170798801	170807817	9017	-0.258841	5.01573	4.87533e-05	0.00235401
chr12	117634092	117635749	1658	0.584465	1.21607	4.90602e-05	0.00236701
chr9	3931561	3933944	2384	0.549734	1.68676	4.9162e-05	0.00236876
chr11	23993367	23996823	3457	0.426674	2.23752	4.91717e-05	0.00236876
chr2	231102329	231108289	5961	0.364158	2.67881	4.95548e-05	0.00238539
chr4	168094405	168102086	7682	-0.28021	4.05613	4.97187e-05	0.00239144
chr8	64727856	64730615	2760	0.429825	2.3173	4.9815e-05	0.00239246
chr8	19190564	19203376	12813	-0.249183	5.69491	4.98476e-05	0.00239246
chr3	37112777	37114930	2154	0.404604	2.31737	4.9854e-05	0.00239246
chr4	103885997	103887267	1271	-0.712707	0.677961	4.98975e-05	0.00239272
chr2	102256000	102259908	3909	0.366533	2.85746	5.01728e-05	0.00240409
chr9	77475045	77477835	2791	0.454061	2.21934	5.05653e-05	0.00242105
chrX	22094290	22097468	3179	-0.411495	2.24421	5.07443e-05	0.00242777
chr2	18360519	18365618	5100	-0.306302	3.74603	5.09693e-05	0.00243668
chr3	27530109	27538944	8836	-0.262202	4.85418	5.16188e-05	0.00246586
chr4	159515756	159517948	2193	-0.480552	1.82058	5.17045e-05	0.00246807
chr1	230909715	230910889	1175	0.710269	0.636395	5.17824e-05	0.00246992
chr4	123698673	123702529	3857	0.302284	3.77823	5.19549e-05	0.00247627
chr12	86665788	86667774	1987	-0.635787	1.13307	5.20193e-05	0.00247746
chr9	111093931	111096345	2415	-0.369681	2.91371	5.24353e-05	0.00249538
chr10	3424905	3428503	3599	0.355444	2.81254	5.27704e-05	0.00250943
chr6	26308456	26312713	4258	-0.371931	2.67386	5.28533e-05	0.00251147
chr10	125661308	125663003	1696	-0.546554	1.2259	5.29378e-05	0.00251359
chr2	101006272	101007323	1052	0.789911	0.395496	5.31614e-05	0.0025223
chr10	4130439	4133270	2832	0.366525	2.61407	5.3414e-05	0.00253237
chr10	44258632	44266036	7405	-0.290442	4.03256	5.37145e-05	0.0025447
chr5	150316056	150320891	4836	-0.294357	3.93103	5.4002e-05	0.00255639
chr21	24022911	24024397	1487	-0.757459	0.499069	5.43916e-05	0.0025729
chr15	48453291	48461447	8157	-0.275998	4.20492	5.44814e-05	0.00257521
chr17	9359824	9362604	2781	0.546931	1.55574	5.50118e-05	0.00259833
chr10	73182093	73185645	3553	-0.374003	2.73279	5.53605e-05	0.00261283
chr1	32938803	32941303	2501	-0.445204	2.14947	5.55032e-05	0.0026176
chr1	233065249	233066862	1614	-0.564297	1.10867	5.57425e-05	0.00262692
chr17	17433940	17437318	3379	-0.364229	2.79219	5.57921e-05	0.00262729
chr3	155435199	155437163	1965	0.48786	1.74067	5.58767e-05	0.0026293
chr6	63527857	63528808	952	0.677041	0.727376	5.59382e-05	0.00263023
chr11	27293590	27297136	3547	-0.387908	2.64074	5.61818e-05	0.0026397
chr7	18768043	18771871	3829	-0.346219	3.09123	5.63217e-05	0.0026443
chr11	2889254	2893411	4158	-0.315887	3.48127	5.64014e-05	0.00264607
chr5	110898214	110901988	3775	-0.380548	2.70968	5.65697e-05	0.00265198
chr4	137300065	137302169	2105	-0.514394	1.49878	5.68095e-05	0.00266124
chr3	65143757	65146547	2791	-0.495701	1.8302	5.7108e-05	0.00267281
chr10	17782724	17789345	6622	-0.278271	4.21749	5.71414e-05	0.00267281
chr1	221455981	221461407	5427	-0.302986	3.74945	5.73821e-05	0.00267861
chr21	29172151	29176105	3955	0.370613	2.7594	5.73904e-05	0.00267861
chr11	32135953	32138417	2465	0.406854	2.50863	5.74114e-05	0.00267861
chr7	36277839	36284628	6790	-0.273208	4.30356	5.7465e-05	0.00267861
chr21	28696499	28698206	1708	0.74072	0.427162	5.74786e-05	0.00267861
chr4	147497715	147499456	1742	0.499291	1.57775	5.78249e-05	0.00269276
chr2	12855729	12859423	3695	0.389865	2.53569	5.78949e-05	0.00269402
chr5	138842998	138846314	3317	0.371041	2.77003	5.82099e-05	0.00270667
chr14	38288675	38294195	5521	-0.305483	3.81808	5.82732e-05	0.00270725
chr3	150005087	150007797	2711	-0.381522	2.62203	5.83084e-05	0.00270725
chr11	80102446	80105724	3279	-0.375429	2.79567	5.84841e-05	0.0027134
chr1	59564101	59567526	3426	-0.349349	2.97639	5.86495e-05	0.00271754
chr2	150061945	150065690	3746	-0.340177	3.13283	5.86596e-05	0.00271754
chr5	120537957	120540824	2868	-0.374979	2.76936	5.89065e-05	0.00272696
chr8	123821913	123826460	4548	-0.394934	2.5574	5.92404e-05	0.0027404
chr2	151458453	151459836	1384	0.675704	0.95388	5.97435e-05	0.00276164
chr14	94597629	94603547	5919	-0.285808	4.06109	5.9876e-05	0.00276404
chr8	17689248	17691076	1829	0.542343	1.35163	5.98833e-05	0.00276404
chr12	26368154	26370649	2496	-0.531458	1.69114	6.00629e-05	0.0027703
chr5	54752610	54758791	6182	0.323537	3.37364	6.019e-05	0.00277412
chr17	72714418	72716913	2496	-0.474258	1.91039	6.02516e-05	0.00277493
chr11	121889654	121896916	7263	0.320335	3.3898	6.04684e-05	0.00278288
chr7	69393128	69397212	4085	-0.329428	3.15662	6.05605e-05	0.00278508
chr20	61587169	61591235	4067	-0.34756	3.06639	6.09352e-05	0.00280026
chr2	133787017	133792989	5973	-0.292418	4.15719	6.10296e-05	0.00280255
chr3	115216316	115221242	4927	-0.338764	3.32429	6.1219e-05	0.00280919
chr17	72387644	72392269	4626	-0.327973	3.05325	6.12973e-05	0.00281074
chr8	91887127	91890644	3518	-0.393333	2.35748	6.15872e-05	0.00282197
chr5	53162288	53162941	654	-1.14563	-0.626222	6.17555e-05	0.00282551
chr13	31474678	31479743	5066	-0.324804	3.52564	6.17775e-05	0.00282551
chr9	108566014	108567962	1949	-0.58249	1.04273	6.18295e-05	0.00282551
chr3	100029329	100035349	6021	0.312516	4.14237	6.18442e-05	0.00282551
chr12	124601496	124606547	5052	-0.334694	3.18905	6.19039e-05	0.00282618
chr15	39126848	39148975	22128	0.234725	6.81912	6.20084e-05	0.0028289
chr15	63407420	63409395	1976	0.57312	1.15458	6.26329e-05	0.00285531
chr16	75282241	75283265	1025	-0.916287	0.00706703	6.27298e-05	0.00285766
chr5	173494523	173500308	5786	-0.332109	3.22332	6.30014e-05	0.00286795
chr6	5745171	5747894	2724	-0.418164	2.11258	6.33005e-05	0.00287948
chr5	39332405	39333126	722	0.967337	0.122793	6.36819e-05	0.00289474
chr2	227860123	227861032	910	0.838805	0.204699	6.38073e-05	0.00289834
chr1	23376012	23379321	3310	-0.361319	2.81165	6.39468e-05	0.00290258
chr1	185815674	185818274	2601	0.463655	1.91234	6.401e-05	0.00290336
chr4	108465589	108469119	3531	-0.323778	3.2455	6.42697e-05	0.00291304
chr13	65466803	65472092	5290	-0.381859	2.79424	6.44179e-05	0.00291587
chr6	169555228	169560917	5690	-0.281716	3.99079	6.44687e-05	0.00291587
chr2	237598710	237601112	2403	0.447942	1.95254	6.44714e-05	0.00291587
chr12	59818041	59824550	6510	-0.278415	4.05364	6.45311e-05	0.00291647
chr13	63044563	63045922	1360	-0.656738	1.03572	6.4638e-05	0.0029192
chr2	200984404	200986822	2419	0.459801	1.84853	6.47614e-05	0.00292268
chr4	143395654	143399109	3456	0.382125	2.43731	6.48637e-05	0.0029252
chr14	96165237	96168066	2830	-0.432914	2.32395	6.49791e-05	0.0029283
chr9	124385619	124397735	12117	-0.255213	5.25015	6.54342e-05	0.00294669
chr3	177335472	177339522	4051	0.345694	3.46702	6.56849e-05	0.00295587
chr7	30031079	30033031	1953	0.471652	1.65368	6.58247e-05	0.0029591
chr11	62398972	62402835	3864	-0.342805	3.00041	6.58609e-05	0.0029591
chr16	57315899	57318852	2954	0.447728	2.14837	6.5898e-05	0.0029591
chr9	91129394	91133565	4172	-0.319605	3.32566	6.61124e-05	0.00296474
chr4	8185416	8186546	1131	-0.59409	0.968078	6.61551e-05	0.00296474
chr1	44705479	44709360	3882	-0.313059	3.3456	6.6165e-05	0.00296474
chr2	133781346	133783695	2350	-0.61152	1.22627	6.64454e-05	0.00297518
chr13	66153369	66157698	4330	0.353403	2.87292	6.67136e-05	0.00298507
chr16	64011492	64013236	1745	0.587669	1.19082	6.68041e-05	0.00298699
chr3	8552971	8564287	11317	0.267231	4.80196	6.71444e-05	0.00299678
chr12	50618185	50622803	4619	-0.322707	3.55035	6.71865e-05	0.00299678
chr1	235907155	235922092	14938	-0.246408	5.31764	6.72282e-05	0.00299678
chr1	171140283	171143593	3311	0.324824	3.19746	6.72334e-05	0.00299678
chr20	37998635	38003620	4986	-0.292504	3.77549	6.72615e-05	0.00299678
chr1	146015869	146018574	2706	-0.396568	2.37282	6.74426e-05	0.00300272
chr3	170807879	170815975	8097	-0.253315	4.95895	6.75627e-05	0.00300594
chr3	61955540	61958785	3246	0.417536	2.53118	6.76736e-05	0.00300875
chr2	17302003	17304359	2357	0.521933	1.39315	6.78789e-05	0.00301574
chr18	7921587	7924360	2774	0.442124	2.07609	6.80514e-05	0.00302127
chr18	58254664	58258696	4033	-0.435505	2.17023	6.82252e-05	0.00302685
chr5	159762651	159769445	6795	0.303384	3.68271	6.83271e-05	0.00302923
chr17	40808735	40811235	2501	0.416727	2.07498	6.84355e-05	0.0030319
chr6	12600376	12604014	3639	0.385611	2.5539	6.85575e-05	0.00303517
chr12	66646459	66648327	1869	-0.574575	1.33926	6.88277e-05	0.00304498
chr9	18594710	18599735	5026	0.340801	2.9867	6.903e-05	0.00305179
chr7	100800442	100805881	5440	-0.28213	3.95203	6.91895e-05	0.00305669
chr21	27363392	27364799	1408	-0.805138	0.497832	6.99585e-05	0.00308849
chr8	140789209	140790688	1480	0.627949	1.20824	7.00377e-05	0.00308982
chr7	46449606	46452130	2525	-0.452722	2.05139	7.09846e-05	0.0031294
chr6	113342707	113355462	12756	-0.23798	6.03817	7.15316e-05	0.0031513
chr5	153880253	153886977	6725	0.274918	4.11655	7.1628e-05	0.00315261
chr6	158849251	158851860	2610	-0.343746	2.90454	7.16616e-05	0.00315261
chr22	27128178	27141800	13623	-0.253627	5.17863	7.18697e-05	0.00315955
chr2	144412350	144416920	4571	0.317017	3.46527	7.19479e-05	0.00316078
chr1	240097595	240102873	5279	0.313303	3.44437	7.2115e-05	0.00316435
chr10	44308977	44313464	4488	-0.378091	2.68848	7.21584e-05	0.00316435
chr6	168962975	168965288	2314	0.50254	1.62982	7.21801e-05	0.00316435
chr3	120113103	120115664	2562	-0.452837	1.99592	7.23511e-05	0.00316677
chr19	14375009	14376609	1601	0.534046	1.31817	7.24174e-05	0.00316677
chr5	78699444	78700994	1551	-0.464076	1.88698	7.24224e-05	0.00316677
chr6	22611641	22615306	3666	0.380843	2.48164	7.24368e-05	0.00316677
chr11	35319042	35325555	6514	-0.273943	4.18329	7.26264e-05	0.00317285
chr1	183839640	183846070	6431	-0.285446	4.16691	7.27122e-05	0.00317439
chr6	52609391	52613071	3681	-0.380445	2.44875	7.28905e-05	0.00317997
chr10	93378794	93389338	10545	0.25647	4.84765	7.33346e-05	0.00319472
chr8	98807072	98809599	2528	0.464681	2.175	7.33459e-05	0.00319472
chr22	23520507	23522387	1881	-0.428916	2.14975	7.3381e-05	0.00319472
chr11	106445997	106448986	2990	-0.381375	2.39453	7.35432e-05	0.00319956
chr4	124078807	124080318	1512	0.788815	0.645798	7.39137e-05	0.00321346
chr15	62442462	62449341	6880	-0.279293	4.05995	7.41546e-05	0.00322139
chr13	30415099	30416234	1136	-0.694587	0.759327	7.41987e-05	0.00322139
chr9	19137155	19138663	1509	0.587611	1.09238	7.44112e-05	0.00322839
chr10	3791178	3794122	2945	0.387324	2.37383	7.45492e-05	0.00323215
chr5	92883943	92887847	3905	-0.449693	2.02507	7.48349e-05	0.0032423
chr11	110827919	110834909	6991	-0.299697	3.76827	7.51618e-05	0.00325342
chr8	32233715	32239194	5480	-0.324904	3.14367	7.51952e-05	0.00325342
chr3	112666072	112669343	3272	0.386559	2.52582	7.57301e-05	0.00327163
chr2	29747150	29749411	2262	-0.518623	1.36157	7.57691e-05	0.00327163
chr15	100691955	100696557	4603	0.359992	3.00317	7.57722e-05	0.00327163
chr16	14538086	14541491	3406	0.35793	2.87128	7.59318e-05	0.00327599
chrX	124553523	124557414	3892	0.359535	2.79812	7.59775e-05	0.00327599
chr11	122232843	122237633	4791	-0.322382	3.23905	7.6115e-05	0.00327967
chr1	200427211	200430981	3771	0.383826	2.70947	7.63278e-05	0.00328659
chr5	10555036	10558514	3479	-0.32581	3.00123	7.63846e-05	0.00328679
chr18	6775180	6777053	1874	0.544709	1.31298	7.74604e-05	0.0033308
chr1	59075449	59085093	9645	-0.281342	3.98868	7.75569e-05	0.00333267
chr12	89731057	89735355	4299	0.358897	2.9116	7.76671e-05	0.00333512
chr1	115363314	115365194	1881	0.489384	1.60126	7.78068e-05	0.00333717
chrX	26579907	26582779	2873	0.525189	1.47288	7.78208e-05	0.00333717
chr9	99025267	99032242	6976	0.277089	4.26479	7.78888e-05	0.00333742
chr4	111540674	111542720	2047	-0.54259	1.4974	7.79329e-05	0.00333742
chr17	10668213	10668800	588	0.857101	-0.0660213	7.8192e-05	0.00334623
chr4	108990387	108993470	3084	-0.38092	2.7091	7.84808e-05	0.00335631
chr6	144259534	144261703	2170	0.445642	1.86837	7.88896e-05	0.00337115
chr1	86788073	86789921	1849	0.506547	1.64925	7.89351e-05	0.00337115
chrX	29686923	29693450	6528	0.389017	2.57055	7.93651e-05	0.00338441
chr14	99908738	99912691	3954	-0.382672	2.79308	7.93901e-05	0.00338441
chr22	37300019	37301681	1663	-0.643178	0.900359	7.94072e-05	0.00338441
chr19	46389562	46395008	5447	0.29528	3.64625	7.95383e-05	0.0033877
chr11	122720140	122725056	4917	-0.32021	3.29962	8.01735e-05	0.00341245
chr2	226114106	226120369	6264	-0.2584	4.62785	8.051e-05	0.00342445
chr3	123767601	123769997	2397	0.492652	1.73408	8.08396e-05	0.00343615
chr3	141879838	141880430	593	1.12773	-0.647557	8.10654e-05	0.00344342
chr8	127390095	127392393	2299	0.443476	1.85263	8.12552e-05	0.00344915
chr7	134658876	134663987	5112	-0.299863	3.82792	8.20448e-05	0.00348032
chr11	103775023	103776283	1261	0.68403	0.595516	8.21107e-05	0.00348076
chr15	89141920	89144964	3045	0.417989	2.12855	8.22407e-05	0.00348193
chr1	115780770	115783849	3080	-0.382794	2.46317	8.22491e-05	0.00348193
chr15	29685008	29687990	2983	-0.409659	2.40586	8.25447e-05	0.00349126
chr2	188877791	188881959	4169	0.366729	2.72446	8.25805e-05	0.00349126
chr5	148971992	148974806	2815	-0.420151	2.15767	8.29575e-05	0.00350484
chr12	3832325	3834211	1887	-0.61173	1.00222	8.30537e-05	0.00350525
chr12	69653172	69658522	5351	0.328932	3.39787	8.30786e-05	0.00350525
chr9	110518976	110521326	2351	0.530755	1.43187	8.3557e-05	0.00352307
chr13	99227243	99230818	3576	0.369691	2.51872	8.39692e-05	0.00353807
chr18	11319943	11328418	8476	-0.256097	4.8586	8.42764e-05	0.00354652
chr20	44713675	44717573	3899	-0.383726	2.41841	8.42823e-05	0.00354652
chr15	49883906	49891044	7139	0.278435	4.01522	8.46987e-05	0.0035602
chr22	22702896	22705390	2495	-0.587945	1.34888	8.47209e-05	0.0035602
chr3	124557592	124561071	3480	-0.430431	2.11922	8.48254e-05	0.00356221
chr10	60104587	60106318	1732	0.5726	1.09088	8.49978e-05	0.00356707
chr6	75329424	75332917	3494	-0.358876	2.79859	8.50872e-05	0.00356844
chr2	67501950	67504750	2801	0.383502	2.77436	8.53411e-05	0.00357517
chr5	61029024	61031155	2132	-0.477096	1.69973	8.53615e-05	0.00357517
chr5	82330511	82337833	7323	0.274822	4.26199	8.56561e-05	0.00358446
chr16	14409802	14411116	1315	-0.640996	0.938168	8.56974e-05	0.00358446
chr6	159712552	159719761	7210	0.334853	3.98597	8.57621e-05	0.00358479
chr15	72491061	72493486	2426	-0.482363	1.71166	8.58538e-05	0.00358623
chr5	149203617	149216406	12790	-0.250622	4.84221	8.60316e-05	0.00358935
chr14	96383067	96383685	619	-0.951172	-0.222108	8.60425e-05	0.00358935
chr14	99035249	99037621	2373	-0.370853	2.7919	8.66239e-05	0.00361121
chr11	95374929	95377412	2484	-0.470321	1.87544	8.69327e-05	0.00362103
chr8	19131487	19137108	5622	-0.34102	3.0129	8.69749e-05	0.00362103
chr13	105332288	105339631	7344	0.294251	3.84757	8.75165e-05	0.00364117
chr14	42139818	42142212	2395	-0.483112	1.81842	8.77224e-05	0.00364414
chr15	35739436	35742187	2752	0.362438	2.86496	8.77557e-05	0.00364414
chr4	137357172	137376979	19808	-0.237687	5.64616	8.77616e-05	0.00364414
chr15	39399984	39416281	16298	0.24613	5.20049	8.82703e-05	0.00366284
chr11	63608142	63611261	3120	0.405781	2.32552	8.85864e-05	0.00367353
chr9	114274229	114291147	16919	-0.238598	5.81471	8.88174e-05	0.00368068
chr3	170625791	170626578	788	-0.842743	0.0442498	8.92866e-05	0.00369769
chr6	136590878	136597611	6734	0.280234	4.08546	8.98977e-05	0.00372055
chr1	56907923	56912752	4830	0.330056	2.99694	9.0089e-05	0.00372386
chr4	123984583	123987970	3388	0.309382	3.49652	9.00963e-05	0.00372386
chr9	87202555	87204645	2091	0.493272	1.57524	9.06718e-05	0.00374519
chr18	56282630	56288232	5603	-0.329884	3.49934	9.0832e-05	0.00374934
chr2	133765137	133767843	2707	-0.435804	2.07005	9.10707e-05	0.00375673
chr2	28610334	28612002	1669	-0.60702	1.07062	9.12675e-05	0.00376039
chr10	112234311	112236980	2670	-0.457849	1.90007	9.12791e-05	0.00376039
chr16	10989480	10994770	5291	-0.298413	3.77646	9.15543e-05	0.00376926
chr2	234359460	234362041	2582	-0.357418	2.64209	9.22388e-05	0.00379495
chr13	97253619	97263098	9480	0.24967	5.02425	9.23542e-05	0.00379721
chr5	40412958	40414735	1778	0.639552	1.09158	9.27473e-05	0.00381088
chr2	46433366	46437066	3701	0.33577	3.23421	9.28474e-05	0.00381251
chrX	9339662	9343469	3808	-0.369212	2.72655	9.29307e-05	0.00381343
chr3	110812655	110816365	3711	-0.373216	2.66476	9.30251e-05	0.00381414
chr15	80475570	80510573	35004	0.229178	7.23174	9.30693e-05	0.00381414
chr8	106058272	106063566	5295	0.268869	4.17797	9.33205e-05	0.00382192
chr18	10421283	10423073	1791	-0.610446	0.954192	9.33806e-05	0.00382192
chr11	130434361	130438152	3792	-0.34311	2.94403	9.34438e-05	0.00382201
chr22	37270583	37276552	5970	-0.327043	3.16957	9.3832e-05	0.0038354
chr6	112933385	112938847	5463	-0.288371	3.69904	9.39148e-05	0.00383629
chr1	12051182	12053637	2456	-0.387968	2.41255	9.40773e-05	0.00384043
chr20	25541689	25546109	4421	-0.312638	3.32032	9.43673e-05	0.00384977
chr18	48800730	48803416	2687	0.479406	1.729	9.51859e-05	0.00388065
chr9	77463481	77464205	725	1.07441	-0.501145	9.53025e-05	0.00388288
chr11	28673042	28675437	2396	-0.389006	2.34182	9.55122e-05	0.00388717
chr17	59672319	59677639	5321	0.362086	2.60543	9.55677e-05	0.00388717
chr6	85471711	85475047	3337	0.405635	2.23037	9.55932e-05	0.00388717
chr13	30742288	30745486	3199	-0.418665	2.36909	9.57123e-05	0.0038895
chr3	43764354	43770413	6060	-0.314308	3.23843	9.58954e-05	0.00389442
chr3	170737704	170759152	21449	-0.230069	6.57693	9.59628e-05	0.00389464
chr17	10679886	10683642	3757	0.350265	2.76201	9.61511e-05	0.00389529
chr3	8204024	8208674	4651	-0.323643	3.18861	9.61917e-05	0.00389529
chr3	40120021	40121885	1865	-0.445546	2.02525	9.62232e-05	0.00389529
chr2	144551355	144555203	3849	-0.390097	2.50038	9.62268e-05	0.00389529
chr2	174789955	174809377	19423	0.237162	5.68591	9.64392e-05	0.00390054
chr8	68728308	68738031	9724	0.270958	4.73353	9.64806e-05	0.00390054
chr8	122139648	122140504	857	1.04192	-0.307889	9.65612e-05	0.0039013
chr7	80002114	80003860	1747	0.448387	1.75626	9.66783e-05	0.00390352
chr20	61692036	61693835	1800	-0.473193	1.56346	9.72274e-05	0.00392317
chr21	45426339	45428757	2419	-0.412828	2.1538	9.73294e-05	0.00392477
chr7	18889537	18891851	2315	-0.504632	1.50651	9.78378e-05	0.00394274
chr2	56740183	56744687	4505	-0.285974	3.94555	9.79831e-05	0.00394606
chr8	41199367	41201641	2275	-0.494517	1.57399	9.80856e-05	0.00394753
chr3	141707246	141708788	1543	0.667637	0.740679	9.8145e-05	0.00394753
chr10	78799762	78809546	9785	-0.241317	5.26463	9.8717e-05	0.003968
chr4	39145868	39147232	1365	-0.642222	0.846383	9.90483e-05	0.00397877
chr1	102856591	102859797	3207	0.348908	2.77975	9.9877e-05	0.0040095
chr8	121598020	121604313	6294	0.310165	3.61781	9.99978e-05	0.00401087
chr12	18864275	18866889	2615	-0.37496	2.42773	0.000100042	0.00401087
chr16	83538686	83542200	3515	-0.510123	1.74789	0.000100153	0.00401087
chr15	59221107	59225630	4524	0.338276	3.00819	0.000100167	0.00401087
chr20	31689928	31696906	6979	0.295868	3.54396	0.000100237	0.00401114
chr8	86390529	86394759	4231	0.334423	3.04972	0.000100635	0.00402451
chr4	156167202	156170847	3646	-0.394148	2.51903	0.00010101	0.00403693
chr12	104862925	104865791	2867	0.396186	2.36465	0.000101605	0.00405656
chr11	122253400	122254263	864	-0.698701	0.563791	0.00010163	0.00405656
chr2	101393869	101399113	5245	-0.272573	4.12527	0.00010206	0.00407115
chr1	67955758	67958290	2533	-0.455833	1.86116	0.000102222	0.004075
chr17	45370576	45374959	4384	-0.271326	4.09595	0.000102732	0.00409274
chr19	31309482	31319954	10473	0.267064	4.28758	0.000103025	0.0041018
chr2	231131786	231135115	3330	0.365538	2.53213	0.000103191	0.00410581
chr9	111759058	111764312	5255	0.339218	3.31467	0.000103592	0.00411763
chr3	177344554	177348539	3986	0.292915	3.78126	0.000103653	0.00411763
chr3	159794552	159801669	7118	0.314419	3.29701	0.0001037	0.00411763
chr20	41475007	41477255	2249	0.483813	1.77045	0.000103795	0.00411763
chr1	198463937	198470103	6167	-0.312491	3.37224	0.000103815	0.00411763
chr3	57127454	57130334	2881	-0.315868	3.22019	0.000104442	0.00413988
chrX	40166193	40170281	4089	-0.381323	2.55796	0.000104694	0.00414724
chr6	5750300	5754054	3755	-0.301007	3.59028	0.000104786	0.00414828
chr4	124059941	124062586	2646	0.431726	1.98476	0.000105362	0.00416847
chr2	73854904	73857855	2952	-0.414073	2.0174	0.000105437	0.00416881
chr18	44728771	44735281	6511	-0.274573	3.81623	0.000105763	0.00417907
chr4	86031378	86034255	2878	0.354628	2.7132	0.000107111	0.00422969
chr1	117859479	117862574	3096	-0.321134	3.01476	0.000107182	0.00422983
chr2	120682738	120686216	3479	-0.317003	3.10846	0.000107934	0.00425626
chr9	121881581	121891890	10310	-0.258752	4.63023	0.000107987	0.00425626
chr1	164747482	164750144	2663	0.368322	2.56146	0.000108325	0.00426689
chr10	4371701	4373945	2245	0.44543	1.88862	0.000108416	0.00426781
chr4	15450583	15453340	2758	-0.32543	3.21112	0.00010852	0.00426924
chr5	174530950	174535144	4195	-0.28672	3.80468	0.000109002	0.00428551
chr1	117178544	117181085	2542	-0.430547	1.88058	0.000109192	0.0042903
chr11	23422004	23426777	4774	-0.354538	2.84071	0.000109266	0.00429054
chr10	90967999	90970767	2769	0.430303	2.46951	0.000109757	0.00430709
chr19	29098071	29100091	2021	-0.56326	1.0756	0.000109942	0.00430892
chr4	139918010	139920729	2720	0.337068	2.91884	0.000109946	0.00430892
chr8	79286469	79291895	5427	-0.295404	3.52504	0.000110026	0.00430892
chr8	15642793	15647715	4923	-0.314613	3.3099	0.000110077	0.00430892
chr2	200943507	200946566	3060	0.370404	2.62767	0.00011024	0.00431258
chr2	18401429	18406603	5175	-0.283481	3.82181	0.000110529	0.00432123
chr6	1321195	1327280	6086	-0.29548	3.48136	0.000110884	0.00433241
chr15	39241930	39256295	14366	0.239753	5.35625	0.000111075	0.00433654
chr16	86881016	86885060	4045	-0.425176	2.15928	0.000111128	0.00433654
chr13	47483260	47486557	3298	-0.40014	2.27231	0.000111198	0.0043366
chr10	94192190	94195398	3209	-0.380117	2.45081	0.000111375	0.0043379
chr18	74744093	74747494	3402	-0.359275	2.55132	0.000111424	0.0043379
chr2	7810914	7814269	3356	-0.320185	3.14394	0.000111523	0.0043379
chr17	80787304	80797103	9800	-0.239675	5.32715	0.000111539	0.0043379
chr18	67667275	67673869	6595	-0.274348	4.03759	0.000111577	0.0043379
chr3	16348679	16353967	5289	-0.297224	3.69114	0.000111665	0.00433865
chr8	47630147	47633904	3758	0.335506	3.04778	0.000112022	0.00434984
chr10	4259265	4261827	2563	0.382997	2.34217	0.000112207	0.00435401
chr1	28975961	28977045	1085	0.791036	0.0760962	0.000112268	0.00435401
chr5	73064378	73067818	3441	-0.372293	2.5944	0.000112857	0.00437415
chr12	50185020	50189853	4834	0.269787	4.20936	0.000113117	0.00438153
chr20	48330087	48330371	285	-1.3231	-0.925476	0.000113684	0.00440077
chr7	117204248	117207217	2970	-0.413707	1.915	0.000113804	0.00440271
chr16	65001423	65006415	4993	0.367216	2.84113	0.000113977	0.00440668
chr7	42350078	42352944	2867	0.37657	2.5601	0.000114083	0.00440756
chr1	154423330	154424547	1218	-0.545819	1.13455	0.000114234	0.00440756
chr1	220011232	220015553	4322	0.355472	2.74081	0.000114245	0.00440756
chr5	159784593	159789758	5166	-0.305025	3.31508	0.000114288	0.00440756
chr2	112876247	112885937	9691	-0.286215	4.32032	0.00011435	0.00440756
chr12	46259490	46261670	2181	0.365911	2.6684	0.000114527	0.00441169
chr6	146354741	146360261	5521	-0.278483	4.00871	0.000114874	0.00442232
chr6	143695891	143702611	6721	0.286207	3.68109	0.000115368	0.00443456
chr10	123856903	123859949	3047	-0.416294	2.27046	0.000115377	0.00443456
chr8	90673811	90677733	3923	-0.314352	3.26192	0.000115433	0.00443456
chr7	42336853	42341131	4279	0.308551	3.403	0.000115474	0.00443456
chr18	29170502	29175614	5113	0.304918	3.35109	0.00011556	0.00443516
chr2	219349753	219352396	2644	-0.346303	2.78391	0.00011564	0.00443554
chr12	27185057	27187607	2551	0.405462	2.309	0.000115812	0.00443939
chr2	180291001	180292575	1575	-0.669873	0.756737	0.000116287	0.00445489
chr3	113912048	113917698	5651	-0.293707	3.58724	0.000116393	0.00445623
chr11	120305423	120308006	2584	-0.449743	1.81557	0.000116684	0.00446468
chr18	75487605	75491174	3570	-0.302919	3.56281	0.000117099	0.00447781
chr2	68969570	68974349	4780	0.307935	3.60291	0.000117814	0.00450241
chr2	135225616	135229028	3413	-0.370332	2.36796	0.000118503	0.00452455
chr6	144653967	144656248	2282	-0.470296	1.63157	0.00011861	0.00452455
chr1	64227132	64230022	2891	-0.493109	1.73864	0.000118617	0.00452455
chr9	129342671	129344479	1809	0.595507	1.05019	0.000118681	0.00452455
chr10	44191689	44199849	8161	-0.258103	4.46898	0.000118821	0.00452716
chr6	37985613	37991303	5691	0.313766	3.32859	0.000119993	0.00456902
chr11	111818071	111821195	3125	0.354841	2.74707	0.000120148	0.00457217
chr19	16160314	16162655	2342	-0.397367	2.28175	0.000120536	0.00458152
chr4	108643672	108645277	1606	0.581449	1.08524	0.000120539	0.00458152
chr17	9242457	9246445	3989	0.350733	2.75804	0.000120651	0.00458298
chr2	187574500	187577617	3118	0.38636	2.48399	0.000120788	0.00458542
chr13	33470684	33473274	2591	-0.41722	1.96628	0.000121865	0.00462251
chr6	169186486	169193849	7364	0.300647	3.7936	0.000121912	0.00462251
chr12	20006673	20009003	2331	-0.395506	2.35475	0.000122942	0.00465876
chr1	25957386	25960779	3394	-0.379232	2.48305	0.000123246	0.00466747
chr8	134634278	134638033	3756	-0.366308	2.42947	0.000123614	0.00467822
chr1	100626207	100632208	6002	0.284166	3.86601	0.000123698	0.00467822
chr11	64101094	64102679	1586	-0.49807	1.37545	0.000123753	0.00467822
chr13	23786850	23797804	10955	-0.267702	4.23054	0.000124421	0.00469945
chr6	169527099	169532050	4952	-0.291666	3.6013	0.000124464	0.00469945
chr1	40013519	40016016	2498	-0.404388	2.19295	0.000125028	0.00471788
chr8	101445317	101454417	9101	-0.267291	4.24461	0.000125541	0.00473441
chr11	12913202	12915471	2270	-0.4205	2.05241	0.00012676	0.00477751
chr2	152583152	152587694	4543	-0.324282	3.12083	0.00012696	0.00478106
chr1	16373580	16378825	5246	0.316127	3.23384	0.000127006	0.00478106
chr17	63377010	63385308	8299	-0.266745	4.27857	0.000127278	0.00478842
chr15	29363399	29365257	1859	-0.55817	1.12851	0.000127525	0.00479248
chr2	64271987	64275195	3209	0.33841	2.91845	0.000127552	0.00479248
chr2	144366415	144368639	2225	0.524103	1.59135	0.000127615	0.00479248
chr4	844607	846741	2135	-0.429676	1.91514	0.000127912	0.00479803
chr18	45959800	45966159	6360	0.285554	3.85634	0.000127915	0.00479803
chr10	30827267	30832179	4913	-0.330508	3.04642	0.000128555	0.00481915
chr8	97059715	97062196	2482	-0.42395	2.01517	0.000128692	0.00482011
chr20	31485262	31486288	1027	0.726583	0.381232	0.000128733	0.00482011
chr4	124447646	124450248	2603	0.376751	2.69316	0.000128836	0.00482106
chr2	111974272	111975998	1727	-0.542015	1.22228	0.000129009	0.00482414
chr9	83010409	83015494	5086	-0.283679	3.83871	0.000129071	0.00482414
chr4	124087108	124087488	381	1.35166	-1.07607	0.000129814	0.00484902
chr13	41700567	41702852	2286	0.507908	1.35899	0.000130125	0.00485776
chr14	68840504	68844194	3691	0.349938	2.65631	0.00013057	0.00486939
chr17	72689561	72693735	4175	-0.369968	2.59139	0.000130592	0.00486939
chr20	49788659	49791841	3183	0.465674	1.94034	0.000130776	0.00487337
chr2	42844126	42846428	2303	-0.396537	2.04846	0.000131001	0.00487738
chr7	47178317	47181165	2849	-0.403232	2.15185	0.000131039	0.00487738
chr9	76433211	76434493	1283	-0.63688	0.921045	0.000131721	0.00489987
chr5	126367489	126371693	4205	0.37692	2.46582	0.000131911	0.00490403
chr12	15976923	15984599	7677	0.260028	4.30452	0.0001323	0.00491558
chr8	94238982	94245294	6313	-0.277783	3.80971	0.00013298	0.00493793
chr14	52454749	52459666	4918	-0.306531	3.31972	0.000133207	0.00494345
chr5	101423496	101426852	3357	0.386762	2.37871	0.000133396	0.00494754
chr17	66269966	66277815	7850	-0.270433	4.00359	0.000133589	0.00495179
chr4	156296083	156300765	4683	-0.347614	2.87466	0.00013393	0.0049615
chr2	157031528	157033524	1997	0.507605	1.36489	0.000134015	0.00496171
chr2	152541034	152549920	8887	-0.262015	4.29288	0.000134101	0.00496198
chr22	18030474	18035198	4725	-0.299101	3.39983	0.000134313	0.00496621
chr4	78826871	78831440	4570	0.380867	2.45363	0.000134374	0.00496621
chr1	24681591	24685193	3603	-0.343046	2.7455	0.000134469	0.00496681
chr5	56304027	56306460	2434	-0.418013	2.08735	0.000134561	0.00496729
chr1	170443763	170446933	3171	0.37816	2.35682	0.000135499	0.004999
chr10	4774212	4775322	1111	0.757742	0.276027	0.00013588	0.0050101
chr2	168154597	168156680	2084	0.423583	1.99464	0.000136848	0.00504286
chr3	171406711	171407929	1219	-0.598701	1.16702	0.000137143	0.00505005
chr22	31828468	31832157	3690	-0.292157	3.55237	0.000137204	0.00505005
chr14	86890331	86895894	5564	-0.305301	3.32454	0.000137339	0.00505204
chr3	153055930	153059709	3780	-0.327857	2.96282	0.000137455	0.00505338
chr9	110818767	110822717	3951	-0.348251	2.88504	0.000137585	0.00505519
chr12	124231445	124239720	8276	0.273392	4.39849	0.00013771	0.00505683
chr3	99773922	99779014	5093	0.3309	3.03554	0.000137824	0.00505806
chr12	57795156	57798641	3486	0.351455	3.00384	0.000138039	0.00506198
chr5	61285761	61287778	2018	-0.446343	1.74307	0.000138139	0.00506198
chr1	53581128	53584866	3739	-0.367242	2.561	0.000138172	0.00506198
chr5	93518554	93521365	2812	-0.409501	2.24118	0.000138673	0.00507736
chr1	178682129	178686248	4120	0.320058	3.14778	0.000138864	0.00508139
chr6	43906895	43917147	10253	-0.243291	5.00838	0.000139345	0.00509603
chr7	22629292	22630419	1128	0.862526	0.0972388	0.000139976	0.00511614
chr2	8661001	8664518	3518	-0.340782	2.65551	0.000140331	0.00512613
chr5	103894590	103896272	1683	-0.631582	0.937571	0.000140585	0.0051324
chr14	61139460	61156822	17363	-0.231322	5.80434	0.000140723	0.00513445
chr2	152521538	152527225	5688	-0.300073	3.51412	0.000141005	0.00514179
chr15	39113509	39116334	2826	0.444119	1.83802	0.000141121	0.00514301
chr9	34070623	34074596	3974	-0.308027	3.28133	0.000141245	0.00514455
chr3	175982477	175983479	1003	0.746932	0.27167	0.000142027	0.00517005
chr8	96446246	96447301	1056	-0.816937	0.056928	0.00014229	0.00517423
chrX	124253686	124254967	1282	0.723957	0.284702	0.000142306	0.00517423
chr5	27207344	27209259	1916	0.43622	1.99959	0.000142673	0.00518456
chr5	34021149	34022879	1731	-0.449025	1.80742	0.000142854	0.00518813
chr20	54042475	54045510	3036	-0.391993	2.18777	0.000143172	0.00519667
chr15	88986753	88992719	5967	-0.289461	3.62437	0.000143391	0.00519969
chr2	216349200	216351779	2580	-0.460128	1.71761	0.00014342	0.00519969
chr20	62737424	62742414	4991	-0.297729	3.35418	0.000143682	0.00520618
chr8	26352104	26352851	748	-0.757302	0.26329	0.000144303	0.00522568
chr11	105243267	105245673	2407	0.419028	1.97346	0.000145277	0.0052579
chr10	97277642	97280182	2541	0.416495	1.9917	0.000145411	0.00525893
chr12	11710315	11713529	3215	0.513783	1.6568	0.000145473	0.00525893
chr9	26258197	26266916	8720	0.246121	4.94373	0.00014569	0.00526378
chr8	42251524	42258504	6981	0.26915	3.95579	0.000145982	0.00527127
chr12	113213377	113218130	4754	0.328149	3.05208	0.000146072	0.00527149
chr5	78777852	78781302	3451	-0.333923	3.08081	0.000147225	0.00531006
chr3	19887611	19892335	4725	-0.291484	3.5238	0.000147369	0.0053122
chr1	201265149	201270480	5332	-0.284018	3.76214	0.000147496	0.00531375
chr2	32324586	32325986	1401	0.607983	0.937756	0.000147804	0.0053218
chr10	22801612	22807162	5551	0.290708	3.3666	0.000147908	0.00532249
chr10	78456568	78460193	3626	-0.339191	3.14349	0.000148456	0.00533915
chr9	79183392	79198447	15056	-0.240875	5.61626	0.000149373	0.00536906
chr10	69768101	69770743	2643	-0.447002	1.79432	0.000149795	0.00538115
chr10	100358922	100366534	7613	0.312048	3.18896	0.000149972	0.00538441
chr13	51556938	51559382	2445	-0.408048	2.17498	0.000150239	0.00539093
chr11	95095687	95096622	936	0.850748	0.0518167	0.000150478	0.00539643
chr3	170554135	170555003	869	-0.623265	0.783473	0.00015057	0.00539664
chr9	134589707	134595835	6129	-0.266219	4.22035	0.000150972	0.00540644
chr7	99266895	99269166	2272	-0.47561	1.63744	0.000151015	0.00540644
chr12	88388382	88393502	5121	-0.373798	2.88563	0.000151263	0.00541224
chr14	87107801	87111291	3491	0.353012	2.63902	0.00015182	0.00542888
chr6	128654745	128657583	2839	-0.37641	2.59577	0.00015198	0.00542888
chr10	76117194	76119759	2566	-0.47624	1.68645	0.000151987	0.00542888
chr7	117130915	117138786	7872	-0.263373	4.10242	0.000152326	0.00543789
chr4	108848708	108851396	2689	-0.353875	2.77852	0.000152957	0.00545733
chr3	50058868	50060488	1621	0.516273	1.25451	0.000153098	0.00545924
chr11	106456147	106458526	2380	-0.394687	2.06023	0.000153232	0.00546092
chr4	20492837	20495885	3049	0.398543	2.37978	0.000153492	0.00546711
chr9	7315523	7317770	2248	0.576805	1.2004	0.000153842	0.00547646
chr5	53876681	53878419	1739	-0.644973	0.891223	0.000154604	0.00550047
chr4	132055136	132058098	2963	-0.37267	2.38538	0.000154714	0.00550127
chr1	59408103	59410674	2572	-0.453609	1.94236	0.000155003	0.00550843
chr14	69008353	69009804	1452	0.487951	1.86369	0.000155762	0.00552891
chr14	92534603	92537639	3037	-0.42052	2.05585	0.000155892	0.00552891
chr1	15792612	15793534	923	0.787307	0.302715	0.000155924	0.00552891
chr4	14095162	14097662	2501	0.461964	1.88046	0.000155931	0.00552891
chr1	245869731	245883070	13340	0.24213	5.11973	0.000156568	0.00554838
chr7	33552846	33556137	3292	0.396138	2.52445	0.000156776	0.00555263
chr9	79129970	79133008	3039	-0.495114	1.99808	0.000157193	0.00556426
chr17	29153452	29159925	6474	0.27578	3.83388	0.000158394	0.00560001
chr1	59694314	59710245	15932	-0.225796	6.14576	0.00015862	0.00560001
chr3	88806623	88811387	4765	-0.346615	3.04237	0.000158644	0.00560001
chr17	10059029	10063420	4392	-0.315839	3.01694	0.000158652	0.00560001
chr6	134647252	134648728	1477	0.690233	0.632505	0.000158682	0.00560001
chr11	71285897	71288493	2597	-0.379149	2.35184	0.000158738	0.00560001
chr1	193333691	193339836	6146	0.302301	3.42978	0.000159117	0.00561024
chr9	78574257	78576098	1842	-0.53296	1.37438	0.000159627	0.00562506
chr5	130278306	130283194	4889	-0.335481	2.93405	0.000160256	0.00564191
chr13	30695725	30698702	2978	-0.440386	1.85812	0.000160285	0.00564191
chr6	130646235	130648862	2628	0.481883	1.60416	0.000160719	0.00565405
chr17	43174607	43177698	3092	0.38951	2.37096	0.000161172	0.0056668
chr4	137386627	137395024	8398	-0.249074	4.59055	0.000161293	0.00566787
chr3	155025910	155029244	3335	0.326594	2.98689	0.000162064	0.00569181
chr12	64559613	64561115	1503	-0.53676	1.17518	0.000162237	0.00569469
chr16	3753088	3755951	2864	0.43526	1.95403	0.000163539	0.00573366
chrX	22134500	22137023	2524	-0.36323	2.47293	0.000163584	0.00573366
chr1	22378451	22381096	2646	-0.401967	2.05885	0.000163642	0.00573366
chr8	122922845	122923839	995	0.753523	0.321038	0.000163712	0.00573366
chr15	87353624	87357105	3482	-0.375493	2.35353	0.000164019	0.00574122
chr2	120102306	120105511	3206	-0.395792	2.3876	0.000164398	0.00575128
chr6	170313447	170316122	2676	-0.417396	2.09629	0.000164806	0.00576174
chr3	16447254	16453502	6249	-0.302718	3.54733	0.00016488	0.00576174
chr14	52049815	52056570	6756	0.292503	3.43838	0.000165064	0.00576495
chr10	77528586	77535303	6718	-0.2657	4.07171	0.000166741	0.0058203
chr15	81334476	81336369	1894	0.569033	1.08853	0.000166853	0.00582095
chr3	16384986	16391181	6196	-0.268946	4.13757	0.000167807	0.00585099
chr12	105965825	105968211	2387	0.569371	1.26546	0.00016867	0.00587781
chr10	44055488	44058105	2618	-0.461744	1.7055	0.000169225	0.00589389
chr4	132064705	132067725	3021	-0.342592	2.81953	0.000169359	0.00589532
chr1	66556034	66558518	2485	0.36307	2.52802	0.00016953	0.00589598
chr15	49862685	49866826	4142	0.308806	3.36632	0.000169566	0.00589598
chr11	103977746	103980463	2718	-0.369821	2.42602	0.000169912	0.0059029
chr6	72415805	72419417	3613	-0.301858	3.18043	0.000169958	0.0059029
chr12	106340264	106344138	3875	-0.313169	3.12401	0.000170047	0.0059029
chr18	75406046	75410327	4282	-0.334041	2.95309	0.000171126	0.00593708
chr21	29205738	29229511	23774	0.222489	6.488	0.000171597	0.00595016
chr3	123852962	123854502	1541	0.60052	0.957256	0.000171715	0.00595094
chr15	45197416	45198607	1192	-0.569478	1.11998	0.000172281	0.00596698
chr2	64282295	64285696	3402	0.355676	2.68023	0.000172367	0.00596698
chr10	77496597	77499379	2783	-0.409251	2.38528	0.000172684	0.00597466
chr4	124017700	124020511	2812	0.418565	2.0696	0.000173113	0.00598088
chr14	53030887	53033577	2691	0.378029	2.3838	0.000173284	0.00598088
chr2	133374557	133382031	7475	-0.274403	3.93064	0.000173291	0.00598088
chr2	48092844	48094758	1915	-0.485212	1.4159	0.000173398	0.00598088
chr5	9264174	9267008	2835	-0.380984	2.37109	0.000173405	0.00598088
chr11	73156195	73160370	4176	0.382972	2.4117	0.000173435	0.00598088
chr14	55385700	55392643	6944	-0.280685	3.94308	0.000173676	0.0059841
chr2	133631186	133636928	5743	-0.267554	4.06879	0.000173794	0.0059841
chr1	34065138	34070587	5450	-0.295572	3.38373	0.000173814	0.0059841
chr4	72374821	72379358	4538	0.387215	2.43714	0.000174155	0.00599256
chr6	326982	328992	2011	-0.387173	2.28054	0.000174368	0.00599399
chr3	24238437	24239437	1001	-0.641194	0.671786	0.000174387	0.00599399
chr5	135351697	135358613	6917	0.261624	4.04214	0.000174649	0.0059997
chr3	177616239	177616820	582	1.21821	-0.693248	0.000176023	0.00604362
chr17	15277332	15279961	2630	-0.41776	2.04383	0.000176707	0.00605956
chr17	55133802	55135795	1994	-0.54274	1.44592	0.000176736	0.00605956
chrX	124255102	124256418	1317	0.449023	1.67513	0.000176776	0.00605956
chr8	120984921	120991246	6326	-0.295864	3.39669	0.000177185	0.00607011
chr5	68552558	68559682	7125	0.268345	4.06239	0.000177437	0.00607011
chr1	83515406	83518399	2994	-0.349161	2.68718	0.00017753	0.00607011
chr11	34073331	34077415	4085	0.366173	2.43411	0.000177546	0.00607011
chr11	72969061	72973222	4162	0.354295	2.70892	0.000177567	0.00607011
chr1	83507095	83514914	7820	-0.254784	4.32173	0.000177766	0.00607359
chr7	92365986	92367690	1705	0.498244	1.44106	0.000178273	0.00608764
chr1	65504936	65507390	2455	0.471037	1.87456	0.000178428	0.00608959
chr8	30483583	30484626	1044	0.759233	0.517917	0.000179668	0.00612859
chr18	77077295	77079717	2423	0.414193	2.03943	0.000179796	0.00612963
chr8	134020096	134021450	1355	0.686958	0.944614	0.00018011	0.00613701
chr2	10203989	10205436	1448	-0.639921	0.834259	0.000180384	0.00614304
chr2	241380725	241381646	922	0.66495	0.614552	0.000181318	0.00616973
chr2	40437889	40440115	2227	-0.454693	1.83585	0.000181364	0.00616973
chr13	42746461	42748912	2452	-0.36021	2.41616	0.000181797	0.00618109
chr20	51748524	51751677	3154	0.367978	2.3376	0.000182628	0.00620601
chr1	94018732	94024644	5913	0.275477	4.02186	0.000183081	0.00621801
chr3	112739285	112740531	1247	0.587878	0.995798	0.000183768	0.00623755
chr5	58406194	58408920	2727	-0.364653	2.74847	0.000183854	0.00623755
chr1	161308056	161308783	728	1.06831	-0.442172	0.00018401	0.00623947
chr15	32976586	32981502	4917	-0.295306	3.53363	0.000184191	0.00624225
chr7	36046952	36050268	3317	0.315053	3.1448	0.000185077	0.0062602
chr7	143039570	143044684	5115	0.305264	3.28624	0.000185097	0.0062602
chr11	10327757	10329586	1830	0.454824	1.68612	0.00018512	0.0062602
chr1	177871378	177876028	4651	-0.322542	3.03595	0.000185258	0.0062602
chr1	200413341	200418394	5054	0.279884	3.67739	0.000185282	0.0062602
chr14	66086434	66090156	3723	-0.326168	2.95405	0.000185318	0.0062602
chr5	157827661	157828832	1172	0.564806	0.995693	0.000185557	0.00626487
chr9	110775070	110778987	3918	-0.440001	2.06518	0.000186358	0.00628856
chr3	150103333	150108817	5485	-0.266606	3.90447	0.000186535	0.00628998
chr22	35567630	35571200	3571	-0.400206	2.06366	0.0001866	0.00628998
chr8	97994131	97997709	3579	-0.285781	3.55817	0.000186798	0.00629106
chr14	28650148	28654990	4843	-0.30573	3.29363	0.000186832	0.00629106
chr7	40540790	40546227	5438	0.295101	3.76335	0.0001876	0.00631207
chr1	93327792	93330447	2656	-0.408249	1.95037	0.000187657	0.00631207
chr2	28592706	28595657	2952	-0.43089	1.86992	0.000187952	0.00631859
chr3	67632779	67636513	3735	-0.293492	3.46631	0.000188116	0.00632074
chr7	121956355	121958863	2509	0.454576	1.55926	0.000189271	0.00635345
chr20	51553663	51555353	1691	-0.507252	1.46227	0.000189292	0.00635345
chr11	106287692	106289341	1650	-0.572047	0.952292	0.000190483	0.00639003
chr2	37421137	37424296	3160	-0.386743	2.34317	0.000190749	0.00639555
chr6	75178224	75186838	8615	0.261043	4.14955	0.000192092	0.00643714
chr7	75731545	75734199	2655	-0.368394	2.55929	0.000192723	0.00645374
chr9	86658742	86662578	3837	0.304887	3.10451	0.000192921	0.00645374
chr4	108829623	108835599	5977	-0.30576	3.50534	0.000193025	0.00645374
chr1	28265679	28266079	401	1.25589	-1.02656	0.000193111	0.00645374
chr7	137576772	137582156	5385	0.305014	3.34088	0.000193189	0.00645374
chr13	64688104	64690872	2769	-0.347616	2.78957	0.000193204	0.00645374
chr1	224539303	224547212	7910	0.239708	4.74971	0.000193429	0.006455
chr15	80607370	80608345	976	0.817192	0.436817	0.000193505	0.006455
chr2	223464296	223466591	2296	0.544931	1.23209	0.000193549	0.006455
chr17	39137516	39140427	2912	-0.308343	3.39683	0.000193737	0.00645785
chr3	52647993	52652083	4091	0.315825	3.28157	0.000193996	0.00646305
chr14	58813849	58819170	5322	0.304826	3.56908	0.000194259	0.0064652
chr15	62615796	62620840	5045	-0.262893	4.10939	0.000194266	0.0064652
chr10	112201833	112204623	2791	-0.381681	2.24286	0.000194508	0.00646982
chr12	124742106	124748118	6013	-0.282898	3.64079	0.000195015	0.00648324
chr5	171518571	171523028	4458	-0.260585	4.07381	0.000195946	0.00650816
chr5	34922890	34925995	3106	-0.396256	2.15648	0.000195972	0.00650816
chr1	33683746	33685483	1738	-0.596928	0.832616	0.000196272	0.00651471
chr20	4021387	4024352	2966	0.325682	2.73255	0.000196597	0.00652204
chr15	87143576	87147769	4194	-0.335656	2.81797	0.000197755	0.006557
chr6	7639602	7642191	2590	0.3927	1.97794	0.000198	0.00656007
chr12	101922634	101929162	6529	0.266906	4.21971	0.000198082	0.00656007
chr4	17139090	17144516	5427	0.289835	3.40619	0.000198299	0.00656007
chr9	18889243	18891575	2333	-0.46945	1.67622	0.000198359	0.00656007
chr3	153137341	153142307	4967	-0.271071	3.7966	0.00019837	0.00656007
chr6	113044678	113052223	7546	-0.23129	5.27516	0.000198769	0.00656983
chr20	49768025	49770152	2128	0.575314	1.27341	0.000199762	0.00659917
chr1	171110081	171111113	1033	0.685948	0.605561	0.000200437	0.006618
chr10	79257121	79259658	2538	-0.550706	1.19137	0.000202631	0.00668427
chr11	121463735	121468401	4667	-0.284348	3.54659	0.000202657	0.00668427
chr11	74018159	74020714	2556	0.478207	1.52697	0.000204252	0.00673335
chr9	121360384	121366820	6437	0.270631	3.86283	0.000204893	0.00675094
chr21	25306737	25308547	1811	-0.457598	1.75894	0.000205286	0.00675854
chr1	59364667	59369455	4789	-0.26652	4.01095	0.000205339	0.00675854
chr12	95411760	95414202	2443	-0.382265	2.24727	0.000207565	0.00682724
chr13	28556676	28559530	2855	0.307052	3.20978	0.000207643	0.00682724
chr4	119506591	119514195	7605	0.332024	3.42433	0.000208128	0.0068396
chr6	139750265	139761887	11623	0.235294	5.0271	0.000208308	0.00684193
chr5	167849581	167852509	2929	0.520199	1.27864	0.000208601	0.00684799
chr16	25187254	25187900	647	-0.919063	-0.330634	0.000210711	0.00691365
chr12	52943212	52953825	10614	0.243637	4.53702	0.00021096	0.00691771
chr6	57189358	57193942	4585	0.342858	2.68531	0.000211055	0.00691771
chr17	55176771	55178705	1935	-0.510328	1.40183	0.000212204	0.0069465
chr7	17527506	17534264	6759	-0.299391	3.52695	0.000212252	0.0069465
chrX	13142835	13146021	3187	0.361942	2.47994	0.000212265	0.0069465
chr3	123657267	123667339	10073	0.273764	4.17073	0.00021284	0.0069617
chr12	50271077	50272822	1746	0.483127	1.70166	0.000213009	0.00696362
chr4	137474278	137476449	2172	-0.462934	1.49606	0.000213481	0.00697508
chr13	73764889	73768732	3844	0.37709	2.37411	0.000213582	0.00697508
chr4	7197713	7203494	5782	-0.288491	3.62018	0.000213866	0.00698073
chr1	85339002	85346812	7811	0.254021	4.29633	0.000214035	0.00698259
chr20	31673918	31677061	3144	0.348793	2.51711	0.000214145	0.00698259
chr19	47716133	47722675	6543	-0.245093	4.56053	0.000215971	0.00703848
chr10	13680707	13688195	7489	0.25296	4.33896	0.00021658	0.00705467
chr12	5318598	5319774	1177	-0.706794	0.263931	0.000216908	0.00706171
chr8	94154538	94157610	3073	-0.349917	2.44535	0.000217711	0.00708237
chr8	93127103	93128526	1424	-0.608836	0.910785	0.000217768	0.00708237
chr17	30428414	30430340	1927	0.49295	1.34813	0.000218264	0.00709394
chr5	167293759	167297038	3280	-0.326192	2.89839	0.000218484	0.00709394
chr1	187489063	187492797	3735	-0.31556	2.97707	0.000218506	0.00709394
chr6	134640686	134645064	4379	0.373813	2.63675	0.000218575	0.00709394
chr4	60603952	60606396	2445	-0.444621	1.83168	0.000219086	0.0071033
chr3	174324708	174327403	2696	0.317656	2.89597	0.00021909	0.0071033
chr8	73583425	73589929	6505	0.280278	3.64656	0.000219945	0.00712735
chr2	73896036	73897734	1699	-0.457855	1.53639	0.000220116	0.00712921
chr2	146571327	146573103	1777	-0.535898	1.32201	0.000220443	0.00713613
chr4	76728421	76731408	2988	0.428634	1.90131	0.000220699	0.00714073
chr14	90674760	90680184	5425	0.31889	3.13705	0.000221539	0.00716151
chr2	195708294	195711862	3569	-0.330197	2.72187	0.000221569	0.00716151
chr6	113873964	113881994	8031	-0.260336	4.10398	0.000221943	0.00716994
chr5	138816307	138818034	1728	0.583196	0.955684	0.000222602	0.00718753
chr6	35357686	35365210	7525	0.254599	4.35742	0.000222893	0.00719323
chr2	42916030	42919829	3800	-0.293731	3.26567	0.000223483	0.00720856
chr9	125472026	125475524	3499	0.34913	2.54007	0.000224671	0.00724212
chr3	106028655	106033133	4479	-0.318584	3.27838	0.000224754	0.00724212
chr17	58992372	58994842	2471	0.473429	1.49057	0.00022536	0.00725678
chr10	105148443	105149228	786	-0.961998	-0.448653	0.000225515	0.00725678
chr22	44306365	44310861	4497	-0.354882	2.77199	0.000225555	0.00725678
chr1	201458843	201463887	5045	-0.256549	4.23001	0.000225872	0.00726327
chr15	38703729	38704610	882	0.757937	0.215369	0.000226343	0.00727467
chr7	127766836	127772125	5290	-0.308332	3.23351	0.000226707	0.00728267
chr13	24661523	24666146	4624	-0.281963	3.51169	0.000227535	0.00730552
chr9	98657341	98659584	2244	0.34995	2.37419	0.00022852	0.00733313
chr3	46495636	46502424	6789	-0.287975	3.45938	0.000228628	0.00733313
chr5	53129433	53131665	2233	-0.423042	1.94797	0.000228758	0.00733354
chr14	76936195	76939514	3320	-0.292207	3.39805	0.000229805	0.00736337
chr3	124875477	124880785	5309	0.282124	3.57111	0.00023019	0.00737194
chr11	62551426	62559050	7625	-0.225905	5.45483	0.000230404	0.00737505
chr17	80849809	80862778	12970	-0.235911	5.03078	0.000230551	0.00737599
chr16	20830408	20834283	3876	-0.343233	2.59874	0.000231685	0.00740682
chr20	60694046	60698198	4153	-0.345664	2.68318	0.00023175	0.00740682
chr3	72171155	72178679	7525	-0.269868	3.77892	0.000232009	0.00741133
chr15	48372117	48376386	4270	-0.305204	3.13315	0.000232304	0.00741697
chr5	83372984	83380514	7531	-0.248625	4.6459	0.000232794	0.00742884
chr9	37554035	37557162	3128	-0.352505	2.7263	0.000233082	0.00743427
chr5	96852875	96853476	602	-0.813793	-0.141754	0.000233517	0.00743973
chr4	19298577	19300425	1849	-0.392369	2.22333	0.000233521	0.00743973
chr8	92684173	92685972	1800	0.490402	1.29995	0.000233608	0.00743973
chr2	20588540	20591638	3099	-0.360255	2.4511	0.000233906	0.00744543
chr15	33093041	33102477	9437	0.242654	4.44569	0.000234534	0.00746164
chr22	27728641	27729289	649	-0.930457	-0.428369	0.000234905	0.00746966
chr1	97569620	97575489	5870	0.282147	3.62723	0.000235169	0.00747429
chr4	71376763	71378517	1755	-0.479712	1.55151	0.000235497	0.00748093
chr5	114190859	114193813	2955	-0.421875	2.06047	0.00023643	0.00750677
chr6	112437021	112438193	1173	-0.773602	0.17817	0.00023678	0.0075141
chr21	36504597	36506100	1504	-0.694657	0.611425	0.000238533	0.0075659
chr2	100956065	100963538	7474	0.260709	4.09807	0.000238874	0.0075729
chr1	215021736	215026639	4904	0.291652	3.59456	0.000239228	0.00758029
chr8	23114575	23116000	1426	-0.653566	0.696042	0.000239513	0.00758139
chr18	10925240	10930677	5438	-0.284615	3.60039	0.00023961	0.00758139
chr1	233228773	233231535	2763	-0.438046	1.79963	0.000239699	0.00758139
chr2	202360540	202362249	1710	-0.487785	1.49384	0.000239745	0.00758139
chr7	33388080	33388962	883	0.898707	-0.121899	0.000240098	0.00758872
chr8	96443535	96446190	2656	-0.418688	1.91667	0.000240275	0.00759052
chr11	71297294	71301160	3867	-0.29485	3.25986	0.000240695	0.00759837
chr10	68795939	68797444	1506	-0.566005	0.817087	0.000240765	0.00759837
chr1	59519648	59523483	3836	-0.310148	3.06632	0.000240938	0.00760001
chr1	209894280	209896961	2682	-0.401834	2.15071	0.0002418	0.00762038
chr20	54304457	54306705	2249	-0.442666	1.73781	0.000241826	0.00762038
chr18	49016008	49017761	1754	-0.401045	2.03311	0.000242807	0.00764746
chr8	47522116	47527724	5609	0.317938	3.47478	0.000243311	0.00765933
chr16	51407873	51410568	2696	-0.432399	2.04617	0.000243428	0.00765933
chr7	84104138	84108717	4580	0.334384	2.9087	0.000244009	0.00767377
[truncated: 60,867 more rows]

## Sheet: TNFa
Chr	start	end	width	logFC (ctrl vs TNF⍺)	logCPM	PValue	FDR
chr3	78631666	78635532	3867	2.6508	2.79096	3.80925e-158	2.39472e-153
chr17	35889294	35893473	4180	2.47262	2.86678	1.88689e-147	5.93106e-143
chr7	34141584	34146330	4747	2.33495	3.07528	1.25944e-144	2.6392e-140
chr6	159712552	159719761	7210	1.77337	3.98597	3.365e-126	5.2886e-122
chr13	23989402	23994883	5482	2.05576	2.87996	8.72742e-112	1.09732e-107
chr1	96471479	96475649	4171	1.79134	3.10795	1.37655e-95	1.4423e-91
chr11	94582921	94585555	2635	2.3186	2.13334	3.29102e-93	2.95562e-89
chr17	12615049	12621209	6161	1.57545	3.35012	2.80037e-82	2.2006e-78
chr13	75860152	75863315	3164	1.93336	2.49101	1.21109e-81	8.45959e-78
chr3	189567298	189568824	1527	3.03684	1.20457	7.40177e-81	4.6532e-77
chr6	44733159	44736483	3325	2.01874	2.30727	2.99849e-80	1.71367e-76
chr8	71828761	71835837	7077	1.39086	3.96543	6.05466e-80	3.17193e-76
chr14	24249070	24253372	4303	1.77847	2.64161	1.77846e-79	8.60035e-76
chr6	70847033	70850788	3756	1.96768	2.34442	1.11295e-77	4.99763e-74
chr5	150391059	150396995	5937	1.52234	3.26649	2.49887e-77	1.04729e-73
chr9	136900177	136903728	3552	1.71465	2.67944	3.57482e-72	1.40459e-68
chr6	70837678	70840871	3194	1.95779	2.19313	4.56672e-72	1.68877e-68
chr14	58969121	58972021	2901	1.9145	2.29402	7.94377e-71	2.77441e-67
chr19	49909562	49912319	2758	1.83356	2.38891	2.72006e-70	8.99996e-67
chr6	18500603	18502712	2110	1.96107	2.14905	3.38708e-68	1.06466e-64
chr3	100029329	100035349	6021	1.24703	4.14237	4.66864e-68	1.39761e-64
chr8	48475640	48477355	1716	2.4614	1.45134	6.2038e-68	1.77276e-64
chr12	106021308	106024510	3203	1.68257	2.62676	4.1576e-66	1.1364e-62
chr2	230765181	230768584	3404	1.73006	2.33914	7.93679e-65	2.07898e-61
chr7	34312797	34317755	4959	1.37712	3.38953	9.51978e-65	2.39388e-61
chr8	40158310	40160074	1765	2.94288	0.975865	1.08808e-64	2.63089e-61
chr4	156991914	156994350	2437	1.82621	2.24193	2.69724e-64	6.28018e-61
chr1	94004152	94007508	3357	2.21372	1.63308	1.33916e-63	3.0067e-60
chr9	22079204	22081844	2641	1.96345	1.98359	2.39397e-63	5.18964e-60
chr4	73723980	73731090	7111	1.25251	3.76273	3.2325e-63	6.77382e-60
chr7	116163036	116167033	3998	1.47201	2.94875	3.6821e-63	7.46705e-60
chr4	73732869	73736353	3485	1.81342	2.18962	3.03128e-61	5.95515e-58
chr1	87762826	87767327	4502	1.3819	3.1574	6.73974e-61	1.28394e-57
chr7	34153022	34161291	8270	1.13194	4.42683	1.45497e-60	2.69024e-57
chr2	233541225	233544570	3346	1.88336	2.00301	4.36793e-60	7.84556e-57
chr10	74752469	74755683	3215	-1.62527	2.7678	5.38878e-60	9.4103e-57
chr1	209868130	209872558	4429	-1.31598	3.52676	8.76502e-60	1.48925e-56
chr10	16884024	16895318	11295	-1.05451	5.22741	2.72832e-59	4.51365e-56
chr21	35422849	35424716	1868	2.39404	1.38996	9.58428e-59	1.54494e-55
chr12	66196333	66198220	1888	2.30486	1.36512	2.15016e-58	3.3793e-55
chr13	75078413	75079803	1391	2.75036	0.910349	6.12452e-58	9.39083e-55
chr4	73916011	73919245	3235	1.40807	2.95909	6.74854e-58	1.01013e-54
chr22	45599781	45604805	5025	1.45006	2.82489	7.86533e-58	1.14991e-54
chr12	104929307	104931766	2460	2.19702	1.52442	1.64928e-57	2.35644e-54
chr10	110100575	110102959	2385	1.93187	1.83013	7.30082e-56	1.01994e-52
chr6	18431210	18434647	3438	1.56775	2.49443	1.04389e-55	1.42664e-52
chr2	69080815	69084502	3688	1.47549	2.67952	1.36084e-55	1.82022e-52
chr2	19647979	19655209	7231	-1.21189	4.21578	1.44335e-55	1.89036e-52
chr5	57366192	57370117	3926	-1.34083	3.24247	2.16323e-55	2.77538e-52
chr12	5099945	5105338	5394	1.23236	3.6129	2.45536e-55	3.08717e-52
chr6	137725823	137731238	5416	1.32876	3.17455	8.20466e-55	1.01136e-51
chr17	59431153	59432461	1309	2.81346	0.871826	8.41548e-55	1.0174e-51
chr14	69709711	69721265	11555	1.0513	4.44411	1.70513e-54	2.02254e-51
chr20	49863575	49869278	5704	1.07568	4.17879	4.46846e-54	5.20212e-51
chr4	73170332	73173216	2885	1.9199	1.76373	1.23983e-53	1.41714e-50
chr4	86917478	86920975	3498	1.71887	2.15271	3.36457e-53	3.77709e-50
chr19	49894321	49898193	3873	1.36695	2.85639	5.64759e-53	6.22879e-50
chr21	35851610	35859333	7724	1.11737	3.98027	5.96489e-53	6.46533e-50
chr5	43637726	43640589	2864	1.74566	2.02437	7.24215e-53	7.7167e-50
chr4	168743838	168745004	1167	2.5622	1.00663	2.40301e-52	2.51779e-49
chr7	111112124	111115321	3198	1.68023	2.14944	5.93446e-52	6.116e-49
chr9	72472882	72475121	2240	1.66025	2.12804	1.22393e-51	1.24102e-48
chr18	44728771	44735281	6511	-1.14954	3.81623	2.78086e-51	2.77494e-48
chr2	216220794	216224289	3496	1.4053	2.6853	6.82137e-51	6.7005e-48
chr16	11012650	11018351	5702	1.24159	3.15072	1.7043e-50	1.64835e-47
chr6	136737152	136739684	2533	1.62508	2.20882	2.05975e-50	1.96195e-47
chr9	38226542	38228614	2073	2.09944	1.44498	2.22146e-50	2.08439e-47
chr12	10622119	10625212	3094	1.50242	2.37858	2.26935e-50	2.09802e-47
chr7	34106794	34110668	3875	1.44915	2.5152	1.43975e-49	1.31175e-46
chr10	79330705	79332460	1756	1.90261	1.65699	4.39446e-49	3.9466e-46
chr9	127064637	127068115	3479	1.72197	1.95637	5.65438e-49	5.00659e-46
chr13	24030859	24036902	6044	1.06679	3.933	8.84706e-49	7.72471e-46
chr11	46503157	46506920	3764	1.35914	2.70684	1.66091e-48	1.43034e-45
chr3	189708054	189717253	9200	0.963115	4.61636	2.37895e-48	2.02101e-45
chr7	115295436	115301964	6529	1.10855	3.58708	3.08961e-48	2.58975e-45
chr3	190372492	190375361	2870	1.86145	1.6255	3.46844e-48	2.86904e-45
chr8	30413881	30417858	3978	1.32218	2.77475	3.58569e-48	2.92751e-45
chr2	19671634	19677593	5960	-1.1822	3.61888	1.12359e-47	9.05581e-45
chr17	13508214	13512089	3876	1.33456	2.72709	1.66372e-47	1.32394e-44
chr10	90964008	90966774	2767	1.48627	2.41784	2.13436e-47	1.67723e-44
chr8	133918232	133920951	2720	2.11718	1.39883	2.97712e-47	2.31061e-44
chr6	26387175	26390066	2892	1.75458	1.74678	1.07849e-46	8.26836e-44
chr7	34161471	34166797	5327	1.35247	2.63431	8.07317e-46	6.11479e-43
chr4	119506591	119514195	7605	1.1444	3.42433	1.45929e-45	1.09214e-42
chr7	68697393	68701019	3627	-1.34516	2.88776	1.53175e-45	1.13288e-42
chr1	109892039	109894251	2213	1.6168	1.92753	2.59269e-45	1.89525e-42
chr2	68934931	68937888	2958	1.38863	2.52309	4.68292e-45	3.38387e-42
chr6	137737334	137741830	4497	1.32203	2.64522	5.39943e-45	3.82459e-42
chr2	112811075	112815450	4376	1.16248	3.27	5.41451e-45	3.82459e-42
chr3	81442631	81446957	4327	1.29655	2.78241	6.37933e-45	4.45603e-42
chr3	158420047	158422050	2004	1.93496	1.35366	8.05497e-45	5.56465e-42
chr8	68728308	68738031	9724	0.923493	4.73353	1.43915e-44	9.83408e-42
chr1	12096458	12098748	2291	1.85365	1.66029	1.71682e-44	1.16053e-41
chr5	113144431	113149098	4668	1.2504	2.89014	2.31892e-44	1.55086e-41
chr12	7121759	7122910	1152	2.98846	0.381755	2.67785e-44	1.77206e-41
chr2	181828422	181830571	2150	2.07808	1.24972	2.74451e-44	1.79725e-41
chr7	34089713	34092789	3077	1.3555	2.54636	6.86744e-44	4.45081e-41
chr1	59594097	59600318	6222	-0.928908	4.6443	1.05746e-43	6.78347e-41
chr12	19197737	19202661	4925	1.29822	2.67107	1.20428e-43	7.6473e-41
chr6	137924877	137929112	4236	1.27331	2.77623	3.02111e-43	1.89925e-40
chr9	136931454	136933856	2403	2.07615	1.20451	5.22528e-43	3.2524e-40
chr9	108439106	108446479	7374	-0.912865	4.7849	6.28877e-43	3.87598e-40
chr2	163212320	163214701	2382	1.40339	2.42539	6.87453e-43	4.19587e-40
chr12	51306428	51310203	3776	-1.3236	2.68017	7.04219e-43	4.25687e-40
chr8	47522116	47527724	5609	1.08426	3.47478	7.30182e-43	4.37177e-40
chr8	124630011	124631615	1605	1.96266	1.2617	8.00161e-43	4.74556e-40
chr2	19573024	19580707	7684	-1.00165	4.1692	1.386e-42	8.14319e-40
chr9	126515048	126518618	3571	-1.26225	2.90949	1.69794e-42	9.88357e-40
chr11	78853842	78859690	5849	-1.14948	3.44926	2.73888e-42	1.57966e-39
chr6	106062406	106066148	3743	1.15778	3.08829	3.22378e-42	1.84242e-39
chr1	3367968	3370976	3009	-1.33635	2.83641	4.37897e-42	2.48007e-39
chr21	35882150	35884645	2496	1.62561	1.80478	4.64875e-42	2.60936e-39
chr10	16865226	16869245	4020	-1.10513	3.51415	5.0205e-42	2.79309e-39
chr1	55399412	55402254	2843	-1.16725	3.22799	5.99416e-42	3.30552e-39
chr7	34127628	34138031	10404	0.914178	4.43188	6.45084e-42	3.52642e-39
chr11	86114642	86118633	3992	1.14414	3.11687	6.71986e-42	3.64182e-39
chr9	3914443	3919126	4684	1.37095	2.43224	7.98433e-42	4.29011e-39
chr7	103679039	103681360	2322	1.68694	1.6791	1.06373e-41	5.66718e-39
chr10	16851089	16859105	8017	-0.929392	4.52647	1.95861e-41	1.0347e-38
chr7	34056804	34068933	12130	0.882582	4.80619	2.0312e-41	1.06411e-38
chr3	79365884	79370365	4482	1.08028	3.321	2.11301e-41	1.09782e-38
chr12	80421198	80424175	2978	1.43089	2.32739	2.23109e-41	1.14967e-38
chr12	87755226	87757559	2334	1.74218	1.65304	2.49156e-41	1.27345e-38
chr1	199223222	199227786	4565	1.29875	2.51849	2.63531e-41	1.33606e-38
chr10	74499628	74505329	5702	-0.989386	4.03905	3.13132e-41	1.57483e-38
chr11	71943191	71949374	6184	1.02666	3.61779	5.15458e-41	2.57181e-38
chr1	46623467	46625081	1615	2.22697	0.984047	7.65868e-41	3.79111e-38
chr4	73717868	73723882	6015	1.07335	3.35502	9.97441e-41	4.89884e-38
chr9	108533997	108538359	4363	-1.20177	2.96577	1.37633e-40	6.70729e-38
chr1	208182399	208186730	4332	-1.10936	3.44386	1.45999e-40	7.06029e-38
chr2	188868139	188872006	3868	1.06638	3.48362	1.60957e-40	7.72423e-38
chr7	155197815	155200727	2913	1.31081	2.51208	1.91974e-40	9.14291e-38
chr8	59694965	59698768	3804	-1.11742	3.41273	2.11303e-40	9.98778e-38
chr4	156189842	156191798	1957	1.42827	2.14453	2.13862e-40	1.00333e-37
chr4	13609194	13613516	4323	1.23882	2.66958	2.60052e-40	1.211e-37
chr2	226074890	226081987	7098	-0.974095	3.99746	2.91685e-40	1.34831e-37
chr7	29605500	29607892	2393	-1.47621	2.29452	3.04836e-40	1.39882e-37
chr9	108471440	108481123	9684	-0.907179	4.50377	4.48094e-40	2.0413e-37
chr5	57331695	57337190	5496	-1.12165	3.23395	5.25195e-40	2.37532e-37
chr9	70405336	70408923	3588	1.0573	3.36643	5.44304e-40	2.44416e-37
chr6	16798921	16804267	5347	-1.0285	3.70728	9.70224e-40	4.32582e-37
chr7	40295770	40303044	7275	0.926248	4.21109	9.90142e-40	4.38354e-37
chr8	120360550	120369009	8460	-0.908841	4.3686	1.05334e-39	4.6307e-37
chr3	100004742	100008732	3991	1.23706	2.7416	1.06849e-39	4.66468e-37
chr12	52869413	52877070	7658	-0.901568	4.41294	2.01066e-39	8.71738e-37
chr14	58896869	58902392	5524	0.960045	3.93648	2.10775e-39	9.07574e-37
chr6	10960337	10963967	3631	1.16613	2.84437	2.50438e-39	1.07102e-36
chr2	230430228	230432174	1947	1.82344	1.40686	2.80898e-39	1.19317e-36
chr15	92681219	92683740	2522	1.44483	2.06637	3.64764e-39	1.53901e-36
chr7	66250132	66251926	1795	1.90751	1.27646	4.67591e-39	1.95971e-36
chr4	126263319	126270018	6700	0.952958	3.85086	5.47712e-39	2.2803e-36
chr9	99180390	99185550	5161	1.20534	2.65245	5.92745e-39	2.45155e-36
chr1	41150859	41154708	3850	1.02006	3.47373	7.43245e-39	3.05391e-36
chr17	57461906	57463945	2040	1.59806	1.69906	7.88275e-39	3.20012e-36
chrX	100828831	100831354	2524	2.10068	0.983766	7.89008e-39	3.20012e-36
chr8	58941994	58949684	7691	-0.859142	4.86558	8.46238e-39	3.40091e-36
chr11	73412763	73417667	4905	0.994115	3.62208	8.49335e-39	3.40091e-36
chr12	80153519	80155158	1640	1.92465	1.1521	1.06723e-38	4.24634e-36
chr1	9657862	9660883	3022	1.55459	1.97313	1.58959e-38	6.28498e-36
chr13	30031819	30036085	4267	-1.00367	3.82242	1.65177e-38	6.49002e-36
chr22	50539024	50542292	3269	1.19854	2.7441	1.93501e-38	7.55569e-36
chr14	100339605	100342795	3191	1.26011	2.54556	1.97272e-38	7.65536e-36
chr17	41065733	41068999	3267	-1.02303	3.62832	2.45652e-38	9.47433e-36
chr4	145543155	145548231	5077	0.957946	3.84561	2.58582e-38	9.91222e-36
chr1	56451503	56453839	2337	1.73632	1.41767	3.13833e-38	1.19572e-35
chr5	53275448	53277968	2521	1.7091	1.52152	3.79102e-38	1.4357e-35
chr7	34139782	34141462	1681	2.18515	0.893634	3.82364e-38	1.43938e-35
chr2	202096267	202106395	10129	0.928213	3.82429	5.17721e-38	1.93733e-35
chr9	21603851	21608746	4896	1.04719	3.26765	6.35151e-38	2.36269e-35
chr21	28535508	28542428	6921	-0.903006	4.47048	6.80794e-38	2.51758e-35
chr3	79244467	79250617	6151	0.958257	3.62473	6.88528e-38	2.53129e-35
chr4	94534091	94539152	5062	1.09822	3.08237	1.09426e-37	3.99951e-35
chr7	106419567	106427300	7734	0.984927	3.57391	1.12267e-37	4.07963e-35
chr2	172692047	172702360	10314	-0.901821	4.28017	1.31741e-37	4.75979e-35
chr11	125274544	125277085	2542	1.81768	1.29849	1.34854e-37	4.84442e-35
chr5	144185753	144192456	6704	0.908804	4.02626	1.69421e-37	6.05162e-35
chr9	69888974	69890075	1102	2.3466	0.678423	1.93478e-37	6.87185e-35
chr4	38097624	38103872	6249	0.86326	4.4565	2.16202e-37	7.63581e-35
chr1	55465732	55470493	4762	-1.14809	3.0122	2.30738e-37	8.10366e-35
chr4	102551928	102553501	1574	1.88515	1.16591	4.27349e-37	1.49254e-34
chr4	168094405	168102086	7682	-0.920569	4.05613	4.91888e-37	1.70845e-34
chr1	66674868	66678412	3545	1.11546	2.93708	6.57461e-37	2.27099e-34
chr2	18894768	18897710	2943	-1.12357	3.06781	1.24995e-36	4.29397e-34
chr21	35427270	35429423	2154	1.57245	1.65518	1.39277e-36	4.75857e-34
chr5	10555036	10558514	3479	-1.13439	3.00123	1.5547e-36	5.28314e-34
chr13	49025807	49027935	2129	1.64124	1.59852	1.65412e-36	5.59074e-34
chr7	29076086	29079556	3471	1.30007	2.28185	1.80526e-36	6.06896e-34
chr19	10953314	10955862	2549	1.45593	1.82972	2.72624e-36	9.11636e-34
chr21	35682993	35683907	915	2.89768	0.155737	2.95789e-36	9.83865e-34
chr1	51563511	51565270	1760	1.75541	1.3951	3.39388e-36	1.12294e-33
chr13	23985366	23989248	3883	1.10856	2.90395	4.0878e-36	1.34547e-33
chr2	30112482	30117254	4773	-0.975637	3.79468	4.50253e-36	1.47425e-33
chr3	177348704	177350701	1998	1.63684	1.53505	5.94001e-36	1.93484e-33
chr8	120344161	120348055	3895	-1.24563	2.55055	7.01788e-36	2.27416e-33
chr1	151236283	151241297	5015	-1.0044	3.52281	1.20291e-35	3.87807e-33
chr6	80451663	80459636	7974	-0.861133	4.45019	2.61764e-35	8.39594e-33
chr2	160241032	160243568	2537	1.2692	2.30518	3.75811e-35	1.19928e-32
chr14	55373418	55376477	3060	1.38307	2.02732	3.93816e-35	1.25039e-32
chr17	59813563	59816922	3360	1.32004	2.18026	4.82569e-35	1.52448e-32
chr6	154315178	154321162	5985	-0.925625	3.9338	5.76572e-35	1.81234e-32
chr7	147436443	147439717	3275	1.15383	2.6368	6.59186e-35	2.06171e-32
chr21	41647230	41649904	2675	1.36456	2.05229	7.05908e-35	2.19691e-32
chr4	156613845	156616913	3069	1.13887	2.67476	8.24683e-35	2.5538e-32
chr5	68483307	68486366	3060	1.05945	3.03971	8.28707e-35	2.5538e-32
chr10	51318604	51319864	1261	2.42461	0.542795	1.04623e-34	3.20842e-32
chr6	148699016	148701898	2883	1.37558	2.03066	1.45124e-34	4.42882e-32
chr8	69117525	69122097	4573	1.07497	2.94748	1.54042e-34	4.67827e-32
chr18	49212320	49214455	2136	1.66396	1.5094	1.95053e-34	5.87739e-32
chr10	16841279	16850134	8856	-0.892391	4.11368	1.95617e-34	5.87739e-32
chr9	16360469	16362601	2133	1.58705	1.52819	1.96331e-34	5.87739e-32
chr12	75824793	75826910	2118	-1.58693	1.88521	1.99667e-34	5.94893e-32
chr20	4467319	4472124	4806	-1.02512	3.44335	2.8918e-34	8.57528e-32
chr3	45202486	45205595	3110	1.17655	2.53443	3.08851e-34	9.11559e-32
chr1	159825755	159827816	2062	1.61638	1.40958	3.2081e-34	9.42432e-32
chr1	8147175	8148586	1412	1.9865	0.878432	5.04069e-34	1.4739e-31
chr20	11194931	11197696	2766	1.21796	2.35642	6.19549e-34	1.80317e-31
chr6	11341009	11343046	2038	1.74212	1.28707	6.4559e-34	1.87031e-31
chr1	59636582	59642440	5859	-0.930576	3.67719	7.68588e-34	2.21337e-31
chr7	40304797	40308959	4163	1.08809	2.91361	7.71051e-34	2.21337e-31
chr7	106639782	106640798	1017	2.50186	0.311279	1.17821e-33	3.36678e-31
chr1	232976367	232981554	5188	-1.05874	3.07171	1.18736e-33	3.37759e-31
chr8	58721916	58725406	3491	-1.30623	2.40518	1.4974e-33	4.24035e-31
chr17	76497074	76499884	2811	1.17412	2.51341	1.70739e-33	4.8133e-31
chr17	37387273	37390072	2800	1.16928	2.57338	1.75022e-33	4.91201e-31
chr20	44592046	44596017	3972	1.10378	2.70424	1.85931e-33	5.19501e-31
chr15	77506229	77509619	3391	1.18445	2.45724	1.96833e-33	5.47527e-31
chr17	47872139	47873799	1661	1.61742	1.43011	2.03541e-33	5.63693e-31
chr5	57415820	57418183	2364	-1.06538	2.97514	3.12567e-33	8.61835e-31
chr5	72401772	72403674	1903	1.44822	1.79798	3.74553e-33	1.02824e-30
chr5	74310090	74319168	9079	0.842572	4.11483	3.99805e-33	1.09279e-30
chr12	69403451	69407709	4259	0.898794	3.67541	4.42947e-33	1.20547e-30
chr22	17780372	17782934	2563	1.30856	2.07448	4.70004e-33	1.27359e-30
chr11	128794633	128797715	3083	1.32893	1.99384	5.53649e-33	1.49381e-30
chr2	8655850	8659908	4059	-1.21551	2.59906	5.93695e-33	1.59501e-30
chr11	97738594	97741450	2857	1.18274	2.37711	7.05175e-33	1.88645e-30
chr14	50760606	50767627	7022	-0.819222	4.4024	8.23268e-33	2.19303e-30
chr7	46736230	46758633	22404	-0.718378	6.03951	1.0164e-32	2.69609e-30
chr9	111936922	111950331	13410	0.821172	4.27297	1.68454e-32	4.44958e-30
chr7	47603041	47607048	4008	1.05165	2.91349	1.751e-32	4.60578e-30
chr14	56267257	56275202	7946	0.857117	3.92974	1.88669e-32	4.94203e-30
chr6	56522353	56530835	8483	-0.849285	4.15757	2.01974e-32	5.2686e-30
chr10	16992071	17011776	19706	-0.71059	6.36623	2.07363e-32	5.38681e-30
chr4	73740417	73742112	1696	2.11849	0.646159	2.37944e-32	6.15579e-30
chr1	208140900	208143741	2842	-1.23506	2.55198	2.42414e-32	6.24573e-30
chr17	31819971	31829745	9775	-0.805684	4.62779	2.55573e-32	6.5579e-30
chr7	142551144	142569179	18036	-0.716884	6.10472	2.59805e-32	6.63938e-30
chr8	94223483	94226393	2911	-1.17182	2.60822	3.29041e-32	8.37468e-30
chr5	160466051	160469354	3304	1.30622	2.05441	4.22907e-32	1.07204e-29
chr2	232987251	232989293	2043	-1.12009	2.6891	4.73292e-32	1.19494e-29
chr3	151724317	151726194	1878	1.91869	0.93533	6.52422e-32	1.64061e-29
chr10	50051506	50052955	1450	1.95643	0.854483	7.42e-32	1.85843e-29
chr8	59629242	59634216	4975	-0.964006	3.40323	8.51996e-32	2.12546e-29
chr21	35315963	35318666	2704	1.43402	1.85914	1.19388e-31	2.96659e-29
chr15	90342101	90344267	2167	1.33838	2.05453	1.21753e-31	3.01343e-29
chr2	238726675	238731130	4456	-0.880412	3.89946	1.22889e-31	3.02511e-29
chr9	108289825	108299937	10113	-0.805613	4.32402	1.23187e-31	3.02511e-29
chr2	142873398	142875536	2139	1.4793	1.5974	1.42383e-31	3.48289e-29
chr18	56537656	56539933	2278	1.75211	1.16372	1.52924e-31	3.72625e-29
chr5	80659336	80662107	2772	1.50192	1.55831	1.8451e-31	4.47855e-29
chr8	68577650	68589225	11576	0.765627	4.77782	2.08337e-31	5.03744e-29
chr2	233485618	233490249	4632	0.87451	3.70229	2.13087e-31	5.13254e-29
chr9	108684328	108690065	5738	-0.899766	3.78292	2.53991e-31	6.09442e-29
chr2	118861017	118862780	1764	1.64492	1.29283	2.89617e-31	6.92284e-29
chr9	92403747	92412589	8843	-0.810223	4.30607	3.02831e-31	7.21127e-29
chr7	46564261	46570850	6590	-0.81078	4.30851	3.14272e-31	7.45549e-29
chr10	16903784	16913532	9749	-0.744382	5.1545	3.3349e-31	7.88165e-29
chr5	125040723	125045999	5277	0.955987	3.11358	3.35337e-31	7.89561e-29
chr1	59642939	59646477	3539	-0.961751	3.24436	3.54897e-31	8.32499e-29
chr11	103012848	103014352	1505	1.91495	0.875597	3.95377e-31	9.24007e-29
chr5	10466657	10476034	9378	-0.809355	4.3251	4.81093e-31	1.12016e-28
chr2	68931545	68933068	1524	2.15969	0.718046	5.62764e-31	1.30549e-28
chr2	234668880	234672259	3380	1.18462	2.31198	5.66531e-31	1.30939e-28
chr1	117859479	117862574	3096	-1.03134	3.01476	6.90787e-31	1.59073e-28
chr6	11083250	11084964	1715	1.26041	2.09	8.71319e-31	1.99914e-28
chr6	125939407	125948961	9555	0.812692	4.11812	1.32975e-30	3.03986e-28
chr12	80860138	80866680	6543	0.820562	4.0167	1.48451e-30	3.38135e-28
chr12	19380942	19383194	2253	1.13242	2.434	1.52532e-30	3.46176e-28
chr8	29670357	29677761	7405	-0.857602	3.84927	1.6427e-30	3.71474e-28
chr6	44729990	44732659	2670	1.39411	1.8425	1.77765e-30	4.00551e-28
chr4	168691815	168697072	5258	1.02727	2.8408	1.98275e-30	4.45169e-28
chr10	17021126	17036583	15458	-0.692592	6.03865	2.88988e-30	6.44488e-28
chr6	5509634	5514087	4454	-0.979957	3.21007	2.891e-30	6.44488e-28
chr11	89494393	89497723	3331	1.12717	2.50234	3.16612e-30	7.03327e-28
chr2	17790555	17795393	4839	-0.96046	3.56796	3.25495e-30	7.20513e-28
chr3	21157906	21160691	2786	-1.23167	2.4832	4.78212e-30	1.05485e-27
chrX	45342134	45350347	8214	-0.900132	3.79779	5.14171e-30	1.13021e-27
chr2	101431628	101437905	6278	-0.794676	4.25695	5.3813e-30	1.17875e-27
chr16	85348831	85367841	19011	-0.692326	5.89732	5.84778e-30	1.27298e-27
chr6	12459679	12461492	1814	1.72659	1.24884	5.85199e-30	1.27298e-27
chr16	25087193	25088187	995	2.63075	0.086723	6.3286e-30	1.37191e-27
chr18	35455823	35463542	7720	0.827201	3.89343	6.70087e-30	1.44762e-27
chr10	74278526	74284990	6465	-0.829822	4.02397	7.41371e-30	1.59613e-27
chr2	231165172	231174615	9444	-0.825404	4.13523	9.09888e-30	1.95225e-27
chr17	34306261	34307217	957	2.21166	0.448728	9.7594e-30	2.08685e-27
chr7	74332517	74335643	3127	1.13475	2.39301	9.93192e-30	2.11654e-27
chr1	182143388	182145610	2223	-1.23252	2.21853	1.12603e-29	2.39152e-27
chr19	40005295	40007190	1896	1.398	1.62178	1.34318e-29	2.84311e-27
chr17	72387644	72392269	4626	-0.98676	3.05325	1.37468e-29	2.90003e-27
chr1	70089317	70092991	3675	1.017	2.82552	1.42028e-29	2.98619e-27
chr1	163893192	163899145	5954	0.78698	4.08098	1.60431e-29	3.34995e-27
chr15	36777120	36780173	3054	-1.09967	2.86627	1.60957e-29	3.34995e-27
chr2	62593665	62598787	5123	-0.810205	4.16628	1.61451e-29	3.34995e-27
chr1	24018399	24023983	5585	-0.839192	4.01614	1.6146e-29	3.34995e-27
chr12	124231445	124239720	8276	0.770431	4.39849	1.64941e-29	3.41091e-27
chr17	56259292	56261486	2195	-1.75745	1.26622	1.69385e-29	3.49134e-27
chr10	17054334	17080324	25991	-0.66576	6.95713	1.89223e-29	3.88748e-27
chr7	117204248	117207217	2970	-1.36237	1.915	1.99534e-29	4.08596e-27
chr15	64881860	64886134	4275	0.953831	3.00277	2.19311e-29	4.47637e-27
chr3	172604490	172609262	4773	0.926731	3.23569	2.43178e-29	4.94745e-27
chr9	127694108	127696598	2491	-1.45734	1.66385	2.72954e-29	5.53533e-27
chr8	58825039	58832122	7084	-0.760566	4.65082	2.74836e-29	5.55558e-27
chr10	72095936	72099574	3639	-1.20414	2.30493	3.42325e-29	6.89764e-27
chr3	177335472	177339522	4051	0.899918	3.46702	3.67451e-29	7.38025e-27
chr8	68723511	68728245	4735	1.00501	2.8545	3.70369e-29	7.41517e-27
chr11	62004371	62006073	1703	1.61505	1.20004	4.16513e-29	8.31254e-27
chr6	118500655	118502736	2082	1.45924	1.48664	4.32546e-29	8.60521e-27
chr4	73660445	73666022	5578	0.906096	3.31791	4.70975e-29	9.34016e-27
chr5	34617340	34619422	2083	1.49702	1.47601	4.72614e-29	9.3432e-27
chr8	68851753	68855352	3600	1.1039	2.45877	4.77827e-29	9.41663e-27
chr5	74257048	74258871	1824	1.86216	0.929857	5.17286e-29	1.01624e-26
chr5	10482413	10487995	5583	-0.909883	3.45876	5.60252e-29	1.09722e-26
chr4	76653749	76660517	6769	-0.820188	4.09007	5.71183e-29	1.11516e-26
chr15	41041464	41045576	4113	1.02503	2.78868	7.19369e-29	1.40012e-26
chr7	42677260	42679699	2440	1.10244	2.48566	8.33565e-29	1.61737e-26
chr17	31338358	31342128	3771	-0.984219	3.13765	8.96333e-29	1.73381e-26
chr10	44934393	44936745	2353	1.19367	2.12904	9.75466e-29	1.88109e-26
chr10	17082324	17090088	7765	-0.728934	4.77002	9.98616e-29	1.91595e-26
chr18	58648740	58651330	2591	1.47011	1.5091	9.99635e-29	1.91595e-26
chr21	27488030	27489903	1874	1.82443	0.869642	1.03985e-28	1.98697e-26
chr7	2012311	2022198	9888	-0.734162	4.77902	1.1087e-28	2.1121e-26
chr2	43423641	43427613	3973	-0.92313	3.40777	1.13176e-28	2.14952e-26
chr16	64949566	64955061	5496	0.828227	3.71933	1.15364e-28	2.18448e-26
chr6	70725418	70727535	2118	1.70603	1.04908	1.23231e-28	2.32645e-26
chr3	131032121	131037414	5294	-0.874803	3.54467	1.29115e-28	2.43023e-26
chr3	123807116	123811832	4717	0.890006	3.40825	1.30337e-28	2.4459e-26
chr3	87331841	87334808	2968	1.03277	2.68631	1.36068e-28	2.54585e-26
chr2	38172588	38180798	8211	0.779587	4.13641	1.37875e-28	2.572e-26
chr6	11803581	11807470	3890	1.06	2.55613	1.40696e-28	2.61501e-26
chr22	27395965	27398234	2270	1.76489	1.10889	1.41012e-28	2.61501e-26
chr1	10449348	10453185	3838	-0.872769	3.53551	1.60037e-28	2.95909e-26
chr3	105983961	105987716	3756	0.986021	2.73261	2.32196e-28	4.28071e-26
chr2	42844126	42846428	2303	-1.27618	2.04846	2.40092e-28	4.41334e-26
chr9	123782810	123788286	5477	0.809836	3.8288	2.49268e-28	4.56866e-26
chr15	41160359	41162712	2354	1.14245	2.273	2.64186e-28	4.82799e-26
chr2	43347478	43351517	4040	-0.937093	3.36153	2.83108e-28	5.1588e-26
chr7	111080765	111085102	4338	0.91559	3.2142	2.89272e-28	5.25589e-26
chr17	34299274	34302754	3481	1.18908	2.13845	3.00197e-28	5.43868e-26
chr9	86683270	86685324	2055	1.52926	1.34349	3.07057e-28	5.53721e-26
chr2	7843493	7849353	5861	-0.936999	3.23887	3.07398e-28	5.53721e-26
chr3	4742893	4747560	4668	0.871535	3.3511	3.47616e-28	6.24378e-26
chr17	40900712	40904110	3399	-1.01201	3.0561	3.58061e-28	6.41307e-26
chr13	94303230	94316538	13309	0.71684	4.69143	3.60557e-28	6.43942e-26
chr6	127177686	127183805	6120	0.9518	3.0753	4.88109e-28	8.69277e-26
chr2	133602066	133610698	8633	0.729071	4.40194	7.2983e-28	1.29609e-25
chr3	43851122	43858973	7852	-0.855399	3.51972	7.39744e-28	1.30999e-25
chr10	16940776	16955246	14471	-0.662106	6.01235	7.56667e-28	1.33462e-25
chr3	138723122	138724638	1517	2.23694	0.308096	7.57895e-28	1.33462e-25
chr11	35361148	35369453	8306	-0.793241	4.09509	9.38457e-28	1.64278e-25
chr3	99619463	99623567	4105	1.07575	2.57175	9.39213e-28	1.64278e-25
chr17	5367490	5369733	2244	1.38889	1.58759	9.40732e-28	1.64278e-25
chr20	44689448	44697730	8283	-0.708994	4.86124	9.80412e-28	1.70733e-25
chr3	38827770	38830348	2579	-1.03597	2.67363	1.03121e-27	1.79084e-25
chr10	60419973	60435199	15227	-0.673636	5.63036	1.05961e-27	1.83509e-25
chr10	4761166	4774142	12977	-0.687968	5.3635	1.09755e-27	1.89556e-25
chr7	117130915	117138786	7872	-0.788191	4.10242	1.21098e-27	2.08573e-25
chr17	47874279	47876226	1948	1.49294	1.34969	1.47817e-27	2.53898e-25
chr3	123657267	123667339	10073	0.764913	4.17073	1.51663e-27	2.59794e-25
chr7	90381536	90387176	5641	0.751795	4.17598	1.9263e-27	3.29074e-25
chr1	156345725	156348872	3148	-1.10418	2.52688	2.28639e-27	3.8953e-25
chr6	100609462	100615584	6123	-1.02309	2.977	2.35512e-27	4.00154e-25
chr10	6008336	6010318	1983	1.5675	1.25287	2.61372e-27	4.42895e-25
chr6	56859801	56870544	10744	0.692563	4.88467	2.69094e-27	4.54755e-25
chr7	34353944	34356954	3011	1.01154	2.65433	2.73331e-27	4.60676e-25
chr20	51657341	51662814	5474	-0.767261	4.22895	2.76869e-27	4.65392e-25
chr7	130841286	130857156	15871	-0.658088	5.89834	2.81295e-27	4.7157e-25
chr4	38955949	38960296	4348	0.876853	3.25715	2.87128e-27	4.80069e-25
chr9	132645446	132649440	3995	-0.826723	3.81105	2.98756e-27	4.98186e-25
chr8	140308213	140311998	3786	-1.01659	2.76893	3.00091e-27	4.99088e-25
chr11	9840177	9844367	4191	1.00912	2.71242	3.05575e-27	5.05711e-25
chr2	19732661	19737214	4554	-0.921293	3.27966	3.05682e-27	5.05711e-25
chr5	143572684	143578331	5648	0.858634	3.42873	3.58845e-27	5.92104e-25
chr8	121545402	121546973	1572	1.41222	1.4768	4.2968e-27	7.07128e-25
chr1	117139719	117151539	11821	-0.694545	5.0014	4.34399e-27	7.13026e-25
chr17	64121730	64123739	2010	1.34409	1.63959	4.45034e-27	7.28581e-25
chr5	56164060	56174652	10593	0.692979	4.80617	4.73178e-27	7.72644e-25
chr9	76532098	76535376	3279	-1.06398	2.64513	5.31821e-27	8.66151e-25
chr3	109918170	109919499	1330	2.00269	0.631914	5.58391e-27	9.07075e-25
chr4	124430570	124435586	5017	0.940128	2.95606	5.73355e-27	9.28983e-25
chr4	168740527	168743773	3247	1.34453	1.60389	6.23366e-27	1.00742e-24
chr7	108498560	108500627	2068	1.52585	1.29798	7.1809e-27	1.15752e-24
chr8	120371826	120374768	2943	-0.962771	2.89808	7.28563e-27	1.1714e-24
chr14	50648698	50652836	4139	-0.865873	3.35567	7.83874e-27	1.25712e-24
chr5	65148411	65156582	8172	-0.746804	4.35185	9.91796e-27	1.58652e-24
chr7	41003366	41007696	4331	0.930397	2.94265	1.01731e-26	1.6232e-24
chr4	88790646	88794575	3930	0.876979	3.19592	1.03899e-26	1.6536e-24
chr11	126330976	126342891	11916	0.703069	4.55325	1.0482e-26	1.66405e-24
chr5	82416441	82423254	6814	0.828686	3.51057	1.22878e-26	1.9458e-24
chr17	59439348	59440958	1611	1.29057	1.7217	1.40314e-26	2.21633e-24
chr2	120682738	120686216	3479	-0.924196	3.10846	1.51955e-26	2.39419e-24
chr18	5909446	5910519	1074	1.90035	0.630555	1.53079e-26	2.40587e-24
chr4	167540362	167542410	2049	1.41939	1.40013	1.56127e-26	2.44765e-24
chr7	17315899	17320935	5037	0.947256	2.86076	1.65936e-26	2.59495e-24
chr15	44025665	44027689	2025	1.53552	1.28283	1.76318e-26	2.75048e-24
chr17	4534564	4539159	4596	1.04568	2.47494	1.86603e-26	2.9037e-24
chr10	13117696	13119864	2169	1.53538	1.27064	1.9063e-26	2.95904e-24
chr1	203552401	203561103	8703	-0.678925	5.17512	2.28448e-26	3.53734e-24
chr7	1446274	1451547	5274	0.869742	3.2052	2.4028e-26	3.71141e-24
chr6	44695724	44703181	7458	0.76094	3.94343	2.47529e-26	3.81402e-24
chr22	24577936	24582741	4806	0.901836	3.01978	2.64771e-26	4.06971e-24
chr6	16764859	16772117	7259	-0.708905	4.62127	2.67485e-26	4.1014e-24
chr3	150103333	150108817	5485	-0.785196	3.90447	2.72531e-26	4.16859e-24
chr8	58956135	58961414	5280	-0.981353	2.89768	2.79814e-26	4.26961e-24
chr4	70813835	70821664	7830	-0.794017	3.82625	2.85396e-26	4.34424e-24
chr17	34240078	34241004	927	2.52201	-0.0236848	2.98803e-26	4.53734e-24
chr2	217364651	217372700	8050	-0.775609	3.94674	3.40781e-26	5.1623e-24
chr12	75811840	75816891	5052	-0.853447	3.42489	3.45165e-26	5.21614e-24
chr5	33306062	33324958	18897	-0.64862	5.78346	3.85805e-26	5.8163e-24
chr5	103899857	103903346	3490	1.1086	2.13952	4.02139e-26	6.04805e-24
chr11	128024287	128030984	6698	0.797159	3.63147	4.23527e-26	6.35453e-24
chr19	50000304	50006109	5806	-0.879602	3.44572	4.25145e-26	6.36362e-24
chr2	121477638	121483314	5677	-0.838217	3.70046	4.83281e-26	7.21661e-24
chr11	27902434	27906259	3826	-0.934465	2.95744	4.95013e-26	7.37428e-24
chr11	35346038	35355661	9624	-0.710767	4.5842	5.02383e-26	7.46638e-24
chr9	76558129	76563752	5624	-0.900947	3.24469	5.0795e-26	7.53131e-24
chr5	102851963	102860365	8403	-0.706407	4.62311	5.3243e-26	7.8757e-24
chr2	191664364	191667546	3183	1.11434	2.24837	5.60065e-26	8.26504e-24
chr1	115071365	115072915	1551	1.96994	0.574198	5.63169e-26	8.29138e-24
chr8	71979321	71980917	1597	1.93713	0.766774	5.81707e-26	8.5443e-24
chr11	61612884	61620266	7383	-0.801913	3.80446	6.30111e-26	9.23369e-24
chr22	27840608	27847527	6920	-0.812896	3.72475	7.01875e-26	1.02614e-23
chr9	32393160	32399551	6392	0.73881	4.08461	7.30675e-26	1.06577e-23
chr5	80860048	80862518	2471	1.10574	2.34852	7.83619e-26	1.14035e-23
chr2	174050850	174054296	3447	-0.963703	2.80697	8.32464e-26	1.20863e-23
chr5	68923979	68925378	1400	2.15408	0.43887	8.36923e-26	1.2123e-23
chr5	72337032	72339702	2671	1.45113	1.39357	8.64122e-26	1.24883e-23
chr5	9886995	9890524	3530	0.920164	2.89732	8.87742e-26	1.28002e-23
chr14	35375339	35377304	1966	1.42895	1.36645	9.76584e-26	1.4049e-23
chr2	191203962	191205253	1292	1.5308	1.34365	9.90306e-26	1.42138e-23
chr6	23001796	23005849	4054	-0.926637	3.07042	1.02486e-25	1.46763e-23
chr13	20518253	20520849	2597	-1.44021	1.75549	1.04126e-25	1.48772e-23
chr2	11828160	11835643	7484	-0.745934	4.23525	1.07994e-25	1.53948e-23
chr4	95128925	95131392	2468	1.23689	1.92015	1.13382e-25	1.61265e-23
chr1	86484892	86490125	5234	-0.754136	4.03898	1.15652e-25	1.64122e-23
chr6	72415805	72419417	3613	-0.886251	3.18043	1.258e-25	1.7812e-23
chr2	160219285	160234911	15627	0.645416	5.38171	1.48017e-25	2.09106e-23
chr5	96654483	96658744	4262	-0.882673	3.14978	1.49642e-25	2.10927e-23
chr7	143455324	143460686	5363	-0.759842	4.06439	1.52204e-25	2.1406e-23
chr2	156453994	156458907	4914	0.865042	3.14804	1.59067e-25	2.23212e-23
chr1	11168409	11169682	1274	1.93375	0.614766	1.61278e-25	2.2581e-23
chr11	106456147	106458526	2380	-1.19801	2.06023	1.77154e-25	2.47488e-23
chr1	212178144	212181290	3147	-0.960611	2.85983	1.8732e-25	2.6111e-23
chr5	72473861	72475941	2081	1.27418	1.64025	2.02161e-25	2.81174e-23
chr6	75487102	75489838	2737	1.2706	1.71536	2.24447e-25	3.11481e-23
chr1	240232279	240239172	6894	-0.762358	4.06389	2.46216e-25	3.40938e-23
chr12	52140370	52154427	14058	-0.636695	5.68815	2.63745e-25	3.64409e-23
chr10	62558406	62566369	7964	0.688006	4.56789	2.75215e-25	3.79422e-23
chr13	39775074	39779823	4750	0.865064	3.21211	2.83737e-25	3.90315e-23
chr11	71488096	71491046	2951	1.20088	1.85147	3.01013e-25	4.13176e-23
chr8	48473073	48475338	2266	1.31768	1.60245	3.0498e-25	4.1771e-23
chr9	13019751	13021354	1604	1.38862	1.45831	3.49882e-25	4.78167e-23
chr10	74506911	74508874	1964	-1.39526	1.69153	3.72195e-25	5.07557e-23
chr7	105931700	105934040	2341	-0.913339	3.06319	3.7942e-25	5.1629e-23
chr2	18889528	18893571	4044	-0.845786	3.37743	3.88213e-25	5.27115e-23
chr15	83196206	83204178	7973	0.717041	4.18172	4.47867e-25	6.06802e-23
chr9	37196922	37199290	2369	1.34651	1.58772	4.68031e-25	6.32757e-23
chr7	135599380	135604295	4916	0.897504	2.99758	4.74626e-25	6.40296e-23
chr17	31690941	31700209	9269	-0.692634	4.73543	4.82944e-25	6.50123e-23
chr3	101015329	101022119	6791	0.76921	3.76335	5.3322e-25	7.1627e-23
chr5	92557719	92563368	5650	-0.729842	4.23901	5.39073e-25	7.22588e-23
chr6	5668944	5679691	10748	-0.680047	4.70444	5.47189e-25	7.31907e-23
chr2	8661001	8664518	3518	-0.99052	2.65551	5.50519e-25	7.34797e-23
chr8	82236901	82245195	8295	-0.700835	4.40699	5.51707e-25	7.34822e-23
chr5	147447836	147450136	2301	1.12685	2.08802	5.61218e-25	7.45909e-23
chr18	55787786	55792439	4654	0.846838	3.26325	5.69525e-25	7.55353e-23
chr1	183315960	183320193	4234	0.993434	2.54072	5.80521e-25	7.68316e-23
chr18	701761	705482	3722	-0.847881	3.44562	5.82151e-25	7.68855e-23
chr10	29252659	29255246	2588	1.32509	1.59373	6.05925e-25	7.98576e-23
chr13	30141270	30145489	4220	0.791544	3.54741	6.91387e-25	9.09304e-23
chr12	116317013	116322743	5731	-0.811675	3.78956	7.36572e-25	9.66709e-23
chr2	151083699	151086283	2585	-1.12542	2.32895	7.98436e-25	1.04572e-22
chr5	59744117	59748013	3897	0.955871	2.60762	8.07393e-25	1.05525e-22
chr5	35881823	35885335	3513	1.03143	2.43519	8.19663e-25	1.06906e-22
chr5	107734740	107738173	3434	-1.08075	2.33675	9.17484e-25	1.19417e-22
chr3	151875748	151883417	7670	-0.808137	3.78562	9.22797e-25	1.19861e-22
chr1	55544456	55548900	4445	-0.880331	3.14439	9.43396e-25	1.22284e-22
chr1	203533410	203538826	5417	-0.790891	3.70615	1.01204e-24	1.30911e-22
chr9	92274630	92280398	5769	-0.886731	3.17483	1.08092e-24	1.39375e-22
chr22	31234744	31236090	1347	1.80195	0.669779	1.0819e-24	1.39375e-22
chr19	10218870	10222026	3157	1.02074	2.31387	1.11307e-24	1.43097e-22
chr7	23341663	23349648	7986	-0.723459	4.27343	1.21328e-24	1.55661e-22
chr7	27951338	27954679	3342	-0.922995	2.92351	1.35573e-24	1.73583e-22
chr14	92584182	92588199	4018	-0.884097	3.32379	1.38391e-24	1.76831e-22
chr6	150928459	150938114	9656	-0.653691	5.16383	1.4995e-24	1.91212e-22
chr9	79183392	79198447	15056	0.622861	5.61626	1.50809e-24	1.91918e-22
chr3	123812988	123819743	6756	0.737748	4.04217	1.62083e-24	2.05848e-22
chr2	55133142	55135131	1990	1.12821	1.98758	1.66699e-24	2.11284e-22
chr17	31756206	31763966	7761	-0.704309	4.47107	1.74285e-24	2.20455e-22
chr18	45723388	45732209	8822	-0.667387	4.77812	1.7936e-24	2.26419e-22
chr20	4398987	4408195	9209	-0.710889	4.37419	1.88087e-24	2.3696e-22
chr2	1604974	1608915	3942	0.932629	2.58542	1.89188e-24	2.3787e-22
chr5	57427499	57454178	26680	-0.604052	6.70185	2.01237e-24	2.52514e-22
chr2	217481004	217483219	2216	-1.11989	2.24843	2.03647e-24	2.55029e-22
chr1	64037248	64044843	7596	-0.756038	3.99479	2.1338e-24	2.66687e-22
chr2	190467103	190470661	3559	-0.875118	3.22214	2.21835e-24	2.76704e-22
chr4	73836239	73837803	1565	1.26222	1.65802	2.27462e-24	2.83161e-22
chr22	42675513	42677465	1953	1.22884	1.78786	2.43911e-24	3.03037e-22
chr4	125265584	125269350	3767	1.0419	2.35851	2.46881e-24	3.05687e-22
chr6	70819440	70820116	677	2.81381	-0.213325	2.47016e-24	3.05687e-22
chr16	85389478	85404326	14849	-0.647764	5.13934	2.6414e-24	3.26236e-22
chr3	64558375	64561052	2678	-1.0645	2.48296	2.65193e-24	3.26894e-22
chr12	98350991	98355498	4508	0.832761	3.18952	2.78384e-24	3.42118e-22
chr11	102475275	102477505	2231	1.29773	1.56097	2.78632e-24	3.42118e-22
chr3	153068259	153071881	3623	-0.882119	3.04536	2.83011e-24	3.46818e-22
chr7	95606958	95611067	4110	-1.53727	3.15145	3.05881e-24	3.74115e-22
chr11	78782676	78815073	32398	-0.600345	6.78671	3.10215e-24	3.78679e-22
chr9	88817384	88819868	2485	-1.40299	1.73872	3.14365e-24	3.83002e-22
chr10	77154978	77168348	13371	-0.624299	5.50331	3.39177e-24	4.12431e-22
chr7	68691066	68693481	2416	-0.97312	2.64807	3.88738e-24	4.71784e-22
chr1	163082731	163087342	4612	-0.970076	3.068	3.89959e-24	4.72353e-22
chr1	112733427	112737744	4318	0.976037	2.54884	3.98608e-24	4.81901e-22
chr11	106396280	106402117	5838	-0.65519	4.93528	4.00777e-24	4.83594e-22
chr8	127374366	127377885	3520	-1.0313	2.5767	4.0472e-24	4.87416e-22
chr8	32288434	32289715	1282	1.40019	1.33107	4.38571e-24	5.27174e-22
chr10	44713679	44716524	2846	-0.984811	2.72711	4.50576e-24	5.4057e-22
chr20	61680849	61685838	4990	-0.865828	3.10519	4.53426e-24	5.42953e-22
chr5	67266857	67270569	3713	-0.786438	3.65866	4.61805e-24	5.51936e-22
chr3	45980958	45990879	9922	-0.664735	4.76856	4.88372e-24	5.82581e-22
chr17	72403993	72409672	5680	-0.778731	3.65972	4.94591e-24	5.88882e-22
chr15	32974168	32976367	2200	1.30004	1.71182	5.06147e-24	6.01502e-22
chr16	70588534	70592648	4115	0.924812	2.72465	5.22456e-24	6.19712e-22
chr7	111137181	111139527	2347	1.11252	2.1267	5.2707e-24	6.24008e-22
chr9	18377852	18380760	2909	0.982515	2.51354	5.62095e-24	6.64224e-22
chr20	38132465	38137155	4691	0.905511	2.83604	5.72705e-24	6.75492e-22
chr10	74291324	74296656	5333	-0.770071	3.83433	5.78294e-24	6.80806e-22
chr3	134707075	134710744	3670	0.865207	2.8807	6.16726e-24	7.24693e-22
chr18	69865219	69867084	1866	1.33211	1.47182	6.63148e-24	7.77789e-22
chr2	180521606	180525461	3856	-0.843719	3.25428	7.00937e-24	8.20579e-22
chr11	74695761	74698055	2295	1.01063	2.55042	7.06961e-24	8.26093e-22
chr18	74744093	74747494	3402	-1.00053	2.55132	7.29392e-24	8.50723e-22
chr16	57013945	57015540	1596	1.41096	1.30855	7.52699e-24	8.7628e-22
chr9	114823730	114825911	2182	1.4231	1.2763	7.69678e-24	8.94391e-22
chr7	15084430	15088288	3859	-0.911698	3.10273	7.76027e-24	9.00105e-22
chr5	73188155	73191828	3674	-0.885912	3.09649	7.91999e-24	9.16939e-22
chr15	58360127	58362918	2792	-1.13259	2.2728	7.98544e-24	9.22818e-22
chr6	435953	437592	1640	-1.58901	1.17933	8.12913e-24	9.37699e-22
chr14	99667666	99673588	5923	0.761635	3.58782	8.14994e-24	9.38378e-22
chr12	59818041	59824550	6510	-0.721232	4.05364	8.40612e-24	9.66104e-22
chr6	159698582	159704677	6096	0.717904	3.95499	9.03503e-24	1.03497e-21
chr1	167788949	167793466	4518	0.830177	3.18127	9.03827e-24	1.03497e-21
chr17	47877039	47880010	2972	0.88488	2.88993	9.34174e-24	1.06778e-21
chr2	19122667	19126378	3712	-1.07278	2.40934	9.69148e-24	1.10574e-21
chr1	161909175	161912382	3208	0.97871	2.50568	1.12858e-23	1.28531e-21
chr8	64755721	64758377	2657	0.992238	2.40589	1.14443e-23	1.30101e-21
chr18	59500355	59504275	3921	-0.962506	2.72512	1.17029e-23	1.328e-21
chr5	159458841	159463750	4910	-0.916407	2.92911	1.20413e-23	1.36394e-21
chr18	73644536	73648398	3863	0.805225	3.36384	1.23016e-23	1.39092e-21
chr2	112876247	112885937	9691	0.680313	4.32032	1.27525e-23	1.43833e-21
chr2	100289907	100293005	3099	-0.933438	2.83795	1.27667e-23	1.43833e-21
chr4	188690943	188693308	2366	1.17381	1.81319	1.30165e-23	1.46386e-21
chr16	85368011	85380654	12644	-0.700222	4.27136	1.31582e-23	1.47715e-21
chr13	50572106	50577157	5052	-0.86099	3.19147	1.3686e-23	1.53366e-21
chr8	19663029	19666495	3467	1.06172	2.20765	1.4094e-23	1.57657e-21
chr9	108669719	108675904	6186	-0.6951	4.28325	1.43143e-23	1.59837e-21
chr21	39628681	39635653	6973	-0.670833	4.51386	1.45444e-23	1.62119e-21
chr2	231109104	231113973	4870	-0.953435	2.85189	1.46519e-23	1.63028e-21
chr7	46808145	46815440	7296	-0.685853	4.45753	1.55828e-23	1.73079e-21
chr21	44924436	44925898	1463	1.56811	0.965584	1.56776e-23	1.73825e-21
chr5	82402040	82408648	6609	0.771556	3.58988	1.64746e-23	1.8234e-21
chr4	107067450	107069796	2347	-1.17761	2.14753	1.69533e-23	1.87309e-21
chr3	190343360	190347565	4206	0.750769	3.68512	1.72477e-23	1.90227e-21
chr1	224783301	224787945	4645	-0.853173	3.14771	1.83565e-23	2.02101e-21
chr18	75420787	75422463	1677	1.45429	1.22383	2.03963e-23	2.24167e-21
chr20	4543927	4550378	6452	-0.705713	4.23153	2.06422e-23	2.26473e-21
chr17	5362900	5366841	3942	1.14815	1.89027	2.1153e-23	2.31673e-21
chr11	79015589	79022767	7179	-0.663426	4.73	2.12696e-23	2.32545e-21
chr12	105443398	105446760	3363	0.885156	2.87318	2.17081e-23	2.36927e-21
chr2	96605790	96609806	4017	1.04609	2.1995	2.21122e-23	2.40919e-21
chr2	19119285	19122366	3082	-1.01735	2.54797	2.27027e-23	2.46925e-21
chr3	189584741	189590623	5883	0.739821	3.76131	2.4621e-23	2.67327e-21
chr7	90265231	90268086	2856	0.964676	2.67717	2.54325e-23	2.75662e-21
chr2	42131038	42144523	13486	-0.624758	5.27197	2.74684e-23	2.97216e-21
chr4	7962447	7969070	6624	0.756472	3.60493	2.846e-23	3.07417e-21
chr8	68858619	68863943	5325	0.910585	2.79072	2.85551e-23	3.07915e-21
chr1	161801818	161803840	2023	1.44966	1.23642	2.91988e-23	3.14317e-21
chr1	55558206	55561456	3251	-0.976705	2.58402	2.9646e-23	3.18384e-21
chr16	69802978	69805965	2988	0.939795	2.56753	2.96779e-23	3.18384e-21
chr19	13075099	13080749	5651	-0.688084	4.30253	3.23243e-23	3.46184e-21
chr4	141405595	141407440	1846	1.75386	0.819583	3.64911e-23	3.90144e-21
chr10	90967999	90970767	2769	1.00473	2.46951	3.66684e-23	3.91374e-21
chr5	10328092	10332744	4653	-0.787587	3.58374	3.73787e-23	3.98279e-21
chr2	56204411	56209839	5429	-0.78053	3.5804	4.012e-23	4.26765e-21
chr6	3517253	3524872	7620	0.703734	3.99315	4.48339e-23	4.76103e-21
chr3	12185983	12197727	11745	-0.64144	4.94461	5.08138e-23	5.38399e-21
chr9	111962338	111968132	5795	0.838457	3.01763	5.08715e-23	5.38399e-21
chr14	68103447	68106236	2790	1.02821	2.25864	5.82315e-23	6.15257e-21
chr13	63093177	63095217	2041	-1.09916	2.15946	6.09332e-23	6.42723e-21
chr11	106460326	106470842	10517	-0.681739	4.32805	6.35064e-23	6.68742e-21
chr17	40952054	40960411	8358	-0.728751	4.1048	6.40088e-23	6.72906e-21
chr4	73889550	73893923	4374	0.785832	3.33569	6.59896e-23	6.92571e-21
chr8	134634278	134638033	3756	-1.00793	2.42947	6.676e-23	6.99489e-21
chr8	94154538	94157610	3073	-1.00096	2.44535	6.87845e-23	7.19502e-21
chr12	114868225	114870121	1897	-1.11791	2.01032	7.07145e-23	7.38461e-21
chr22	27849466	27872052	22587	-0.600575	5.86094	7.10441e-23	7.40673e-21
chr16	67276012	67281331	5320	-0.640692	4.82929	7.24745e-23	7.54335e-21
chr2	28680753	28684063	3311	0.924439	2.63136	7.6264e-23	7.92465e-21
chr20	25232653	25240477	7825	-0.646083	4.75922	7.64945e-23	7.93548e-21
chr2	135850029	135854350	4322	-0.979007	2.76083	7.81694e-23	8.09588e-21
chr2	191199995	191203772	3778	0.725655	3.86634	8.46727e-23	8.75499e-21
chr1	212229785	212231806	2022	-1.47488	1.39211	8.50743e-23	8.78207e-21
chr2	238041920	238044184	2265	1.37545	1.27777	1.05532e-22	1.0876e-20
chr17	9388312	9390217	1906	1.53528	1.10005	1.10428e-22	1.13442e-20
chr13	44967037	44975472	8436	-0.681	4.38909	1.10436e-22	1.13442e-20
chr3	49458879	49462995	4117	0.897813	2.69342	1.15253e-22	1.18198e-20
chr17	42326800	42330445	3646	0.906925	2.70029	1.2252e-22	1.25445e-20
chr6	150799654	150802046	2393	-1.01281	2.48558	1.2429e-22	1.27051e-20
chr10	73802548	73805250	2703	1.13233	1.88789	1.24918e-22	1.27485e-20
chr2	42020615	42022497	1883	-1.26781	1.74581	1.28853e-22	1.31288e-20
chr2	238784158	238792487	8330	-0.646335	4.70389	1.346e-22	1.36921e-20
chr7	41953763	41958414	4652	-0.728605	3.86976	1.42055e-22	1.44272e-20
chr17	31326595	31332275	5681	-0.725428	3.95879	1.42844e-22	1.4484e-20
chr14	86793462	86803362	9901	-0.636145	4.80363	1.43683e-22	1.45455e-20
chr17	31734902	31748597	13696	-0.596418	5.92159	1.44723e-22	1.46187e-20
chr6	5536216	5539303	3088	-0.838932	3.19584	1.44871e-22	1.46187e-20
chr6	31009509	31011539	2031	1.17694	1.69802	1.50344e-22	1.51467e-20
chr20	51341258	51342917	1660	1.57448	0.881753	1.51064e-22	1.51949e-20
chr1	96401283	96402097	815	2.20685	0.0600093	1.55088e-22	1.55747e-20
chr1	179925880	179927470	1591	1.55873	1.01799	1.60038e-22	1.60462e-20
chr2	135225616	135229028	3413	-1.00917	2.36796	1.6121e-22	1.6138e-20
chr5	125483162	125487783	4622	-0.722866	3.8462	1.65192e-22	1.65103e-20
chr8	98460670	98468862	8193	-0.673992	4.24055	1.73224e-22	1.72856e-20
chr2	195708294	195711862	3569	-0.924008	2.72187	1.74057e-22	1.73412e-20
chr18	45751315	45757925	6611	-0.851076	3.14085	1.8051e-22	1.79556e-20
chr17	41099731	41102813	3083	-0.879247	3.0506	1.82009e-22	1.80761e-20
chr18	28059941	28067801	7861	0.639112	4.61256	1.90157e-22	1.88556e-20
chr6	72362622	72365860	3239	-0.973086	2.56473	1.92265e-22	1.90345e-20
chr14	79158515	79161048	2534	1.12671	1.96449	1.96112e-22	1.93849e-20
chr7	47084850	47097926	13077	-0.643917	4.71601	2.01025e-22	1.98393e-20
chr15	58329798	58334326	4529	-0.712863	3.96355	2.03514e-22	2.00535e-20
chr3	175407134	175412827	5694	-0.747665	3.72885	2.04372e-22	2.01065e-20
chr11	76688787	76691015	2229	1.13663	1.85284	2.06424e-22	2.02766e-20
chr4	38069500	38093624	24125	0.584735	5.93755	2.14439e-22	2.10311e-20
chr1	47387408	47388913	1506	-1.65234	1.02686	2.16852e-22	2.12346e-20
chr9	94799350	94803087	3738	0.877206	2.83153	2.19552e-22	2.14655e-20
chr21	27504391	27510583	6193	0.740431	3.57167	2.2282e-22	2.17512e-20
chr11	106420285	106425318	5034	-0.844428	3.0735	2.3193e-22	2.26054e-20
chr8	123815332	123819930	4599	-0.821622	3.14874	2.32666e-22	2.26421e-20
chr9	91059337	91062851	3515	0.978445	2.38157	2.33201e-22	2.26591e-20
chr1	202233395	202237592	4198	-0.886839	2.73401	2.38054e-22	2.30949e-20
chr3	61925689	61929180	3492	0.917204	2.79601	2.38973e-22	2.31483e-20
chr1	87961272	87965380	4109	0.819273	3.08671	2.49867e-22	2.41663e-20
chr10	60413676	60418535	4860	-0.807102	3.33327	2.5412e-22	2.45399e-20
chr12	95172263	95174680	2418	1.06766	2.06948	2.57275e-22	2.48065e-20
chr2	106989722	106991554	1833	1.381	1.36877	2.58432e-22	2.48799e-20
chr17	41102904	41109171	6268	-0.772846	3.59442	2.6109e-22	2.50654e-20
chr8	25259074	25263470	4397	-0.811204	3.22879	2.61156e-22	2.50654e-20
chr8	115424384	115431142	6759	0.691564	4.005	2.73068e-22	2.61687e-20
chr11	61594265	61604507	10243	-0.647019	4.66134	2.74277e-22	2.62446e-20
chr5	10524213	10531471	7259	-0.640117	4.75727	2.87284e-22	2.74474e-20
chr2	38199891	38203098	3208	1.07204	2.04312	3.49423e-22	3.33336e-20
chr20	45086602	45090524	3923	-0.956878	2.69084	3.67066e-22	3.49636e-20
chr1	173257987	173259671	1685	1.33036	1.33639	3.74824e-22	3.56485e-20
chr3	14626775	14628515	1741	-1.24896	1.68114	3.88838e-22	3.69256e-20
chr5	172687231	172690863	3633	0.903431	2.61537	4.01566e-22	3.80767e-20
chr17	40449724	40455530	5807	-0.705451	4.04923	4.16574e-22	3.94403e-20
chr11	74924500	74929048	4549	-0.820554	3.12379	4.2111e-22	3.98098e-20
chr3	81424727	81426906	2180	1.11791	2.00164	4.52284e-22	4.26927e-20
chr17	64073770	64076683	2914	0.97852	2.27185	4.71305e-22	4.44214e-20
chr10	77577924	77579951	2028	1.1885	1.68455	4.75569e-22	4.47561e-20
chr4	86911016	86911945	930	2.16338	0.172545	4.8432e-22	4.55116e-20
chr2	219465834	219478477	12644	-0.666115	4.35427	4.85974e-22	4.55989e-20
chr21	28625155	28630181	5027	-0.882226	2.92506	4.93527e-22	4.62386e-20
chr9	98657341	98659584	2244	-1.09875	2.37419	5.25318e-22	4.91438e-20
chr3	157783561	157788806	5246	-0.671188	4.36733	5.41026e-22	5.05381e-20
chr8	29884181	29888712	4532	-0.800986	3.38932	5.7315e-22	5.34594e-20
chr14	35154711	35157016	2306	1.06015	2.27735	5.78106e-22	5.38418e-20
chr2	174672352	174679252	6901	-0.740708	3.80124	5.96948e-22	5.55144e-20
chr2	216544192	216552654	8463	-0.649989	4.58888	6.06861e-22	5.6353e-20
chr12	127586375	127590089	3715	0.821767	3.00263	6.12202e-22	5.6765e-20
chr2	43339053	43345948	6896	-0.697837	4.04116	6.18576e-22	5.72716e-20
chr4	185170765	185173844	3080	-1.05592	2.33255	6.61414e-22	6.11478e-20
chr1	72438071	72440739	2669	1.17094	1.74923	7.3556e-22	6.79027e-20
chr8	41704404	41706095	1692	1.65164	0.70055	7.60322e-22	7.00856e-20
chr5	159334611	159338892	4282	-0.918984	2.76512	7.64532e-22	7.03705e-20
chr5	78755786	78758664	2879	-0.887382	2.84442	7.68419e-22	7.06249e-20
chr15	87751103	87754344	3242	0.968251	2.32244	7.75517e-22	7.11699e-20
chr10	102799550	102804219	4670	0.815722	3.02599	7.76613e-22	7.11699e-20
chr3	150343246	150350712	7467	-0.654571	4.44341	7.8409e-22	7.17505e-20
chr9	4841473	4843996	2524	1.17484	1.64129	8.04059e-22	7.34709e-20
chr1	117812505	117817144	4640	-0.860716	3.01729	8.09486e-22	7.38594e-20
chr2	160203343	160212768	9426	0.607599	5.03094	8.14754e-22	7.42323e-20
chr6	70833198	70835063	1866	1.40317	1.30815	8.2275e-22	7.48524e-20
chr17	60105265	60109167	3903	0.87558	2.74759	8.32574e-22	7.56367e-20
chr2	19186459	19188925	2467	-1.09974	2.03341	8.44149e-22	7.65776e-20
chr11	123542933	123548152	5220	-0.756688	3.50931	8.58416e-22	7.77597e-20
chr1	55599662	55601525	1864	-1.25367	1.71129	8.9516e-22	8.09714e-20
chr3	182967206	182971481	4276	0.82798	2.96074	9.5859e-22	8.65844e-20
chr22	27873241	27890279	17039	-0.610389	5.15799	9.6379e-22	8.69292e-20
chr6	42189072	42191937	2866	1.02136	2.23157	1.15413e-21	1.03948e-19
chr2	217356719	217363779	7061	-0.736793	3.74126	1.17739e-21	1.05891e-19
chr17	50099793	50103452	3660	-0.981833	2.42448	1.2215e-21	1.09701e-19
chr14	99878462	99881493	3032	-0.797887	3.27118	1.37643e-21	1.23439e-19
chr3	108452596	108456339	3744	-0.851417	2.92154	1.40235e-21	1.25584e-19
chr2	58895746	58897732	1987	-1.39615	1.40797	1.56766e-21	1.40189e-19
chr5	57537177	57542252	5076	-0.701759	3.82837	1.57201e-21	1.40378e-19
chr1	100846538	100848753	2216	1.06639	1.98509	1.58077e-21	1.4096e-19
chr9	85212159	85213656	1498	-1.5757	1.01531	1.60083e-21	1.42546e-19
chr2	193845316	193848288	2973	1.15648	1.76874	1.61503e-21	1.43607e-19
chr22	27250187	27254313	4127	0.884743	2.67898	1.61994e-21	1.43791e-19
chr9	110999135	111003954	4820	0.883733	2.68196	1.62167e-21	1.43791e-19
chr11	103001327	103003410	2084	1.32885	1.33684	1.62522e-21	1.43903e-19
chr21	38299568	38301871	2304	1.03405	2.12239	1.6865e-21	1.49119e-19
chr21	34806288	34821313	15026	-0.580389	5.80559	1.70011e-21	1.50111e-19
chr5	39256126	39257700	1575	1.18793	1.57718	1.71122e-21	1.5088e-19
chr2	12068648	12071858	3211	-0.907387	2.64421	1.74432e-21	1.53583e-19
chr18	22439202	22440978	1777	1.31385	1.35207	1.92926e-21	1.69629e-19
chr3	100038967	100049296	10330	0.585329	5.62553	1.96364e-21	1.7241e-19
chr5	169182203	169185035	2833	-1.01079	2.36853	2.18653e-21	1.91713e-19
chr19	18455490	18463326	7837	-0.735573	3.91151	2.33792e-21	2.04702e-19
chr9	86572801	86577850	5050	-0.802258	3.05891	2.39583e-21	2.0948e-19
chr11	106366237	106371253	5017	-0.698259	3.92842	2.4274e-21	2.11733e-19
chr8	130759864	130764777	4914	-0.761231	3.46796	2.42833e-21	2.11733e-19
chr16	31049468	31053996	4529	-0.829478	3.18986	2.4393e-21	2.12237e-19
chr8	89609570	89617199	7630	-0.675941	4.13306	2.44086e-21	2.12237e-19
chr8	100256844	100260394	3551	0.929589	2.45074	2.52392e-21	2.19155e-19
chr3	16374746	16382980	8235	0.65469	4.07831	2.78114e-21	2.41157e-19
chr8	58805846	58810163	4318	-0.91073	2.74265	2.82887e-21	2.44958e-19
chr1	184190195	184193586	3392	0.960564	2.27638	2.91239e-21	2.51844e-19
chr4	73895180	73899510	4331	0.774968	3.26889	2.92798e-21	2.52844e-19
chr3	45006992	45014126	7135	-0.64194	4.51912	2.97969e-21	2.56956e-19
chr10	22801612	22807162	5551	-0.806456	3.3666	3.05183e-21	2.62817e-19
chr11	106482494	106483907	1414	-1.20697	1.76123	3.05717e-21	2.62917e-19
chr18	44535723	44538046	2324	-1.35261	1.43393	3.1142e-21	2.67455e-19
chr10	77475460	77481574	6115	-0.700804	3.80404	3.24198e-21	2.7805e-19
chr5	124934504	124937420	2917	0.972423	2.27812	3.26732e-21	2.79841e-19
chr2	217326100	217332958	6859	-0.674603	4.11915	3.27257e-21	2.79909e-19
chr7	24819592	24823923	4332	-0.805021	3.16625	3.58911e-21	3.06566e-19
chr1	219790108	219795400	5293	-0.789469	3.26594	3.74558e-21	3.19497e-19
chr4	182977961	182979920	1960	1.07723	1.91672	3.7645e-21	3.20676e-19
chr12	26646072	26650092	4021	0.803441	2.97999	3.87865e-21	3.29953e-19
chr8	79381112	79385455	4344	-0.903189	2.72627	4.0462e-21	3.43741e-19
chr4	121743674	121744500	827	2.00859	0.197356	4.30843e-21	3.65525e-19
chr7	23349712	23352281	2570	-0.91211	2.76388	4.53371e-21	3.83807e-19
chr16	67403788	67410631	6844	-0.610191	4.87176	4.53614e-21	3.83807e-19
chr6	44482469	44496035	13567	0.586814	5.20409	4.60217e-21	3.88871e-19
chr2	75640175	75641984	1810	1.11385	1.82544	4.67313e-21	3.94337e-19
chr15	99406816	99410120	3305	-1.01024	2.34511	4.75306e-21	4.00544e-19
chr2	173025797	173030015	4219	-0.767742	3.37712	4.76546e-21	4.01052e-19
chr2	224956550	224960737	4188	-0.69206	4.04067	4.85908e-21	4.08384e-19
chr3	119662213	119666033	3821	0.856985	2.71639	4.92682e-21	4.13524e-19
chr11	36430598	36433464	2867	0.879133	2.59237	5.0559e-21	4.23792e-19
chr10	34906458	34911099	4642	-0.736085	3.58769	5.14533e-21	4.30714e-19
chr2	151106373	151108545	2173	-1.50744	1.40884	5.31536e-21	4.44356e-19
chr1	91568930	91572594	3665	-0.717091	3.67643	5.74726e-21	4.79824e-19
chr5	138603340	138604718	1379	1.87099	0.269857	5.78351e-21	4.8221e-19
chr9	92503856	92509348	5493	-0.639491	4.50075	5.86576e-21	4.8842e-19
chr6	130744204	130746253	2050	-1.33816	1.44344	5.93181e-21	4.93266e-19
chr15	48453291	48461447	8157	-0.656472	4.20492	6.0047e-21	4.98668e-19
chr20	4431746	4437707	5962	-0.654266	4.30291	6.08868e-21	5.04975e-19
chr7	29610690	29614097	3408	-0.953549	2.44114	6.18611e-21	5.12379e-19
chr10	44695640	44698710	3071	-0.803107	3.13437	6.22453e-21	5.14884e-19
chr8	58888276	58893374	5099	-0.814731	3.20358	6.26779e-21	5.1778e-19
chr1	55692983	55700824	7842	-0.663447	4.22111	6.29097e-21	5.19013e-19
chr9	85222986	85225921	2936	-1.14009	1.85438	6.31287e-21	5.20137e-19
chr6	137731323	137732881	1559	1.4552	1.08524	6.41128e-21	5.27555e-19
chr4	26456434	26463939	7506	-0.672354	4.04646	6.42797e-21	5.28236e-19
chr11	12317852	12321030	3179	-0.852706	2.79893	6.89652e-21	5.65842e-19
chr7	34101969	34105824	3856	1.07511	1.90105	6.90359e-21	5.65842e-19
chr9	82147765	82150238	2474	-1.0599	2.31391	6.98342e-21	5.7164e-19
chr4	78613309	78618818	5510	0.816211	2.9223	7.20194e-21	5.88761e-19
chr8	26464198	26467157	2960	-0.951402	2.54283	7.21831e-21	5.89333e-19
chr2	157171777	157176082	4306	-0.84643	3.18106	7.66467e-21	6.24964e-19
chr10	124734911	124737645	2735	1.14435	1.65402	7.79945e-21	6.3513e-19
chr2	12058668	12061268	2601	-1.12171	1.93245	8.22443e-21	6.6887e-19
chr11	103992543	103997191	4649	-0.737999	3.52655	8.43933e-21	6.85461e-19
chr2	43467246	43469505	2260	-1.07985	2.043	8.64538e-21	7.01291e-19
chr16	19808102	19810163	2062	1.23339	1.42005	8.76517e-21	7.10092e-19
chr5	31406635	31410002	3368	1.0707	1.96769	8.7959e-21	7.11664e-19
chr7	66265808	66269048	3241	0.908492	2.48755	8.90461e-21	7.19534e-19
chr14	68282342	68287150	4809	0.876012	2.67095	9.84972e-21	7.94882e-19
chr8	17350485	17351780	1296	1.78201	0.410429	1.02017e-20	8.22232e-19
chr5	57297584	57303851	6268	-0.745289	3.45256	1.03813e-20	8.35632e-19
chr2	19606434	19615161	8728	-0.635962	4.63043	1.10732e-20	8.90185e-19
chr11	106445997	106448986	2990	-0.952601	2.39453	1.16584e-20	9.36035e-19
chr1	37570801	37579384	8584	-0.617847	4.75637	1.17655e-20	9.42752e-19
chr16	18997922	18999664	1743	-1.26604	1.46527	1.1772e-20	9.42752e-19
chr3	158767247	158772667	5421	0.744778	3.39698	1.18215e-20	9.45512e-19
chr22	50537743	50538919	1177	1.64891	0.648328	1.21959e-20	9.74213e-19
chr6	105586737	105588923	2187	1.03025	2.02318	1.25353e-20	1.00005e-18
chr22	17610695	17613473	2779	-1.05277	2.21534	1.25762e-20	1.00205e-18
chr5	54829559	54837051	7493	-0.699162	3.94296	1.28238e-20	1.02048e-18
chr13	50584362	50597214	12853	-0.579133	5.38528	1.29977e-20	1.03302e-18
chr3	189570454	189571580	1127	1.68204	0.571517	1.30456e-20	1.03551e-18
chr11	35375273	35379010	3738	-0.921853	2.58492	1.30912e-20	1.03782e-18
chr12	15644662	15653037	8376	-0.623692	4.64462	1.31205e-20	1.03883e-18
chr12	19386431	19387966	1536	1.30703	1.30755	1.3486e-20	1.06643e-18
chr8	116655391	116663658	8268	0.636909	4.28733	1.35139e-20	1.06729e-18
chr1	180025341	180029541	4201	0.79628	3.18705	1.36284e-20	1.07498e-18
chr9	92422065	92429017	6953	-0.628308	4.49606	1.37167e-20	1.08059e-18
chr6	5462747	5473302	10556	-0.622555	4.61484	1.40788e-20	1.10773e-18
chr12	100019967	100021078	1112	1.75358	0.57726	1.42524e-20	1.11999e-18
chr11	106388620	106395136	6517	-0.67275	4.08155	1.49714e-20	1.17502e-18
chr8	94795756	94798865	3110	-0.896181	2.72162	1.50392e-20	1.17887e-18
chr3	16398262	16403532	5271	0.657814	3.95383	1.52764e-20	1.19597e-18
chr16	85672108	85676874	4767	0.813345	2.95422	1.55956e-20	1.21945e-18
chr1	243279033	243282143	3111	1.10517	1.7729	1.57245e-20	1.22799e-18
chr17	40455585	40463551	7967	-0.643395	4.32862	1.58303e-20	1.23473e-18
chr10	126132169	126143378	11210	0.616959	4.50424	1.63171e-20	1.27112e-18
chr5	6399142	6406170	7029	0.704088	3.55192	1.64064e-20	1.27649e-18
chr12	59901929	59908461	6533	-0.644248	4.27599	1.65617e-20	1.28698e-18
chr21	33316828	33318124	1297	1.62474	0.719507	1.69824e-20	1.31804e-18
chr19	6719633	6720711	1079	2.08778	0.105211	1.73207e-20	1.34264e-18
chr10	60301395	60316739	15345	-0.578452	5.38359	1.77629e-20	1.37522e-18
chr17	31786502	31793595	7094	-0.622537	4.59663	1.8739e-20	1.44901e-18
chr6	154652943	154654895	1953	1.14212	1.63702	1.93895e-20	1.49747e-18
chr7	40813427	40817120	3694	-0.8344	2.95716	1.99595e-20	1.5396e-18
chr2	18930422	18932041	1620	-1.15409	1.86749	2.26243e-20	1.74301e-18
chr14	32692830	32699831	7002	0.681106	3.83522	2.35649e-20	1.81326e-18
chr14	50723309	50730345	7037	-0.655851	4.10617	2.46754e-20	1.89638e-18
chr7	24828512	24832242	3731	-0.868057	2.79145	2.50971e-20	1.92644e-18
chr6	169449978	169456092	6115	0.781918	3.05479	2.51541e-20	1.92846e-18
chr11	35597863	35599912	2050	1.23795	1.39989	2.85025e-20	2.18251e-18
chr1	240253618	240263886	10269	-0.66906	4.09179	2.93267e-20	2.24289e-18
chr8	120403381	120405785	2405	-1.07089	1.98859	2.9498e-20	2.25325e-18
chr5	169649373	169652994	3622	0.825645	2.82585	2.96763e-20	2.26411e-18
chr11	43711169	43713300	2132	-1.11745	1.90854	3.1186e-20	2.37641e-18
chr13	29673409	29678470	5062	0.818319	2.81287	3.33905e-20	2.54131e-18
chr8	128858598	128868035	9438	-0.61169	4.77327	3.34742e-20	2.5446e-18
chr18	22669577	22676090	6514	0.663747	3.99905	3.37724e-20	2.56417e-18
chr10	68220034	68222152	2119	1.28347	1.29619	3.44859e-20	2.61518e-18
chr12	95599786	95602779	2994	-0.815523	3.12258	3.68312e-20	2.78968e-18
chr14	95134457	95135456	1000	1.65501	0.526487	3.84474e-20	2.90858e-18
chr14	50719109	50722516	3408	-0.927025	2.5955	3.89418e-20	2.94245e-18
chr3	99373064	99375821	2758	1.21663	1.54955	3.92373e-20	2.96121e-18
chr22	29340725	29345404	4680	-0.854575	2.82204	3.9741e-20	2.99563e-18
chr11	113175236	113181096	5861	-0.77306	3.28993	4.05483e-20	3.05282e-18
chr11	78946894	78948219	1326	-1.3229	1.37004	4.18636e-20	3.14808e-18
chr14	51290550	51296068	5519	0.689735	3.62861	4.4175e-20	3.31793e-18
chr10	90461877	90463942	2066	1.02311	1.99226	4.57689e-20	3.43354e-18
chr2	100749377	100751394	2018	1.22694	1.45338	4.75853e-20	3.56555e-18
chr2	42835120	42837417	2298	-1.01555	2.1589	4.77879e-20	3.57647e-18
chr12	18997887	19000502	2616	-0.779949	3.18634	4.79206e-20	3.58213e-18
chr20	44699667	44707603	7937	-0.637785	4.18312	4.84047e-20	3.61403e-18
chr7	99027167	99031218	4052	0.918539	2.39631	4.93607e-20	3.67714e-18
chr12	119691142	119694504	3363	-0.898405	2.74491	4.9367e-20	3.67714e-18
chr8	94776444	94779423	2980	-1.12724	1.82941	5.10406e-20	3.79403e-18
chr2	217709481	217712249	2769	0.89963	2.4623	5.1057e-20	3.79403e-18
chr10	15816756	15819288	2533	1.25276	1.41005	5.15088e-20	3.82308e-18
chr9	108750258	108752007	1750	-1.38598	1.30026	5.2087e-20	3.86144e-18
chr14	53388019	53393906	5888	-0.700176	3.66436	5.34754e-20	3.9597e-18
chr21	28713893	28716799	2907	-1.09504	2.45415	5.93047e-20	4.38618e-18
chr2	226121003	226126253	5251	-0.804167	2.95433	5.95695e-20	4.40058e-18
chr1	111591631	111594657	3027	-0.868585	2.77807	6.08987e-20	4.4935e-18
chr2	42899359	42902149	2791	-0.994963	2.25393	6.11629e-20	4.5077e-18
chr17	15644449	15646378	1930	0.942821	2.24132	6.36476e-20	4.68533e-18
chr3	151430290	151437714	7425	-0.696814	3.73928	6.48627e-20	4.76919e-18
chr19	39397008	39399297	2290	-0.859009	2.66857	6.61118e-20	4.85535e-18
chr5	124994792	124997622	2831	1.05234	1.96941	6.71657e-20	4.927e-18
chr15	33104536	33115822	11287	-0.663166	4.1241	6.78093e-20	4.96841e-18
chr8	32267794	32277069	9276	-0.607206	4.60355	6.97427e-20	5.10413e-18
chr6	133808297	133810965	2669	1.17223	1.60817	7.15557e-20	5.23072e-18
chr5	149203617	149216406	12790	-0.590888	4.84221	7.30093e-20	5.33078e-18
chr5	120138114	120140665	2552	0.992106	2.13422	7.32892e-20	5.34501e-18
chr2	19537500	19544571	7072	-0.67553	3.91249	7.35155e-20	5.3553e-18
chr5	124646285	124657499	11215	-0.586402	5.02345	7.55556e-20	5.49754e-18
chrY	12551311	12557203	5893	-0.822117	3.0623	7.68333e-20	5.58405e-18
chr20	39848850	39856723	7874	0.619002	4.30939	7.8365e-20	5.68879e-18
chr9	110993134	110998543	5410	0.687953	3.63278	7.88504e-20	5.71743e-18
chr2	99661190	99664540	3351	-0.937632	2.50747	7.92568e-20	5.74028e-18
chr5	113082655	113083697	1043	1.90537	0.269831	8.73964e-20	6.32251e-18
chr11	121235175	121242472	7298	0.693361	3.61687	9.13055e-20	6.59772e-18
chr14	100130814	100133781	2968	-0.887876	2.59683	9.40673e-20	6.78948e-18
chr2	241678220	241684121	5902	-0.718873	3.59667	9.42003e-20	6.79128e-18
chr9	16411729	16416490	4762	0.821274	2.77004	9.48425e-20	6.82975e-18
chr17	5427405	5431242	3838	-0.836216	2.87104	9.53906e-20	6.86135e-18
chr6	48734541	48738177	3637	-0.774006	3.38236	9.70641e-20	6.97375e-18
chr5	132474106	132479124	5019	0.848974	2.59347	9.72408e-20	6.97847e-18
chr3	123780431	123784283	3853	0.801712	2.91558	9.81282e-20	7.03412e-18
chr3	160133769	160136878	3110	0.983059	2.05151	9.89903e-20	7.08784e-18
chr13	50796301	50802158	5858	-0.662287	3.91153	1.00043e-19	7.15506e-18
chr1	206885503	206886192	690	2.50276	-0.417883	1.0103e-19	7.21745e-18
chr15	96273998	96279422	5425	-0.659176	4.01674	1.1018e-19	7.86214e-18
chr16	4380012	4396110	16099	-0.552521	5.8105	1.10997e-19	7.91149e-18
chr6	169555228	169560917	5690	-0.653631	3.99079	1.1735e-19	8.35484e-18
chr1	55700889	55709866	8978	-0.674249	3.94157	1.18087e-19	8.39783e-18
chr22	40307587	40313324	5738	-0.673863	3.86833	1.18562e-19	8.42208e-18
chr1	224558903	224562152	3250	-0.924428	2.50755	1.19119e-19	8.44451e-18
chr7	117156520	117160570	4051	-0.795847	3.14687	1.19174e-19	8.44451e-18
chr14	102026042	102031433	5392	-0.770486	3.28208	1.19281e-19	8.44451e-18
chr6	113761760	113764482	2723	0.812772	2.81435	1.19697e-19	8.46441e-18
chr4	137357172	137376979	19808	-0.554746	5.64616	1.20646e-19	8.5202e-18
chr17	12637151	12638633	1483	1.32775	1.21223	1.20757e-19	8.5202e-18
chr4	156994908	157000614	5707	0.692869	3.56058	1.22212e-19	8.61318e-18
chr2	149418338	149419852	1515	1.6212	0.637762	1.23813e-19	8.71626e-18
chr16	70757865	70764614	6750	-0.652428	4.05013	1.25583e-19	8.83101e-18
chr4	75841599	75850075	8477	0.645191	4.00468	1.26523e-19	8.87857e-18
chr2	134404125	134414579	10455	-0.612855	4.44038	1.26542e-19	8.87857e-18
chr7	40324393	40329593	5201	0.766871	3.14289	1.30041e-19	9.11388e-18
chr4	17023610	17035446	11837	-0.607851	4.72202	1.3031e-19	9.12257e-18
chr1	68327368	68333772	6405	-0.70114	3.62947	1.47748e-19	1.03256e-17
chr2	217666252	217668288	2037	1.53685	0.873753	1.47823e-19	1.03256e-17
chr5	163757025	163763935	6911	0.705453	3.58148	1.49096e-19	1.0403e-17
chr1	235899259	235903864	4606	-0.713506	3.545	1.64767e-19	1.14837e-17
chr14	78604452	78608483	4032	-0.807739	3.15306	1.78667e-19	1.24386e-17
chr2	39504020	39506350	2331	0.867565	2.55055	1.81693e-19	1.26353e-17
chr5	169266995	169269755	2761	-0.965647	2.2351	1.88466e-19	1.30918e-17
chr11	95565410	95570133	4724	-0.784117	3.1367	1.91399e-19	1.32809e-17
chr10	102761658	102766025	4368	0.881179	2.50193	1.9363e-19	1.34209e-17
chr12	130844967	130848534	3568	-0.793155	3.07337	1.9567e-19	1.35473e-17
chr22	26644572	26649084	4513	-0.694753	3.59018	1.96733e-19	1.36059e-17
chr4	22176406	22181435	5030	-0.75249	3.26262	1.9976e-19	1.38001e-17
chr11	36419338	36422238	2901	0.993574	2.0818	2.02812e-19	1.39908e-17
chr10	58620384	58626970	6587	0.666298	3.80832	2.02965e-19	1.39908e-17
chr5	92541244	92545697	4454	-0.755507	3.32854	2.0375e-19	1.40295e-17
chr13	24274169	24275332	1164	1.7011	0.403978	2.15596e-19	1.4829e-17
chr2	160678703	160681230	2528	-1.12095	1.83798	2.20033e-19	1.51176e-17
chr8	59693220	59694910	1691	-0.953876	2.41302	2.25031e-19	1.54441e-17
chr9	112554706	112560235	5530	-0.800946	3.07932	2.26296e-19	1.5514e-17
chr3	106580893	106586743	5851	0.728646	3.2222	2.29121e-19	1.56905e-17
chr1	31649602	31654454	4853	0.76805	3.03571	2.29942e-19	1.57296e-17
chr2	7505696	7513687	7992	-0.652794	3.98915	2.31279e-19	1.57919e-17
chr8	119008285	119009142	858	2.18018	-0.0532379	2.31355e-19	1.57919e-17
chr1	44892713	44897752	5040	-0.707194	3.5819	2.33936e-19	1.59508e-17
chr2	205473846	205478682	4837	-0.763091	3.19086	2.34337e-19	1.59608e-17
chr20	54024496	54026808	2313	-1.09329	1.97712	2.35425e-19	1.60175e-17
chr2	54631114	54639491	8378	0.661611	3.78969	2.36012e-19	1.60402e-17
chr20	3676217	3682965	6749	-0.56235	5.31465	2.37736e-19	1.61399e-17
chr1	78374997	78377297	2301	-1.00216	2.17322	2.4452e-19	1.65825e-17
chr12	101851896	101863877	11982	0.568765	5.2951	2.48067e-19	1.68049e-17
chr5	135949904	135952457	2554	-1.1686	1.72369	2.79277e-19	1.88988e-17
chr17	69178059	69181391	3333	0.890607	2.46074	2.81627e-19	1.90374e-17
chr12	59134935	59136048	1114	1.93268	0.164991	2.86076e-19	1.93173e-17
chr19	43450362	43451295	934	1.36219	1.13072	2.87906e-19	1.942e-17
chr22	37524751	37527069	2319	-0.798327	2.90659	3.14567e-19	2.11957e-17
chr3	54890425	54902984	12560	-0.575459	5.00351	3.16009e-19	2.12597e-17
chr7	130994917	130997990	3074	-1.01719	2.17929	3.16193e-19	2.12597e-17
chr6	14788963	14794020	5058	-0.767832	3.13041	3.19742e-19	2.14753e-17
chr1	55541118	55544389	3272	-0.720817	3.45465	3.36002e-19	2.25283e-17
chr4	41064131	41067159	3029	1.03178	1.80065	3.36137e-19	2.25283e-17
chr11	128419116	128423635	4520	0.740623	3.22303	3.39083e-19	2.26704e-17
chr8	142697943	142701234	3292	-0.794546	2.92274	3.39187e-19	2.26704e-17
chr15	58437488	58443759	6272	-0.619152	4.28027	3.39338e-19	2.26704e-17
chr2	217215449	217227710	12262	-0.581207	4.87533	3.56316e-19	2.37793e-17
chr16	11353892	11358156	4265	-0.795556	3.03994	3.63926e-19	2.42615e-17
chr4	86907626	86909793	2168	1.32156	1.16282	3.78066e-19	2.51775e-17
chr1	209413752	209417857	4106	0.881654	2.33749	3.94062e-19	2.62149e-17
chr14	87868204	87871046	2843	-0.903543	2.44259	3.99849e-19	2.65718e-17
chr1	214830275	214834005	3731	-0.771939	3.15689	4.00796e-19	2.66066e-17
chr17	78591880	78595450	3571	0.799083	2.83673	4.09009e-19	2.71231e-17
chr12	112301732	112305045	3314	0.937733	2.1988	4.17211e-19	2.76379e-17
chr7	142533266	142542545	9280	-0.611927	4.43652	4.19302e-19	2.77472e-17
chr10	17255122	17258519	3398	-0.767023	3.21474	4.2317e-19	2.79737e-17
chr6	111558619	111561103	2485	-0.797723	3.0522	4.3283e-19	2.85822e-17
chr1	117186990	117190766	3777	-0.906108	2.4451	4.40168e-19	2.90363e-17
chr13	63109330	63111179	1850	-1.26392	1.47424	4.52856e-19	2.98285e-17
chr8	132832790	132836243	3454	0.937526	2.25039	4.53125e-19	2.98285e-17
chr1	209848249	209852891	4643	-0.817344	2.94014	4.64143e-19	3.05218e-17
chr14	68504825	68514677	9853	-0.571247	5.012	4.69536e-19	3.08441e-17
chr1	23585002	23590262	5261	0.738083	3.21265	4.89606e-19	3.2129e-17
chr12	95804866	95808544	3679	-0.882124	2.64741	4.90369e-19	3.21455e-17
chr14	89275887	89277860	1974	1.34874	0.984496	4.95626e-19	3.24563e-17
chr15	35445721	35449572	3852	0.92584	2.27887	5.13241e-19	3.35748e-17
chr9	115648308	115653952	5645	0.674794	3.69373	5.15034e-19	3.36571e-17
chr17	45339240	45343859	4620	-0.733863	3.31935	5.17757e-19	3.37999e-17
chr12	2352991	2360722	7732	0.642157	3.88675	5.2199e-19	3.40409e-17
chr5	142857268	142858519	1252	1.79478	0.286081	5.29979e-19	3.45261e-17
chrX	10953043	10953629	587	2.88237	-0.725402	5.35835e-19	3.48715e-17
chr6	5494063	5501502	7440	-0.576717	4.89725	5.43494e-19	3.53333e-17
chr10	70741770	70744526	2757	0.976545	2.11706	5.6506e-19	3.66974e-17
chrX	77425312	77429906	4595	-0.805482	2.90106	5.71109e-19	3.7052e-17
chr14	77302421	77307886	5466	0.705828	3.32358	5.79663e-19	3.75681e-17
chr10	62576379	62579621	3243	0.74478	3.14306	5.95605e-19	3.85268e-17
chr12	79981066	79985161	4096	-0.691222	3.53881	5.95681e-19	3.85268e-17
chr5	158456057	158458042	1986	-1.2276	1.48914	6.00922e-19	3.88259e-17
chr14	53361476	53372012	10537	-0.561523	5.23938	6.18594e-19	3.99266e-17
chr16	54459392	54463253	3862	-0.790389	2.95705	6.34034e-19	4.08812e-17
chr8	82255918	82259824	3907	-0.754258	3.15479	6.41648e-19	4.13298e-17
chr5	113149997	113151842	1846	1.44089	0.773008	6.52876e-19	4.20099e-17
chr8	32782723	32787156	4434	-0.744643	3.2623	6.65079e-19	4.27514e-17
chr16	15975083	15979060	3978	0.755571	3.08505	6.80697e-19	4.37106e-17
chr4	149135652	149139244	3593	-0.954417	2.32136	6.88875e-19	4.41906e-17
chr4	16951869	16954807	2939	-0.973424	2.36033	7.03668e-19	4.50936e-17
chr4	140936843	140945560	8718	0.59336	4.50895	7.14151e-19	4.57188e-17
chr5	159784593	159789758	5166	-0.724472	3.31508	7.32944e-19	4.68741e-17
chr18	45012918	45018923	6006	-0.657633	3.76338	7.37275e-19	4.71032e-17
chr4	176981081	176982525	1445	1.54067	0.710449	7.57467e-19	4.83441e-17
chr2	205711089	205716516	5428	0.674802	3.55447	7.92641e-19	5.05377e-17
chr10	77509280	77516644	7365	-0.586921	4.67365	8.01536e-19	5.10107e-17
chr6	22825977	22829728	3752	0.789877	2.86095	8.01683e-19	5.10107e-17
chr20	50723816	50726132	2317	-0.991627	2.19682	8.09344e-19	5.14461e-17
chr5	110375863	110379231	3369	-0.864065	2.6244	8.39625e-19	5.3317e-17
chr10	118691854	118696838	4985	-0.696611	3.55443	8.62456e-19	5.47115e-17
chr12	6277754	6282994	5241	-0.629466	4.07868	8.73821e-19	5.53766e-17
chr9	90998352	91000507	2156	1.05799	1.71925	9.05404e-19	5.73204e-17
chr16	14448389	14451791	3403	0.897122	2.35856	9.4333e-19	5.96614e-17
chr5	10835924	10839142	3219	0.883868	2.32729	9.49036e-19	5.99326e-17
chr3	8552971	8564287	11317	0.577693	4.80196	9.49525e-19	5.99326e-17
chr10	63665892	63669758	3867	-0.809619	2.91665	9.75922e-19	6.1537e-17
chr8	90722273	90725491	3219	-0.752318	3.11076	9.91274e-19	6.24423e-17
chr4	4614705	4616186	1482	-1.12748	1.80343	9.93495e-19	6.25196e-17
chr6	43970506	43976712	6207	-0.674782	3.82521	9.98125e-19	6.27481e-17
chr4	102437331	102441061	3731	0.66609	3.60515	1.01195e-18	6.35535e-17
chr3	125189713	125193168	3456	-0.874872	2.48295	1.01352e-18	6.35886e-17
chr2	118417248	118418827	1580	1.18921	1.38718	1.09176e-18	6.84291e-17
chr3	79256517	79259486	2970	0.916375	2.19001	1.1113e-18	6.95848e-17
chrX	17029472	17033599	4128	-0.944131	2.28592	1.13394e-18	7.09319e-17
chr12	59741231	59744969	3739	-0.742691	3.13566	1.1432e-18	7.14396e-17
chr3	37196760	37199127	2368	-0.937425	2.27811	1.2038e-18	7.51522e-17
chr2	19140079	19143425	3347	-0.809936	2.78812	1.22783e-18	7.6576e-17
chr19	2502413	2504592	2180	-1.03341	1.93107	1.26901e-18	7.90658e-17
chr8	86107603	86109719	2117	-1.28648	1.50462	1.31674e-18	8.19584e-17
chr12	27861852	27863059	1208	1.72693	0.320076	1.34694e-18	8.37554e-17
chr21	38772609	38775137	2529	-0.835123	2.69918	1.35476e-18	8.41062e-17
chr2	42916030	42919829	3800	-0.726857	3.26567	1.35526e-18	8.41062e-17
chr1	1856690	1862012	5323	-0.77625	3.03022	1.36793e-18	8.48088e-17
chr19	18449215	18455267	6053	-0.776408	3.1557	1.38684e-18	8.58965e-17
chr2	33066508	33071651	5144	-0.670156	3.72376	1.44118e-18	8.91742e-17
chr10	73848466	73861388	12923	-0.549549	5.32764	1.45235e-18	8.97771e-17
chr5	57484648	57497219	12572	-0.553995	5.20537	1.5534e-18	9.59294e-17
chr17	35787838	35789623	1786	-1.0383	1.85958	1.58742e-18	9.79338e-17
chr6	118550693	118554239	3547	0.835224	2.60923	1.60364e-18	9.88377e-17
chr15	79473601	79476312	2712	1.08425	1.68351	1.60951e-18	9.91024e-17
chr4	137683802	137687477	3676	-0.831874	2.76728	1.63982e-18	1.0087e-16
chr1	183190845	183195928	5084	0.77012	2.89787	1.6613e-18	1.02091e-16
chr17	72376528	72377699	1172	-1.34731	1.16501	1.67288e-18	1.02702e-16
chr5	159503106	159506963	3858	-0.782086	3.05502	1.69915e-18	1.04213e-16
chr4	17054424	17061347	6924	-0.583574	4.63997	1.72824e-18	1.05894e-16
chr17	40907774	40913232	5459	-0.628582	4.1775	1.76124e-18	1.07811e-16
chr18	45771049	45788069	17021	-0.533486	5.89	1.80831e-18	1.10585e-16
chr10	15195698	15205191	9494	-0.606679	4.43306	1.8242e-18	1.11448e-16
chr1	119225521	119226584	1064	-1.24487	1.51429	1.84867e-18	1.12833e-16
chr8	94738785	94742074	3290	-0.890274	2.53067	1.90374e-18	1.16082e-16
chr9	29748099	29752867	4769	0.665946	3.65751	1.90636e-18	1.16129e-16
chr12	28339121	28341928	2808	0.844806	2.43955	1.92071e-18	1.1689e-16
chr1	212634386	212639641	5256	0.651804	3.82012	2.00345e-18	1.21808e-16
chr5	34051014	34055357	4344	-0.681689	3.71017	2.04335e-18	1.24113e-16
chr2	100739791	100746265	6475	0.61332	4.10485	2.05346e-18	1.24607e-16
chr9	87849888	87851972	2085	-1.13759	1.50951	2.06483e-18	1.25172e-16
chr3	138040945	138045326	4382	-0.739855	3.20045	2.06862e-18	1.25172e-16
chr10	80135353	80138933	3581	-0.725322	3.28531	2.06874e-18	1.25172e-16
chr2	222730167	222732358	2192	1.02252	1.84325	2.10069e-18	1.26983e-16
chr6	1992074	1994997	2924	0.954842	2.0948	2.16972e-18	1.31029e-16
chr12	11752609	11760853	8245	0.65347	3.75644	2.19299e-18	1.32308e-16
chr19	10913347	10917305	3959	-0.662748	3.69301	2.23751e-18	1.34864e-16
chr2	75237237	75241804	4568	0.836197	2.54573	2.25947e-18	1.36057e-16
chr20	61692036	61693835	1800	-1.14897	1.56346	2.26416e-18	1.3621e-16
chr2	62455807	62463810	8004	-0.634571	3.97241	2.28385e-18	1.37263e-16
chr19	7983668	7990043	6376	0.730849	3.08885	2.35078e-18	1.4115e-16
chr3	119660188	119661382	1195	1.50636	0.628364	2.39806e-18	1.43852e-16
chr2	37580191	37592094	11904	-0.556055	5.12588	2.40079e-18	1.43878e-16
chr21	28514944	28519491	4548	-0.864666	2.70784	2.41022e-18	1.44305e-16
chr4	113366524	113369738	3215	-0.884851	2.53151	2.42278e-18	1.4492e-16
chr12	121764489	121767249	2761	-0.7715	2.95092	2.57639e-18	1.53961e-16
chr2	150696891	150699618	2728	0.811659	2.67779	2.77422e-18	1.65626e-16
chr6	43033334	43034693	1360	1.38627	0.916514	2.79781e-18	1.66876e-16
chr1	155462854	155469112	6259	0.684283	3.44725	2.81749e-18	1.67891e-16
chr5	40109186	40110998	1813	1.47966	0.854675	2.93939e-18	1.74988e-16
chr1	162901527	162910492	8966	-0.612005	4.22686	2.97479e-18	1.76928e-16
chr4	138048733	138057614	8882	-0.559562	5.0039	3.01172e-18	1.78955e-16
chr9	79219202	79226722	7521	0.626605	3.98448	3.01503e-18	1.78983e-16
chr5	80516311	80517606	1296	1.85538	0.130644	3.0379e-18	1.8017e-16
chr2	101441193	101444698	3506	-0.741607	3.17814	3.08552e-18	1.82822e-16
chr8	92454460	92457764	3305	-0.732404	3.15368	3.18366e-18	1.88459e-16
chr4	173800266	173805045	4780	-0.679942	3.62336	3.24131e-18	1.91692e-16
chr8	59623618	59628419	4802	-0.750723	3.15622	3.33506e-18	1.97051e-16
chr14	61266365	61268303	1939	-1.07995	1.70133	3.35056e-18	1.9778e-16
chr12	127237014	127239119	2106	1.36872	1.03781	3.54671e-18	2.09163e-16
chr3	160127740	160133693	5954	0.657733	3.57971	3.7665e-18	2.21916e-16
chr14	95513915	95520864	6950	-0.627074	4.04776	3.821e-18	2.24916e-16
chr6	132321228	132323480	2253	1.01746	1.94049	3.90694e-18	2.29696e-16
chr15	63231508	63240991	9484	-0.660271	3.96267	3.9095e-18	2.29696e-16
chr16	17496898	17500033	3136	0.811603	2.54119	3.94512e-18	2.31572e-16
chr7	18017263	18021055	3793	-0.791411	3.07406	4.00269e-18	2.34732e-16
chr1	91563416	91566053	2638	-0.848175	2.60282	4.00701e-18	2.34766e-16
chr3	133942780	133945351	2572	-1.05023	1.88815	4.08514e-18	2.39122e-16
chr2	7521352	7524651	3300	-0.773925	2.94337	4.15977e-18	2.43263e-16
chr12	2081863	2086506	4644	-0.703738	3.35804	4.19374e-18	2.45022e-16
chr4	79864008	79866548	2541	0.813478	2.56742	4.33429e-18	2.52999e-16
chr5	148912098	148915678	3581	-0.820942	2.75319	4.3664e-18	2.54636e-16
chr17	67210805	67215369	4565	-0.712247	3.51435	4.38982e-18	2.55765e-16
chr1	94011010	94014492	3483	0.925145	2.20337	4.47194e-18	2.60308e-16
chr1	233077770	233079235	1466	-1.35043	1.14325	4.68491e-18	2.72453e-16
chr1	91573957	91586698	12742	-0.559677	4.87604	4.88224e-18	2.83667e-16
chr1	16965061	16970753	5693	0.775848	2.75698	4.88983e-18	2.83845e-16
chr13	50611731	50619535	7805	-0.589528	4.42989	4.90489e-18	2.84456e-16
chr3	112802655	112806646	3992	-0.872532	2.827	4.96204e-18	2.87505e-16
chr2	163208957	163212252	3296	0.861998	2.40947	4.99167e-18	2.88956e-16
chr8	59594993	59596662	1670	-1.45123	1.03655	5.0151e-18	2.90045e-16
chr6	150922794	150928255	5462	-0.669709	3.71038	5.04167e-18	2.91314e-16
chr17	34238245	34239508	1264	1.53883	0.637563	5.16906e-18	2.98401e-16
chr15	48445275	48453196	7922	-0.628713	3.98638	5.23599e-18	3.01987e-16
chr12	47422161	47424321	2161	-1.08373	1.92421	5.3051e-18	3.05692e-16
chr6	74850747	74852342	1596	1.40228	0.955501	5.35213e-18	3.0812e-16
chr6	159593576	159596428	2853	-0.829634	2.70852	5.39408e-18	3.10251e-16
chr13	33470684	33473274	2591	-1.0035	1.96628	5.55844e-18	3.19412e-16
chr8	127364724	127367852	3129	-0.873732	2.56462	5.71021e-18	3.27834e-16
chr7	55306114	55309780	3667	0.774494	2.86771	5.9525e-18	3.41432e-16
chr10	42798765	42800547	1783	1.48724	0.738481	6.05988e-18	3.47275e-16
chr8	128837045	128842769	5725	-0.626431	3.99017	6.08517e-18	3.48407e-16
chr9	112058965	112077363	18399	0.524018	5.77327	6.18868e-18	3.5401e-16
chr16	4881074	4883964	2891	-0.853988	2.54224	6.32535e-18	3.615e-16
chr11	102264794	102270914	6121	-0.616921	4.03606	6.33994e-18	3.62004e-16
chr14	53353543	53357725	4183	-0.692244	3.472	6.59017e-18	3.75951e-16
chr6	44658239	44671741	13503	0.550184	5.01031	6.69924e-18	3.81826e-16
chr5	92550601	92555305	4705	-0.701189	3.45886	6.92491e-18	3.94331e-16
chr4	185875042	185876408	1367	1.35509	0.911253	6.93355e-18	3.94466e-16
chr12	25827670	25831456	3787	-0.734564	3.28564	6.97608e-18	3.96526e-16
chr18	28145714	28154411	8698	0.685716	3.38656	7.09541e-18	4.02945e-16
chr4	130477784	130479861	2078	1.17237	1.40375	7.11101e-18	4.03466e-16
chr14	50043693	50046954	3262	-0.788873	2.90329	7.19354e-18	4.0749e-16
chr17	31839998	31844371	4374	-0.66181	3.76253	7.19489e-18	4.0749e-16
chr18	33754542	33759817	5276	-0.627299	3.94494	7.27079e-18	4.11418e-16
chr18	8910083	8911858	1776	1.05695	1.63383	7.4954e-18	4.23746e-16
chr10	4497110	4499637	2528	-0.900263	2.50976	7.62794e-18	4.30852e-16
chr11	61151270	61154953	3684	0.696308	3.26022	7.82184e-18	4.41407e-16
chr20	8645244	8648763	3520	-0.809583	2.78816	7.86186e-18	4.43268e-16
chr3	196237998	196239698	1701	1.14458	1.442	7.90103e-18	4.45077e-16
chr13	35925732	35928952	3221	0.89867	2.25666	7.92819e-18	4.46208e-16
chr6	150891611	150899905	8295	-0.579632	4.55913	7.94709e-18	4.46871e-16
chr12	116665216	116667299	2084	-1.10647	1.74303	8.52621e-18	4.79007e-16
chr1	207392153	207395172	3020	-0.907462	2.34478	8.60968e-18	4.83264e-16
chr3	100515682	100521034	5353	-0.715835	3.31438	9.1365e-18	5.12378e-16
chr1	198665361	198674470	9110	-0.534433	5.39793	9.21336e-18	5.16227e-16
chr9	79198890	79203482	4593	0.745936	2.9359	9.29785e-18	5.20498e-16
chr4	108701504	108703784	2281	0.97593	1.82384	9.84899e-18	5.5086e-16
chr21	35474828	35477087	2260	1.06171	1.74878	9.97957e-18	5.57667e-16
chr4	13700037	13702731	2695	-1.02113	1.91765	1.01637e-17	5.67453e-16
chr7	34138178	34139016	839	1.85264	0.127142	1.02075e-17	5.69393e-16
chr1	77650619	77654013	3395	-0.834254	2.74399	1.04499e-17	5.82394e-16
chr4	168122509	168125999	3491	-0.747551	3.0937	1.0661e-17	5.93636e-16
chr10	22820422	22826569	6148	-0.672367	3.69418	1.0995e-17	6.11691e-16
chr15	39268187	39292979	24793	-0.510508	6.57575	1.10612e-17	6.1483e-16
chr1	31093473	31097764	4292	-0.706607	3.36893	1.12497e-17	6.24214e-16
chr2	231805829	231808652	2824	-0.973306	2.18166	1.12499e-17	6.24214e-16
chr12	65462222	65468696	6475	-0.648608	3.70676	1.13217e-17	6.27646e-16
chr1	187489063	187492797	3735	-0.755104	2.97707	1.16163e-17	6.4341e-16
chr12	127167133	127175392	8260	-0.635058	3.90828	1.18637e-17	6.56537e-16
chr2	37447441	37452093	4653	-0.774546	2.87509	1.26171e-17	6.97615e-16
chr6	74549125	74553640	4516	0.734198	3.07715	1.26318e-17	6.9781e-16
chr17	64384053	64387513	3461	-0.835582	2.62862	1.31073e-17	7.23445e-16
chr8	19121613	19123310	1698	1.23278	1.19496	1.40706e-17	7.75934e-16
chr9	108549003	108554288	5286	-0.661945	3.53689	1.41271e-17	7.78367e-16
chr9	2964192	2969024	4833	-0.69047	3.28276	1.42571e-17	7.84839e-16
chr6	113922854	113925647	2794	-0.924072	2.38431	1.44859e-17	7.96737e-16
chr18	43660983	43667669	6687	-0.610443	4.16261	1.51846e-17	8.34437e-16
chr6	37149453	37151059	1607	1.28522	1.07287	1.54562e-17	8.47901e-16
chr2	237508398	237513909	5512	-0.647715	3.69333	1.54566e-17	8.47901e-16
chr5	115939971	115942597	2627	0.831861	2.5337	1.61346e-17	8.84325e-16
chr17	16284127	16289942	5816	-0.574289	4.6454	1.62048e-17	8.86839e-16
chr12	68358204	68360489	2286	0.923683	2.17039	1.62087e-17	8.86839e-16
chr7	46483701	46489297	5597	-0.595278	4.24205	1.62368e-17	8.876e-16
chr2	111208007	111209175	1169	1.45279	0.709793	1.62687e-17	8.88573e-16
chr8	32322492	32326127	3636	-0.757673	2.86602	1.65325e-17	9.02199e-16
chr20	43952217	43957012	4796	-0.648088	3.72115	1.68098e-17	9.16535e-16
chr8	94238982	94245294	6313	-0.632695	3.80971	1.68272e-17	9.16689e-16
chr12	105536574	105540598	4025	0.749763	2.97887	1.69934e-17	9.24941e-16
chr6	170448202	170452043	3842	-0.77621	2.81391	1.72265e-17	9.36818e-16
chr11	10817450	10819908	2459	-0.959977	2.18365	1.77605e-17	9.65022e-16
chr4	73701145	73709821	8677	0.559946	4.63934	1.87672e-17	1.01884e-15
chr20	54620680	54623677	2998	-0.729669	3.11803	1.8796e-17	1.01953e-15
chr14	73006650	73009576	2927	0.938437	2.18826	1.90057e-17	1.03001e-15
chr1	32991360	32994682	3323	0.678836	3.3161	1.9389e-17	1.04988e-15
chr12	92550910	92554249	3340	0.886995	2.2345	1.96783e-17	1.06463e-15
chr8	48278111	48285046	6936	0.58565	4.14901	2.02804e-17	1.09626e-15
chr2	58921141	58926741	5601	-0.711903	3.23233	2.03115e-17	1.097e-15
chr10	117460769	117465545	4777	-0.592425	4.26167	2.08459e-17	1.12437e-15
chr8	75748271	75754083	5813	-0.634933	3.79351	2.08542e-17	1.12437e-15
chr14	68532573	68537294	4722	-0.629206	3.92644	2.15061e-17	1.15853e-15
chr2	106953192	106963383	10192	0.569249	4.46471	2.23546e-17	1.2032e-15
chr7	102828209	102834326	6118	0.605027	3.99716	2.29616e-17	1.23482e-15
chr1	1211447	1214619	3173	0.877213	2.15225	2.38517e-17	1.28159e-15
chr4	73919317	73920319	1003	1.41533	0.765164	2.47934e-17	1.33063e-15
chr11	78317996	78320611	2616	-0.825564	2.56155	2.48068e-17	1.33063e-15
chr2	189219579	189223391	3813	-0.766256	2.86041	2.51741e-17	1.34919e-15
chr4	119651833	119654667	2835	-0.882753	2.40628	2.53347e-17	1.35663e-15
chr3	14362844	14364920	2077	1.22196	1.16171	2.57182e-17	1.376e-15
chr18	77164726	77168217	3492	-0.79354	2.80542	2.62346e-17	1.40243e-15
chr9	106717199	106719931	2733	0.860646	2.37477	2.66728e-17	1.42465e-15
chr10	44575577	44577812	2236	1.18571	1.29405	2.71837e-17	1.45071e-15
chr11	106343451	106345138	1688	-1.22094	1.3115	2.83294e-17	1.51057e-15
chr6	158473826	158477153	3328	-0.721591	3.23428	2.86033e-17	1.52388e-15
chr16	19810505	19813731	3227	0.902889	2.19002	2.87131e-17	1.52843e-15
chr5	169247778	169250306	2529	-1.02684	1.96864	2.88291e-17	1.533e-15
chr15	49685899	49689799	3901	-0.698007	3.34953	2.88477e-17	1.533e-15
chr3	115719337	115721110	1774	1.28335	0.929256	2.91005e-17	1.54513e-15
chr5	134122877	134126636	3760	-0.7684	2.78477	3.05086e-17	1.61853e-15
chr1	192951146	192953595	2450	0.873649	2.24572	3.13869e-17	1.66372e-15
chr1	44705479	44709360	3882	-0.681235	3.3456	3.15916e-17	1.67316e-15
chr1	233065249	233066862	1614	-1.29858	1.10867	3.26745e-17	1.72905e-15
chr3	112307366	112308753	1388	1.52714	0.633282	3.30528e-17	1.7476e-15
chr21	38983024	38995971	12948	-0.541705	4.87261	3.41065e-17	1.8018e-15
chr2	12119473	12122195	2723	-1.05835	1.72744	3.45161e-17	1.8219e-15
chr14	68391074	68407015	15942	-0.52601	5.39983	3.48895e-17	1.84007e-15
chr15	88903910	88906332	2423	-0.993123	1.94227	3.53979e-17	1.86532e-15
chr20	33422467	33424976	2510	-1.00187	2.0867	3.64373e-17	1.91841e-15
chr2	224160879	224168044	7166	0.577979	4.21437	3.64665e-17	1.91841e-15
chr4	102597058	102599851	2794	0.876515	2.29845	3.65081e-17	1.919e-15
chr17	10059029	10063420	4392	-0.72949	3.01694	3.78803e-17	1.98946e-15
chr20	59321527	59326867	5341	-0.716437	3.14205	3.83041e-17	2.01004e-15
chr7	1664072	1671206	7135	-0.642514	3.6811	3.88092e-17	2.03485e-15
chr3	134458502	134469573	11072	-0.515534	5.64859	3.94497e-17	2.0667e-15
chr6	7639602	7642191	2590	-1.07507	1.97794	3.98225e-17	2.0845e-15
chr5	10550016	10553207	3192	-0.735998	3.03007	4.03764e-17	2.11173e-15
chr14	58813849	58819170	5322	0.65724	3.56908	4.08457e-17	2.1345e-15
chr1	53041651	53051062	9412	-0.556984	4.69653	4.16086e-17	2.17256e-15
chr21	37635937	37638097	2161	-1.14649	1.59741	4.20172e-17	2.19208e-15
chr2	217254999	217258926	3928	-0.78151	2.8837	4.30214e-17	2.24261e-15
chr7	36189659	36196750	7092	-0.604437	4.05212	4.3126e-17	2.2462e-15
chr6	99012147	99014650	2504	0.900384	2.07416	4.31874e-17	2.24753e-15
chr6	112752131	112754352	2222	-1.28611	1.49071	4.38496e-17	2.28011e-15
chr12	15538532	15541855	3324	-0.739434	2.99163	4.53242e-17	2.35484e-15
chr1	183179396	183181649	2254	0.895395	2.18671	4.56092e-17	2.36768e-15
chr17	43416210	43420842	4633	-0.646198	3.61971	4.5734e-17	2.37221e-15
chr14	27425645	27429398	3754	0.71977	2.99885	4.63002e-17	2.39959e-15
chr2	144364195	144366358	2164	1.07674	1.54241	4.66908e-17	2.41784e-15
chr1	41610269	41619549	9281	0.577185	4.23353	4.91927e-17	2.54531e-15
chr6	1321195	1327280	6086	-0.658085	3.48136	4.98757e-17	2.57853e-15
chr7	36114117	36120866	6750	-0.588242	4.23927	5.11444e-17	2.64194e-15
chr9	29624921	29626968	2048	1.04377	1.75243	5.13072e-17	2.64817e-15
chr5	414221	419183	4963	-0.644696	3.65729	5.24204e-17	2.70341e-15
chr14	96100258	96106339	6082	0.672813	3.31971	5.31848e-17	2.74058e-15
chr6	75088978	75095471	6494	-0.596497	4.18331	5.41121e-17	2.78608e-15
chr10	89426535	89428946	2412	-1.02234	1.90742	5.47435e-17	2.81629e-15
chr5	159507499	159511708	4210	-0.776454	2.79501	5.76039e-17	2.96102e-15
chr15	39679837	39686192	6356	-0.692313	3.42457	5.97574e-17	3.06921e-15
chr4	121726826	121729595	2770	-0.806599	2.6768	6.09794e-17	3.12941e-15
chr7	155200965	155215400	14436	0.533246	4.89644	6.13761e-17	3.1472e-15
chr12	46977683	46978689	1007	1.8706	0.0272526	6.42331e-17	3.29102e-15
chr9	88553921	88556756	2836	-0.849568	2.31732	6.46533e-17	3.30745e-15
chr17	59817104	59818813	1710	1.49766	0.664485	6.4659e-17	3.30745e-15
chr13	94350163	94353366	3204	0.719954	2.9399	6.48574e-17	3.3149e-15
chr4	151686793	151693801	7009	-0.599609	4.16357	6.61771e-17	3.37925e-15
chr4	137508856	137517074	8219	-0.585	4.26858	6.6224e-17	3.37925e-15
chr1	98667896	98672703	4808	-0.685437	3.31306	6.68116e-17	3.40647e-15
chr12	3645674	3648427	2754	0.947056	1.85309	6.71087e-17	3.41885e-15
chr7	1960559	1963276	2718	-0.924266	2.14444	6.74175e-17	3.4318e-15
chr9	22682348	22684913	2566	-0.980576	2.05349	6.83728e-17	3.47761e-15
chr12	47508535	47511317	2783	-0.738144	3.12248	6.94864e-17	3.53139e-15
chr7	133050379	133055119	4741	-0.679894	3.39992	7.11951e-17	3.61531e-15
chr19	6720787	6721534	748	1.85565	0.176782	7.24051e-17	3.67379e-15
chr2	216531423	216541806	10384	-0.540947	4.96794	7.28009e-17	3.69089e-15
chr17	8531373	8533614	2242	-1.21	1.37767	7.29392e-17	3.69492e-15
chr20	22903382	22907073	3692	-0.69942	3.19778	7.48133e-17	3.78681e-15
chr3	12506049	12510506	4458	-0.628432	3.74239	8.05378e-17	4.07328e-15
chr7	80272519	80273524	1006	1.79521	0.233642	8.13108e-17	4.10907e-15
chr3	175382356	175388955	6600	-0.589465	4.17193	8.14311e-17	4.11185e-15
chr4	122664587	122670752	6166	-0.557733	4.55984	8.21671e-17	4.14568e-15
chr10	78799762	78809546	9785	-0.520794	5.26463	8.25669e-17	4.16251e-15
chr4	82784071	82786667	2597	-0.773181	2.76594	8.37355e-17	4.21804e-15
chr3	72237595	72239232	1638	-1.03072	1.8911	8.44818e-17	4.25223e-15
chr5	40107845	40109051	1207	1.68772	0.466643	8.49582e-17	4.27278e-15
chr15	44027889	44030957	3069	0.832629	2.44052	8.57191e-17	4.30761e-15
chr18	392887	403165	10279	-0.539578	4.87862	8.77487e-17	4.40608e-15
chr15	58446421	58449515	3095	-0.950593	2.07328	8.82199e-17	4.4262e-15
chr2	42919936	42930755	10820	-0.522656	5.26973	8.94491e-17	4.4843e-15
chr15	99484986	99487798	2813	-0.800014	2.73365	9.15662e-17	4.58677e-15
chr2	117939868	117947644	7777	0.573605	4.21846	9.16811e-17	4.58887e-15
chr14	64443279	64448885	5607	0.647958	3.50164	9.17595e-17	4.58914e-15
chr1	55714669	55721606	6938	-0.534934	5.00835	9.31233e-17	4.65365e-15
chr2	62657704	62667104	9401	-0.518229	5.37496	9.36473e-17	4.67612e-15
chr17	10093578	10102044	8467	-0.547944	4.6742	9.55733e-17	4.7685e-15
chr1	215111763	215117184	5422	-0.634732	3.80688	9.5657e-17	4.76889e-15
chr21	35210943	35213476	2534	0.944053	1.92094	9.68029e-17	4.82219e-15
chr1	86498948	86505948	7001	-0.687779	3.31013	9.77077e-17	4.86341e-15
chr3	43764354	43770413	6060	-0.688373	3.23843	9.78303e-17	4.86566e-15
chr13	43836889	43840238	3350	-0.759588	3.06199	9.79664e-17	4.86858e-15
chr7	30851189	30854194	3006	-0.76784	2.7693	9.86664e-17	4.89663e-15
chr11	73461907	73467031	5125	0.748096	2.87866	9.86866e-17	4.89663e-15
chr7	108233302	108236430	3129	0.837765	2.38888	1.0063e-16	4.9891e-15
chr3	71507782	71525782	18001	0.513866	5.34155	1.03829e-16	5.14366e-15
chr3	11184849	11190260	5412	-0.634109	3.74109	1.03927e-16	5.14447e-15
chr2	73854904	73857855	2952	-0.938111	2.0174	1.04957e-16	5.19135e-15
chr15	33093041	33102477	9437	-0.576881	4.44569	1.05063e-16	5.1925e-15
chr3	4830150	4833179	3030	0.67763	3.17797	1.09257e-16	5.39554e-15
chr17	51013155	51018189	5035	-0.625846	3.77395	1.11572e-16	5.50555e-15
chr2	85651899	85657566	5668	-0.69608	3.19929	1.14012e-16	5.62157e-15
chr10	29644102	29651099	6998	-0.601609	4.00542	1.15875e-16	5.70895e-15
chr2	42059472	42065809	6338	-0.665623	3.53538	1.16311e-16	5.72592e-15
chr5	127615157	127616851	1695	1.31727	0.815834	1.16809e-16	5.74596e-15
chr14	50767803	50778039	10237	-0.523366	5.15722	1.18315e-16	5.81546e-15
chr6	143268570	143272861	4292	-0.767434	2.7678	1.192e-16	5.85439e-15
chr11	72788885	72791497	2613	-0.818896	2.56841	1.19822e-16	5.88035e-15
chr10	120414947	120417791	2845	-0.858014	2.43638	1.23321e-16	6.04734e-15
chr8	42262720	42268245	5526	-0.580975	4.30172	1.2623e-16	6.18352e-15
chr4	23000833	23002276	1444	1.25735	1.02476	1.26295e-16	6.18352e-15
chr5	40406647	40407312	666	1.93074	-0.127888	1.27866e-16	6.25557e-15
chr3	156780058	156795007	14950	-0.526297	5.13023	1.28862e-16	6.29939e-15
chr18	48717593	48723055	5463	-0.674469	3.49974	1.31991e-16	6.44736e-15
chr2	207356303	207358009	1707	-1.29313	1.09316	1.33106e-16	6.49678e-15
chr15	67041168	67045096	3929	-0.648346	3.54193	1.33562e-16	6.51396e-15
chr22	45279058	45281294	2237	0.936846	1.88153	1.34234e-16	6.54167e-15
chr22	41020802	41023580	2779	-0.674147	3.32524	1.35938e-16	6.6196e-15
chr7	107441146	107443605	2460	-1.02892	1.98094	1.36606e-16	6.64696e-15
chr1	233074560	233076527	1968	-1.14503	1.46479	1.37051e-16	6.66347e-15
chr7	40540790	40546227	5438	0.623263	3.76335	1.37522e-16	6.68118e-15
chr17	12626046	12628958	2913	0.960093	1.93995	1.38079e-16	6.70305e-15
chr14	96135118	96142362	7245	0.686923	3.12433	1.40406e-16	6.81079e-15
chr4	123247025	123249865	2841	0.912463	2.11253	1.43509e-16	6.95595e-15
chr1	172862172	172863455	1284	1.52972	0.540139	1.45663e-16	7.05492e-15
chr1	29289364	29291890	2527	-0.820528	2.51336	1.46097e-16	7.07047e-15
chr16	11358233	11363332	5100	-0.699537	3.21671	1.46707e-16	7.0945e-15
chr17	69604359	69611603	7245	-0.554347	4.59948	1.51953e-16	7.34256e-15
chr11	19901743	19914616	12874	-0.543215	4.78849	1.52455e-16	7.36114e-15
chr16	65537209	65540376	3168	-0.847684	2.50193	1.53209e-16	7.3919e-15
chr7	100800442	100805881	5440	-0.596053	3.95203	1.57221e-16	7.57963e-15
chr17	59165798	59169182	3385	0.827565	2.35669	1.58914e-16	7.65274e-15
chr10	44048942	44054068	5127	-0.73017	2.90077	1.58981e-16	7.65274e-15
chr5	150597859	150602498	4640	0.74871	2.72042	1.63751e-16	7.87634e-15
chr8	42194025	42201631	7607	-0.529555	4.99988	1.66153e-16	7.98577e-15
chr20	52432289	52433948	1660	1.18044	1.25394	1.6694e-16	8.01747e-15
chr11	128050669	128056181	5513	0.602039	3.84478	1.74035e-16	8.35181e-15
chr14	21278405	21278836	432	3.13213	-0.822473	1.79226e-16	8.59438e-15
chr10	110862275	110867220	4946	-0.674648	3.56189	1.79545e-16	8.60311e-15
chr6	137707872	137710888	3017	0.926661	1.99635	1.83539e-16	8.78779e-15
chr2	160212858	160217667	4810	0.668892	3.20965	1.85462e-16	8.87311e-15
chr10	74330001	74339849	9849	-0.55844	4.46012	1.95285e-16	9.33596e-15
chr2	45753856	45761051	7196	-0.578995	4.1113	1.97962e-16	9.45673e-15
chr13	50407758	50414626	6869	-0.566881	4.28652	1.9819e-16	9.46046e-15
chr10	60382988	60386978	3991	-0.652812	3.54417	2.0007e-16	9.54293e-15
chr13	27637190	27639890	2701	-0.935416	2.18816	2.00958e-16	9.57804e-15
chrX	15749216	15752372	3157	-0.98848	1.929	2.05699e-16	9.79656e-15
chr4	126847967	126853944	5978	-0.578794	4.15489	2.10088e-16	9.99802e-15
chr9	131674269	131680708	6440	-0.54477	4.70997	2.1128e-16	1.00471e-14
chr20	4021387	4024352	2966	-0.819514	2.73255	2.12144e-16	1.00806e-14
chr9	124239685	124240672	988	1.6632	0.0956616	2.12771e-16	1.01028e-14
chr14	77901659	77905771	4113	-0.674281	3.27675	2.22495e-16	1.05565e-14
chr11	130763839	130767790	3952	-0.793936	2.57008	2.26664e-16	1.07462e-14
chr20	62737424	62742414	4991	-0.659407	3.35418	2.2983e-16	1.08881e-14
chr1	55310763	55312483	1721	-0.916896	2.17061	2.39536e-16	1.13393e-14
chr1	221634479	221635766	1288	1.55519	0.472935	2.4089e-16	1.13949e-14
chr1	108827888	108833158	5271	-0.559415	4.51263	2.46805e-16	1.16659e-14
chr4	22966949	22971694	4746	0.623378	3.52869	2.51788e-16	1.18925e-14
chr5	145922828	145926888	4061	0.648616	3.36418	2.56238e-16	1.20936e-14
chr13	109480303	109481114	812	1.65519	0.257276	2.56735e-16	1.21079e-14
chr8	120340060	120342028	1969	-1.28294	1.20439	2.59441e-16	1.22264e-14
chr15	52092516	52097666	5151	-0.602935	3.94457	2.59665e-16	1.22278e-14
chr3	171871076	171880236	9161	0.531397	4.76851	2.67573e-16	1.25907e-14
chr18	52340011	52342767	2757	-0.866404	2.40338	2.69038e-16	1.26502e-14
chr11	17785792	17788745	2954	-0.787352	2.63432	2.70737e-16	1.27206e-14
chr7	15196331	15199857	3527	-0.785886	2.72756	2.72225e-16	1.2781e-14
chr11	44572432	44577564	5133	0.657823	3.28432	2.77791e-16	1.30325e-14
chr2	42853069	42856713	3645	-0.834125	2.41391	2.78762e-16	1.30683e-14
chr19	31098909	31102758	3850	-0.731451	2.97989	2.9226e-16	1.36909e-14
chr1	55505418	55508262	2845	-0.731039	2.88534	2.93388e-16	1.37335e-14
chr5	168469268	168473998	4731	-0.633486	3.55764	2.94482e-16	1.37745e-14
chr7	117122686	117127735	5050	-0.718244	3.05701	2.99592e-16	1.40031e-14
chr1	64919571	64923901	4331	-0.676289	3.47648	3.03173e-16	1.41599e-14
chr2	62767648	62769688	2041	-1.04368	1.68761	3.07694e-16	1.43604e-14
chr9	128077519	128083610	6092	-0.562656	4.36266	3.19302e-16	1.48911e-14
chr2	31331745	31340467	8723	-0.537835	4.80795	3.2624e-16	1.52034e-14
chr6	119174483	119176826	2344	0.948423	1.88086	3.27845e-16	1.52669e-14
chr13	65291908	65294223	2316	-0.935022	2.16243	3.36047e-16	1.56373e-14
chr4	167881920	167888294	6375	-0.606189	3.71604	3.43396e-16	1.59674e-14
chr9	33327061	33335224	8164	-0.559078	4.47221	3.51342e-16	1.63248e-14
chr8	123230956	123233447	2492	-0.812625	2.46337	3.53092e-16	1.6394e-14
chr15	29843407	29845485	2079	-1.09686	1.62197	3.62724e-16	1.68288e-14
chr9	125123829	125127823	3995	-0.692479	3.19407	3.63975e-16	1.68744e-14
chr9	114720216	114726932	6717	-0.557774	4.33396	3.65622e-16	1.69382e-14
chr14	35364771	35370005	5235	0.67374	3.15326	3.66643e-16	1.6973e-14
chr22	18030474	18035198	4725	-0.65398	3.39983	3.691e-16	1.70742e-14
chr1	156100488	156107831	7344	-0.531002	4.85024	3.70027e-16	1.71045e-14
chr14	50733830	50736225	2396	-1.06002	1.64435	3.72581e-16	1.72099e-14
chr2	101445614	101448538	2925	-0.830956	2.44694	3.88363e-16	1.79257e-14
chr5	143141690	143145897	4208	0.799427	2.44555	3.92461e-16	1.81016e-14
chr1	55579353	55586272	6920	-0.658312	3.43259	3.92805e-16	1.81042e-14
chr2	234359460	234362041	2582	-0.771442	2.64209	3.97226e-16	1.82945e-14
chr2	7514920	7519284	4365	-0.63285	3.59246	3.97516e-16	1.82945e-14
chr2	7706671	7710765	4095	-0.702774	3.11942	3.99986e-16	1.83947e-14
chr9	91143216	91146079	2864	-0.769926	2.60315	4.0673e-16	1.86911e-14
chr7	111786489	111790925	4437	-0.622538	3.82992	4.07813e-16	1.87272e-14
chr16	70734269	70743025	8757	-0.540123	4.78452	4.11961e-16	1.89039e-14
chr3	72222138	72223887	1750	-1.29157	1.05745	4.12769e-16	1.89271e-14
chr7	120050907	120056925	6019	0.668299	3.24617	4.36617e-16	2.00061e-14
chr11	3937417	3941020	3604	-0.667764	3.55018	4.37478e-16	2.00309e-14
chr10	10604649	10607012	2364	-0.885641	2.23832	4.44172e-16	2.03227e-14
chr6	14765629	14768007	2379	-1.04695	1.55502	4.53488e-16	2.07338e-14
chr17	43576866	43580549	3684	0.73431	2.77502	4.54022e-16	2.07431e-14
chr11	62551426	62559050	7625	-0.502148	5.45483	4.55721e-16	2.08056e-14
chr8	68767144	68772763	5620	0.671269	3.33133	4.58397e-16	2.09126e-14
chr8	118860755	118863697	2943	1.06099	1.53147	4.6049e-16	2.09913e-14
chr10	44333075	44336698	3624	-0.733729	2.83869	4.6079e-16	2.09913e-14
chr7	114817326	114822556	5231	-0.664171	3.40939	4.63534e-16	2.1101e-14
chr5	57413809	57415747	1939	-1.00271	1.76043	4.77302e-16	2.17121e-14
chr18	518093	520120	2028	0.793491	2.43753	4.83642e-16	2.19846e-14
chr2	223548172	223550888	2717	-0.841213	2.45447	4.84254e-16	2.19964e-14
chr14	100651429	100653812	2384	-1.12043	1.37021	4.85927e-16	2.20565e-14
chr7	93946273	93950239	3967	0.752255	2.73992	4.8708e-16	2.20929e-14
chr5	34740201	34746176	5976	0.582118	4.00678	4.89891e-16	2.22044e-14
chr6	34968720	34972965	4246	-0.621572	3.67938	4.94498e-16	2.2397e-14
chr10	44858949	44866094	7146	-0.557386	4.28615	4.94888e-16	2.23986e-14
chr6	11082210	11083101	892	1.74842	0.0911276	5.13975e-16	2.32457e-14
chr3	175396375	175402179	5805	-0.625357	3.6147	5.25621e-16	2.37553e-14
chr6	112933385	112938847	5463	-0.610542	3.69904	5.30083e-16	2.39398e-14
chr10	88963741	88966960	3220	0.862672	2.19634	5.37748e-16	2.42685e-14
chr7	55695726	55697952	2227	-0.892339	2.14397	5.50761e-16	2.4838e-14
chr8	116349144	116353958	4815	0.610479	3.72517	5.54476e-16	2.49876e-14
chr10	6720180	6723699	3520	-0.62327	3.64296	5.6958e-16	2.56499e-14
chr19	46370338	46380939	10602	-0.547342	4.75038	5.7131e-16	2.57093e-14
chr11	113033927	113035454	1528	-1.42188	0.804192	5.73425e-16	2.57861e-14
chr11	106277145	106283025	5881	-0.715701	2.96038	5.83899e-16	2.62383e-14
chr4	113410345	113411468	1124	1.50998	0.500576	5.89538e-16	2.64728e-14
chr10	77713108	77718121	5014	-0.631667	3.53446	5.92089e-16	2.65684e-14
chr10	122138746	122143836	5091	-0.673805	3.21673	5.97788e-16	2.6805e-14
chr11	61607925	61612356	4432	-0.782549	2.62795	5.9834e-16	2.68106e-14
chr2	18750260	18751831	1572	-1.2138	1.25956	5.99336e-16	2.68361e-14
chr6	89034476	89037502	3027	0.770272	2.5759	6.14252e-16	2.74844e-14
chr11	75601980	75605986	4007	-0.715486	2.99107	6.19017e-16	2.76779e-14
chr1	115208744	115211634	2891	-0.872697	2.22369	6.23314e-16	2.78502e-14
chr3	67738374	67741615	3242	-0.980897	1.90377	6.2703e-16	2.79963e-14
chr1	203511300	203514927	3628	-0.567202	4.21308	6.28172e-16	2.80274e-14
chr14	57844250	57849347	5098	-0.640687	3.50959	6.39166e-16	2.84977e-14
chr6	17837519	17839887	2369	0.945799	1.7968	6.50479e-16	2.89816e-14
chr4	53675854	53677761	1908	0.880762	2.15141	6.64717e-16	2.9595e-14
chr17	41321208	41325238	4031	-0.787994	2.64892	6.75123e-16	3.0037e-14
chr20	51455942	51458536	2595	-0.747133	2.81049	6.85291e-16	3.04678e-14
chr11	78816967	78824441	7475	-0.605909	3.78364	6.85895e-16	3.04731e-14
chr5	15928706	15931707	3002	-0.681866	3.21138	6.88368e-16	3.05614e-14
chr3	66746530	66749696	3167	-0.796278	2.54064	6.89953e-16	3.0598e-14
chr17	69731657	69734436	2780	-1.11305	1.52361	6.90166e-16	3.0598e-14
chr12	25765155	25772065	6911	-0.570264	4.06054	6.93582e-16	3.07278e-14
chr4	147953747	147956700	2954	-0.825337	2.42529	7.10761e-16	3.14616e-14
chr7	79977325	79986637	9313	-0.536862	4.83945	7.11147e-16	3.14616e-14
chr12	1550755	1554940	4186	-0.69578	3.18061	7.12662e-16	3.15065e-14
chr11	102970324	102978987	8664	0.542464	4.38228	7.18691e-16	3.17507e-14
chr8	99809823	99814274	4452	-0.778216	2.7205	7.23038e-16	3.19203e-14
chr15	78485657	78489954	4298	-0.828037	2.63571	7.25928e-16	3.20254e-14
chr4	132055136	132058098	2963	-0.830874	2.38538	7.27444e-16	3.20698e-14
chr5	57475711	57479250	3540	-0.692853	3.15557	7.33835e-16	3.23289e-14
chr5	172692435	172693895	1461	1.04833	1.63112	7.40884e-16	3.26165e-14
chr11	36195171	36197767	2597	-0.751812	2.78959	7.44832e-16	3.27674e-14
chr4	186899604	186905360	5757	0.629526	3.41491	7.4705e-16	3.2842e-14
chr11	15178151	15180114	1964	-0.937212	2.313	7.54544e-16	3.31483e-14
chr18	22708225	22712703	4479	0.664395	3.28113	7.7173e-16	3.38796e-14
chr4	141641949	141649158	7210	0.577653	3.9516	7.7429e-16	3.39682e-14
chrY	2856868	2865364	8497	-0.592782	3.92889	8.00158e-16	3.50786e-14
chr5	113140453	113143148	2696	0.841281	2.21158	8.01617e-16	3.51181e-14
chr21	35848692	35851536	2845	0.656608	3.29926	8.07174e-16	3.53369e-14
chr1	115504481	115508070	3590	-0.856033	2.4552	8.10582e-16	3.54614e-14
chr21	35611273	35617620	6348	0.768387	2.57964	8.12081e-16	3.55023e-14
chr1	209874975	209877896	2922	-0.854706	2.25546	8.26426e-16	3.61043e-14
chr4	53941941	53945014	3074	-0.790864	2.49956	8.38845e-16	3.66214e-14
chr4	185355930	185360820	4891	0.636552	3.45764	8.8401e-16	3.85664e-14
chr20	23140631	23154840	14210	-0.493121	5.55464	8.86158e-16	3.86333e-14
chr3	58381164	58389859	8696	-0.513867	5.09226	9.04221e-16	3.93935e-14
chr6	150911923	150917542	5620	-0.673161	3.29465	9.11181e-16	3.96692e-14
chr3	10191203	10197649	6447	0.556873	4.18931	9.12139e-16	3.96793e-14
chr7	32977930	32994361	16432	-0.506817	5.2878	9.12675e-16	3.96793e-14
chr20	61855227	61857173	1947	-1.09595	1.33295	9.16214e-16	3.98056e-14
chr5	124733378	124738076	4699	-0.6061	3.71827	9.29167e-16	4.03405e-14
chr1	59441061	59449347	8287	-0.512481	5.00143	9.36264e-16	4.06206e-14
chr17	925569	930797	5229	-0.656237	3.35615	9.39613e-16	4.07377e-14
chr20	39829542	39830341	800	1.71165	0.00942078	9.41298e-16	4.07827e-14
chr15	40086945	40102256	15312	-0.498954	5.47705	9.44091e-16	4.08755e-14
chr12	2911964	2912965	1002	1.5263	0.372066	9.47076e-16	4.09558e-14
chr2	219519628	219523706	4079	-0.651442	3.4011	9.47248e-16	4.09558e-14
chr1	84596760	84601643	4884	-0.555716	4.34736	9.92108e-16	4.28659e-14
chr5	57381267	57385814	4548	-0.590114	3.86859	1.0035e-15	4.33284e-14
chr5	137562873	137567602	4730	-0.686721	3.1996	1.00955e-15	4.35597e-14
chr13	42746461	42748912	2452	-0.808222	2.41616	1.01035e-15	4.35641e-14
chr3	100868796	100873288	4493	-0.788792	2.72053	1.02771e-15	4.42825e-14
chr6	137698384	137701034	2651	0.864172	2.05168	1.0363e-15	4.46219e-14
chr1	195589059	195595057	5999	-0.588647	3.9529	1.05371e-15	4.53405e-14
chr10	58155848	58160878	5031	0.553645	4.12448	1.10906e-15	4.76897e-14
chr21	27512826	27513437	612	1.83342	-0.123454	1.11094e-15	4.77376e-14
chr15	48382798	48386999	4202	-0.641596	3.36012	1.11394e-15	4.78338e-14
chr6	169186486	169193849	7364	0.601496	3.7936	1.1248e-15	4.82674e-14
chr13	43803228	43806279	3052	-0.704951	3.04913	1.13041e-15	4.84752e-14
chr11	19956551	19960574	4024	0.768966	2.496	1.13558e-15	4.86634e-14
chr15	36589776	36593525	3750	-0.684441	3.16599	1.15177e-15	4.93238e-14
chr6	5745171	5747894	2724	-0.877774	2.11258	1.16417e-15	4.98209e-14
chr15	51836783	51838575	1793	1.07873	1.43386	1.17646e-15	5.03125e-14
chr3	159456373	159460537	4165	0.727509	2.81392	1.18016e-15	5.04362e-14
chr8	129479112	129482115	3004	0.817378	2.28551	1.18447e-15	5.0586e-14
chr6	130064522	130066743	2222	-0.910933	2.1223	1.19526e-15	5.10123e-14
chr10	3524775	3528702	3928	-0.637752	3.5129	1.20125e-15	5.12331e-14
chr12	102166853	102169265	2413	0.974312	1.77003	1.22865e-15	5.23664e-14
chr14	55453576	55455297	1722	-0.928328	1.97323	1.23161e-15	5.24568e-14
chr17	1588935	1592169	3235	0.799215	2.35016	1.2517e-15	5.32765e-14
chr4	155899558	155901755	2198	0.937963	1.83802	1.27025e-15	5.40297e-14
chr10	80103318	80106021	2704	-0.903887	2.09019	1.29679e-15	5.51211e-14
chr8	40171563	40176692	5130	0.633769	3.36131	1.29952e-15	5.51998e-14
chr6	147277584	147281157	3574	0.805974	2.35574	1.3077e-15	5.54933e-14
chr15	38127707	38132524	4818	-0.642009	3.52119	1.3082e-15	5.54933e-14
chr2	159997050	159998147	1098	1.37313	0.767736	1.32348e-15	5.61039e-14
chr1	98101656	98105440	3785	-0.737211	2.75811	1.32929e-15	5.63121e-14
chr4	26555625	26559171	3547	-0.863095	2.3632	1.36888e-15	5.79503e-14
chr20	4225215	4229305	4091	-0.666754	3.43407	1.37673e-15	5.82433e-14
chr6	26431161	26434660	3500	0.804104	2.39551	1.41642e-15	5.9882e-14
chr3	23696841	23697759	919	1.83788	-0.0919893	1.4197e-15	5.99806e-14
chr10	69757003	69760249	3247	-0.795397	2.47285	1.44869e-15	6.11641e-14
chr7	1910405	1915410	5006	-0.604329	3.70083	1.46345e-15	6.17457e-14
chr1	215515557	215519668	4112	-0.613795	3.68627	1.48877e-15	6.2772e-14
chr1	28971274	28974934	3661	-0.588424	4.02745	1.49325e-15	6.29186e-14
chr1	82837033	82839251	2219	-1.04286	1.64335	1.53103e-15	6.44672e-14
chr14	32476247	32480564	4318	-0.706903	3.12954	1.57973e-15	6.64734e-14
chr17	14744436	14749141	4706	0.681659	3.0572	1.58505e-15	6.66526e-14
chr9	81557179	81561773	4595	-0.624722	3.62052	1.59221e-15	6.69089e-14
chr14	51536711	51542564	5854	0.56461	4.02134	1.59393e-15	6.69367e-14
chrX	20513070	20518500	5431	-0.789904	2.61138	1.60211e-15	6.72333e-14
chr17	78589768	78591693	1926	0.924184	1.86763	1.60314e-15	6.72333e-14
chr5	53417148	53435086	17939	-0.490824	5.59039	1.61535e-15	6.77004e-14
chr3	10185699	10188390	2692	0.862342	2.10624	1.61795e-15	6.77641e-14
chr8	57704604	57706875	2272	-0.975387	1.77322	1.62276e-15	6.79202e-14
chr7	33851710	33857630	5921	-0.561295	4.28565	1.67994e-15	7.02667e-14
chr6	11199804	11216363	16560	0.507782	5.02282	1.70136e-15	7.11156e-14
chr11	103729097	103732096	3000	-0.767629	2.65015	1.72326e-15	7.19649e-14
chr2	224878936	224888847	9912	-0.512729	4.98182	1.72397e-15	7.19649e-14
chr22	35738193	35751170	12978	-0.518134	4.85134	1.74248e-15	7.26894e-14
chr8	14627264	14630296	3033	-0.819496	2.28421	1.76898e-15	7.37459e-14
chr11	8754393	8758403	4011	-0.629142	3.52688	1.7709e-15	7.37768e-14
chr10	44702497	44709304	6808	-0.58892	3.89387	1.78158e-15	7.41728e-14
chr11	2301216	2308419	7204	-0.546304	4.36213	1.78679e-15	7.43403e-14
chr2	100747042	100749301	2260	0.841168	2.18123	1.79536e-15	7.46476e-14
chr4	121666548	121671009	4462	-0.61269	3.59475	1.80421e-15	7.49659e-14
chr10	62579706	62587802	8097	0.515792	4.82961	1.93195e-15	8.02204e-14
chr5	15833570	15836191	2622	-0.932863	1.92625	1.95757e-15	8.12309e-14
chr16	11363395	11365869	2475	-0.91579	2.05822	1.966e-15	8.15266e-14
chr17	69491398	69493557	2160	-0.985578	1.78665	1.99318e-15	8.25992e-14
chr10	47101287	47106958	5672	0.661335	3.21819	1.99623e-15	8.26714e-14
chr16	48962316	48967451	5136	-0.564915	4.13735	2.0974e-15	8.67494e-14
chr3	78665698	78667581	1884	-0.8932	2.12553	2.09746e-15	8.67494e-14
chr5	107633036	107637505	4470	-0.685117	3.01836	2.11307e-15	8.73373e-14
chr2	86222140	86225100	2961	-0.829432	2.32707	2.11532e-15	8.7373e-14
chr10	114260519	114261226	708	1.74004	-0.0623525	2.11762e-15	8.74106e-14
chr9	92348571	92352429	3859	-0.591167	3.90998	2.17655e-15	8.97843e-14
chr7	95420070	95423709	3640	0.745	2.64687	2.18464e-15	9.00586e-14
chr3	157372877	157378193	5317	-0.533027	4.54887	2.20237e-15	9.07303e-14
chr6	113609828	113615009	5182	-0.672238	3.13991	2.22375e-15	9.15511e-14
chr18	10120568	10125647	5080	-0.655802	3.27025	2.23906e-15	9.21208e-14
chr11	27907859	27911227	3369	-0.978026	1.80355	2.25596e-15	9.27556e-14
chr16	48120819	48131102	10284	-0.499368	5.2065	2.30494e-15	9.47075e-14
chr7	66324741	66328835	4095	0.61339	3.48377	2.31195e-15	9.49334e-14
chr2	12065382	12067590	2209	-1.00408	1.66447	2.34563e-15	9.62536e-14
chr10	74922908	74926264	3357	-0.70261	3.14296	2.36134e-15	9.68351e-14
chr16	50207175	50212015	4841	-0.651308	3.28638	2.47502e-15	1.01431e-13
chr1	205257527	205264348	6822	0.573563	3.85526	2.52905e-15	1.03577e-13
chr15	50163094	50167982	4889	0.627355	3.31715	2.55332e-15	1.04503e-13
chrX	130653568	130655732	2165	0.986156	1.57962	2.56961e-15	1.05007e-13
chr11	69120773	69124505	3733	-0.785062	2.47091	2.56985e-15	1.05007e-13
chr9	7368319	7369457	1139	1.24976	0.959706	2.57085e-15	1.05007e-13
chr11	1930383	1932796	2414	-0.876366	2.23702	2.57231e-15	1.05007e-13
chr15	39718783	39723383	4601	-0.626609	3.46814	2.57967e-15	1.05239e-13
chr6	110699748	110701459	1712	-1.08666	1.50289	2.60361e-15	1.06147e-13
chr7	21909362	21914800	5439	-0.65093	3.41367	2.61042e-15	1.06355e-13
chr12	65560272	65568977	8706	-0.521974	4.80507	2.65506e-15	1.08104e-13
chr2	45740163	45751493	11331	-0.512177	4.84851	2.65991e-15	1.08232e-13
chr9	76700285	76702142	1858	-1.04605	1.63707	2.68493e-15	1.09179e-13
chr5	53354437	53357927	3491	-0.759642	2.70558	2.69489e-15	1.09513e-13
chr8	93395824	93399574	3751	-0.679608	3.09128	2.71754e-15	1.10262e-13
chr7	47030942	47033293	2352	-0.862816	2.214	2.71841e-15	1.10262e-13
chr18	49741347	49744129	2783	0.715564	2.74139	2.7195e-15	1.10262e-13
chr6	73983006	73987121	4116	-0.747729	2.79633	2.72033e-15	1.10262e-13
chr11	35335017	35340939	5923	-0.553302	4.14075	2.74048e-15	1.11007e-13
chr20	22511235	22512529	1295	-1.11427	1.38436	2.7658e-15	1.1196e-13
chr11	78838031	78842880	4850	-0.568624	4.08957	2.78687e-15	1.12741e-13
chr1	227767605	227770767	3163	-0.74124	2.67635	2.81026e-15	1.13614e-13
chr9	105052020	105057089	5070	0.638891	3.34644	2.81319e-15	1.13659e-13
chr11	65006183	65008771	2589	-0.648567	3.31335	2.84093e-15	1.14686e-13
chr22	24143683	24152698	9016	-0.540117	4.51266	2.84225e-15	1.14686e-13
chr5	119391112	119401043	9932	0.520832	4.62978	2.90504e-15	1.17145e-13
chr6	112875920	112884390	8471	-0.520082	4.6808	2.93969e-15	1.18466e-13
chr14	86774561	86780157	5597	-0.662663	3.12599	2.94356e-15	1.18546e-13
chr1	116484831	116488619	3789	-0.727701	2.78211	2.97041e-15	1.19551e-13
chr12	12282271	12283902	1632	1.23734	0.919331	3.00841e-15	1.20949e-13
chr16	57894120	57894813	694	2.49066	-0.606013	3.00912e-15	1.20949e-13
chr1	98320625	98329436	8812	-0.507016	5.0544	3.01092e-15	1.20949e-13
chr1	118134493	118138764	4272	-0.651308	3.52634	3.09289e-15	1.24106e-13
chr2	172246866	172255381	8516	-0.52975	4.45727	3.09346e-15	1.24106e-13
chr8	58832196	58836765	4570	-0.555299	4.15164	3.10748e-15	1.24588e-13
chr6	112783737	112791349	7613	-0.5753	3.88328	3.20763e-15	1.28522e-13
chr3	8865600	8873058	7459	-0.582656	3.87738	3.2358e-15	1.29568e-13
chr8	118271696	118273979	2284	1.01564	1.48076	3.24876e-15	1.30004e-13
chr8	103113933	103116363	2431	0.868931	2.01084	3.25806e-15	1.30294e-13
chr22	38217549	38224180	6632	0.523053	4.5369	3.31239e-15	1.32382e-13
chr1	235907155	235922092	14938	-0.490393	5.31764	3.32647e-15	1.3286e-13
chr14	55089984	55093521	3538	-0.756884	2.64936	3.34514e-15	1.33521e-13
chr13	98996952	99001177	4226	-0.733803	2.77589	3.35075e-15	1.3366e-13
chr17	31829980	31839878	9899	-0.522904	4.70962	3.49887e-15	1.3948e-13
chr2	225074577	225078757	4181	-0.706059	2.90636	3.51871e-15	1.40182e-13
chr8	125524789	125530543	5755	0.60774	3.42545	3.61873e-15	1.44075e-13
chr1	117178544	117181085	2542	-0.927107	1.88058	3.62901e-15	1.44393e-13
chr12	104698199	104700141	1943	-1.27648	1.12877	3.65154e-15	1.45198e-13
chr12	119801909	119805855	3947	-0.728439	2.69423	3.71493e-15	1.47625e-13
chr1	221864693	221871468	6776	-0.603713	3.54283	3.73297e-15	1.48248e-13
chr2	32483688	32486845	3158	-0.756239	2.77324	3.75271e-15	1.48938e-13
chr8	79286469	79291895	5427	-0.612374	3.52504	3.76064e-15	1.49159e-13
chr14	68228687	68235537	6851	0.50333	4.90391	3.80407e-15	1.50786e-13
chr5	145377625	145380069	2445	1.16796	1.15705	3.80837e-15	1.50861e-13
chr15	67926543	67929215	2673	-0.772219	2.7226	3.81969e-15	1.51121e-13
chr2	64695241	64700744	5504	0.589651	3.63593	3.81974e-15	1.51121e-13
chrX	11618556	11621044	2489	-1.14375	1.39237	3.82951e-15	1.51412e-13
chr11	34425302	34428375	3074	-0.860592	2.30332	3.84479e-15	1.51921e-13
chr7	46794316	46795395	1080	-1.56187	0.588383	3.8884e-15	1.53548e-13
chr16	11204311	11208454	4144	0.708343	2.70642	3.9268e-15	1.54967e-13
chr7	121514584	121516361	1778	0.985832	1.59439	3.98654e-15	1.57156e-13
chr5	135136828	135142983	6156	-0.555565	4.19716	3.98726e-15	1.57156e-13
chr4	127684742	127686812	2071	1.06757	1.3559	3.99607e-15	1.57404e-13
chr17	79038195	79039431	1237	1.47017	0.533134	4.0646e-15	1.60003e-13
chr10	68150888	68158593	7706	-0.54994	4.2168	4.0746e-15	1.60229e-13
chr12	106026504	106034783	8280	0.513956	4.76301	4.07544e-15	1.60229e-13
chr2	43537955	43542443	4489	-0.598787	3.66278	4.11612e-15	1.61727e-13
chr8	59276880	59279260	2381	-0.956598	1.87477	4.20037e-15	1.64935e-13
chr8	91887127	91890644	3518	-0.801441	2.35748	4.21824e-15	1.65533e-13
chr2	43249493	43252311	2819	-0.707307	2.94589	4.22662e-15	1.65758e-13
chr14	38010283	38012661	2379	-0.954381	1.91136	4.26954e-15	1.67337e-13
chrX	78664301	78666369	2069	1.16653	1.32204	4.28168e-15	1.67619e-13
chr1	61156225	61159209	2985	-0.818194	2.41381	4.28207e-15	1.67619e-13
chr10	17037480	17044059	6580	-0.579822	3.89838	4.31703e-15	1.68883e-13
chr16	15571595	15573995	2401	-0.957138	1.98545	4.41812e-15	1.7273e-13
chr5	71864491	71866393	1903	-1.2429	1.17191	4.43279e-15	1.7314e-13
chr17	12604821	12606229	1409	1.40402	0.605891	4.43413e-15	1.7314e-13
chr17	932013	934271	2259	-0.747988	2.72632	4.46418e-15	1.74206e-13
chr17	69868911	69873094	4184	-0.68815	3.05151	4.52164e-15	1.76338e-13
chr3	23963088	23967207	4120	-0.797394	2.488	4.55059e-15	1.77358e-13
chr12	124024117	124032543	8427	-0.542573	4.33267	4.78649e-15	1.86436e-13
chr1	33433948	33436607	2660	-0.772301	2.59117	4.88992e-15	1.90347e-13
chr20	38534281	38538116	3836	-0.781699	2.54828	4.93758e-15	1.92083e-13
chr20	61554145	61562283	8139	-0.574293	3.87799	4.94444e-15	1.92231e-13
chr12	46400042	46409466	9425	-0.501973	5.06186	4.95509e-15	1.92526e-13
chr2	31317118	31320428	3311	-0.649678	3.32797	5.00288e-15	1.94262e-13
chr4	168568396	168571318	2923	-0.816692	2.32347	5.03523e-15	1.95398e-13
chr11	122730852	122735325	4474	0.750367	2.56496	5.07501e-15	1.9682e-13
chr1	89951395	89955549	4155	-0.69582	3.00666	5.13297e-15	1.98945e-13
chr8	102330507	102332849	2343	-0.9501	1.77931	5.21564e-15	2.02025e-13
chr1	33386066	33395468	9403	-0.521362	4.70173	5.43261e-15	2.103e-13
chr21	33201783	33206110	4328	0.667436	3.01066	5.44689e-15	2.10723e-13
chr1	91683207	91688994	5788	-0.634305	3.35392	5.45103e-15	2.10753e-13
chr17	42777975	42786212	8238	-0.510248	4.87151	5.50638e-15	2.12762e-13
chr10	125661308	125663003	1696	-1.13729	1.2259	5.51573e-15	2.12993e-13
chr3	173621307	173623314	2008	-1.17365	1.35978	5.52567e-15	2.13246e-13
chr10	13337237	13342025	4789	-0.639333	3.3914	5.53705e-15	2.13553e-13
chr14	61260269	61262599	2331	-0.971387	1.76392	5.54903e-15	2.13884e-13
chr3	170466212	170472499	6288	-0.514147	4.65882	5.5584e-15	2.14114e-13
chr20	9049930	9055038	5109	-0.606104	3.66935	5.61737e-15	2.16253e-13
chr6	48640889	48641649	761	-1.63669	0.648581	5.67149e-15	2.18203e-13
chr2	237243441	237247133	3693	0.702072	2.80811	5.68361e-15	2.18489e-13
chr2	30153062	30157009	3948	0.669802	3.05102	5.68587e-15	2.18489e-13
chr1	58838784	58854961	16178	-0.481186	5.49441	5.70836e-15	2.19219e-13
chr1	93327792	93330447	2656	-0.90386	1.95037	5.77304e-15	2.21568e-13
chr11	104905978	104909896	3919	-0.635152	3.3363	5.82774e-15	2.23433e-13
chr9	111759058	111764312	5255	0.646789	3.31467	5.82875e-15	2.23433e-13
chr10	132532114	132534555	2442	-0.782196	2.46777	5.90185e-15	2.26097e-13
chr4	73678487	73681380	2894	0.874043	1.96555	5.90837e-15	2.26209e-13
chr2	217246326	217250410	4085	-0.781739	2.48695	5.94671e-15	2.27538e-13
chr12	18864275	18866889	2615	-0.781151	2.42773	5.95636e-15	2.27769e-13
chr3	100035517	100036766	1250	1.58523	0.301231	5.98904e-15	2.2888e-13
chr8	68913181	68927099	13919	0.487661	5.37373	6.036e-15	2.30534e-13
chr17	66269966	66277815	7850	-0.561187	4.00359	6.08264e-15	2.32175e-13
chr1	184024640	184026354	1715	-0.965104	1.88376	6.1716e-15	2.35427e-13
chr2	218581187	218584390	3204	-0.84936	2.19859	6.25698e-15	2.38539e-13
chr7	34092981	34099072	6092	0.61856	3.41154	6.30013e-15	2.40039e-13
chr6	73720595	73725468	4874	-0.618475	3.54157	6.32997e-15	2.4103e-13
chr10	22615633	22627812	12180	-0.543677	4.47326	6.47354e-15	2.46347e-13
chr1	161834893	161837221	2329	-0.831056	2.25899	6.4874e-15	2.46725e-13
chr8	95791422	95794904	3483	0.648284	3.19062	6.59492e-15	2.50663e-13
chr11	104090557	104094404	3848	-0.821155	2.33916	6.61144e-15	2.51139e-13
chr9	18975215	18978451	3237	-0.729243	2.74573	6.62788e-15	2.51611e-13
chr5	83484618	83491139	6522	-0.605508	3.6058	6.847e-15	2.59773e-13
chr11	126467596	126469573	1978	1.13426	1.10518	6.8643e-15	2.60272e-13
chr5	122087235	122097959	10725	-0.496286	5.15598	7.03061e-15	2.66417e-13
chr14	85469758	85474009	4252	0.617072	3.39318	7.19862e-15	2.72584e-13
chr15	66573012	66576751	3740	0.604965	3.39392	7.20201e-15	2.72584e-13
chr18	45748539	45751159	2621	-0.935745	1.87154	7.22609e-15	2.73331e-13
chr4	16682131	16688825	6695	-0.573919	3.92103	7.43862e-15	2.812e-13
chr12	50741056	50742013	958	1.57134	0.190086	7.49434e-15	2.83136e-13
chr15	58200477	58209954	9478	-0.525352	4.51122	7.50814e-15	2.83414e-13
chr1	37844758	37848014	3257	0.907327	1.83605	7.51071e-15	2.83414e-13
chr2	173981338	173984684	3347	-0.771141	2.61384	7.9804e-15	3.00957e-13
chr5	34580413	34589711	9299	0.509811	4.66676	8.13637e-15	3.06655e-13
chr2	43069795	43072948	3154	-0.621749	3.36805	8.14808e-15	3.06913e-13
chr3	153137341	153142307	4967	-0.575979	3.7966	8.25214e-15	3.10646e-13
chr8	93985590	93989070	3481	0.602536	3.45178	8.33734e-15	3.13666e-13
chr2	177293897	177297832	3936	-0.675497	3.0714	8.4247e-15	3.16763e-13
chr9	112030936	112053248	22313	0.462865	6.24504	8.43726e-15	3.17045e-13
chr4	108700558	108701382	825	1.3408	0.657861	8.63416e-15	3.2425e-13
chr8	32239380	32243274	3895	-0.718245	2.78419	8.64311e-15	3.24393e-13
chr1	117819408	117829543	10136	-0.501421	4.88104	8.71664e-15	3.26957e-13
chr3	33060670	33064176	3507	-0.810538	2.23133	8.79694e-15	3.29772e-13
chr15	88986753	88992719	5967	-0.601449	3.62437	8.80446e-15	3.29858e-13
chr6	10732264	10737400	5137	0.572309	3.75288	8.9119e-15	3.33684e-13
chr4	137474278	137476449	2172	-1.0451	1.49606	8.92968e-15	3.34151e-13
chr8	32777659	32781078	3420	-0.759417	2.65811	8.94569e-15	3.34551e-13
chr2	227445754	227449218	3465	-0.711251	2.81113	8.96693e-15	3.35146e-13
chr8	123894505	123897819	3315	-0.637358	3.23946	9.14307e-15	3.41526e-13
chr6	112956180	112958426	2247	-0.812652	2.27944	9.29338e-15	3.46935e-13
chr21	27486822	27487853	1032	1.76209	0.00413685	9.36711e-15	3.49479e-13
chr6	56536196	56543919	7724	-0.557807	4.03915	9.59879e-15	3.57911e-13
chr2	31381263	31391352	10090	-0.501941	4.99743	9.97062e-15	3.71555e-13
chr1	227773510	227779467	5958	-0.532205	4.31683	1.00358e-14	3.73764e-13
chr6	7291452	7294419	2968	-0.86037	2.10172	1.01097e-14	3.76291e-13
chr14	101970637	101975938	5302	-0.564358	4.00069	1.01398e-14	3.77188e-13
chr8	99701898	99707109	5212	-0.635934	3.31906	1.02733e-14	3.81928e-13
chr10	74002796	74015719	12924	-0.506242	4.82407	1.03445e-14	3.84349e-13
chr17	1735411	1738649	3239	0.69737	2.71886	1.05211e-14	3.9068e-13
chr6	33171617	33172833	1217	1.39313	0.488447	1.05975e-14	3.93282e-13
chr8	59713075	59714954	1880	-0.971847	1.89602	1.0655e-14	3.95182e-13
chr13	101696337	101700826	4490	-0.665156	2.9565	1.07635e-14	3.98972e-13
chr6	125376733	125378799	2067	-0.821696	2.18676	1.0823e-14	4.00941e-13
chr10	132514729	132521521	6793	-0.648098	3.46787	1.09583e-14	4.05715e-13
chr3	131348789	131352000	3212	-0.784787	2.44136	1.10044e-14	4.07182e-13
chr4	182973387	182977809	4423	0.62209	3.2558	1.10143e-14	4.0731e-13
chr2	28678321	28680223	1903	1.34323	0.591969	1.10558e-14	4.08603e-13
chr4	145538319	145543054	4736	0.620857	3.27585	1.10992e-14	4.09966e-13
chr14	69682910	69683983	1074	1.46404	0.466731	1.11455e-14	4.1129e-13
chr5	55413325	55424014	10690	-0.512329	4.66653	1.11481e-14	4.1129e-13
chr15	101263475	101269097	5623	0.638734	3.13288	1.13053e-14	4.16845e-13
chr1	60067557	60070191	2635	-0.779331	2.53513	1.13947e-14	4.19895e-13
chr1	151573989	151576242	2254	-0.97277	1.80528	1.14212e-14	4.20526e-13
chr6	26308456	26312713	4258	-0.735694	2.67386	1.14252e-14	4.20526e-13
chr21	31115320	31118550	3231	-0.670079	3.06815	1.14519e-14	4.2106e-13
chr18	55295523	55299177	3655	-0.731965	2.73399	1.14531e-14	4.2106e-13
chr4	88598961	88601431	2471	0.833373	2.14954	1.15145e-14	4.23067e-13
chr8	32233715	32239194	5480	-0.64806	3.14367	1.15275e-14	4.233e-13
chr20	44596235	44599559	3325	0.759757	2.4183	1.19503e-14	4.38569e-13
chr3	54914310	54919642	5333	-0.596656	3.65216	1.20051e-14	4.40322e-13
chr2	133421010	133425900	4891	0.72483	2.58362	1.25041e-14	4.58358e-13
chr6	72945655	72948211	2557	0.92945	1.75194	1.25534e-14	4.59897e-13
chr4	153618551	153623302	4752	-0.714398	2.78286	1.2918e-14	4.72979e-13
chr17	41096989	41099614	2626	-0.776947	2.57687	1.29755e-14	4.74805e-13
chr17	44801229	44809579	8351	-0.594872	3.63235	1.31486e-14	4.80862e-13
chr4	168725703	168727419	1717	1.15273	1.17049	1.32124e-14	4.82743e-13
chr13	30791223	30793485	2263	-0.733059	2.65484	1.32154e-14	4.82743e-13
chr7	34008583	34014974	6392	0.596684	3.64495	1.33683e-14	4.88043e-13
chr3	78973629	78975568	1940	1.05507	1.35518	1.35649e-14	4.94934e-13
chr8	57701371	57704361	2991	-0.804249	2.26959	1.4125e-14	5.15071e-13
chr17	56269030	56270872	1843	-1.02603	1.57494	1.43997e-14	5.24782e-13
chr8	134020096	134021450	1355	1.26106	0.944614	1.47488e-14	5.37195e-13
chr12	69496809	69504578	7770	-0.543031	4.15622	1.47819e-14	5.38089e-13
chr16	4261491	4268236	6746	-0.544156	4.08508	1.48414e-14	5.39943e-13
chr6	52877365	52879002	1638	-1.17267	1.35286	1.4902e-14	5.41834e-13
chr1	59744428	59753413	8986	-0.498556	4.79512	1.49125e-14	5.41902e-13
chr2	195572425	195575532	3108	0.831312	2.12335	1.51473e-14	5.50117e-13
chr17	59434163	59435586	1424	1.22783	0.89124	1.52188e-14	5.52392e-13
chr12	123917158	123920860	3703	-0.761275	2.50334	1.52323e-14	5.52564e-13
chr21	34933082	34940359	7278	0.577528	3.67306	1.5327e-14	5.55679e-13
chr6	112909420	112914197	4778	-0.571495	3.84222	1.58989e-14	5.76083e-13
chr7	117163512	117165427	1916	-0.951	1.70895	1.59526e-14	5.77694e-13
chr11	10929621	10935215	5595	-0.521758	4.52031	1.65138e-14	5.97671e-13
chr4	137657321	137670835	13515	-0.472186	5.66384	1.67934e-14	6.07443e-13
chr8	57645986	57648792	2807	-0.786768	2.28897	1.70303e-14	6.15658e-13
chr2	218805194	218807902	2709	0.750563	2.41402	1.71895e-14	6.21056e-13
chr1	109438078	109442369	4292	-0.717774	2.94721	1.72901e-14	6.24331e-13
chr2	119246525	119258645	12121	-0.469088	5.66859	1.73192e-14	6.2502e-13
chr10	58153085	58155615	2531	0.830144	2.05233	1.74702e-14	6.30109e-13
chr2	190190855	190191456	602	2.15217	-0.246469	1.76699e-14	6.36947e-13
chr5	16955994	16958855	2862	-0.69719	2.93832	1.77438e-14	6.39246e-13
chr4	15302173	15304584	2412	-0.748053	2.53806	1.79192e-14	6.45193e-13
chr1	29270488	29272766	2279	-0.783099	2.45184	1.79628e-14	6.46393e-13
chr3	157247019	157250442	3424	-0.750946	2.91019	1.80214e-14	6.48132e-13
chr7	80621712	80624425	2714	-1.06932	2.05592	1.84505e-14	6.63185e-13
chr6	154408294	154413016	4723	-0.588508	3.72236	1.86578e-14	6.70251e-13
chr15	47428378	47434716	6339	-0.707667	2.94972	1.89623e-14	6.80801e-13
chr10	44722665	44725891	3227	-0.742169	2.72809	1.898e-14	6.81047e-13
chr5	153671079	153673691	2613	0.78389	2.26702	1.95065e-14	6.99334e-13
chr16	86258451	86259569	1119	1.60987	0.0556987	1.95119e-14	6.99334e-13
chrX	45512280	45519529	7250	-0.521734	4.55789	1.96025e-14	7.02183e-13
chr6	137722584	137723716	1133	1.11097	1.21128	1.96295e-14	7.02748e-13
chr17	62746030	62747279	1250	1.38416	0.459702	2.02659e-14	7.25119e-13
chr17	69500780	69502907	2128	-1.00048	1.65774	2.02807e-14	7.25238e-13
chr7	66294859	66298158	3300	0.746492	2.50607	2.06306e-14	7.37329e-13
chr7	36277839	36284628	6790	-0.525208	4.30356	2.06574e-14	7.37869e-13
chr14	100686773	100689723	2951	-0.74151	2.53935	2.12534e-14	7.58724e-13
chr11	85779470	85781663	2194	0.988096	1.58942	2.18164e-14	7.78384e-13
chr6	52609391	52613071	3681	-0.759234	2.44875	2.18651e-14	7.79678e-13
chr13	109873862	109874923	1062	1.40928	0.503581	2.19371e-14	7.818e-13
chr12	119856457	119858390	1934	-0.927056	1.71481	2.19635e-14	7.82298e-13
chr5	33104691	33106684	1994	-0.898136	1.91486	2.19878e-14	7.82722e-13
chr4	73676714	73678328	1615	1.33535	0.688303	2.20309e-14	7.8381e-13
chr6	73731249	73735871	4623	0.673483	2.87329	2.28021e-14	8.10789e-13
chr1	192556638	192564369	7732	-0.511044	4.66209	2.29442e-14	8.15383e-13
chr17	45370576	45374959	4384	-0.539607	4.09595	2.36808e-14	8.41085e-13
chr13	23927182	23930570	3389	0.74786	2.43777	2.39481e-14	8.50098e-13
chr5	28742748	28744915	2168	-1.15569	1.39108	2.53321e-14	8.98717e-13
chr17	57465414	57467066	1653	1.2949	0.709001	2.53464e-14	8.98718e-13
chr11	71297294	71301160	3867	-0.626448	3.25986	2.54893e-14	9.03274e-13
chr14	52399643	52401317	1675	-1.16027	1.25389	2.61345e-14	9.25617e-13
chr17	76490986	76494326	3341	0.734095	2.45357	2.67095e-14	9.45452e-13
chr15	65916067	65918620	2554	1.00978	1.34038	2.70152e-14	9.55734e-13
chr8	89434282	89438608	4327	-0.716488	2.74098	2.75049e-14	9.72512e-13
chr3	72121181	72130919	9739	-0.552871	3.98166	2.75424e-14	9.73288e-13
chr21	41649998	41652161	2164	0.999793	1.38217	2.75721e-14	9.73791e-13
chr5	158449937	158452351	2415	-0.881218	1.94848	2.76057e-14	9.74432e-13
chr9	114245379	114253186	7808	-0.541905	4.07533	2.76445e-14	9.75253e-13
chr17	41081899	41083482	1584	-0.906704	2.08634	2.78749e-14	9.82295e-13
chr5	149053231	149054552	1322	-1.41445	0.751403	2.78754e-14	9.82295e-13
chr9	84753526	84755460	1935	-1.14892	1.38906	2.80801e-14	9.88954e-13
chr4	1840768	1844875	4108	-0.640797	3.16462	2.82062e-14	9.9284e-13
chr11	9822443	9826932	4490	0.633237	3.11405	2.88558e-14	1.01514e-12
chr13	42806478	42809731	3254	-0.69712	2.71861	2.91154e-14	1.0237e-12
chr11	103433276	103435122	1847	-0.951592	1.76702	2.91556e-14	1.02454e-12
chr13	35139232	35141366	2135	-0.810729	2.28451	2.92367e-14	1.02681e-12
chr8	98453279	98458492	5214	-0.568881	3.74133	2.98259e-14	1.04692e-12
chr12	19388028	19389503	1476	1.30604	0.73062	3.07086e-14	1.0773e-12
chr4	107210504	107215712	5209	-0.605581	3.45122	3.08898e-14	1.08305e-12
chr14	103538106	103546334	8229	-0.495198	4.74074	3.09371e-14	1.08411e-12
chr2	202041334	202044808	3475	0.737697	2.40278	3.10543e-14	1.08761e-12
chr2	237613649	237619130	5482	-0.600867	3.72416	3.12434e-14	1.09362e-12
chr6	23172110	23178016	5907	-0.537082	4.15617	3.14819e-14	1.10136e-12
chr8	127817573	127821593	4021	-0.609578	3.39992	3.15499e-14	1.10312e-12
chr16	53089233	53094654	5422	-0.54039	4.13546	3.18029e-14	1.11135e-12
chr3	150076292	150084523	8232	-0.512093	4.51961	3.26844e-14	1.14152e-12
chr1	55402326	55404194	1869	-0.939789	1.79416	3.27707e-14	1.1439e-12
chr9	86729670	86736185	6516	-0.539764	4.1823	3.30947e-14	1.15457e-12
chr11	61368517	61371254	2738	0.807335	2.23828	3.31973e-14	1.1575e-12
chr15	38744243	38747521	3279	-0.663018	3.25889	3.32803e-14	1.15976e-12
chr17	36920133	36921960	1828	1.038	1.26099	3.36557e-14	1.17219e-12
chrX	22094290	22097468	3179	-0.800073	2.24421	3.38009e-14	1.17659e-12
chr2	99974446	99980051	5606	-0.675695	2.98279	3.38514e-14	1.17729e-12
chr7	129351394	129352105	712	1.78354	-0.207329	3.38583e-14	1.17729e-12
chr10	75036444	75039985	3542	-0.739015	2.56516	3.40053e-14	1.18175e-12
chr2	224753097	224755520	2424	0.823804	2.03172	3.41144e-14	1.18488e-12
chr4	38096114	38097321	1208	1.31257	0.705392	3.45147e-14	1.19812e-12
chr3	150182468	150185602	3135	-0.737266	2.64331	3.48684e-14	1.20974e-12
chr3	15644233	15649939	5707	-0.507178	4.63587	3.52145e-14	1.22107e-12
chr2	102054811	102056645	1835	0.87878	1.87999	3.5948e-14	1.24579e-12
chr13	45053727	45057150	3424	-0.611769	3.37195	3.59672e-14	1.24579e-12
chr14	68540239	68549499	9261	-0.474988	5.28746	3.62103e-14	1.25352e-12
chr14	57833540	57835373	1834	-0.966286	1.67201	3.63559e-14	1.25787e-12
chr5	96175315	96179875	4561	-0.683138	2.94384	3.72306e-14	1.28743e-12
chr1	115298291	115304211	5921	-0.555342	3.9281	3.73833e-14	1.29199e-12
chr1	164695628	164697250	1623	-1.22843	0.937152	3.76041e-14	1.29891e-12
chr13	50698946	50702097	3152	-0.71517	2.69289	3.84395e-14	1.32704e-12
chr17	17913451	17916100	2650	-0.698778	2.77497	3.92081e-14	1.35283e-12
chr22	35626956	35631743	4788	-0.563771	3.80077	3.98852e-14	1.37544e-12
chr2	149465513	149469065	3553	0.645641	3.1086	4.02141e-14	1.38602e-12
chr6	158849251	158851860	2610	-0.671067	2.90454	4.0564e-14	1.39731e-12
chr2	231158852	231164969	6118	-0.52437	4.36151	4.05967e-14	1.39767e-12
chr15	47460737	47463407	2671	-0.765571	2.6033	4.08186e-14	1.40454e-12
chr22	31645682	31652682	7001	0.553917	3.85965	4.11046e-14	1.41361e-12
chr4	128867874	128874829	6956	0.55592	3.814	4.35638e-14	1.49737e-12
chr2	110217636	110221222	3587	-0.658996	3.03614	4.40323e-14	1.51264e-12
chr14	103260072	103261392	1321	1.27238	0.710095	4.41432e-14	1.51562e-12
chr3	57957844	57962922	5079	0.651532	2.9463	4.43769e-14	1.52282e-12
chr12	53768296	53772244	3949	-0.643675	3.14624	4.44467e-14	1.52438e-12
chr7	5628877	5639797	10921	-0.472563	5.27289	4.54223e-14	1.55699e-12
chr2	158393837	158396448	2612	0.938089	1.72069	4.63117e-14	1.58661e-12
chr2	128534759	128539015	4257	-0.579201	3.55436	4.63855e-14	1.58815e-12
chr5	147397490	147402254	4765	-0.724471	2.64383	4.64264e-14	1.58815e-12
chr14	71437221	71441652	4432	-0.586074	3.6043	4.64325e-14	1.58815e-12
chr2	150208232	150214129	5898	-0.55758	3.86341	4.68602e-14	1.60191e-12
chr6	5693254	5699644	6391	-0.588058	3.59397	4.68873e-14	1.60196e-12
chr4	4589515	4592443	2929	-0.662256	2.98461	4.70026e-14	1.60503e-12
chr6	128712049	128714839	2791	-0.708307	2.63773	4.70956e-14	1.60733e-12
chr19	30253019	30258220	5202	-0.5979	3.41496	4.71778e-14	1.60927e-12
chr6	48638409	48639662	1254	-1.63176	0.493295	4.75605e-14	1.62144e-12
chr22	30313735	30317117	3383	0.818676	2.05279	4.7918e-14	1.63274e-12
chr1	91536217	91539561	3345	-0.816199	2.24384	4.82198e-14	1.64214e-12
chr5	28326684	28330810	4127	-0.636701	3.093	4.95547e-14	1.68584e-12
chr3	161892574	161896678	4105	-0.597952	3.46098	4.95568e-14	1.68584e-12
chr17	64342415	64345553	3139	0.899164	1.72081	5.00075e-14	1.70025e-12
chr3	100022611	100025662	3052	0.906782	1.85821	5.03219e-14	1.70961e-12
chr8	120328656	120329372	717	-1.70774	0.150865	5.03369e-14	1.70961e-12
chr11	35062221	35067637	5417	-0.509136	4.43583	5.03711e-14	1.70984e-12
chr6	80459787	80462047	2261	-0.943718	1.86923	5.10848e-14	1.73314e-12
chr21	28740870	28745916	5047	-0.641026	3.24543	5.17648e-14	1.75526e-12
chr11	18345010	18348970	3961	-0.612419	3.37288	5.18587e-14	1.75749e-12
chr5	57497437	57504830	7394	-0.571781	3.6854	5.29002e-14	1.79182e-12
chr4	120690607	120694370	3764	0.84023	2.10246	5.30951e-14	1.79745e-12
chr5	960222	965665	5444	0.590353	3.47294	5.3348e-14	1.80505e-12
chr5	71882672	71888026	5355	-0.589092	3.57893	5.35157e-14	1.80975e-12
chr2	172654500	172657349	2850	-0.617522	3.33711	5.41308e-14	1.82956e-12
chr17	28343132	28348424	5293	-0.651219	3.12494	5.42065e-14	1.83114e-12
chr20	37998635	38003620	4986	-0.55917	3.77549	5.4264e-14	1.8321e-12
chr1	224501810	224508718	6909	-0.576432	3.64598	5.45377e-14	1.84035e-12
chr4	153494328	153500648	6321	-0.55162	4.01671	5.50405e-14	1.85632e-12
chr12	109886923	109891386	4464	-0.572674	3.70975	5.56131e-14	1.87462e-12
chr7	14760250	14763403	3154	-0.71504	2.72486	5.58179e-14	1.88052e-12
chr1	241602733	241604616	1884	0.956223	1.54837	5.58735e-14	1.88138e-12
chr10	31656179	31661210	5032	0.64307	2.96468	5.61596e-14	1.88964e-12
chr5	135376783	135380538	3756	-0.743677	2.61061	5.61788e-14	1.88964e-12
chr3	177757387	177761775	4389	0.688983	2.86806	5.65678e-14	1.90171e-12
chr5	153512065	153518466	6402	0.55766	3.76849	5.72896e-14	1.92494e-12
chr8	49794909	49799023	4115	-0.696886	2.87106	5.77452e-14	1.93921e-12
chr11	113199794	113201309	1516	-0.946886	1.69349	5.81252e-14	1.95093e-12
chr9	13785947	13788960	3014	-0.662257	3.02537	5.8596e-14	1.96569e-12
chr10	68131120	68142295	11176	-0.468997	5.28572	5.87755e-14	1.97066e-12
chr10	74265689	74267870	2182	-1.13444	1.2563	5.94945e-14	1.9937e-12
chr13	113836282	113850939	14658	-0.461802	5.5415	6.03216e-14	2.02034e-12
chr12	92970475	92975859	5385	0.534663	4.04534	6.06804e-14	2.03127e-12
chr5	24786519	24791562	5044	-0.575932	3.64827	6.09876e-14	2.04047e-12
chr6	137810557	137812240	1684	1.02516	1.29093	6.15728e-14	2.05896e-12
chr17	13345116	13349296	4181	0.626793	3.18435	6.17485e-14	2.06373e-12
chr3	177825540	177832604	7065	0.588376	3.54305	6.18811e-14	2.06707e-12
chr18	9435865	9438569	2705	0.645276	2.96839	6.31274e-14	2.10758e-12
chr15	38167656	38170736	3081	-0.86694	2.03208	6.34794e-14	2.11821e-12
chr6	142007782	142016000	8219	-0.487447	4.87682	6.4316e-14	2.14498e-12
chr9	107929241	107935517	6277	-0.53547	3.99996	6.43744e-14	2.14579e-12
chr12	26028138	26035302	7165	0.581337	3.49767	6.52221e-14	2.17289e-12
chr3	59815820	59821188	5369	-0.556557	3.9262	6.52699e-14	2.17334e-12
chr17	50307676	50309845	2170	0.964053	1.51908	6.54818e-14	2.17924e-12
chr8	56172524	56175904	3381	-0.691406	2.66736	6.57918e-14	2.18839e-12
chr6	132318961	132321175	2215	0.909936	1.73086	6.58839e-14	2.1903e-12
chr22	28229053	28232848	3796	-0.626357	3.24188	6.68893e-14	2.22255e-12
chr11	6692694	6696729	4036	-0.67445	2.9635	6.69787e-14	2.22434e-12
chr2	156458981	156462304	3324	0.820109	2.0299	6.79186e-14	2.25437e-12
chr17	14740573	14742133	1561	1.18254	0.95461	6.79621e-14	2.25462e-12
chr14	71239859	71249146	9288	-0.488432	4.98956	6.95715e-14	2.30672e-12
chr3	124363639	124365010	1372	1.26265	0.687783	6.96058e-14	2.30672e-12
chr8	119738232	119740380	2149	0.967363	1.45792	6.97926e-14	2.31169e-12
chr1	233111009	233115238	4230	-0.596867	3.42661	7.02258e-14	2.32365e-12
chr10	112201833	112204623	2791	-0.797864	2.24286	7.02278e-14	2.32365e-12
chr3	53772107	53775316	3210	-0.68957	2.90671	7.04644e-14	2.33025e-12
chr9	38380573	38383678	3106	0.836223	1.94116	7.1376e-14	2.35916e-12
chr17	34241167	34241815	649	1.97031	-0.495423	7.18586e-14	2.37386e-12
chr4	111677893	111680057	2165	-0.848006	2.04499	7.29479e-14	2.40858e-12
chr10	132663402	132670158	6757	-0.561462	3.71964	7.46552e-14	2.46366e-12
chr4	169222599	169231455	8857	-0.508564	4.63242	7.49044e-14	2.47059e-12
chr18	61397344	61404005	6662	-0.530174	4.14155	7.50588e-14	2.47438e-12
chr15	70866371	70871190	4820	-0.549957	3.91804	7.51037e-14	2.47456e-12
chr14	26522330	26527698	5369	-0.630496	3.24352	7.54601e-14	2.48501e-12
chr1	223780233	223786496	6264	-0.672624	2.95656	7.66676e-14	2.52345e-12
chr1	227786318	227790633	4316	-0.600399	3.40782	7.77068e-14	2.55631e-12
chr4	185165224	185166837	1614	-1.24471	1.08362	7.84717e-14	2.58013e-12
chr2	217334799	217340469	5671	-0.604517	3.35391	7.89814e-14	2.59553e-12
chr11	69005442	69016152	10711	-0.45626	5.71145	7.98805e-14	2.6237e-12
chr14	75645102	75651143	6042	-0.605746	3.33673	8.16957e-14	2.68192e-12
chr21	35196740	35210812	14073	0.464655	5.36318	8.18047e-14	2.6841e-12
chr8	94016293	94021386	5094	-0.590472	3.41078	8.29893e-14	2.72155e-12
chr4	118220209	118223565	3357	-0.726965	2.62688	8.41685e-14	2.75878e-12
chr17	31748650	31756130	7481	-0.505237	4.51654	8.42524e-14	2.76009e-12
chr21	35302134	35304342	2209	1.02332	1.42858	8.43276e-14	2.76112e-12
chr10	29956575	29961606	5032	0.656183	2.85618	8.49316e-14	2.77944e-12
chr1	244212575	244215197	2623	-0.808176	2.25136	8.65424e-14	2.83068e-12
chr3	100898180	100904615	6436	-0.564031	3.7903	8.76976e-14	2.86698e-12
chr17	69592823	69594863	2041	-1.13696	1.33196	8.87296e-14	2.89921e-12
chr5	93016539	93019720	3182	-0.723021	2.55926	8.92014e-14	2.91311e-12
chr3	129615658	129619868	4211	0.846811	1.91554	8.96043e-14	2.92475e-12
chr1	184835975	184839554	3580	-0.650621	2.98066	9.04362e-14	2.95037e-12
chr21	38318300	38319335	1036	1.61131	0.11739	9.08393e-14	2.96156e-12
chr2	85993706	86001903	8198	-0.478837	5.00945	9.08735e-14	2.96156e-12
chr1	68383236	68386156	2921	-0.736406	2.59027	9.15979e-14	2.98362e-12
chr17	12635863	12637093	1231	1.44675	0.356461	9.22028e-14	3.00177e-12
chr7	69364555	69369570	5016	-0.548616	3.84002	9.23395e-14	3.00467e-12
chr8	120437152	120440370	3219	-0.813917	2.24279	9.28771e-14	3.0206e-12
chr16	25189379	25193023	3645	-0.745539	2.43841	9.37653e-14	3.0479e-12
chr5	159448329	159454197	5869	-0.572472	3.60879	9.39827e-14	3.05339e-12
chr12	105991991	105995102	3112	0.712704	2.64543	9.45675e-14	3.07081e-12
chr2	144355009	144360521	5513	0.570959	3.55172	9.51035e-14	3.08526e-12
chr5	171518571	171523028	4458	-0.527874	4.07381	9.51107e-14	3.08526e-12
chr14	92667688	92672630	4943	-0.553882	3.83775	9.53122e-14	3.0902e-12
chr9	108141963	108143686	1724	-0.974141	1.64568	9.54423e-14	3.09282e-12
chr3	40142432	40145176	2745	-0.738008	2.42299	9.68685e-14	3.13742e-12
chr9	123709838	123711152	1315	1.34727	0.479828	1.00273e-13	3.24601e-12
chr7	17379356	17382690	3335	-0.696301	2.74288	1.02907e-13	3.32958e-12
chr3	107023806	107026138	2333	-0.92241	1.87267	1.04737e-13	3.38704e-12
chrX	30874186	30877634	3449	0.744794	2.40175	1.06921e-13	3.45587e-12
chr11	69459470	69462018	2549	-0.897224	1.946	1.08585e-13	3.5067e-12
chr17	83188675	83192914	4240	-0.578566	3.55249	1.08605e-13	3.5067e-12
chr15	62767831	62772635	4805	-0.554041	3.70561	1.09725e-13	3.54106e-12
chr2	85245792	85250479	4688	-0.558566	3.86489	1.12253e-13	3.62079e-12
chr11	95511443	95520051	8609	-0.50747	4.36871	1.13819e-13	3.66939e-12
chr18	56282630	56288232	5603	0.563029	3.49934	1.14173e-13	3.67894e-12
chr7	130872043	130892066	20024	-0.447068	6.01187	1.14269e-13	3.68016e-12
chr17	41083645	41085806	2162	-0.885375	1.99257	1.1522e-13	3.70887e-12
chr4	79850878	79853284	2407	0.754041	2.27405	1.15847e-13	3.72713e-12
chr13	30427922	30432332	4411	-0.607175	3.31901	1.16043e-13	3.73154e-12
chr4	177488695	177490997	2303	0.85816	1.97982	1.16959e-13	3.75907e-12
chr10	68795939	68797444	1506	-1.24728	0.817087	1.17261e-13	3.76686e-12
chr1	115188319	115192763	4445	-0.602966	3.45218	1.17517e-13	3.77315e-12
chr12	88388382	88393502	5121	0.636127	2.88563	1.1926e-13	3.82716e-12
chr5	156408788	156412697	3910	-0.631967	3.14765	1.19638e-13	3.83732e-12
chr10	43733416	43740650	7235	-0.510598	4.35329	1.19772e-13	3.83967e-12
chr3	112680409	112691162	10754	-0.449581	6.01224	1.21197e-13	3.88338e-12
chr9	113291551	113295127	3577	-0.694112	2.74033	1.23522e-13	3.95585e-12
chr3	61662631	61665325	2695	-0.713066	2.61022	1.24526e-13	3.98598e-12
chr9	29623404	29624765	1362	1.20857	0.936117	1.25741e-13	4.02281e-12
chr3	15366104	15368119	2016	1.08009	1.16919	1.27627e-13	4.08108e-12
chr3	197352762	197355805	3044	0.714891	2.53462	1.28268e-13	4.09864e-12
chr18	2238404	2241155	2752	0.772986	2.1312	1.28307e-13	4.09864e-12
chr13	24499484	24504238	4755	-0.597713	3.36613	1.29986e-13	4.15017e-12
chr4	132070698	132074593	3896	-0.658755	2.90875	1.31272e-13	4.1891e-12
chr5	132327231	132328508	1278	-1.20231	0.942145	1.3241e-13	4.22329e-12
chr17	12622545	12624091	1547	1.313	0.755559	1.32682e-13	4.22981e-12
chr3	73598093	73607287	9195	-0.47607	4.9722	1.3562e-13	4.32127e-12
chr1	163161311	163165704	4394	-0.680313	2.99725	1.38251e-13	4.40287e-12
chr11	19928193	19942579	14387	-0.458553	5.51208	1.39488e-13	4.44004e-12
chr2	217459080	217463094	4015	-0.682193	2.76506	1.40169e-13	4.45943e-12
chr3	24045903	24049307	3405	-0.670868	2.89442	1.42742e-13	4.539e-12
chr2	67501950	67504750	2801	0.682407	2.77436	1.44072e-13	4.57899e-12
chr5	143681831	143684079	2249	-0.976159	1.58828	1.45409e-13	4.61914e-12
chr1	63967248	63970378	3131	-0.786471	2.40331	1.46211e-13	4.64226e-12
chr5	53437693	53441041	3349	-0.816296	2.29925	1.49217e-13	4.73534e-12
chr4	118322309	118330411	8103	-0.538846	3.95226	1.49671e-13	4.74733e-12
chr10	50322906	50328049	5144	-0.575276	3.65542	1.52774e-13	4.84333e-12
chr21	36428479	36439889	11411	0.479975	4.64146	1.53398e-13	4.86063e-12
chr3	189771559	189774815	3257	0.595644	3.36839	1.54183e-13	4.88307e-12
chr6	84521084	84522989	1906	-0.974293	1.45378	1.55438e-13	4.92034e-12
chr10	12332657	12334687	2031	-0.820705	2.10287	1.56285e-13	4.94466e-12
chr18	25005320	25006903	1584	-1.03065	1.38478	1.57467e-13	4.97954e-12
chr7	131618703	131621208	2506	0.891173	1.66907	1.58307e-13	5.0036e-12
chr1	28926985	28929142	2158	-0.911283	1.85519	1.58633e-13	5.01137e-12
chr6	54298898	54302244	3347	-0.607636	3.36764	1.59309e-13	5.0302e-12
chr2	135837678	135843544	5867	-0.632141	3.61109	1.60528e-13	5.06615e-12
chr2	190843568	190848938	5371	0.605301	3.30069	1.60865e-13	5.07424e-12
chr11	113185127	113194801	9675	-0.492051	4.56554	1.62809e-13	5.13297e-12
chrX	3292785	3295668	2884	-0.871137	1.95945	1.62985e-13	5.13595e-12
chr5	82392901	82400460	7560	0.489029	4.5718	1.63194e-13	5.13996e-12
chr9	26324604	26327570	2967	0.820042	2.20715	1.6666e-13	5.2465e-12
chr4	16690595	16694350	3756	-0.679826	2.90828	1.68476e-13	5.30102e-12
chr4	8185416	8186546	1131	-1.17298	0.968078	1.68604e-13	5.30238e-12
[truncated: 60,867 more rows]
