# Supplementary material for: Skeletal muscle enhancer interactions identify genes controlling whole-body metabolism
Source: Nat Commun. 2020 Jun 1;11:2695. doi: 10.1038/s41467-020-16537-6 (PMC7264154; doi:10.1038/s41467-020-16537-6)
Supplement: Supplementary file 7 — Supplementary Data 4 [file 41467_2020_16537_MOESM7_ESM.txt]

chr1	915238	954047	chr1	896514	915242	interaction:1	21.1200497668455	*	*
chr1	915238	954047	chr1	912788	938705	interaction:2	23.332082556828	*	*
chr1	954043	992018	chr1	896514	938705	interaction:3	22.2395120332591	*	*
chr1	954043	992018	chr1	915238	954047	interaction:4	18.5229917616863	*	*
chr1	992014	1021823	chr1	954043	992018	interaction:5	23.8798260824232	*	*
chr1	1008296	1054244	chr1	954043	992018	interaction:6	17.5571363061455	*	*
chr1	1171735	1187266	chr1	1148578	1171739	interaction:7	36.9601341935198	*	*
chr1	1225417	1277062	chr1	1148578	1171739	interaction:8	19.6942992942042	*	*
chr1	1889513	1899028	chr1	1838888	1889517	interaction:9	15.7283993956903	*	*
chr1	2173559	2199389	chr1	2170616	2191125	interaction:10	19.4960737340397	*	*
chr1	2210620	2215854	chr1	2173559	2199389	interaction:11	18.2721269673432	*	*
chr1	2210620	2215854	chr1	2195158	2212212	interaction:12	17.9838240304323	*	*
chr1	2224326	2234760	chr1	2173559	2199389	interaction:13	24.6057613013064	*	*
chr1	2224326	2234760	chr1	2195158	2212212	interaction:14	24.3120978035275	*	*
chr1	2267197	2295980	chr1	2224326	2234760	interaction:15	21.2182193586143	*	*
chr1	2295976	2308093	chr1	2224326	2234760	interaction:16	20.1695989733465	*	*
chr1	2376755	2392942	chr1	2173559	2199389	interaction:17	26.3869613092574	*	*
chr1	2376755	2392942	chr1	2195158	2212212	interaction:18	22.2512245731186	*	*
chr1	2398336	2420330	chr1	2376755	2392942	interaction:19	17.3342617162706	*	*
chr1	2401748	2420330	chr1	2195158	2212212	interaction:20	13.0191926684155	*	*
chr1	2485846	2494934	chr1	2398336	2420330	interaction:21	14.6652893732196	*	*
chr1	3823840	3839423	chr1	3749235	3754563	interaction:22	15.8544502756097	*	*
chr1	6190266	6214271	chr1	6158940	6184980	interaction:23	27.5012634196663	*	*
chr1	6197952	6214271	chr1	6160756	6194487	interaction:24	18.8512629251239	*	*
chr1	6197952	6214271	chr1	6190266	6214271	interaction:25	32.2688159647699	*	*
chr1	6309801	6331378	chr1	6197952	6214271	interaction:26	13.3298011051999	*	*
chr1	6525808	6554805	chr1	6493573	6521645	interaction:27	16.3233424848443	*	*
chr1	6575235	6605553	chr1	6537396	6574228	interaction:28	22.6668749670897	*	*
chr1	6575235	6605553	chr1	6574224	6587534	interaction:29	20.3507971237332	*	*
chr1	6605549	6615836	chr1	6525808	6554805	interaction:30	20.0378014134808	*	*
chr1	6605549	6615836	chr1	6575235	6605553	interaction:31	23.96038802287	*	*
chr1	6609449	6623527	chr1	6605549	6615836	interaction:32	28.5319597593597	*	*
chr1	6622058	6628347	chr1	6575235	6605553	interaction:33	17.2118315022197	*	*
chr1	6622058	6628347	chr1	6609449	6623527	interaction:34	38.1382101830851	*	*
chr1	6666183	6677857	chr1	6605549	6615836	interaction:35	27.1860466351365	*	*
chr1	6666183	6677857	chr1	6622058	6628347	interaction:36	31.2283411209739	*	*
chr1	6686358	6703331	chr1	6666183	6677857	interaction:37	34.9443791629125	*	*
chr1	6780828	6785209	chr1	6666183	6677857	interaction:38	23.3050564841591	*	*
chr1	6780828	6785209	chr1	6729795	6757240	interaction:39	23.6165628867619	*	*
chr1	6785205	6800977	chr1	6666183	6677857	interaction:40	14.9608443387676	*	*
chr1	6785205	6811702	chr1	6780828	6785209	interaction:41	33.0078699858018	*	*
chr1	6785205	6811702	chr1	6785205	6800977	interaction:42	32.6301311916715	*	*
chr1	6862881	6877283	chr1	6780828	6785209	interaction:43	22.5021520353651	*	*
chr1	6862881	6877283	chr1	6785205	6800977	interaction:44	25.1471698792263	*	*
chr1	7010196	7018825	chr1	6785205	6811702	interaction:45	14.7892939677469	*	*
chr1	7213472	7221737	chr1	6785205	6811702	interaction:46	22.9408021762943	*	*
chr1	7213472	7238244	chr1	6780828	6785209	interaction:47	15.698017497323	*	*
chr1	7213472	7238244	chr1	6785205	6800977	interaction:48	22.2553563880057	*	*
chr1	7213472	7238244	chr1	7010196	7018825	interaction:49	18.9872983259273	*	*
chr1	7213472	7238244	chr1	7213472	7221737	interaction:50	60.2161613383433	*	*
chr1	7279204	7303270	chr1	7213472	7221737	interaction:51	25.3177113533575	*	*
chr1	7396338	7409419	chr1	7213472	7221737	interaction:52	17.4934493196035	*	*
chr1	7431296	7443201	chr1	7213472	7238244	interaction:53	21.3580581032319	*	*
chr1	7431296	7443201	chr1	7396338	7409419	interaction:54	24.388371023129	*	*
chr1	7466801	7478528	chr1	7431296	7443201	interaction:55	15.6407333584152	*	*
chr1	7837653	7858078	chr1	7766240	7773216	interaction:56	18.9708518397122	*	*
chr1	7837653	7858078	chr1	7779720	7788410	interaction:57	16.5891579066911	*	*
chr1	8034205	8073435	chr1	8021037	8034209	interaction:58	24.7986001157082	*	*
chr1	8058963	8102335	chr1	7937607	7944100	interaction:59	17.6653647608852	*	*
chr1	8058963	8102335	chr1	7944751	7976035	interaction:60	13.487509978324	*	*
chr1	8058963	8102335	chr1	8021037	8034209	interaction:61	25.6676571099292	*	*
chr1	8205082	8208800	chr1	8058963	8102335	interaction:62	21.9809149883895	*	*
chr1	8209903	8221832	chr1	8205082	8208800	interaction:63	24.9973471190708	*	*
chr1	8314405	8321188	chr1	7992070	8014001	interaction:64	55.5094802469582	*	*
chr1	8314405	8321188	chr1	8021037	8037201	interaction:65	18.6205646534968	*	*
chr1	8314405	8321188	chr1	8034205	8073435	interaction:66	42.4355358651495	*	*
chr1	8314405	8321188	chr1	8058963	8102335	interaction:67	72.7476595359877	*	*
chr1	8314405	8321188	chr1	8102331	8128526	interaction:68	16.179517751051	*	*
chr1	8314405	8321188	chr1	8162958	8178825	interaction:69	30.2091425694061	*	*
chr1	8314405	8321188	chr1	8172514	8189264	interaction:70	23.0862440868777	*	*
chr1	8314405	8321188	chr1	8189260	8208800	interaction:71	29.2805149941605	*	*
chr1	8314405	8321188	chr1	8209903	8221832	interaction:72	35.6835317603363	*	*
chr1	8314405	8321188	chr1	8297642	8314409	interaction:73	40.4869992195686	*	*
chr1	8322684	8361600	chr1	8314405	8321188	interaction:74	25.1330262255288	*	*
chr1	8354822	8393920	chr1	8314405	8321188	interaction:75	49.9481228796675	*	*
chr1	8404857	8418300	chr1	8314405	8321188	interaction:76	25.9399515868985	*	*
chr1	8423176	8427358	chr1	8354822	8393920	interaction:77	33.8926146086829	*	*
chr1	8423176	8427358	chr1	8404857	8418300	interaction:78	39.7034148874716	*	*
chr1	8443487	8474138	chr1	8314405	8321188	interaction:79	25.8536369050533	*	*
chr1	8443487	8474138	chr1	8423176	8427358	interaction:80	62.7427992450751	*	*
chr1	8465829	8489017	chr1	8423176	8427358	interaction:81	18.9397195648302	*	*
chr1	8503681	8531142	chr1	8314405	8321188	interaction:82	19.0929650188322	*	*
chr1	8503681	8531142	chr1	8423176	8427358	interaction:83	44.4953092899191	*	*
chr1	8511355	8513152	chr1	8354822	8393920	interaction:84	24.3292707474363	*	*
chr1	8511355	8513152	chr1	8404857	8418300	interaction:85	27.5109733082526	*	*
chr1	8511355	8513152	chr1	8443487	8474138	interaction:86	54.5178511308447	*	*
chr1	8511355	8513152	chr1	8465829	8489017	interaction:87	29.8696893878873	*	*
chr1	8511355	8513152	chr1	8503681	8531142	interaction:88	90.7669970456018	*	*
chr1	8549545	8579276	chr1	8314405	8321188	interaction:89	32.1944511309753	*	*
chr1	8549545	8579276	chr1	8423176	8427358	interaction:90	37.3283102195467	*	*
chr1	8549545	8579276	chr1	8511355	8513152	interaction:91	51.5105862798503	*	*
chr1	8652579	8689044	chr1	8314405	8321188	interaction:92	36.708548231966	*	*
chr1	8652579	8689044	chr1	8423176	8427358	interaction:93	47.5202811169549	*	*
chr1	8652579	8689044	chr1	8511355	8513152	interaction:94	56.9856437394293	*	*
chr1	8689063	8717459	chr1	8314405	8321188	interaction:95	17.1725251253813	*	*
chr1	8689063	8717459	chr1	8423176	8427358	interaction:96	18.4773061285069	*	*
chr1	8800351	8820177	chr1	8354822	8393920	interaction:97	16.5531689390945	*	*
chr1	8800351	8820177	chr1	8443487	8474138	interaction:98	21.9709807458009	*	*
chr1	8800351	8820177	chr1	8503681	8531142	interaction:99	20.2064719890104	*	*
chr1	8800351	8820177	chr1	8549545	8579276	interaction:100	28.4003620811785	*	*
chr1	8800351	8820177	chr1	8652579	8689044	interaction:101	46.8760737881325	*	*
chr1	8800351	8820177	chr1	8689063	8717459	interaction:102	22.3522312471772	*	*
chr1	8800351	8820177	chr1	8734453	8748522	interaction:103	20.0992016077328	*	*
chr1	8813934	8832245	chr1	8511355	8513152	interaction:104	12.9287730654183	*	*
chr1	8813934	8832245	chr1	8800351	8820177	interaction:105	40.4019218102255	*	*
chr1	8846110	8874723	chr1	8800351	8820177	interaction:106	20.9592788154231	*	*
chr1	8877548	8880656	chr1	8874719	8898725	interaction:107	14.7236374151799	*	*
chr1	9134693	9153998	chr1	9126508	9134697	interaction:108	16.5469964383412	*	*
chr1	9143653	9153998	chr1	9134693	9153998	interaction:109	32.7291703587216	*	*
chr1	9145484	9187512	chr1	9143653	9153998	interaction:110	34.0960214199552	*	*
chr1	9221952	9234212	chr1	9143653	9153998	interaction:111	15.1976816571932	*	*
chr1	9234208	9239401	chr1	9221952	9234212	interaction:112	21.0582852227664	*	*
chr1	9255161	9289597	chr1	9234208	9239401	interaction:113	18.1789791719619	*	*
chr1	9276918	9281878	chr1	9240710	9262194	interaction:114	14.1588074882678	*	*
chr1	9276918	9281878	chr1	9255161	9289597	interaction:115	17.7652831644642	*	*
chr1	9289593	9297169	chr1	9255161	9289597	interaction:116	43.4684151931776	*	*
chr1	9297165	9325121	chr1	9289593	9297169	interaction:117	25.1120078346565	*	*
chr1	9315395	9390589	chr1	9126508	9134697	interaction:118	16.9475728134998	*	*
chr1	9315395	9390589	chr1	9143653	9153998	interaction:119	18.6654004931212	*	*
chr1	9315395	9390589	chr1	9276918	9281878	interaction:120	30.507458247666	*	*
chr1	9315395	9390589	chr1	9289593	9297169	interaction:121	50.965421750316	*	*
chr1	9390585	9423246	chr1	9289593	9297169	interaction:122	21.7202198535989	*	*
chr1	9428617	9467968	chr1	9289593	9297169	interaction:123	17.2309084886866	*	*
chr1	9822470	9827401	chr1	9807199	9822474	interaction:124	29.664101405037	*	*
chr1	9858312	9916716	chr1	9822470	9827401	interaction:125	26.5078304143005	*	*
chr1	9858312	9916716	chr1	9831454	9858316	interaction:126	31.3414036517474	*	*
chr1	9893425	9904144	chr1	9858312	9916716	interaction:127	80.4015215642433	*	*
chr1	9906929	9916716	chr1	9858312	9916716	interaction:128	63.4935216466892	*	*
chr1	9930383	9961206	chr1	9858312	9916716	interaction:129	21.0343737793908	*	*
chr1	10025453	10034148	chr1	9858312	9916716	interaction:130	26.9652694770799	*	*
chr1	10062009	10088763	chr1	9906929	9916716	interaction:131	16.0188723865221	*	*
chr1	10062009	10088763	chr1	10025453	10034148	interaction:132	20.5107192042906	*	*
chr1	10099471	10120222	chr1	10025453	10034148	interaction:133	18.6174011919132	*	*
chr1	10155422	10192133	chr1	9893425	9904144	interaction:134	17.154190869427	*	*
chr1	10155422	10192133	chr1	9906929	9916716	interaction:135	17.4265269536391	*	*
chr1	10155422	10192133	chr1	10025453	10034148	interaction:136	15.9061397732477	*	*
chr1	10157832	10166408	chr1	9858312	9916716	interaction:137	20.5185352073225	*	*
chr1	10157832	10166408	chr1	10062009	10088763	interaction:138	20.1056211056027	*	*
chr1	10157832	10166408	chr1	10113140	10129156	interaction:139	20.0720135527215	*	*
chr1	10157832	10166408	chr1	10155422	10192133	interaction:140	49.2091487019654	*	*
chr1	10192129	10238658	chr1	10157832	10166408	interaction:141	31.1182797274409	*	*
chr1	10295529	10302321	chr1	10155422	10192133	interaction:142	19.7294518370891	*	*
chr1	10295529	10302321	chr1	10192129	10238658	interaction:143	20.1669002580873	*	*
chr1	10295529	10302321	chr1	10272010	10293816	interaction:144	22.5453137359478	*	*
chr1	10330656	10345785	chr1	10295529	10302321	interaction:145	16.3676791915702	*	*
chr1	10376549	10400967	chr1	10155422	10192133	interaction:146	14.6271282518938	*	*
chr1	10400983	10429420	chr1	10376549	10400967	interaction:147	24.2180759521922	*	*
chr1	10429416	10449966	chr1	10155422	10192133	interaction:148	16.8345403777789	*	*
chr1	10429416	10449966	chr1	10400983	10429420	interaction:149	22.9719085581797	*	*
chr1	10433971	10471163	chr1	10376549	10400967	interaction:150	19.3890197152881	*	*
chr1	10433971	10471163	chr1	10429416	10433975	interaction:151	19.7068151762628	*	*
chr1	10433971	10471163	chr1	10429416	10449966	interaction:152	51.2836363238555	*	*
chr1	10456506	10459532	chr1	10400983	10429420	interaction:153	17.2396773908056	*	*
chr1	10456506	10459532	chr1	10433971	10471163	interaction:154	61.494932211613	*	*
chr1	10459949	10475574	chr1	10400983	10429420	interaction:155	21.6452007712622	*	*
chr1	10459949	10475574	chr1	10433971	10471163	interaction:156	60.0409059322376	*	*
chr1	10490175	10514787	chr1	10429416	10449966	interaction:157	16.9546880153495	*	*
chr1	10490175	10514787	chr1	10456506	10459532	interaction:158	20.8619730624855	*	*
chr1	10490175	10514787	chr1	10459949	10475574	interaction:159	26.701052763753	*	*
chr1	10717465	10727521	chr1	10524254	10536743	interaction:160	14.4036529596831	*	*
chr1	10721166	10727521	chr1	10524254	10536743	interaction:161	14.0734877596403	*	*
chr1	11132235	11147769	chr1	11095329	11103398	interaction:162	16.7049754371358	*	*
chr1	11132235	11147769	chr1	11132186	11144025	interaction:163	21.0694351677786	*	*
chr1	11144021	11164892	chr1	11025668	11062922	interaction:164	25.3689665033007	*	*
chr1	11144021	11164892	chr1	11095329	11103398	interaction:165	29.6696077233799	*	*
chr1	11144021	11164892	chr1	11132186	11144025	interaction:166	71.2495697535896	*	*
chr1	11149452	11152437	chr1	11132235	11147769	interaction:167	33.7172663992454	*	*
chr1	11149452	11152437	chr1	11144021	11164892	interaction:168	61.3551335907325	*	*
chr1	11164888	11186471	chr1	11132235	11147769	interaction:169	15.6777657353336	*	*
chr1	11164888	11186471	chr1	11144021	11164892	interaction:170	36.6389634718507	*	*
chr1	11188253	11189412	chr1	11144021	11164892	interaction:171	24.2308414934205	*	*
chr1	11857466	11860754	chr1	11813267	11841302	interaction:172	21.6853499595838	*	*
chr1	11914134	11930069	chr1	11893230	11914138	interaction:173	14.9078614266011	*	*
chr1	11920096	11946901	chr1	11914134	11930069	interaction:174	21.169009071962	*	*
chr1	12005681	12031948	chr1	11920096	11946901	interaction:175	18.5128281600557	*	*
chr1	12055366	12089396	chr1	11920096	11946901	interaction:176	14.6549770705673	*	*
chr1	12163287	12172580	chr1	12128233	12172580	interaction:177	23.8685109630149	*	*
chr1	12172576	12194077	chr1	12163287	12172580	interaction:178	23.0207381156682	*	*
chr1	12219976	12234647	chr1	12128233	12172580	interaction:179	22.2363397668839	*	*
chr1	12503808	12507912	chr1	12387693	12416470	interaction:180	30.1539622535762	*	*
chr1	12503808	12507912	chr1	12419518	12452434	interaction:181	22.1695904217996	*	*
chr1	12503808	12507912	chr1	12460736	12494877	interaction:182	35.6953078026949	*	*
chr1	12503808	12507912	chr1	12494873	12518938	interaction:183	62.5166311131418	*	*
chr1	12524518	12567061	chr1	12503808	12507912	interaction:184	20.1601515730326	*	*
chr1	12567228	12582333	chr1	12494873	12518938	interaction:185	18.926725802241	*	*
chr1	12567228	12605778	chr1	12503808	12507912	interaction:186	18.8294365052142	*	*
chr1	12606456	12631641	chr1	12387693	12416470	interaction:187	16.2947200390194	*	*
chr1	12606456	12631641	chr1	12460736	12494877	interaction:188	13.3599701686347	*	*
chr1	13767534	13781687	chr1	13708397	13724864	interaction:189	22.5425265703454	*	*
chr1	13767534	13781687	chr1	13719774	13741575	interaction:190	42.2050431289813	*	*
chr1	13767534	13781687	chr1	13741571	13798725	interaction:191	63.9801483055377	*	*
chr1	15159874	15213787	chr1	15159874	15176101	interaction:192	13.1479108122438	*	*
chr1	15603956	15610351	chr1	15598449	15610351	interaction:193	19.4293514525694	*	*
chr1	15844290	15859812	chr1	15815417	15844294	interaction:194	20.1452596841758	*	*
chr1	15859808	15873384	chr1	15844290	15859812	interaction:195	15.7398122828468	*	*
chr1	15878045	15919992	chr1	15737800	15760245	interaction:196	17.2282727157023	*	*
chr1	15878045	15919992	chr1	15844290	15859812	interaction:197	37.0446953708813	*	*
chr1	15906426	15912935	chr1	15878045	15919992	interaction:198	20.1137509816762	*	*
chr1	15995000	16004866	chr1	15878045	15919992	interaction:199	17.4829345043713	*	*
chr1	16110257	16137718	chr1	16069171	16081834	interaction:200	19.8301462759898	*	*
chr1	16140519	16198830	chr1	16069171	16081834	interaction:201	25.0975746124122	*	*
chr1	16158607	16164415	chr1	16140519	16198830	interaction:202	18.8221103183828	*	*
chr1	16190370	16198830	chr1	16110257	16137718	interaction:203	20.1030534220781	*	*
chr1	16198826	16222236	chr1	16069171	16081834	interaction:204	18.9039752464174	*	*
chr1	16198826	16222236	chr1	16190370	16198830	interaction:205	28.0532983013663	*	*
chr1	16211924	16216401	chr1	16140519	16198830	interaction:206	15.8912754496378	*	*
chr1	16211924	16216401	chr1	16198826	16222236	interaction:207	23.7444621670145	*	*
chr1	16211924	16217486	chr1	16140519	16198830	interaction:208	27.1034950689604	*	*
chr1	16211924	16217486	chr1	16198826	16222236	interaction:209	37.4304308078618	*	*
chr1	16222232	16234090	chr1	16140519	16198830	interaction:210	18.2408187206873	*	*
chr1	16222232	16234090	chr1	16198826	16222236	interaction:211	39.0812420921287	*	*
chr1	16234086	16237985	chr1	16140519	16198830	interaction:212	15.9556524572068	*	*
chr1	16234086	16237985	chr1	16198826	16222236	interaction:213	25.6720153901791	*	*
chr1	16237981	16259293	chr1	16069171	16081834	interaction:214	17.9969161863686	*	*
chr1	16237981	16259293	chr1	16190370	16198830	interaction:215	23.9981434823605	*	*
chr1	16237981	16259293	chr1	16211924	16216401	interaction:216	22.7102420392919	*	*
chr1	16237981	16259293	chr1	16211924	16217486	interaction:217	45.0382291890611	*	*
chr1	16237981	16259293	chr1	16222232	16234090	interaction:218	19.8396000197678	*	*
chr1	16237981	16259293	chr1	16234086	16237985	interaction:219	43.2877618435855	*	*
chr1	16348057	16355758	chr1	16198826	16222236	interaction:220	19.485165060953	*	*
chr1	16348057	16355758	chr1	16237981	16259293	interaction:221	18.3484873011236	*	*
chr1	16439275	16447606	chr1	16364711	16386005	interaction:222	16.6129714959145	*	*
chr1	16439275	16447606	chr1	16373192	16392623	interaction:223	18.5342531186665	*	*
chr1	17202465	17206602	chr1	17114723	17136469	interaction:224	19.4645642183748	*	*
chr1	17226098	17249366	chr1	17114723	17136469	interaction:225	26.4955459018162	*	*
chr1	17535340	17546196	chr1	17523955	17538206	interaction:226	39.58717373036	*	*
chr1	17538202	17563218	chr1	17420987	17440465	interaction:227	20.6564547346243	*	*
chr1	17538202	17563218	chr1	17535340	17546196	interaction:228	56.2384728027196	*	*
chr1	17557626	17575342	chr1	17535340	17546196	interaction:229	23.3402727857776	*	*
chr1	17575380	17598910	chr1	17535340	17546196	interaction:230	30.6229913895065	*	*
chr1	17624941	17641315	chr1	17535340	17546196	interaction:231	17.4248477078582	*	*
chr1	18892968	18940102	chr1	18889287	18902855	interaction:232	29.7808994277043	*	*
chr1	18945282	18958045	chr1	18892968	18940102	interaction:233	39.3669557197117	*	*
chr1	18958041	18977535	chr1	18945282	18958045	interaction:234	23.7216536398207	*	*
chr1	19001769	19020243	chr1	18945282	18958045	interaction:235	22.3003399211661	*	*
chr1	19152890	19176527	chr1	18889287	18902855	interaction:236	16.0800333530002	*	*
chr1	19152890	19176527	chr1	18945282	18958045	interaction:237	17.2841333188945	*	*
chr1	19202213	19210935	chr1	18892968	18940102	interaction:238	12.0473847743015	*	*
chr1	19202213	19210935	chr1	19152890	19176527	interaction:239	79.5407129956945	*	*
chr1	19348068	19481506	chr1	18889287	18902855	interaction:240	17.2856352066805	*	*
chr1	19348068	19481506	chr1	18945282	18958045	interaction:241	22.6628712704968	*	*
chr1	19348068	19481506	chr1	19202213	19210935	interaction:242	59.2996492172185	*	*
chr1	19348068	19481506	chr1	19304968	19325042	interaction:243	22.2905957851416	*	*
chr1	19483564	19486735	chr1	19333650	19359273	interaction:244	16.0329401309108	*	*
chr1	19483564	19486735	chr1	19348068	19481506	interaction:245	140.687439038153	*	*
chr1	19486906	19520048	chr1	19483564	19486735	interaction:246	17.1175640839897	*	*
chr1	19503008	19520048	chr1	19333650	19359273	interaction:247	16.2474049584392	*	*
chr1	19503008	19520048	chr1	19348068	19481506	interaction:248	98.073901653879	*	*
chr1	19503008	19520048	chr1	19486906	19520048	interaction:249	16.7747081634481	*	*
chr1	19520044	19544903	chr1	19348068	19481506	interaction:250	38.798266626796	*	*
chr1	19520044	19544903	chr1	19486906	19520048	interaction:251	14.8379945435014	*	*
chr1	19595340	19599337	chr1	19348068	19481506	interaction:252	36.7645739364887	*	*
chr1	19635449	19641612	chr1	19333650	19359273	interaction:253	24.7488415241356	*	*
chr1	19635449	19641612	chr1	19348068	19481506	interaction:254	129.29080130606	*	*
chr1	19635449	19641612	chr1	19486906	19520048	interaction:255	20.6860239670708	*	*
chr1	19635449	19641612	chr1	19599333	19627059	interaction:256	17.4942526480843	*	*
chr1	19648968	19668016	chr1	19333650	19359273	interaction:257	24.0923106720017	*	*
chr1	19648968	19668016	chr1	19348068	19481506	interaction:258	91.469916586528	*	*
chr1	19668498	19695435	chr1	19648968	19668016	interaction:259	16.6509699035368	*	*
chr1	19739182	19784980	chr1	19648968	19668016	interaction:260	23.2032789000663	*	*
chr1	19788105	19808755	chr1	19348068	19481506	interaction:261	32.1451828103979	*	*
chr1	19788105	19808755	chr1	19729838	19757741	interaction:262	22.5234242407869	*	*
chr1	19788105	19808755	chr1	19739182	19784980	interaction:263	28.976094832673	*	*
chr1	19813420	19815464	chr1	19348068	19481506	interaction:264	34.4301248470549	*	*
chr1	19813420	19815464	chr1	19729838	19757741	interaction:265	20.4265527452956	*	*
chr1	19813420	19815464	chr1	19739182	19784980	interaction:266	35.897359798662	*	*
chr1	19854354	19883309	chr1	19788105	19808755	interaction:267	14.3607307155468	*	*
chr1	19854354	19883309	chr1	19813420	19815464	interaction:268	21.3223078102348	*	*
chr1	19868059	19883309	chr1	19348068	19481506	interaction:269	17.4221444231975	*	*
chr1	19868059	19883309	chr1	19854354	19883309	interaction:270	21.7594511013914	*	*
chr1	20131847	20158037	chr1	19913111	19934265	interaction:271	15.8239141764726	*	*
chr1	20131847	20158037	chr1	20113957	20131268	interaction:272	20.710699429559	*	*
chr1	20131847	20158037	chr1	20131847	20147402	interaction:273	36.161556693555	*	*
chr1	20149569	20154974	chr1	20131847	20158037	interaction:274	33.5235917321805	*	*
chr1	20173752	20178408	chr1	20131847	20158037	interaction:275	25.3873847810621	*	*
chr1	20178404	20191521	chr1	20131847	20158037	interaction:276	25.9750331291752	*	*
chr1	20482962	20488696	chr1	20421970	20436585	interaction:277	16.560199717075	*	*
chr1	20482962	20511487	chr1	19348068	19481506	interaction:278	16.458359872463	*	*
chr1	20482962	20511487	chr1	20131847	20158037	interaction:279	19.100233288493	*	*
chr1	20482962	20511487	chr1	20404008	20421974	interaction:280	13.4314721653008	*	*
chr1	20482962	20511487	chr1	20421970	20436585	interaction:281	23.1968645601865	*	*
chr1	20584719	20609773	chr1	20482962	20511487	interaction:282	18.4607610484585	*	*
chr1	20584719	20609773	chr1	20550679	20558386	interaction:283	31.6179513263064	*	*
chr1	20587283	20590041	chr1	19348068	19481506	interaction:284	20.1250723733248	*	*
chr1	20587283	20590041	chr1	20584719	20609773	interaction:285	65.0530717766465	*	*
chr1	20596179	20630146	chr1	20587283	20590041	interaction:286	27.7935263902937	*	*
chr1	20630834	20641635	chr1	20584719	20609773	interaction:287	23.790592031222	*	*
chr1	20659952	20667170	chr1	20584719	20609773	interaction:288	19.4608626938123	*	*
chr1	20734177	20746080	chr1	20707243	20723262	interaction:289	13.9869977079715	*	*
chr1	20734177	20746080	chr1	20723268	20734181	interaction:290	14.0098315771425	*	*
chr1	20769012	20799461	chr1	20723268	20734181	interaction:291	26.1561739319577	*	*
chr1	20769012	20799461	chr1	20738384	20746080	interaction:292	33.0922433732055	*	*
chr1	20785740	20788031	chr1	20769012	20799461	interaction:293	42.6227571722496	*	*
chr1	20988414	20991048	chr1	20967165	20996815	interaction:294	20.8639212511784	*	*
chr1	21004311	21028613	chr1	20988414	20991048	interaction:295	21.2036017192988	*	*
chr1	21263095	21272032	chr1	21221057	21243046	interaction:296	14.9583184754644	*	*
chr1	21263095	21272032	chr1	21245551	21272032	interaction:297	18.1775998818614	*	*
chr1	21301152	21348100	chr1	21263095	21272032	interaction:298	50.5087642449952	*	*
chr1	21343528	21348100	chr1	21245551	21272032	interaction:299	17.850680786696	*	*
chr1	21343528	21348100	chr1	21301152	21348100	interaction:300	40.250574866862	*	*
chr1	21564779	21611094	chr1	21540417	21560087	interaction:301	13.1420816363504	*	*
chr1	21662597	21680658	chr1	21662597	21670902	interaction:302	23.6522693793474	*	*
chr1	21777724	21784639	chr1	21662597	21680658	interaction:303	21.2965768387184	*	*
chr1	21777724	21784639	chr1	21698575	21710523	interaction:304	18.169672429102	*	*
chr1	21777724	21784639	chr1	21753344	21775192	interaction:305	24.9527059542383	*	*
chr1	21925298	21949724	chr1	21886906	21936644	interaction:306	33.0642967157615	*	*
chr1	21951116	21962421	chr1	21925298	21949724	interaction:307	28.0105882979432	*	*
chr1	22136857	22151724	chr1	22107027	22123511	interaction:308	18.2345628737514	*	*
chr1	22370596	22394737	chr1	22136857	22151724	interaction:309	16.8310779938696	*	*
chr1	22634954	22646355	chr1	22370596	22394737	interaction:310	18.2795685007064	*	*
chr1	22634954	22646355	chr1	22498696	22510022	interaction:311	16.259874190418	*	*
chr1	22709137	22712121	chr1	22691279	22712121	interaction:312	26.0233384879888	*	*
chr1	22724971	22767534	chr1	22709137	22712121	interaction:313	51.8850250485666	*	*
chr1	22745582	22751587	chr1	22691279	22712121	interaction:314	23.4729444144008	*	*
chr1	22745582	22751587	chr1	22724971	22767534	interaction:315	44.6245610958145	*	*
chr1	22786060	22823765	chr1	22709137	22712121	interaction:316	22.9391564800265	*	*
chr1	22786060	22823765	chr1	22745582	22751587	interaction:317	18.420525497098	*	*
chr1	22823761	22841273	chr1	22724971	22767534	interaction:318	29.7637264090172	*	*
chr1	22823761	22841273	chr1	22786060	22823765	interaction:319	29.3319061284694	*	*
chr1	22850952	22898505	chr1	22823761	22841273	interaction:320	16.2516536078561	*	*
chr1	23160749	23162902	chr1	23093112	23125020	interaction:321	20.233756889935	*	*
chr1	23160749	23162902	chr1	23152848	23171939	interaction:322	29.2517515757726	*	*
chr1	23162898	23165360	chr1	23093112	23125020	interaction:323	16.038813379504	*	*
chr1	23171935	23182594	chr1	23093112	23125020	interaction:324	38.9453568503806	*	*
chr1	23171935	23182594	chr1	23152848	23171939	interaction:325	23.31329307279	*	*
chr1	23171935	23194659	chr1	23160749	23162902	interaction:326	23.9126542978733	*	*
chr1	23171935	23194659	chr1	23162898	23165360	interaction:327	18.9123931392599	*	*
chr1	23171935	23194659	chr1	23171935	23182594	interaction:328	48.6625765219403	*	*
chr1	23193377	23195220	chr1	23093112	23125020	interaction:329	27.243539439065	*	*
chr1	23193377	23195220	chr1	23152848	23171939	interaction:330	20.5818197940699	*	*
chr1	23193377	23195220	chr1	23171935	23194659	interaction:331	74.0374619074201	*	*
chr1	23211096	23230191	chr1	23193377	23195220	interaction:332	15.4186189525859	*	*
chr1	23264816	23303545	chr1	23193377	23195220	interaction:333	22.8134511018729	*	*
chr1	23340005	23346292	chr1	23264816	23303545	interaction:334	37.06559608449	*	*
chr1	23340005	23346292	chr1	23332205	23346292	interaction:335	39.6864476175428	*	*
chr1	23362606	23381660	chr1	23264816	23303545	interaction:336	23.8694524897528	*	*
chr1	23362606	23381660	chr1	23332205	23346292	interaction:337	30.7784551877035	*	*
chr1	23368702	23422990	chr1	23340005	23346292	interaction:338	42.1302656018896	*	*
chr1	23368702	23422990	chr1	23362606	23381660	interaction:339	24.7124336760945	*	*
chr1	23420619	23426567	chr1	23264816	23303545	interaction:340	22.720067047158	*	*
chr1	23420619	23426567	chr1	23332205	23346292	interaction:341	25.8319748152923	*	*
chr1	23420619	23426567	chr1	23368702	23422990	interaction:342	33.1014828689218	*	*
chr1	23431946	23479492	chr1	23420619	23426567	interaction:343	19.6704793820699	*	*
chr1	23445220	23488698	chr1	23368702	23422990	interaction:344	17.8686567241771	*	*
chr1	23518864	23542963	chr1	23340005	23346292	interaction:345	19.1854040075095	*	*
chr1	23518864	23542963	chr1	23362606	23381660	interaction:346	16.6411390124484	*	*
chr1	23518864	23542963	chr1	23420619	23426567	interaction:347	20.0083612209139	*	*
chr1	23518864	23542963	chr1	23445220	23488698	interaction:348	23.2083111254853	*	*
chr1	23525224	23532640	chr1	23264816	23303545	interaction:349	15.7231711023872	*	*
chr1	23525224	23532640	chr1	23368702	23422990	interaction:350	18.8699605672275	*	*
chr1	23525224	23532640	chr1	23488694	23506904	interaction:351	24.8096405515257	*	*
chr1	23525224	23532640	chr1	23518864	23542963	interaction:352	25.7579382159616	*	*
chr1	23542959	23557680	chr1	23525224	23532640	interaction:353	17.285526724931	*	*
chr1	23557676	23560174	chr1	23518864	23542963	interaction:354	23.9629089940447	*	*
chr1	23557676	23560174	chr1	23542959	23557680	interaction:355	25.9867586756098	*	*
chr1	23560170	23603061	chr1	23340005	23346292	interaction:356	19.4791670706974	*	*
chr1	23560170	23603061	chr1	23525224	23532640	interaction:357	30.9836203413075	*	*
chr1	23560170	23603061	chr1	23557676	23560174	interaction:358	63.6753986715561	*	*
chr1	23576380	23592504	chr1	23332205	23346292	interaction:359	13.034647040433	*	*
chr1	23576380	23592504	chr1	23518864	23542963	interaction:360	21.1161681468821	*	*
chr1	23576380	23592504	chr1	23560170	23603061	interaction:361	71.0205205008206	*	*
chr1	23627925	23644231	chr1	23525224	23532640	interaction:362	15.5874481259742	*	*
chr1	23627925	23644231	chr1	23557676	23560174	interaction:363	25.149744395295	*	*
chr1	23627925	23644231	chr1	23576380	23592504	interaction:364	17.5803219508606	*	*
chr1	23945866	23961375	chr1	23788692	23791513	interaction:365	15.874440716279	*	*
chr1	23945866	23961375	chr1	23862517	23879694	interaction:366	20.71662259169	*	*
chr1	23951722	23961375	chr1	23945866	23961375	interaction:367	22.502093110492	*	*
chr1	23966294	24004040	chr1	23951722	23961375	interaction:368	31.3039551067566	*	*
chr1	24004036	24028345	chr1	23788692	23791513	interaction:369	19.3252424474899	*	*
chr1	24004036	24028345	chr1	23791509	23802548	interaction:370	14.448497428799	*	*
chr1	24004036	24028345	chr1	23951722	23961375	interaction:371	62.7589783653294	*	*
chr1	24004036	24028345	chr1	23966294	23982042	interaction:372	25.2687630243673	*	*
chr1	24101313	24117453	chr1	23945866	23961375	interaction:373	14.0235619152103	*	*
chr1	24101313	24117453	chr1	23951722	23961375	interaction:374	11.1755473319971	*	*
chr1	24138448	24147626	chr1	24101313	24117453	interaction:375	19.7770802468277	*	*
chr1	24317371	24330775	chr1	24288579	24304241	interaction:376	33.2262590399843	*	*
chr1	24318341	24339120	chr1	24317371	24330775	interaction:377	30.4313388458304	*	*
chr1	24378632	24397937	chr1	24138448	24147626	interaction:378	17.1552417303172	*	*
chr1	24378632	24397937	chr1	24317371	24330775	interaction:379	38.933021627425	*	*
chr1	24399976	24415145	chr1	24317371	24330775	interaction:380	22.9875483200766	*	*
chr1	24415141	24416374	chr1	24378632	24397937	interaction:381	27.4378231217476	*	*
chr1	24415141	24416374	chr1	24399976	24415145	interaction:382	45.8815983817166	*	*
chr1	24415640	24419072	chr1	24288579	24304241	interaction:383	18.377751867011	*	*
chr1	24415640	24419072	chr1	24378632	24397937	interaction:384	46.606721091684	*	*
chr1	24415640	24419072	chr1	24399976	24415145	interaction:385	82.0670025766514	*	*
chr1	24442985	24459786	chr1	24415141	24416374	interaction:386	14.8740802681521	*	*
chr1	24442985	24459786	chr1	24415640	24419072	interaction:387	30.7280471022962	*	*
chr1	24453169	24470131	chr1	24415141	24416374	interaction:388	14.4539349180559	*	*
chr1	24453169	24470131	chr1	24415640	24419072	interaction:389	27.2985846001776	*	*
chr1	24469034	24481483	chr1	24399976	24415145	interaction:390	15.2676751795365	*	*
chr1	24469034	24481483	chr1	24442985	24459786	interaction:391	21.2914844685052	*	*
chr1	24469034	24481483	chr1	24453169	24470131	interaction:392	30.4630113483094	*	*
chr1	24540966	24558201	chr1	24399976	24415145	interaction:393	15.7339501124982	*	*
chr1	24661672	24669648	chr1	24653812	24666133	interaction:394	33.0217162385023	*	*
chr1	24666129	24682927	chr1	24661672	24669648	interaction:395	28.8664653959822	*	*
chr1	24759517	24802512	chr1	24661672	24669648	interaction:396	21.8934037781441	*	*
chr1	24759517	24802512	chr1	24738621	24752666	interaction:397	24.1569827961348	*	*
chr1	24771966	24784619	chr1	24759517	24802512	interaction:398	28.0368837667438	*	*
chr1	24814265	24841778	chr1	24661672	24669648	interaction:399	19.7514472390369	*	*
chr1	24909932	24911248	chr1	24909178	24920634	interaction:400	15.335950177896	*	*
chr1	25612393	25623234	chr1	25548269	25578229	interaction:401	19.4881390778668	*	*
chr1	25683267	25716559	chr1	25612393	25623234	interaction:402	51.7414335267001	*	*
chr1	25683267	25716559	chr1	25649146	25668070	interaction:403	35.6396979279147	*	*
chr1	25796388	25802939	chr1	25683267	25716559	interaction:404	40.1801743748724	*	*
chr1	25796388	25829954	chr1	25612393	25623234	interaction:405	23.8118055011769	*	*
chr1	25796388	25829954	chr1	25649146	25668070	interaction:406	15.4636753482996	*	*
chr1	25796388	25829954	chr1	25796388	25802939	interaction:407	18.5276933572747	*	*
chr1	25902712	25908955	chr1	25683267	25716559	interaction:408	15.1711495742949	*	*
chr1	25902712	25908955	chr1	25864829	25887153	interaction:409	21.9865698413035	*	*
chr1	25902712	25908955	chr1	25887382	25899516	interaction:410	66.9922871642812	*	*
chr1	25905235	25930466	chr1	25902712	25908955	interaction:411	56.3232077424891	*	*
chr1	25940634	25964288	chr1	25902712	25908955	interaction:412	24.9172736748957	*	*
chr1	25950458	25964288	chr1	25905235	25930466	interaction:413	16.2533383651164	*	*
chr1	25968682	25987432	chr1	25902712	25908955	interaction:414	34.2391510010585	*	*
chr1	25996032	25999607	chr1	25887382	25899516	interaction:415	23.6405374226761	*	*
chr1	25996032	25999607	chr1	25905235	25930466	interaction:416	18.7555921140678	*	*
chr1	26004832	26020525	chr1	25683267	25716559	interaction:417	17.6574742869637	*	*
chr1	26004832	26020525	chr1	25864829	25887153	interaction:418	18.8469276066877	*	*
chr1	26004832	26020525	chr1	25887382	25899516	interaction:419	47.4403010530896	*	*
chr1	26004832	26020525	chr1	25905235	25930466	interaction:420	45.8554572753493	*	*
chr1	26004832	26020525	chr1	25968682	25987432	interaction:421	21.9717264531966	*	*
chr1	26025048	26042183	chr1	26004832	26020525	interaction:422	17.7939508266637	*	*
chr1	26042179	26054574	chr1	25905235	25930466	interaction:423	20.9128301082829	*	*
chr1	26155423	26165063	chr1	25887382	25899516	interaction:424	18.2082569899605	*	*
chr1	26155423	26165063	chr1	25905235	25930466	interaction:425	16.5629606358674	*	*
chr1	26155518	26168711	chr1	26042179	26054574	interaction:426	15.4331247224309	*	*
chr1	26155518	26168711	chr1	26107566	26115330	interaction:427	26.8162071824458	*	*
chr1	26165059	26173170	chr1	26155518	26168711	interaction:428	26.5596722690165	*	*
chr1	26227667	26241210	chr1	26107566	26115330	interaction:429	17.1371978149622	*	*
chr1	26227667	26241210	chr1	26155423	26165063	interaction:430	27.9746986134773	*	*
chr1	26227667	26241210	chr1	26165059	26173170	interaction:431	27.0117105444287	*	*
chr1	26227667	26241210	chr1	26227667	26235042	interaction:432	27.7042656661817	*	*
chr1	26259005	26271656	chr1	26155423	26165063	interaction:433	19.6064412217967	*	*
chr1	26259005	26271656	chr1	26227667	26235042	interaction:434	22.8300152925312	*	*
chr1	26278474	26279694	chr1	26227667	26241210	interaction:435	17.7801433589959	*	*
chr1	26284043	26315199	chr1	26155423	26165063	interaction:436	17.0792512518551	*	*
chr1	26315195	26319396	chr1	26227667	26241210	interaction:437	19.0136770445451	*	*
chr1	26315195	26319396	chr1	26259005	26271656	interaction:438	15.5916654881053	*	*
chr1	26315195	26319396	chr1	26284043	26315199	interaction:439	24.8198624674605	*	*
chr1	26315195	26327984	chr1	26155423	26165063	interaction:440	21.5967182108302	*	*
chr1	26315195	26327984	chr1	26315195	26319396	interaction:441	22.1434237524046	*	*
chr1	26351372	26358920	chr1	26227667	26241210	interaction:442	17.1639539384632	*	*
chr1	26351372	26358920	chr1	26259005	26271656	interaction:443	15.8270898853833	*	*
chr1	26351372	26358920	chr1	26284043	26315199	interaction:444	15.8924334492596	*	*
chr1	26351372	26358920	chr1	26315195	26327984	interaction:445	22.1462952921713	*	*
chr1	26362138	26375569	chr1	26227667	26241210	interaction:446	19.1254282505521	*	*
chr1	26362138	26375569	chr1	26315195	26327984	interaction:447	17.2193970073689	*	*
chr1	26364155	26390935	chr1	26107566	26115330	interaction:448	16.5612365010596	*	*
chr1	26364155	26390935	chr1	26155423	26165063	interaction:449	31.130225910921	*	*
chr1	26364155	26390935	chr1	26165059	26173170	interaction:450	26.6570498620645	*	*
chr1	26364155	26390935	chr1	26227667	26235042	interaction:451	20.2026853573456	*	*
chr1	26364155	26390935	chr1	26315195	26319396	interaction:452	27.8143640731863	*	*
chr1	26364155	26390935	chr1	26351372	26358920	interaction:453	46.7919116367723	*	*
chr1	26364155	26390935	chr1	26362138	26375569	interaction:454	22.9318880367211	*	*
chr1	26395762	26416334	chr1	26155423	26165063	interaction:455	15.8626932415709	*	*
chr1	26395762	26416334	chr1	26351372	26358920	interaction:456	18.6571083242005	*	*
chr1	26395762	26416334	chr1	26362138	26375569	interaction:457	15.2701773222388	*	*
chr1	26407219	26416334	chr1	26395762	26416334	interaction:458	28.5401134882374	*	*
chr1	26470103	26477312	chr1	26364155	26390935	interaction:459	19.3842741845979	*	*
chr1	26470103	26477312	chr1	26395762	26416334	interaction:460	18.1927580258908	*	*
chr1	26490269	26511349	chr1	26465451	26469812	interaction:461	13.005042561734	*	*
chr1	26490269	26511349	chr1	26470103	26477312	interaction:462	29.0809694908578	*	*
chr1	26528566	26538020	chr1	26490269	26511349	interaction:463	33.5240327939895	*	*
chr1	26573314	26590640	chr1	26528566	26538020	interaction:464	20.025859454641	*	*
chr1	26573314	26590640	chr1	26539026	26556111	interaction:465	14.2788997694992	*	*
chr1	26691247	26701256	chr1	26614573	26625954	interaction:466	27.0296350934711	*	*
chr1	26706963	26767698	chr1	26470103	26477312	interaction:467	29.1641554170028	*	*
chr1	26706963	26767698	chr1	26528566	26538020	interaction:468	26.4488506150639	*	*
chr1	26706963	26767698	chr1	26691247	26701256	interaction:469	68.3249336488646	*	*
chr1	26764454	26783861	chr1	26691247	26701256	interaction:470	29.2350450208849	*	*
chr1	26785538	26789246	chr1	26573314	26590640	interaction:471	16.3215602722214	*	*
chr1	26785538	26789246	chr1	26614573	26625954	interaction:472	34.7175810754406	*	*
chr1	26785538	26789246	chr1	26706963	26767698	interaction:473	94.5739133742798	*	*
chr1	26785538	26789246	chr1	26764454	26783861	interaction:474	44.7882254665584	*	*
chr1	26794543	26821311	chr1	26785538	26789246	interaction:475	17.6877529213009	*	*
chr1	26861547	26867777	chr1	26706963	26767698	interaction:476	24.2720892785905	*	*
chr1	26861547	26879039	chr1	26490269	26511349	interaction:477	21.0931515892613	*	*
chr1	26861547	26879039	chr1	26573314	26590640	interaction:478	20.8039623866086	*	*
chr1	26861547	26879039	chr1	26614573	26625954	interaction:479	20.151909297182	*	*
chr1	26861547	26879039	chr1	26706963	26767698	interaction:480	53.768641585792	*	*
chr1	26861547	26879039	chr1	26764454	26783861	interaction:481	23.40988327486	*	*
chr1	26861547	26879039	chr1	26794543	26821311	interaction:482	17.9136578171736	*	*
chr1	26861547	26879039	chr1	26835019	26859528	interaction:483	31.424571418689	*	*
chr1	26895936	26902212	chr1	26706963	26767698	interaction:484	26.3801432671134	*	*
chr1	26911575	26949690	chr1	26861547	26879039	interaction:485	13.3457583617466	*	*
chr1	26911575	26949690	chr1	26895936	26902212	interaction:486	17.4128570054282	*	*
chr1	26949686	26982945	chr1	26895936	26902212	interaction:487	22.6079060859046	*	*
chr1	26973944	26994506	chr1	26861547	26879039	interaction:488	13.492388058524	*	*
chr1	26996660	27026765	chr1	26949686	26982945	interaction:489	15.6905591941724	*	*
chr1	26996660	27026765	chr1	26973944	26994506	interaction:490	12.4846757403365	*	*
chr1	26996899	27039157	chr1	26895936	26902212	interaction:491	14.2998392917422	*	*
chr1	26996899	27039157	chr1	26996660	27026765	interaction:492	21.9836157743472	*	*
chr1	27226417	27235900	chr1	27137964	27156488	interaction:493	14.048646047269	*	*
chr1	27291779	27317071	chr1	27226417	27235900	interaction:494	15.2950853249947	*	*
chr1	27310260	27324745	chr1	27291779	27317071	interaction:495	25.90616865828	*	*
chr1	27336618	27351871	chr1	27291779	27317071	interaction:496	21.3103010516516	*	*
chr1	27336618	27351871	chr1	27317067	27334785	interaction:497	17.9342832214459	*	*
chr1	27336618	27383818	chr1	27310260	27324745	interaction:498	22.1500715215345	*	*
chr1	27387837	27397290	chr1	27291779	27317071	interaction:499	20.3099630607702	*	*
chr1	27387837	27413750	chr1	27226417	27235900	interaction:500	15.575381904371	*	*
chr1	27387837	27413750	chr1	27307701	27310264	interaction:501	14.322279820233	*	*
chr1	27387837	27413750	chr1	27310260	27324745	interaction:502	24.9429945204063	*	*
chr1	27387837	27413750	chr1	27336618	27351871	interaction:503	27.1848601743862	*	*
chr1	27387837	27413750	chr1	27387837	27397290	interaction:504	28.1399431128017	*	*
chr1	27484446	27493852	chr1	27387837	27413750	interaction:505	29.5157643429626	*	*
chr1	27484446	27493852	chr1	27413746	27436679	interaction:506	31.4143276943734	*	*
chr1	27484446	27493852	chr1	27468167	27484450	interaction:507	29.7071642767602	*	*
chr1	27488361	27513669	chr1	27484446	27493852	interaction:508	14.3668282415744	*	*
chr1	27495474	27530058	chr1	27387837	27413750	interaction:509	19.3019082181574	*	*
chr1	27495474	27530058	chr1	27413746	27436679	interaction:510	17.8944875248188	*	*
chr1	27495474	27530058	chr1	27488361	27513669	interaction:511	15.6622237550749	*	*
chr1	27532860	27546964	chr1	27495474	27530058	interaction:512	20.4194040845937	*	*
chr1	27546960	27577154	chr1	27484446	27493852	interaction:513	20.8707452200851	*	*
chr1	27546960	27577154	chr1	27495474	27530058	interaction:514	20.0434850964977	*	*
chr1	27601914	27605166	chr1	27546960	27577154	interaction:515	19.8445417212253	*	*
chr1	27657569	27670733	chr1	27387837	27413750	interaction:516	13.6204241071534	*	*
chr1	27857292	27877166	chr1	27832980	27836077	interaction:517	20.2688298431049	*	*
chr1	27891909	27921775	chr1	27818944	27832984	interaction:518	18.3853219563619	*	*
chr1	27891909	27921775	chr1	27832980	27836077	interaction:519	21.9553647640001	*	*
chr1	27911704	27921775	chr1	27891909	27921775	interaction:520	14.3353338426971	*	*
chr1	27921881	27938175	chr1	27891909	27921775	interaction:521	18.0578645574469	*	*
chr1	27957800	27988198	chr1	27832980	27836077	interaction:522	14.5130784079961	*	*
chr1	28015202	28042410	chr1	27818944	27832984	interaction:523	26.5984540388028	*	*
chr1	28015202	28042410	chr1	27832980	27836077	interaction:524	28.3972703190752	*	*
chr1	28075293	28088734	chr1	27891909	27921775	interaction:525	19.548700207423	*	*
chr1	28075293	28088734	chr1	27988194	28001387	interaction:526	16.8009697556739	*	*
chr1	28075293	28088734	chr1	28015202	28042410	interaction:527	67.7458106966351	*	*
chr1	28075293	28088734	chr1	28058189	28082056	interaction:528	39.0258755203443	*	*
chr1	28088730	28110786	chr1	28075293	28088734	interaction:529	21.7840217192927	*	*
chr1	28134870	28149326	chr1	28088730	28110786	interaction:530	13.0776896340895	*	*
chr1	28234612	28253447	chr1	28075293	28088734	interaction:531	22.8433704694114	*	*
chr1	28234612	28253447	chr1	28211601	28234616	interaction:532	19.5434367715628	*	*
chr1	28234612	28253447	chr1	28234612	28238303	interaction:533	17.8993797599707	*	*
chr1	28258460	28266280	chr1	28234612	28253447	interaction:534	27.3936844639952	*	*
chr1	28258460	28278619	chr1	28258460	28266280	interaction:535	15.3360380760581	*	*
chr1	28499998	28553474	chr1	28234612	28253447	interaction:536	15.7229122551073	*	*
chr1	28587533	28618488	chr1	28499998	28553474	interaction:537	28.7180120186809	*	*
chr1	28587533	28618488	chr1	28562175	28579512	interaction:538	21.6030831444378	*	*
chr1	28587533	28618488	chr1	28587533	28600721	interaction:539	19.9099705196026	*	*
chr1	28704050	28724055	chr1	28683781	28695464	interaction:540	14.5365894097796	*	*
chr1	29164376	29196113	chr1	29151005	29164380	interaction:541	31.8783057774044	*	*
chr1	29171381	29186046	chr1	29127225	29164380	interaction:542	14.6525798947239	*	*
chr1	29171381	29186046	chr1	29164376	29196113	interaction:543	35.8353360911872	*	*
chr1	29188616	29225162	chr1	28871157	28881273	interaction:544	22.6463177207236	*	*
chr1	29188616	29225162	chr1	29171381	29186046	interaction:545	35.7060715994559	*	*
chr1	29218241	29225162	chr1	29164376	29196113	interaction:546	23.4381211537534	*	*
chr1	29218241	29225162	chr1	29188616	29225162	interaction:547	36.8684705317158	*	*
chr1	29218241	29240837	chr1	29171381	29186046	interaction:548	18.3815763237808	*	*
chr1	29218241	29240837	chr1	29218241	29225162	interaction:549	24.0184296142989	*	*
chr1	29225158	29231327	chr1	29188616	29225162	interaction:550	39.2506133744442	*	*
chr1	29225158	29231327	chr1	29218241	29240837	interaction:551	42.0024344872905	*	*
chr1	29232075	29240837	chr1	29188616	29225162	interaction:552	23.1705228704718	*	*
chr1	29232075	29240837	chr1	29218241	29240837	interaction:553	28.0729381895968	*	*
chr1	29232075	29328079	chr1	29218241	29225162	interaction:554	27.5512783861416	*	*
chr1	29232075	29328079	chr1	29225158	29231327	interaction:555	43.4384651788329	*	*
chr1	29232075	29328079	chr1	29232075	29240837	interaction:556	25.3028922061787	*	*
chr1	29243241	29253766	chr1	29188616	29225162	interaction:557	31.7989612490099	*	*
chr1	29243241	29253766	chr1	29218241	29240837	interaction:558	45.0283384910481	*	*
chr1	29243241	29253766	chr1	29232075	29328079	interaction:559	60.8685222519693	*	*
chr1	30715524	30720500	chr1	29164376	29196113	interaction:560	16.4585246600607	*	*
chr1	30715524	30720500	chr1	29188616	29225162	interaction:561	20.0512538195605	*	*
chr1	30715524	30720500	chr1	29218241	29240837	interaction:562	16.6256115741456	*	*
chr1	30715524	30720500	chr1	29232075	29328079	interaction:563	24.8281820440034	*	*
chr1	30735771	30758491	chr1	30715524	30720500	interaction:564	37.7975196536992	*	*
chr1	30752342	30770082	chr1	30715524	30720500	interaction:565	35.8885574490154	*	*
chr1	30752342	30770082	chr1	30752056	30758491	interaction:566	16.9249323751308	*	*
chr1	30796711	30833706	chr1	30715524	30720500	interaction:567	50.5968141492635	*	*
chr1	30796711	30833706	chr1	30720496	30732474	interaction:568	17.1292652568814	*	*
chr1	30854366	30858813	chr1	30796711	30833706	interaction:569	58.897266981647	*	*
chr1	30854366	30858813	chr1	30842680	30866139	interaction:570	16.3177747667045	*	*
chr1	30867608	30911146	chr1	30854366	30858813	interaction:571	15.1177590398276	*	*
chr1	30906564	30911146	chr1	30796711	30833706	interaction:572	35.0514762655029	*	*
chr1	30906564	30911146	chr1	30842680	30866139	interaction:573	17.9261475680599	*	*
chr1	30907041	30922870	chr1	30715524	30720500	interaction:574	18.6609257811125	*	*
chr1	30907041	30922870	chr1	30854366	30858813	interaction:575	19.5900475658781	*	*
chr1	30925276	30948224	chr1	30715524	30720500	interaction:576	23.4295912909444	*	*
chr1	30925276	30948224	chr1	30854366	30858813	interaction:577	17.9066493583025	*	*
chr1	30948220	30951181	chr1	30932845	30964686	interaction:578	19.0944375947684	*	*
chr1	30964682	30971798	chr1	30796711	30833706	interaction:579	22.0704494106529	*	*
chr1	30964682	30971798	chr1	30925276	30948224	interaction:580	29.0865475807955	*	*
chr1	30964682	30971798	chr1	30932845	30964686	interaction:581	40.7868787035037	*	*
chr1	30966431	31000103	chr1	30964682	30971798	interaction:582	38.0509865894027	*	*
chr1	31000099	31017424	chr1	30964682	30971798	interaction:583	40.9602161943848	*	*
chr1	31021785	31051765	chr1	30964682	30971798	interaction:584	19.8995217898439	*	*
chr1	31062138	31066054	chr1	30966431	31000103	interaction:585	20.1885179876201	*	*
chr1	31062138	31066054	chr1	31000099	31017424	interaction:586	18.4135168092133	*	*
chr1	31373615	31390899	chr1	31366711	31381354	interaction:587	17.0786007035282	*	*
chr1	31381698	31409103	chr1	31366711	31381354	interaction:588	27.586415608945	*	*
chr1	31402787	31411664	chr1	31373615	31390899	interaction:589	20.2014239495539	*	*
chr1	31402787	31411664	chr1	31381698	31409103	interaction:590	29.2888830538602	*	*
chr1	31634841	31648968	chr1	31617522	31629893	interaction:591	18.0948121689392	*	*
chr1	31639065	31648968	chr1	31566630	31594893	interaction:592	20.2939699264264	*	*
chr1	31639065	31648968	chr1	31617522	31633408	interaction:593	17.8363489276334	*	*
chr1	31639065	31648968	chr1	31634841	31648968	interaction:594	31.5413319798458	*	*
chr1	31640820	31670122	chr1	31617522	31629893	interaction:595	17.8155108296206	*	*
chr1	31640820	31670122	chr1	31639065	31648968	interaction:596	66.1947113420933	*	*
chr1	31651339	31670122	chr1	31634841	31648968	interaction:597	36.2326191912384	*	*
chr1	31651339	31670122	chr1	31640820	31670122	interaction:598	49.7417153881577	*	*
chr1	31652595	31674605	chr1	31639065	31648968	interaction:599	23.5322844741972	*	*
chr1	31652595	31674605	chr1	31651339	31670122	interaction:600	15.1205581632939	*	*
chr1	31703625	31710739	chr1	31634841	31648968	interaction:601	21.8163165301003	*	*
chr1	31703625	31710739	chr1	31640820	31670122	interaction:602	31.164711267779	*	*
chr1	31703625	31728675	chr1	31639065	31648968	interaction:603	44.4616523181558	*	*
chr1	31703625	31728675	chr1	31651339	31670122	interaction:604	35.1856656119871	*	*
chr1	31703625	31728675	chr1	31703625	31710739	interaction:605	43.4530217500764	*	*
chr1	31757834	31764900	chr1	31640820	31670122	interaction:606	25.2037806233968	*	*
chr1	31757834	31764900	chr1	31703625	31728675	interaction:607	38.5345217249452	*	*
chr1	31764896	31789721	chr1	31757834	31764900	interaction:608	18.8149093690466	*	*
chr1	31780858	31789721	chr1	31640820	31670122	interaction:609	15.4481401592035	*	*
chr1	31780858	31817591	chr1	31639065	31648968	interaction:610	23.8628102210785	*	*
chr1	31780858	31817591	chr1	31703625	31710739	interaction:611	17.0059805427691	*	*
chr1	31780858	31817591	chr1	31757834	31764900	interaction:612	35.5325966000634	*	*
chr1	31780858	31817591	chr1	31780858	31789721	interaction:613	21.7190097911536	*	*
chr1	31939454	31974141	chr1	31703625	31710739	interaction:614	16.6263128506876	*	*
chr1	31939454	31974141	chr1	31757834	31764900	interaction:615	21.3593899958965	*	*
chr1	31944769	31955309	chr1	31703625	31728675	interaction:616	12.4612225414691	*	*
chr1	31944769	31955309	chr1	31780858	31817591	interaction:617	22.5279690619953	*	*
chr1	31944769	31955309	chr1	31913301	31926987	interaction:618	30.6982268723311	*	*
chr1	31944769	31955309	chr1	31939454	31974141	interaction:619	47.2084221829407	*	*
chr1	31967244	31987144	chr1	31944769	31955309	interaction:620	17.8224662309728	*	*
chr1	32012130	32021499	chr1	31939454	31974141	interaction:621	16.3273052368017	*	*
chr1	32023174	32044077	chr1	32012130	32021499	interaction:622	31.7499109045221	*	*
chr1	32109544	32127902	chr1	32091213	32109548	interaction:623	13.8466095902289	*	*
chr1	32127898	32156731	chr1	32091213	32109548	interaction:624	22.8571009393592	*	*
chr1	32196212	32204880	chr1	32127898	32156731	interaction:625	13.4390107498501	*	*
chr1	32204876	32228860	chr1	32166178	32180229	interaction:626	16.3122449465063	*	*
chr1	32228856	32252791	chr1	32196212	32204880	interaction:627	26.5030252076136	*	*
chr1	32228856	32252791	chr1	32204876	32206370	interaction:628	18.5284311718356	*	*
chr1	32228856	32252791	chr1	32204876	32228860	interaction:629	37.9755806405328	*	*
chr1	32245707	32251168	chr1	32228856	32252791	interaction:630	27.7467548277106	*	*
chr1	32251164	32252791	chr1	32228856	32252791	interaction:631	17.5431955120704	*	*
chr1	32288061	32296703	chr1	32228856	32252791	interaction:632	18.7018947931541	*	*
chr1	32306860	32329029	chr1	32204876	32228860	interaction:633	26.7672842705974	*	*
chr1	32306860	32329029	chr1	32245707	32251168	interaction:634	24.951632235021	*	*
chr1	32317900	32323327	chr1	32228856	32252791	interaction:635	20.4323543904963	*	*
chr1	32317900	32323327	chr1	32306860	32329029	interaction:636	28.1427230060602	*	*
chr1	32329025	32349105	chr1	32228856	32252791	interaction:637	17.460429102155	*	*
chr1	32329025	32349105	chr1	32306860	32329029	interaction:638	24.0523550631543	*	*
chr1	32329025	32359856	chr1	32228856	32252791	interaction:639	34.6699569898521	*	*
chr1	32329025	32359856	chr1	32306860	32329029	interaction:640	49.926950171997	*	*
chr1	32329025	32370968	chr1	32317900	32323327	interaction:641	29.3849426485982	*	*
chr1	32329025	32370968	chr1	32329025	32359856	interaction:642	16.5250331165245	*	*
chr1	32349101	32370968	chr1	32228856	32252791	interaction:643	25.2653932569246	*	*
chr1	32349101	32370968	chr1	32306860	32329029	interaction:644	37.5028411942003	*	*
chr1	32349101	32370968	chr1	32329025	32370968	interaction:645	16.5250331165245	*	*
chr1	32393116	32399892	chr1	32329025	32370968	interaction:646	21.5804098908384	*	*
chr1	32393116	32415213	chr1	32329025	32359856	interaction:647	25.5798342507697	*	*
chr1	32393116	32415213	chr1	32349101	32370968	interaction:648	26.3084716274333	*	*
chr1	32393116	32415213	chr1	32393116	32399892	interaction:649	14.7756954594161	*	*
chr1	32438001	32470653	chr1	32393116	32415213	interaction:650	19.310392776885	*	*
chr1	32480135	32519720	chr1	32438001	32470653	interaction:651	25.7464010875601	*	*
chr1	32534735	32540708	chr1	32393116	32415213	interaction:652	22.3317930259804	*	*
chr1	32534735	32540708	chr1	32480135	32519720	interaction:653	24.4480936489797	*	*
chr1	32629692	32653965	chr1	32393116	32399892	interaction:654	16.3048113579387	*	*
chr1	32629692	32653965	chr1	32534735	32540708	interaction:655	19.058550354294	*	*
chr1	32647555	32653965	chr1	32393116	32415213	interaction:656	20.7693454451351	*	*
chr1	32671935	32706406	chr1	32534735	32540708	interaction:657	19.0502363757412	*	*
chr1	32671935	32706406	chr1	32647555	32650909	interaction:658	17.2593515349802	*	*
chr1	32671935	32706406	chr1	32647555	32653965	interaction:659	34.1743152961546	*	*
chr1	32693413	32706406	chr1	32629692	32653965	interaction:660	17.9238752743301	*	*
chr1	32693413	32706406	chr1	32671935	32706406	interaction:661	38.5678393144747	*	*
chr1	32695360	32735819	chr1	32647555	32650909	interaction:662	18.4286761999413	*	*
chr1	32695360	32735819	chr1	32647555	32653965	interaction:663	31.0157290029183	*	*
chr1	32695360	32735819	chr1	32693413	32706406	interaction:664	40.1555535034189	*	*
chr1	32717808	32735819	chr1	32695360	32735819	interaction:665	25.7561300871562	*	*
chr1	32735815	32756105	chr1	32695360	32735819	interaction:666	18.2770481907837	*	*
chr1	32735815	32805640	chr1	32438001	32470653	interaction:667	18.7817137137527	*	*
chr1	32735815	32805640	chr1	32647555	32650909	interaction:668	18.2426208458245	*	*
chr1	32735815	32805640	chr1	32647555	32653965	interaction:669	30.7972092438205	*	*
chr1	32735815	32805640	chr1	32693413	32706406	interaction:670	48.6191027305007	*	*
chr1	32735815	32805640	chr1	32717808	32735819	interaction:671	22.6491388900372	*	*
chr1	32735815	32805640	chr1	32735815	32756105	interaction:672	35.6628614429932	*	*
chr1	32862028	32875633	chr1	32393116	32415213	interaction:673	14.4656272513278	*	*
chr1	32862028	32875633	chr1	32671935	32706406	interaction:674	19.318891403352	*	*
chr1	32862028	32875633	chr1	32695360	32735819	interaction:675	26.673089770341	*	*
chr1	32862028	32875633	chr1	32735815	32805640	interaction:676	35.9959846764782	*	*
chr1	32927119	32953268	chr1	32862028	32875633	interaction:677	26.6180470985802	*	*
chr1	32967459	33013107	chr1	32862028	32875633	interaction:678	23.8449029144167	*	*
chr1	33076781	33096913	chr1	32927119	32953268	interaction:679	28.2239427576146	*	*
chr1	33076781	33096913	chr1	32967459	33013107	interaction:680	17.7974591995338	*	*
chr1	33179872	33183845	chr1	33136025	33175955	interaction:681	20.1044525334811	*	*
chr1	33212239	33241195	chr1	33179872	33183845	interaction:682	24.3226284094146	*	*
chr1	33252891	33259817	chr1	33212239	33241195	interaction:683	16.525168829512	*	*
chr1	33252891	33276731	chr1	33179872	33183845	interaction:684	30.7158320946806	*	*
chr1	33252891	33276731	chr1	33252891	33259817	interaction:685	26.785640615397	*	*
chr1	33283956	33344513	chr1	33179872	33183845	interaction:686	24.120157335906	*	*
chr1	33283956	33344513	chr1	33252891	33259817	interaction:687	31.6612736757749	*	*
chr1	33301223	33315719	chr1	33252891	33276731	interaction:688	21.0797496995863	*	*
chr1	33301223	33315719	chr1	33283956	33344513	interaction:689	40.3279466709332	*	*
chr1	33424537	33450875	chr1	33179872	33183845	interaction:690	20.2702369985608	*	*
chr1	33424537	33450875	chr1	33252891	33259817	interaction:691	20.6737046268337	*	*
chr1	33424537	33450875	chr1	33301223	33315719	interaction:692	38.7395710825961	*	*
chr1	33427921	33439062	chr1	33212239	33241195	interaction:693	17.2139396528228	*	*
chr1	33427921	33439062	chr1	33252891	33276731	interaction:694	23.2765774850836	*	*
chr1	33427921	33439062	chr1	33283956	33344513	interaction:695	55.3954176933356	*	*
chr1	33427921	33439062	chr1	33352031	33397441	interaction:696	34.5975512164827	*	*
chr1	33427921	33439062	chr1	33424537	33450875	interaction:697	122.30235078924	*	*
chr1	33439058	33442388	chr1	32967459	33013107	interaction:698	12.5128018453014	*	*
chr1	33439058	33442388	chr1	33252891	33276731	interaction:699	26.1480867238426	*	*
chr1	33439058	33442388	chr1	33283956	33344513	interaction:700	48.9853455225588	*	*
chr1	33439058	33442388	chr1	33352031	33397441	interaction:701	28.1880196078041	*	*
chr1	33439058	33442388	chr1	33424537	33450875	interaction:702	103.95086640373	*	*
chr1	33448204	33472802	chr1	33427921	33439062	interaction:703	31.6025423282459	*	*
chr1	33448204	33472802	chr1	33439058	33442388	interaction:704	27.1419887586508	*	*
chr1	33458436	33472802	chr1	33283956	33344513	interaction:705	22.5945560278692	*	*
chr1	33458436	33472802	chr1	33424537	33450875	interaction:706	45.431283020843	*	*
chr1	33872132	33887259	chr1	33858459	33870390	interaction:707	39.9782580521018	*	*
chr1	33887255	33908598	chr1	33858459	33870390	interaction:708	28.0984743966831	*	*
chr1	33909748	33930464	chr1	33858459	33870390	interaction:709	16.7253588153531	*	*
chr1	33934693	33951683	chr1	33858459	33870390	interaction:710	18.7560522393186	*	*
chr1	34861231	34875170	chr1	34754392	34773100	interaction:711	17.4807878114645	*	*
chr1	34861231	34875170	chr1	34853555	34860433	interaction:712	14.624830629999	*	*
chr1	35267687	35270327	chr1	35183727	35201076	interaction:713	20.2546585248333	*	*
chr1	35270323	35301023	chr1	35186576	35201076	interaction:714	15.2482330652848	*	*
chr1	35270323	35301023	chr1	35267687	35270327	interaction:715	32.134961499794	*	*
chr1	35301019	35316216	chr1	35270323	35301023	interaction:716	29.9780645511318	*	*
chr1	35316212	35332980	chr1	35301019	35316216	interaction:717	25.5524012146536	*	*
chr1	35363189	35384222	chr1	35301019	35316216	interaction:718	16.5248676150798	*	*
chr1	35525823	35548718	chr1	35301019	35316216	interaction:719	12.1546413353929	*	*
chr1	35549797	35563061	chr1	35525823	35548718	interaction:720	49.5051544148842	*	*
chr1	35714557	35720006	chr1	35445848	35456969	interaction:721	17.4088300571501	*	*
chr1	35714557	35720006	chr1	35525823	35548718	interaction:722	29.3954903043646	*	*
chr1	35714557	35720006	chr1	35549797	35568983	interaction:723	29.3476028991458	*	*
chr1	35714557	35720006	chr1	35627728	35645646	interaction:724	43.4733975909101	*	*
chr1	35714557	35720006	chr1	35699092	35720006	interaction:725	28.8157846712292	*	*
chr1	35721942	35734932	chr1	35714557	35720006	interaction:726	43.9880239044103	*	*
chr1	35734928	35745667	chr1	35445848	35456969	interaction:727	11.2865840958004	*	*
chr1	35734928	35745667	chr1	35525823	35548718	interaction:728	28.0536485104419	*	*
chr1	35734928	35745667	chr1	35549797	35568983	interaction:729	21.036065433547	*	*
chr1	35734928	35745667	chr1	35597359	35612459	interaction:730	18.057985342549	*	*
chr1	35734928	35745667	chr1	35627728	35645646	interaction:731	24.0033802555263	*	*
chr1	35734928	35745667	chr1	35699092	35720006	interaction:732	36.5937475294194	*	*
chr1	35734928	35745667	chr1	35721942	35734932	interaction:733	40.579922858739	*	*
chr1	36072576	36105137	chr1	36072485	36092905	interaction:734	20.0928325225207	*	*
chr1	36095391	36122935	chr1	36072485	36092905	interaction:735	20.5903493147232	*	*
chr1	36122931	36134745	chr1	36072576	36105137	interaction:736	17.5150313558095	*	*
chr1	36122931	36134745	chr1	36095391	36122935	interaction:737	30.4132751946662	*	*
chr1	36122931	36147359	chr1	36122931	36134745	interaction:738	29.1271678806051	*	*
chr1	36147355	36209300	chr1	36122931	36134745	interaction:739	25.047566756842	*	*
chr1	36147355	36209300	chr1	36147355	36162749	interaction:740	29.3308746299662	*	*
chr1	36224073	36225332	chr1	36122931	36147359	interaction:741	15.9216134220669	*	*
chr1	36224073	36225332	chr1	36147355	36209300	interaction:742	20.0923865540842	*	*
chr1	36226183	36279075	chr1	36224073	36225332	interaction:743	47.5451866122666	*	*
chr1	36279071	36296450	chr1	36072485	36092905	interaction:744	18.1716351536589	*	*
chr1	36279071	36296450	chr1	36122931	36134745	interaction:745	24.6144534328615	*	*
chr1	36279071	36296450	chr1	36147355	36162749	interaction:746	23.2275718464335	*	*
chr1	36279071	36296450	chr1	36224073	36225332	interaction:747	36.8269996336318	*	*
chr1	36303395	36335138	chr1	36279071	36296450	interaction:748	25.0350853665578	*	*
chr1	36335134	36374381	chr1	36303395	36335138	interaction:749	18.1479366669183	*	*
chr1	36382953	36386873	chr1	36335134	36374381	interaction:750	20.2065347984687	*	*
chr1	36391731	36398304	chr1	36279071	36296450	interaction:751	24.53136054459	*	*
chr1	36391731	36398304	chr1	36335134	36374381	interaction:752	26.9001801078011	*	*
chr1	36391731	36398304	chr1	36360747	36386873	interaction:753	23.4718646394719	*	*
chr1	36398300	36409816	chr1	36279071	36296450	interaction:754	17.9197967028219	*	*
chr1	36398300	36409816	chr1	36335134	36374381	interaction:755	16.1883094415567	*	*
chr1	36414327	36422937	chr1	36147355	36209300	interaction:756	18.3175279635627	*	*
chr1	36414327	36422937	chr1	36226183	36279075	interaction:757	22.8921719415911	*	*
chr1	36414327	36422937	chr1	36279071	36296450	interaction:758	36.0287881545378	*	*
chr1	36414327	36422937	chr1	36335134	36374381	interaction:759	28.5505587631132	*	*
chr1	36414327	36429530	chr1	36303395	36335138	interaction:760	13.6324726693918	*	*
chr1	36414327	36429530	chr1	36391731	36398304	interaction:761	37.6912716806912	*	*
chr1	36414327	36429530	chr1	36398300	36409816	interaction:762	18.7849934488534	*	*
chr1	36414327	36429530	chr1	36414327	36422937	interaction:763	29.7470654832923	*	*
chr1	36450079	36455305	chr1	36279071	36296450	interaction:764	18.4435345861933	*	*
chr1	36450079	36455305	chr1	36414327	36429530	interaction:765	19.0946236192913	*	*
chr1	37515901	37546304	chr1	37509630	37515905	interaction:766	27.2602319465086	*	*
chr1	37689178	37695190	chr1	37447312	37471567	interaction:767	17.2846038140633	*	*
chr1	37689178	37695190	chr1	37515901	37546304	interaction:768	18.1457424951265	*	*
chr1	37689178	37695190	chr1	37557784	37568533	interaction:769	21.3533698787931	*	*
chr1	37698132	37721067	chr1	37689178	37695190	interaction:770	29.0046189640126	*	*
chr1	37855319	37862382	chr1	37839551	37855323	interaction:771	35.6149439227405	*	*
chr1	37882509	37887000	chr1	37839551	37855323	interaction:772	24.6277329453966	*	*
chr1	37887434	37899797	chr1	37855319	37862382	interaction:773	37.083383775863	*	*
chr1	37887434	37899797	chr1	37882509	37887000	interaction:774	44.6557955482356	*	*
chr1	38013515	38041547	chr1	37994285	38013519	interaction:775	33.7518768729089	*	*
chr1	38042767	38048814	chr1	38013515	38041547	interaction:776	41.4639061143168	*	*
chr1	38053641	38070466	chr1	38042767	38048814	interaction:777	18.2477423135677	*	*
chr1	38921081	38947061	chr1	38881303	38886883	interaction:778	11.3891594583215	*	*
chr1	38957054	38977951	chr1	38881303	38886883	interaction:779	22.8448826403429	*	*
chr1	38957054	38977951	chr1	38921081	38947061	interaction:780	20.0585146962825	*	*
chr1	38982348	38992489	chr1	38957054	38977951	interaction:781	25.2009980151062	*	*
chr1	38992485	39016179	chr1	38881303	38886883	interaction:782	29.5764842913223	*	*
chr1	38992485	39016179	chr1	38921081	38947061	interaction:783	21.3787299774421	*	*
chr1	38992485	39016179	chr1	38982348	38992489	interaction:784	45.0481639731104	*	*
chr1	39076688	39082424	chr1	38992485	39016179	interaction:785	31.4362078269182	*	*
chr1	39098893	39128054	chr1	39076688	39082424	interaction:786	23.2933718331694	*	*
chr1	39118941	39128054	chr1	39098893	39128054	interaction:787	17.0518589607235	*	*
chr1	39118941	39163747	chr1	38881303	38886883	interaction:788	22.1186595055524	*	*
chr1	39118941	39163747	chr1	38982348	38992489	interaction:789	20.0604535800682	*	*
chr1	39118941	39163747	chr1	39076688	39082424	interaction:790	33.5230318912488	*	*
chr1	39118941	39163747	chr1	39118941	39128054	interaction:791	74.5559210643028	*	*
chr1	39164547	39203158	chr1	39076688	39082424	interaction:792	26.6030432796426	*	*
chr1	39164547	39203158	chr1	39118941	39128054	interaction:793	33.3719766050825	*	*
chr1	39193261	39219115	chr1	39076688	39082424	interaction:794	16.9171473868304	*	*
chr1	39238725	39275489	chr1	39076688	39082424	interaction:795	16.0640622474702	*	*
chr1	39238725	39275489	chr1	39118941	39128054	interaction:796	22.1858319454694	*	*
chr1	39251232	39259018	chr1	39098893	39128054	interaction:797	35.1779865413645	*	*
chr1	39251232	39259018	chr1	39118941	39163747	interaction:798	75.0031098919649	*	*
chr1	39251232	39259018	chr1	39164547	39203158	interaction:799	57.6065163563725	*	*
chr1	39251232	39259018	chr1	39193261	39219115	interaction:800	59.9633704864999	*	*
chr1	39251232	39259018	chr1	39219111	39251236	interaction:801	35.6112392828966	*	*
chr1	39251232	39259018	chr1	39238725	39275489	interaction:802	49.9762994143242	*	*
chr1	39321851	39338914	chr1	39251232	39259018	interaction:803	18.2109855190007	*	*
chr1	39378366	39410426	chr1	39076688	39082424	interaction:804	13.1204899911306	*	*
chr1	39378366	39410426	chr1	39251232	39259018	interaction:805	19.6696003480558	*	*
chr1	39400444	39410715	chr1	39098893	39128054	interaction:806	18.3978808223281	*	*
chr1	39400444	39410715	chr1	39118941	39163747	interaction:807	26.2115139540137	*	*
chr1	39400444	39410715	chr1	39164547	39203158	interaction:808	22.4367976095532	*	*
chr1	39400444	39410715	chr1	39321851	39338914	interaction:809	16.7513677687277	*	*
chr1	39400444	39410715	chr1	39364187	39378116	interaction:810	17.0100850722852	*	*
chr1	39400444	39410715	chr1	39378366	39410426	interaction:811	33.2865820601735	*	*
chr1	39400444	39440868	chr1	39076688	39082424	interaction:812	23.5403598000648	*	*
chr1	39400444	39440868	chr1	39118941	39128054	interaction:813	19.1678939149549	*	*
chr1	39400444	39440868	chr1	39251232	39259018	interaction:814	36.4235967893504	*	*
chr1	39400444	39440868	chr1	39400444	39410715	interaction:815	59.9842372558677	*	*
chr1	39469626	39505286	chr1	39400444	39440868	interaction:816	19.4860793773368	*	*
chr1	39572910	39577640	chr1	39118941	39163747	interaction:817	23.5104966346905	*	*
chr1	39572910	39577640	chr1	39164547	39203158	interaction:818	24.2144417570296	*	*
chr1	39572910	39577640	chr1	39321851	39338914	interaction:819	15.7695710066041	*	*
chr1	39572910	39577640	chr1	39400444	39440868	interaction:820	34.0347800812129	*	*
chr1	39636009	39646680	chr1	39118941	39163747	interaction:821	15.967262175548	*	*
chr1	39638842	39656417	chr1	39572910	39577640	interaction:822	19.8780652628449	*	*
chr1	39638842	39656417	chr1	39630087	39636013	interaction:823	29.1954383405849	*	*
chr1	39638842	39656417	chr1	39636009	39646680	interaction:824	30.7213254312978	*	*
chr1	39670210	39673436	chr1	39638842	39656417	interaction:825	21.0632795295401	*	*
chr1	39680113	39691777	chr1	39638842	39656417	interaction:826	17.2391595838499	*	*
chr1	39680480	39692325	chr1	39400444	39440868	interaction:827	16.0317417661221	*	*
chr1	39680480	39692325	chr1	39638842	39656417	interaction:828	23.4218623174692	*	*
chr1	39887605	39899006	chr1	39881698	39887609	interaction:829	28.9596790978527	*	*
chr1	39896864	39899006	chr1	39887605	39899006	interaction:830	26.2847374416232	*	*
chr1	39896864	39908560	chr1	39887605	39899006	interaction:831	55.8353061990428	*	*
chr1	39921855	39947864	chr1	39896864	39908560	interaction:832	21.7502283711012	*	*
chr1	39968250	39987949	chr1	39896864	39908560	interaction:833	20.7504010328139	*	*
chr1	40027895	40045401	chr1	40009109	40027899	interaction:834	18.7242949848457	*	*
chr1	40027895	40060399	chr1	39896864	39908560	interaction:835	20.603844693634	*	*
chr1	40027895	40060399	chr1	40027895	40045401	interaction:836	30.3506102912156	*	*
chr1	40060395	40084393	chr1	40027895	40045401	interaction:837	23.9982775243105	*	*
chr1	40093583	40099245	chr1	40027895	40060399	interaction:838	19.4808262238217	*	*
chr1	40093583	40099245	chr1	40060395	40084393	interaction:839	22.9556428381197	*	*
chr1	40157680	40163377	chr1	40060395	40084393	interaction:840	18.1499231414961	*	*
chr1	40169692	40182474	chr1	40060395	40084393	interaction:841	21.162479275833	*	*
chr1	40219579	40232522	chr1	40169692	40182474	interaction:842	16.666478905762	*	*
chr1	40234832	40254694	chr1	40169692	40182474	interaction:843	23.2994261376236	*	*
chr1	40245652	40247956	chr1	40234832	40254694	interaction:844	19.8749460507575	*	*
chr1	40254690	40271967	chr1	40060395	40084393	interaction:845	19.7899774740992	*	*
chr1	40254690	40271967	chr1	40219579	40232522	interaction:846	28.5831796032674	*	*
chr1	40254690	40271967	chr1	40234832	40254694	interaction:847	40.0348758874171	*	*
chr1	40282123	40282499	chr1	40219579	40232522	interaction:848	13.4880856137797	*	*
chr1	40385178	40409748	chr1	40157680	40163377	interaction:849	15.9426636940427	*	*
chr1	40385178	40409748	chr1	40254690	40271967	interaction:850	16.2765432187404	*	*
chr1	40453464	40477981	chr1	40385178	40409748	interaction:851	25.6356472827844	*	*
chr1	40694075	40709937	chr1	40687916	40694079	interaction:852	21.5024164913467	*	*
chr1	40747311	40764362	chr1	40738455	40764362	interaction:853	17.9547974490012	*	*
chr1	41003965	41026074	chr1	40992395	41012776	interaction:854	31.8799367012713	*	*
chr1	41012772	41036090	chr1	41003965	41026074	interaction:855	25.0346362582881	*	*
chr1	41097399	41120238	chr1	41003965	41026074	interaction:856	21.2363330788836	*	*
chr1	41367963	41387358	chr1	41346050	41367967	interaction:857	17.2543687243245	*	*
chr1	41367963	41387358	chr1	41355784	41378647	interaction:858	19.4443233602409	*	*
chr1	41479692	41519127	chr1	41355784	41378647	interaction:859	27.0609687029834	*	*
chr1	41481843	41488049	chr1	41479692	41519127	interaction:860	46.659778814229	*	*
chr1	41530811	41541610	chr1	41479692	41519127	interaction:861	24.7992125842887	*	*
chr1	41605529	41680409	chr1	41355784	41378647	interaction:862	25.7541949614155	*	*
chr1	41605529	41680409	chr1	41481843	41488049	interaction:863	29.6679274357164	*	*
chr1	41605529	41680409	chr1	41530811	41541610	interaction:864	27.0243170801973	*	*
chr1	41743683	41792412	chr1	41481843	41488049	interaction:865	12.0888740734069	*	*
chr1	41743683	41792412	chr1	41530811	41541610	interaction:866	14.3108378850104	*	*
chr1	42455267	42457627	chr1	42414230	42451486	interaction:867	46.334336989393	*	*
chr1	42459580	42464688	chr1	42414230	42451486	interaction:868	31.2562789781432	*	*
chr1	42565206	42575150	chr1	42414230	42451486	interaction:869	27.3003258952008	*	*
chr1	42654709	42660278	chr1	42414230	42451486	interaction:870	22.8482177207443	*	*
chr1	42676889	42684513	chr1	41605529	41680409	interaction:871	21.779132407779	*	*
chr1	42676889	42684513	chr1	42414230	42451486	interaction:872	39.2661065162213	*	*
chr1	42743396	42758021	chr1	42414230	42451486	interaction:873	21.4535828575855	*	*
chr1	42743396	42773794	chr1	42676889	42684513	interaction:874	22.6542673660765	*	*
chr1	42743396	42773794	chr1	42738113	42743400	interaction:875	26.9213906938962	*	*
chr1	42753131	42773794	chr1	41605529	41680409	interaction:876	22.6882788187633	*	*
chr1	42753131	42773794	chr1	42414230	42451486	interaction:877	31.236845905738	*	*
chr1	42795986	42809641	chr1	42753131	42773794	interaction:878	36.9191389167231	*	*
chr1	42816042	42817507	chr1	42795986	42809641	interaction:879	13.2518158682474	*	*
chr1	42816042	42830601	chr1	42676889	42684513	interaction:880	20.1580852149292	*	*
chr1	42816042	42830601	chr1	42743396	42758021	interaction:881	22.5180283644529	*	*
chr1	42816042	42830601	chr1	42753131	42773794	interaction:882	39.7384727429438	*	*
chr1	42844128	42846473	chr1	42795986	42809641	interaction:883	27.2056675860402	*	*
chr1	42844128	42846473	chr1	42816042	42830601	interaction:884	35.6949811925389	*	*
chr1	42844128	42849146	chr1	42414230	42451486	interaction:885	13.2533653315765	*	*
chr1	42844128	42849146	chr1	42795986	42809641	interaction:886	46.3329289535134	*	*
chr1	42844128	42849146	chr1	42816042	42830601	interaction:887	70.4204878016903	*	*
chr1	42917689	42934111	chr1	42753131	42773794	interaction:888	17.5094184040101	*	*
chr1	42917689	42934111	chr1	42844128	42849146	interaction:889	20.5902029111914	*	*
chr1	42928493	42949751	chr1	42753131	42773794	interaction:890	22.4713289083723	*	*
chr1	42928493	42949751	chr1	42844128	42849146	interaction:891	25.921191927862	*	*
chr1	42957938	42960637	chr1	42928493	42949751	interaction:892	15.7492500217707	*	*
chr1	42963181	43002306	chr1	42753131	42773794	interaction:893	24.9020059477496	*	*
chr1	42963181	43002306	chr1	42844128	42846473	interaction:894	15.4234056076747	*	*
chr1	42963181	43002306	chr1	42844128	42849146	interaction:895	34.9232370740301	*	*
chr1	42963181	43002306	chr1	42957938	42960637	interaction:896	18.8761310919825	*	*
chr1	42983482	43002306	chr1	42963181	43002306	interaction:897	31.6164329494133	*	*
chr1	43033645	43064510	chr1	42844128	42849146	interaction:898	16.5237984098378	*	*
chr1	43056920	43081262	chr1	42844128	42849146	interaction:899	21.1313778690457	*	*
chr1	43322632	43347694	chr1	43295725	43304085	interaction:900	16.651209288985	*	*
chr1	43329272	43358244	chr1	43295725	43304085	interaction:901	12.4282873286511	*	*
chr1	43358450	43382689	chr1	43295725	43304085	interaction:902	24.3832057935304	*	*
chr1	43358450	43382689	chr1	43358240	43368729	interaction:903	57.7721648200418	*	*
chr1	43384445	43389724	chr1	43358450	43382689	interaction:904	71.3064351631647	*	*
chr1	43384495	43392415	chr1	43322632	43347694	interaction:905	16.6336114228976	*	*
chr1	43384495	43392415	chr1	43358450	43382689	interaction:906	93.1509609430929	*	*
chr1	43419313	43421433	chr1	43358450	43382689	interaction:907	28.5514808074516	*	*
chr1	43537550	43595037	chr1	43384445	43389724	interaction:908	18.4824944647371	*	*
chr1	43537550	43595037	chr1	43384495	43392415	interaction:909	23.5949939508927	*	*
chr1	43537550	43595037	chr1	43434940	43455248	interaction:910	19.0103360600612	*	*
chr1	43537550	43595037	chr1	43494020	43526475	interaction:911	21.7604224405533	*	*
chr1	43695318	43706006	chr1	43537550	43595037	interaction:912	28.769043218025	*	*
chr1	43695318	43706006	chr1	43663442	43688452	interaction:913	18.1856296280178	*	*
chr1	43706002	43710788	chr1	43537550	43595037	interaction:914	24.6491189410874	*	*
chr1	43707078	43717125	chr1	43358450	43382689	interaction:915	17.1856568608389	*	*
chr1	43707078	43717125	chr1	43537550	43595037	interaction:916	48.1903754945851	*	*
chr1	43707078	43717125	chr1	43611391	43632169	interaction:917	18.4083967046173	*	*
chr1	43707078	43717125	chr1	43663442	43688452	interaction:918	23.0307170075902	*	*
chr1	43707078	43717125	chr1	43670116	43695322	interaction:919	20.4941238652668	*	*
chr1	43710784	43739876	chr1	43695318	43706006	interaction:920	17.8150801550503	*	*
chr1	43710784	43739876	chr1	43706002	43710788	interaction:921	36.703411008504	*	*
chr1	43710784	43739876	chr1	43707078	43717125	interaction:922	31.6922648995195	*	*
chr1	43717121	43739876	chr1	43537550	43595037	interaction:923	15.1919152068212	*	*
chr1	43743564	43766454	chr1	43695318	43706006	interaction:924	20.3066242590772	*	*
chr1	43743564	43766454	chr1	43706002	43710788	interaction:925	26.6156404868751	*	*
chr1	43743564	43766454	chr1	43707078	43717125	interaction:926	51.5907544920752	*	*
chr1	43743564	43766454	chr1	43717121	43739876	interaction:927	30.6550482209521	*	*
chr1	43769800	43813747	chr1	43707078	43717125	interaction:928	15.3182554687694	*	*
chr1	43813743	43829857	chr1	43707078	43717125	interaction:929	22.4070912822815	*	*
chr1	43853938	43892761	chr1	43707078	43717125	interaction:930	18.6759977651761	*	*
chr1	43926618	43938006	chr1	43537550	43595037	interaction:931	16.2434894341044	*	*
chr1	43926618	43938006	chr1	43710784	43739876	interaction:932	24.0471649240663	*	*
chr1	43926618	43938006	chr1	43743564	43766454	interaction:933	37.828858023801	*	*
chr1	43926618	43938006	chr1	43813743	43829857	interaction:934	20.7213252936958	*	*
chr1	43926618	43938006	chr1	43853938	43892761	interaction:935	20.3776561024642	*	*
chr1	43926618	43938006	chr1	43896452	43929875	interaction:936	15.3128076838666	*	*
chr1	43926618	43948591	chr1	43695318	43706006	interaction:937	13.9058798610517	*	*
chr1	43926618	43948591	chr1	43706002	43710788	interaction:938	29.0476953039042	*	*
chr1	43926618	43948591	chr1	43707078	43717125	interaction:939	51.5481277765593	*	*
chr1	43926618	43948591	chr1	43717121	43739876	interaction:940	22.5222012655234	*	*
chr1	43926618	43948591	chr1	43926618	43938006	interaction:941	34.4606037084899	*	*
chr1	43939893	43948591	chr1	43537550	43595037	interaction:942	18.6834172939167	*	*
chr1	43939893	43948591	chr1	43743564	43766454	interaction:943	30.8558719330265	*	*
chr1	43939893	43948591	chr1	43813743	43829857	interaction:944	16.9654445430929	*	*
chr1	43939893	43948591	chr1	43853938	43892761	interaction:945	18.1069245164839	*	*
chr1	43939893	43948591	chr1	43926618	43948591	interaction:946	39.3539109317863	*	*
chr1	43953752	43971882	chr1	43743564	43766454	interaction:947	19.0631025998793	*	*
chr1	43953752	43971882	chr1	43926618	43948591	interaction:948	42.6110306194225	*	*
chr1	43972279	43975884	chr1	43537550	43595037	interaction:949	15.6305814169483	*	*
chr1	43972279	43975884	chr1	43710784	43739876	interaction:950	18.4623031759265	*	*
chr1	43972279	43975884	chr1	43743564	43766454	interaction:951	25.4507332530597	*	*
chr1	43972279	43975884	chr1	43926618	43948591	interaction:952	38.3105056583296	*	*
chr1	43975880	43990938	chr1	43743564	43766454	interaction:953	17.946038438319	*	*
chr1	43975880	43990938	chr1	43926618	43948591	interaction:954	21.0395305748467	*	*
chr1	43975880	43992538	chr1	43743564	43766454	interaction:955	25.6352494115456	*	*
chr1	43975880	43992538	chr1	43926618	43948591	interaction:956	30.5203402911063	*	*
chr1	43975880	43992538	chr1	43972279	43975884	interaction:957	30.1229284053065	*	*
chr1	44040837	44057185	chr1	43707078	43717125	interaction:958	17.7213950008187	*	*
chr1	44040837	44057185	chr1	43953752	43971882	interaction:959	17.6162835680394	*	*
chr1	44040837	44057185	chr1	43972279	43975884	interaction:960	20.8556606868465	*	*
chr1	44040837	44057185	chr1	43975880	43990938	interaction:961	17.0325517647264	*	*
chr1	44040837	44057185	chr1	43975880	43992538	interaction:962	28.6022946498112	*	*
chr1	44040837	44057185	chr1	44027013	44040841	interaction:963	19.8230745144054	*	*
chr1	44064473	44078206	chr1	43975880	43992538	interaction:964	21.1129502073454	*	*
chr1	44079158	44093374	chr1	43975880	43992538	interaction:965	15.795471317585	*	*
chr1	44213024	44218640	chr1	44040837	44057185	interaction:966	21.1719111026918	*	*
chr1	44213024	44218640	chr1	44064473	44078206	interaction:967	21.0093537991166	*	*
chr1	44213024	44218640	chr1	44079158	44093374	interaction:968	32.4250676263752	*	*
chr1	44213024	44218640	chr1	44102902	44118425	interaction:969	19.9670983683819	*	*
chr1	44288653	44305397	chr1	44213024	44218640	interaction:970	17.7815902809346	*	*
chr1	44348147	44364912	chr1	44322660	44334341	interaction:971	23.8356085869584	*	*
chr1	44479560	44496023	chr1	44401921	44413594	interaction:972	17.5467467603174	*	*
chr1	44627772	44638580	chr1	44378295	44391516	interaction:973	13.4193196986123	*	*
chr1	44706880	44721986	chr1	44698337	44716509	interaction:974	19.3578715339102	*	*
chr1	44716505	44728563	chr1	44706880	44721986	interaction:975	29.3650209217862	*	*
chr1	44726369	44731574	chr1	44627772	44638580	interaction:976	15.8786968987037	*	*
chr1	44726369	44731574	chr1	44698337	44716509	interaction:977	21.5599278107841	*	*
chr1	44726369	44731574	chr1	44716505	44728563	interaction:978	63.5080084950196	*	*
chr1	44733720	44748416	chr1	44726369	44731574	interaction:979	29.2097178907361	*	*
chr1	44776006	44785214	chr1	44716505	44728563	interaction:980	20.9656722213053	*	*
chr1	44776006	44785214	chr1	44733720	44748416	interaction:981	19.1324700129812	*	*
chr1	44778120	44790975	chr1	44716505	44728563	interaction:982	16.4798553462453	*	*
chr1	44778120	44790975	chr1	44733720	44748416	interaction:983	20.7691541410805	*	*
chr1	44778120	44799005	chr1	44726369	44731574	interaction:984	25.0805439122923	*	*
chr1	44778120	44799005	chr1	44731570	44743820	interaction:985	19.2730523454964	*	*
chr1	44778120	44799005	chr1	44772905	44776010	interaction:986	16.0369186229849	*	*
chr1	44778120	44799005	chr1	44776006	44785214	interaction:987	33.7670548668439	*	*
chr1	44778120	44799005	chr1	44778120	44790975	interaction:988	20.3850085583781	*	*
chr1	44791910	44809840	chr1	44716505	44728563	interaction:989	16.9551521393139	*	*
chr1	44791910	44809840	chr1	44778120	44799005	interaction:990	31.662196320299	*	*
chr1	44811516	44845323	chr1	44726369	44731574	interaction:991	22.1982174486959	*	*
chr1	44811516	44845323	chr1	44776006	44785214	interaction:992	20.9522666396628	*	*
chr1	44811516	44845323	chr1	44778120	44790975	interaction:993	24.9829403420503	*	*
chr1	44811516	44845323	chr1	44791910	44809840	interaction:994	34.4281725362145	*	*
chr1	44853817	44867287	chr1	44776006	44785214	interaction:995	20.086651516712	*	*
chr1	44853817	44867287	chr1	44778120	44790975	interaction:996	18.5597181526731	*	*
chr1	44853817	44867287	chr1	44791910	44809840	interaction:997	16.571760298621	*	*
chr1	44853817	44867287	chr1	44835658	44845323	interaction:998	17.1992162765818	*	*
chr1	44882285	44933047	chr1	44706880	44721986	interaction:999	20.845572149805	*	*
chr1	44882285	44933047	chr1	44726369	44731574	interaction:1000	31.4743571073794	*	*
chr1	44882285	44933047	chr1	44776006	44785214	interaction:1001	29.3901065696999	*	*
chr1	44882285	44933047	chr1	44778120	44790975	interaction:1002	31.3518396410432	*	*
chr1	44882285	44933047	chr1	44791910	44809840	interaction:1003	38.5204584839101	*	*
chr1	44882285	44933047	chr1	44835658	44845323	interaction:1004	28.4983206643254	*	*
chr1	44981323	44989245	chr1	44811516	44845323	interaction:1005	20.7923980792294	*	*
chr1	44981323	44989245	chr1	44853817	44867287	interaction:1006	19.4596944239913	*	*
chr1	44981323	44989245	chr1	44882285	44933047	interaction:1007	52.9077064795291	*	*
chr1	44981323	44989245	chr1	44933043	44969050	interaction:1008	19.1211467459651	*	*
chr1	45333681	45340395	chr1	45294378	45315130	interaction:1009	16.6651393160143	*	*
chr1	45339650	45341887	chr1	44882285	44933047	interaction:1010	18.6104684134341	*	*
chr1	45339650	45341887	chr1	45294378	45315130	interaction:1011	20.888591685284	*	*
chr1	45507886	45520945	chr1	45356730	45362550	interaction:1012	16.184250659848	*	*
chr1	45546873	45551406	chr1	45507886	45520945	interaction:1013	22.7024459908797	*	*
chr1	45864690	45887231	chr1	45664253	45688518	interaction:1014	15.8626753060454	*	*
chr1	46045551	46049445	chr1	46034798	46049445	interaction:1015	23.5924645376686	*	*
chr1	46055880	46084832	chr1	46045551	46049445	interaction:1016	16.3662667335021	*	*
chr1	46131424	46133953	chr1	46034798	46049445	interaction:1017	28.7624852911355	*	*
chr1	46131424	46147868	chr1	46045551	46049445	interaction:1018	15.4131062993966	*	*
chr1	46157769	46175562	chr1	46045551	46049445	interaction:1019	19.2228017358435	*	*
chr1	46157769	46175562	chr1	46131424	46133953	interaction:1020	22.4605108902002	*	*
chr1	46166641	46175562	chr1	45864690	45887231	interaction:1021	21.7948872175727	*	*
chr1	46166641	46175562	chr1	45876145	45913730	interaction:1022	16.9034515538387	*	*
chr1	46166641	46175562	chr1	45919442	45947720	interaction:1023	15.0075837399747	*	*
chr1	46166641	46175562	chr1	45932333	45958851	interaction:1024	17.540564758281	*	*
chr1	46166641	46175562	chr1	46034798	46049445	interaction:1025	59.1027052599724	*	*
chr1	46166641	46175562	chr1	46055880	46084832	interaction:1026	39.8202045176869	*	*
chr1	46166641	46175562	chr1	46067170	46102344	interaction:1027	14.9544889520736	*	*
chr1	46166641	46175562	chr1	46102340	46121367	interaction:1028	29.0463887261966	*	*
chr1	46166641	46175562	chr1	46131424	46147868	interaction:1029	38.2788089107108	*	*
chr1	46166641	46175562	chr1	46137419	46157679	interaction:1030	22.6262603029761	*	*
chr1	46166641	46175562	chr1	46157769	46175562	interaction:1031	41.5760686489214	*	*
chr1	46170732	46180978	chr1	45864690	45887231	interaction:1032	35.8964318366011	*	*
chr1	46170732	46180978	chr1	45876145	45913730	interaction:1033	28.2963890634639	*	*
chr1	46170732	46180978	chr1	45919442	45947720	interaction:1034	25.4582317814266	*	*
chr1	46170732	46180978	chr1	45932333	45958851	interaction:1035	31.4107012693668	*	*
chr1	46170732	46180978	chr1	46034798	46049445	interaction:1036	108.48572105871	*	*
chr1	46170732	46180978	chr1	46055880	46084832	interaction:1037	69.2226211579677	*	*
chr1	46170732	46180978	chr1	46067170	46102344	interaction:1038	26.7540494456795	*	*
chr1	46170732	46180978	chr1	46102340	46121367	interaction:1039	44.2676628947318	*	*
chr1	46170732	46180978	chr1	46131424	46147868	interaction:1040	54.5322833415705	*	*
chr1	46170732	46180978	chr1	46137419	46157679	interaction:1041	33.157054710741	*	*
chr1	46170732	46180978	chr1	46157769	46175562	interaction:1042	76.0465265614582	*	*
chr1	46170732	46197498	chr1	46045551	46049445	interaction:1043	33.4352326131989	*	*
chr1	46170732	46197498	chr1	46131424	46133953	interaction:1044	34.0125073482474	*	*
chr1	46170732	46197498	chr1	46166641	46175562	interaction:1045	72.3781563883484	*	*
chr1	46170732	46197498	chr1	46170732	46180978	interaction:1046	87.2820811890162	*	*
chr1	46202809	46206158	chr1	46034798	46049445	interaction:1047	20.804418076105	*	*
chr1	46202809	46206158	chr1	46157769	46175562	interaction:1048	19.2414317393788	*	*
chr1	46202809	46206158	chr1	46170732	46197498	interaction:1049	34.3808392835129	*	*
chr1	46219335	46221342	chr1	46034798	46049445	interaction:1050	18.9298793467639	*	*
chr1	46219335	46221342	chr1	46157769	46175562	interaction:1051	15.0129972838428	*	*
chr1	46219335	46221342	chr1	46170732	46197498	interaction:1052	23.1915360233411	*	*
chr1	46274102	46326188	chr1	46166641	46175562	interaction:1053	17.8596711674807	*	*
chr1	46274102	46326188	chr1	46170732	46180978	interaction:1054	32.6474118968104	*	*
chr1	46296806	46305688	chr1	46274102	46326188	interaction:1055	44.1734903533726	*	*
chr1	46615520	46630695	chr1	46615520	46619767	interaction:1056	18.6783264578994	*	*
chr1	46670866	46674637	chr1	46615520	46630695	interaction:1057	18.0468709497198	*	*
chr1	46691968	46704850	chr1	46670866	46674637	interaction:1058	17.8993843011066	*	*
chr1	46715136	46728648	chr1	46691968	46704850	interaction:1059	14.2393054982405	*	*
chr1	47423669	47448637	chr1	47397616	47423673	interaction:1060	20.0594477737516	*	*
chr1	47423669	47448637	chr1	47405657	47435771	interaction:1061	27.8592749339827	*	*
chr1	48867216	48883977	chr1	48761412	48778970	interaction:1062	17.3504823008998	*	*
chr1	49054985	49067724	chr1	49042816	49049738	interaction:1063	34.3850922872687	*	*
chr1	49094556	49111897	chr1	49042816	49049738	interaction:1064	28.0392645032949	*	*
chr1	50593981	50609750	chr1	50567223	50570553	interaction:1065	26.2726901005287	*	*
chr1	50593981	50609750	chr1	50568275	50570553	interaction:1066	25.2850880873306	*	*
chr1	50685775	50703191	chr1	50567223	50570553	interaction:1067	14.4786246251634	*	*
chr1	50685775	50703191	chr1	50619492	50637797	interaction:1068	22.3873085790739	*	*
chr1	50699743	50702104	chr1	50593981	50609750	interaction:1069	20.8477858640707	*	*
chr1	50699743	50702104	chr1	50685775	50703191	interaction:1070	127.143896555851	*	*
chr1	50699960	50702104	chr1	50593981	50609750	interaction:1071	20.8477858640707	*	*
chr1	50699960	50702104	chr1	50685775	50703191	interaction:1072	125.451286460671	*	*
chr1	50956046	50960429	chr1	50835230	50857127	interaction:1073	21.0586609576218	*	*
chr1	50956046	50960429	chr1	50947229	50960429	interaction:1074	20.7373137150008	*	*
chr1	50959155	50961586	chr1	50835230	50857127	interaction:1075	35.5146948650649	*	*
chr1	50959155	50961586	chr1	50947229	50960429	interaction:1076	49.0093355623513	*	*
chr1	50970575	50985524	chr1	50956046	50960429	interaction:1077	11.5979764609116	*	*
chr1	50970575	50985524	chr1	50959155	50961586	interaction:1078	25.9091072373801	*	*
chr1	51057993	51077436	chr1	50959155	50961586	interaction:1079	25.4546968603644	*	*
chr1	51224652	51235949	chr1	50835230	50857127	interaction:1080	15.5708412626792	*	*
chr1	51224652	51235949	chr1	51198649	51223164	interaction:1081	29.3283128547509	*	*
chr1	51224652	51242311	chr1	50835230	50857127	interaction:1082	24.5208142244776	*	*
chr1	51224652	51242311	chr1	51198649	51223164	interaction:1083	41.926260854308	*	*
chr1	51242307	51277255	chr1	50959155	50961586	interaction:1084	19.0335814040885	*	*
chr1	51242307	51277255	chr1	51224652	51235949	interaction:1085	57.1350765658569	*	*
chr1	51242307	51277255	chr1	51224652	51242311	interaction:1086	93.8065726574085	*	*
chr1	51259611	51266093	chr1	51198649	51223164	interaction:1087	14.3234354456108	*	*
chr1	51259611	51266093	chr1	51242307	51277255	interaction:1088	50.0980206247044	*	*
chr1	51341697	51346998	chr1	51242307	51277255	interaction:1089	24.983663445883	*	*
chr1	51372866	51386406	chr1	51242307	51277255	interaction:1090	21.6034291568627	*	*
chr1	51458299	51467050	chr1	51439762	51451877	interaction:1091	17.8948624100935	*	*
chr1	51458299	51476827	chr1	51341697	51346998	interaction:1092	12.6015145708651	*	*
chr1	51513890	51524980	chr1	51242307	51277255	interaction:1093	22.4232825313097	*	*
chr1	51513890	51524980	chr1	51439762	51451877	interaction:1094	21.8427111118424	*	*
chr1	51513890	51524980	chr1	51458299	51476827	interaction:1095	16.6683668252322	*	*
chr1	51516586	51539789	chr1	51242307	51277255	interaction:1096	30.6057041153569	*	*
chr1	51516586	51539789	chr1	51439762	51451877	interaction:1097	29.4692293578654	*	*
chr1	51516586	51539789	chr1	51458299	51476827	interaction:1098	18.8808915089673	*	*
chr1	51543774	51593635	chr1	51224652	51235949	interaction:1099	18.4298550302172	*	*
chr1	51543774	51593635	chr1	51224652	51242311	interaction:1100	26.7237787367461	*	*
chr1	51543774	51593635	chr1	51259611	51266093	interaction:1101	19.629907261882	*	*
chr1	51543774	51593635	chr1	51341697	51346998	interaction:1102	26.3866386074978	*	*
chr1	51543774	51593635	chr1	51372866	51386406	interaction:1103	28.0181020470146	*	*
chr1	51543774	51593635	chr1	51513890	51524980	interaction:1104	64.541060785721	*	*
chr1	51543774	51593635	chr1	51516586	51539789	interaction:1105	84.9044102614065	*	*
chr1	51569861	51577191	chr1	51543774	51593635	interaction:1106	42.7564925405703	*	*
chr1	51630935	51655771	chr1	51516586	51539789	interaction:1107	20.4463844517851	*	*
chr1	51675019	51698129	chr1	51513890	51524980	interaction:1108	16.2863786642095	*	*
chr1	51675019	51698129	chr1	51516586	51539789	interaction:1109	21.0046639513343	*	*
chr1	51719139	51727477	chr1	51543774	51593635	interaction:1110	38.5090584739394	*	*
chr1	51719139	51727477	chr1	51630935	51655771	interaction:1111	26.8108305799961	*	*
chr1	51719139	51727477	chr1	51655767	51687494	interaction:1112	22.8548790087113	*	*
chr1	51719139	51727477	chr1	51675019	51698129	interaction:1113	45.2324665835638	*	*
chr1	51787954	51799860	chr1	51543774	51593635	interaction:1114	18.8138126847287	*	*
chr1	51787954	51799860	chr1	51675019	51698129	interaction:1115	18.8018483574979	*	*
chr1	51874456	51883399	chr1	51543774	51593635	interaction:1116	17.2331026446813	*	*
chr1	51890047	51934340	chr1	51516586	51539789	interaction:1117	15.9738201076689	*	*
chr1	51890047	51934340	chr1	51787954	51799860	interaction:1118	19.996256134033	*	*
chr1	51890047	51934340	chr1	51874456	51883399	interaction:1119	51.0626026882482	*	*
chr1	52031896	52034516	chr1	51890047	51934340	interaction:1120	19.1753888028699	*	*
chr1	52053806	52059052	chr1	51890047	51934340	interaction:1121	24.637675574516	*	*
chr1	52361470	52366805	chr1	52333394	52356525	interaction:1122	18.7544288276634	*	*
chr1	52568307	52584492	chr1	52400388	52405488	interaction:1123	15.8877364527398	*	*
chr1	52590037	52604668	chr1	52568307	52584492	interaction:1124	63.390490579426	*	*
chr1	52663402	52678777	chr1	52590037	52604668	interaction:1125	18.9580147389471	*	*
chr1	53036257	53053440	chr1	52925273	52931685	interaction:1126	17.0402893665345	*	*
chr1	53060177	53072360	chr1	53036257	53053440	interaction:1127	25.1669839089854	*	*
chr1	53060177	53072360	chr1	53051016	53072360	interaction:1128	27.9490038315337	*	*
chr1	53104685	53149301	chr1	52925273	52931685	interaction:1129	26.8138560277029	*	*
chr1	53104685	53149301	chr1	53060177	53072360	interaction:1130	28.1974725660221	*	*
chr1	53110125	53115341	chr1	53104685	53149301	interaction:1131	27.2754615833287	*	*
chr1	53138959	53144672	chr1	53036257	53053440	interaction:1132	29.6423277427833	*	*
chr1	53138959	53144672	chr1	53051016	53072360	interaction:1133	25.0672994001234	*	*
chr1	53138959	53144672	chr1	53104685	53149301	interaction:1134	90.2931518967006	*	*
chr1	53163842	53194821	chr1	52925273	52931685	interaction:1135	14.3035270401527	*	*
chr1	53163842	53194821	chr1	53138959	53144672	interaction:1136	17.571228074044	*	*
chr1	53194817	53200874	chr1	53104685	53149301	interaction:1137	21.5764769022068	*	*
chr1	53207216	53215768	chr1	53104685	53149301	interaction:1138	22.0724766676991	*	*
chr1	53217866	53224130	chr1	53104685	53149301	interaction:1139	18.747732095405	*	*
chr1	53289821	53303703	chr1	53258630	53289825	interaction:1140	17.8652029383252	*	*
chr1	53303699	53306042	chr1	53289821	53303703	interaction:1141	25.4672980927316	*	*
chr1	53303699	53306042	chr1	53298593	53324593	interaction:1142	34.1498297441459	*	*
chr1	53312983	53331618	chr1	53289821	53303703	interaction:1143	29.6312309977157	*	*
chr1	53312983	53331618	chr1	53298593	53324593	interaction:1144	35.1231067176412	*	*
chr1	53567319	53599872	chr1	53312983	53331618	interaction:1145	17.5076637477989	*	*
chr1	53665267	53692117	chr1	53567319	53599872	interaction:1146	25.5349129794722	*	*
chr1	53733231	53735187	chr1	53494188	53542608	interaction:1147	26.0517779577442	*	*
chr1	53733231	53735187	chr1	53567319	53599872	interaction:1148	42.4656163453189	*	*
chr1	53733231	53735187	chr1	53647622	53692117	interaction:1149	16.766085808799	*	*
chr1	53759327	53793032	chr1	53665267	53692117	interaction:1150	21.5138317716479	*	*
chr1	53759327	53793032	chr1	53733231	53735187	interaction:1151	43.6439330065603	*	*
chr1	53768060	53772145	chr1	53759327	53793032	interaction:1152	32.9401559990419	*	*
chr1	53835302	53854837	chr1	53567319	53599872	interaction:1153	18.8710322086817	*	*
chr1	53835302	53854837	chr1	53759327	53793032	interaction:1154	19.5214376578436	*	*
chr1	54040472	54068933	chr1	53941875	53958172	interaction:1155	18.4830667339486	*	*
chr1	54040472	54068933	chr1	54012269	54028678	interaction:1156	32.8097547103619	*	*
chr1	54051439	54068933	chr1	54040472	54068933	interaction:1157	51.8179090240838	*	*
chr1	54138437	54163347	chr1	54125552	54163347	interaction:1158	16.5159405625525	*	*
chr1	54140291	54182558	chr1	54051439	54068933	interaction:1159	19.104363908491	*	*
chr1	54140291	54182558	chr1	54138437	54163347	interaction:1160	44.0521681702752	*	*
chr1	54170832	54172503	chr1	54140291	54182558	interaction:1161	48.5870877322107	*	*
chr1	54194469	54201157	chr1	54040472	54068933	interaction:1162	19.5599922348284	*	*
chr1	54194469	54201157	chr1	54140291	54182558	interaction:1163	32.6628133789648	*	*
chr1	54214514	54236942	chr1	54194469	54201157	interaction:1164	20.5844423274904	*	*
chr1	54219400	54226730	chr1	54140291	54182558	interaction:1165	21.2031314090404	*	*
chr1	54219400	54226730	chr1	54214514	54236942	interaction:1166	25.8824292943894	*	*
chr1	54226726	54241117	chr1	54140291	54182558	interaction:1167	19.324706522863	*	*
chr1	54226726	54241117	chr1	54214514	54236942	interaction:1168	31.7696844860944	*	*
chr1	54226726	54262603	chr1	54051439	54068933	interaction:1169	17.2085709283922	*	*
chr1	54226726	54262603	chr1	54194469	54201157	interaction:1170	29.4095565655006	*	*
chr1	54226726	54262603	chr1	54219400	54226730	interaction:1171	35.6334710786079	*	*
chr1	54226726	54262603	chr1	54226726	54241117	interaction:1172	30.3064730708008	*	*
chr1	54262599	54285090	chr1	54194469	54201157	interaction:1173	13.9305031091659	*	*
chr1	54262599	54285090	chr1	54219400	54226730	interaction:1174	14.5534423806278	*	*
chr1	54262599	54285090	chr1	54226726	54241117	interaction:1175	21.903587693082	*	*
chr1	54277149	54288081	chr1	54040472	54068933	interaction:1176	13.1758157380195	*	*
chr1	54277149	54288081	chr1	54140291	54182558	interaction:1177	15.8332180804943	*	*
chr1	54277149	54288081	chr1	54214514	54236942	interaction:1178	16.5197596193111	*	*
chr1	54277149	54288081	chr1	54226726	54262603	interaction:1179	36.8503177615588	*	*
chr1	54277149	54288081	chr1	54262599	54285090	interaction:1180	34.2253543727709	*	*
chr1	54277149	54309713	chr1	54219400	54226730	interaction:1181	17.8152049046371	*	*
chr1	54277149	54309713	chr1	54226726	54241117	interaction:1182	22.3007198106744	*	*
chr1	54277149	54309713	chr1	54277149	54288081	interaction:1183	29.5934946051852	*	*
chr1	54299957	54318582	chr1	54277149	54288081	interaction:1184	27.5934881245693	*	*
chr1	54322006	54352286	chr1	54277149	54288081	interaction:1185	20.1321824149029	*	*
chr1	54370020	54402909	chr1	54277149	54288081	interaction:1186	25.9756244368093	*	*
chr1	54407407	54413951	chr1	54040472	54068933	interaction:1187	13.5387492025968	*	*
chr1	54407407	54413951	chr1	54140291	54182558	interaction:1188	16.8215057886134	*	*
chr1	54407407	54413951	chr1	54226726	54262603	interaction:1189	21.6209983784889	*	*
chr1	54407407	54413951	chr1	54277149	54309713	interaction:1190	22.8671786476352	*	*
chr1	54407407	54413951	chr1	54370020	54402909	interaction:1191	19.2596560816836	*	*
chr1	54407407	54421484	chr1	54407407	54413951	interaction:1192	15.6464913897971	*	*
chr1	54466406	54494671	chr1	54051439	54068933	interaction:1193	22.8579915008427	*	*
chr1	54466406	54494671	chr1	54194469	54201157	interaction:1194	19.7972956232725	*	*
chr1	54466406	54494671	chr1	54226726	54241117	interaction:1195	26.1972984115269	*	*
chr1	54466406	54494671	chr1	54277149	54288081	interaction:1196	28.6168782035921	*	*
chr1	54466406	54494671	chr1	54407407	54413951	interaction:1197	39.8889375018139	*	*
chr1	54847219	54866198	chr1	54797190	54818139	interaction:1198	19.0408874230157	*	*
chr1	54883261	54889040	chr1	54847219	54866198	interaction:1199	17.7183228883441	*	*
chr1	54922353	54948425	chr1	54883261	54889040	interaction:1200	32.3608540201162	*	*
chr1	54963374	54986877	chr1	54922353	54948425	interaction:1201	25.7618858444684	*	*
chr1	54963374	54986877	chr1	54939461	54961872	interaction:1202	18.6541749092286	*	*
chr1	54986873	54992694	chr1	54922353	54948425	interaction:1203	19.5176167681504	*	*
chr1	55209469	55223353	chr1	55134527	55148168	interaction:1204	20.0819486474051	*	*
chr1	55209469	55223353	chr1	55205851	55223353	interaction:1205	24.2768435034116	*	*
chr1	55229892	55243629	chr1	55209469	55223353	interaction:1206	16.4818868020034	*	*
chr1	55268444	55293254	chr1	55209469	55223353	interaction:1207	20.4112375728214	*	*
chr1	55396766	55401538	chr1	55367989	55384237	interaction:1208	25.2668018415289	*	*
chr1	55422871	55434474	chr1	55396766	55401538	interaction:1209	17.6545488739266	*	*
chr1	55434470	55454076	chr1	55396766	55401538	interaction:1210	29.6954273338447	*	*
chr1	55462483	55486617	chr1	55396766	55401538	interaction:1211	29.4859321373839	*	*
chr1	55530843	55554409	chr1	55396766	55401538	interaction:1212	13.7732705075287	*	*
chr1	55691467	55730025	chr1	55396766	55401538	interaction:1213	17.9925295790012	*	*
chr1	56632557	56649398	chr1	56575273	56596258	interaction:1214	16.3722846962265	*	*
chr1	56815367	56822423	chr1	56703681	56716578	interaction:1215	16.0534698885128	*	*
chr1	56815367	56827453	chr1	56575273	56596258	interaction:1216	15.9399404372084	*	*
chr1	56815367	56827453	chr1	56703681	56716578	interaction:1217	23.4122399347019	*	*
chr1	56827449	56837853	chr1	56815367	56822423	interaction:1218	25.7391849115711	*	*
chr1	56827449	56837853	chr1	56815367	56827453	interaction:1219	43.43844655345	*	*
chr1	56852880	56855625	chr1	56827449	56837853	interaction:1220	17.8887776473314	*	*
chr1	56900835	56916952	chr1	56815367	56827453	interaction:1221	17.7870206599389	*	*
chr1	56938171	56964465	chr1	56815367	56822423	interaction:1222	17.6512150291538	*	*
chr1	56938171	56964465	chr1	56815367	56827453	interaction:1223	36.8483890427381	*	*
chr1	56938171	56964465	chr1	56852880	56855625	interaction:1224	16.2217535923937	*	*
chr1	56959439	56964465	chr1	56827449	56837853	interaction:1225	21.5815313131112	*	*
chr1	56959439	56964465	chr1	56938171	56964465	interaction:1226	33.6584934594154	*	*
chr1	56959987	56968725	chr1	56827449	56837853	interaction:1227	38.6934540802495	*	*
chr1	56959987	56968725	chr1	56900835	56916952	interaction:1228	24.8781141050839	*	*
chr1	56959987	56968725	chr1	56914496	56927329	interaction:1229	24.1993034336989	*	*
chr1	56959987	56968725	chr1	56938171	56964465	interaction:1230	58.522231807281	*	*
chr1	56964461	56980908	chr1	56959439	56964465	interaction:1231	22.7866757391644	*	*
chr1	56964461	56980908	chr1	56959987	56968725	interaction:1232	27.1801333285084	*	*
chr1	56988875	56992783	chr1	56938171	56964465	interaction:1233	16.9989227617065	*	*
chr1	58542981	58551713	chr1	58391629	58419087	interaction:1234	17.457761109738	*	*
chr1	58579982	58604513	chr1	58542981	58551713	interaction:1235	29.4222765931715	*	*
chr1	58579982	58604513	chr1	58572669	58579986	interaction:1236	31.7935390119018	*	*
chr1	58722505	58758441	chr1	58696394	58702601	interaction:1237	39.0319692458684	*	*
chr1	58744650	58779018	chr1	58696394	58702601	interaction:1238	20.3737634331595	*	*
chr1	58779014	58787371	chr1	58722505	58758441	interaction:1239	84.9488128515977	*	*
chr1	58779014	58787371	chr1	58744650	58779018	interaction:1240	54.7731749278345	*	*
chr1	58789671	58854805	chr1	58779014	58787371	interaction:1241	75.1404363259497	*	*
chr1	58854916	58874661	chr1	58779014	58787371	interaction:1242	16.2302446206096	*	*
chr1	58878589	58890170	chr1	58779014	58787371	interaction:1243	25.5685309633471	*	*
chr1	58891557	58911542	chr1	58779014	58787371	interaction:1244	39.4357275712097	*	*
chr1	58961906	58976517	chr1	58779014	58787371	interaction:1245	20.6208220425176	*	*
chr1	59037413	59058409	chr1	58779014	58787371	interaction:1246	26.1448497464066	*	*
chr1	59043913	59068080	chr1	58779014	58787371	interaction:1247	23.2576671045938	*	*
chr1	59072131	59086248	chr1	58779014	58787371	interaction:1248	29.0623570778806	*	*
chr1	59121364	59132224	chr1	58779014	58787371	interaction:1249	17.4000180719381	*	*
chr1	59132220	59148624	chr1	58779014	58787371	interaction:1250	32.047766527954	*	*
chr1	59149782	59163465	chr1	58779014	58787371	interaction:1251	47.7474202571746	*	*
chr1	59163461	59201034	chr1	58779014	58787371	interaction:1252	56.0724637636689	*	*
chr1	59208298	59229820	chr1	58779014	58787371	interaction:1253	14.9593828910656	*	*
chr1	59288547	59298985	chr1	58722505	58758441	interaction:1254	14.6979211566228	*	*
chr1	59288547	59298985	chr1	58789671	58854805	interaction:1255	18.5505498785786	*	*
chr1	59288547	59298985	chr1	59132220	59148624	interaction:1256	19.8165662057669	*	*
chr1	59288547	59298985	chr1	59149782	59163465	interaction:1257	39.5274946832894	*	*
chr1	59288547	59298985	chr1	59163461	59201034	interaction:1258	35.8645679343204	*	*
chr1	59385810	59402044	chr1	58779014	58787371	interaction:1259	18.4782753407685	*	*
chr1	59394338	59440458	chr1	58779014	58787371	interaction:1260	33.4756737499663	*	*
chr1	59394338	59440458	chr1	59288547	59298985	interaction:1261	28.6424762966498	*	*
chr1	59420882	59463265	chr1	58779014	58787371	interaction:1262	26.5681494279131	*	*
chr1	59420882	59463265	chr1	59288547	59298985	interaction:1263	20.117064359974	*	*
chr1	59476963	59490510	chr1	58779014	58787371	interaction:1264	18.4946176387512	*	*
chr1	59536642	59549706	chr1	58779014	58787371	interaction:1265	16.8966126668	*	*
chr1	59557458	59582635	chr1	58779014	58787371	interaction:1266	45.3402133920328	*	*
chr1	59557458	59582635	chr1	59288547	59298985	interaction:1267	22.0391011863558	*	*
chr1	59623696	59652015	chr1	58779014	58787371	interaction:1268	22.772081913264	*	*
chr1	59623696	59652015	chr1	59288547	59298985	interaction:1269	20.6941989670523	*	*
chr1	59654403	59697890	chr1	58696394	58702601	interaction:1270	21.9017149535074	*	*
chr1	59654403	59697890	chr1	58779014	58787371	interaction:1271	71.6078848794872	*	*
chr1	59654403	59697890	chr1	59288547	59298985	interaction:1272	38.9781234313577	*	*
chr1	59692311	59713469	chr1	58779014	58787371	interaction:1273	41.7230812514881	*	*
chr1	59692311	59713469	chr1	59288547	59298985	interaction:1274	17.6247624030766	*	*
chr1	59743804	59777213	chr1	58542981	58551713	interaction:1275	16.9040577289	*	*
chr1	59743804	59777213	chr1	58696394	58702601	interaction:1276	21.2195140872809	*	*
chr1	59743804	59777213	chr1	58779014	58787371	interaction:1277	65.9986018805657	*	*
chr1	59743804	59777213	chr1	59288547	59298985	interaction:1278	22.8991927429427	*	*
chr1	59810218	59816525	chr1	59743804	59777213	interaction:1279	22.8706571656599	*	*
chr1	59810218	59816525	chr1	59767500	59783842	interaction:1280	17.7783338604748	*	*
chr1	60112733	60124329	chr1	60069970	60077474	interaction:1281	21.9418664973348	*	*
chr1	60979132	60998288	chr1	60965586	60978657	interaction:1282	21.9946852134895	*	*
chr1	61037196	61070767	chr1	60965586	60978657	interaction:1283	25.636403255683	*	*
chr1	61092058	61110784	chr1	60965586	60978657	interaction:1284	12.521793412403	*	*
chr1	61149910	61176548	chr1	60965586	60978657	interaction:1285	22.5885144575813	*	*
chr1	61250191	61255900	chr1	61092058	61110784	interaction:1286	22.6189687081092	*	*
chr1	61250191	61255900	chr1	61149910	61176548	interaction:1287	37.0043535747263	*	*
chr1	61250191	61255900	chr1	61184009	61208785	interaction:1288	19.191239331687	*	*
chr1	61264339	61277152	chr1	61250191	61255900	interaction:1289	24.319786752685	*	*
chr1	61293537	61310351	chr1	61250191	61255900	interaction:1290	21.9995477704468	*	*
chr1	61332670	61348186	chr1	61250191	61255900	interaction:1291	16.724650625997	*	*
chr1	61810943	61817062	chr1	61800568	61817062	interaction:1292	20.8418377989919	*	*
chr1	61851095	61859443	chr1	61149910	61176548	interaction:1293	15.6490554335346	*	*
chr1	62435644	62439008	chr1	62378375	62397345	interaction:1294	13.8422471438195	*	*
chr1	62435644	62439008	chr1	62431628	62446418	interaction:1295	76.8265563273726	*	*
chr1	62607458	62633610	chr1	62435644	62439008	interaction:1296	19.6981196745537	*	*
chr1	62607458	62633610	chr1	62585955	62598886	interaction:1297	18.9382743012144	*	*
chr1	62670873	62701771	chr1	62435644	62439008	interaction:1298	17.0482718383384	*	*
chr1	62684970	62690382	chr1	62582852	62607462	interaction:1299	24.9668957637023	*	*
chr1	62684970	62690382	chr1	62607458	62633610	interaction:1300	29.4456626354798	*	*
chr1	62684970	62690382	chr1	62670873	62701771	interaction:1301	38.3420551852076	*	*
chr1	62712065	62754443	chr1	62435644	62439008	interaction:1302	28.7374867717369	*	*
chr1	62712065	62754443	chr1	62684970	62690382	interaction:1303	55.8899049329686	*	*
chr1	62769441	62785301	chr1	62431628	62446418	interaction:1304	30.3854047919065	*	*
chr1	62769441	62785301	chr1	62582852	62607462	interaction:1305	26.6732671785386	*	*
chr1	62769441	62785301	chr1	62607458	62633610	interaction:1306	28.986932435905	*	*
chr1	62769441	62785301	chr1	62670873	62701771	interaction:1307	29.3207479698398	*	*
chr1	62769441	62785301	chr1	62712065	62754443	interaction:1308	40.0223924359742	*	*
chr1	63514303	63524064	chr1	63443316	63461459	interaction:1309	21.8684080447723	*	*
chr1	63551922	63567584	chr1	63514303	63524064	interaction:1310	33.5493054110523	*	*
chr1	63551922	63567584	chr1	63530771	63538410	interaction:1311	18.0623124819365	*	*
chr1	63590678	63595300	chr1	63551922	63567584	interaction:1312	16.0258739844558	*	*
chr1	63613086	63638860	chr1	63514303	63524064	interaction:1313	16.6757224435008	*	*
chr1	63613086	63638860	chr1	63590678	63595300	interaction:1314	27.2678648462362	*	*
chr1	63771140	63777148	chr1	63718113	63742586	interaction:1315	13.7939154568433	*	*
chr1	63781132	63804725	chr1	63771140	63777148	interaction:1316	18.1659749788193	*	*
chr1	63804721	63819467	chr1	63771140	63777148	interaction:1317	18.9181293393206	*	*
chr1	63818231	63836860	chr1	63771140	63777148	interaction:1318	17.4622879985934	*	*
chr1	63871371	63902415	chr1	63771140	63777148	interaction:1319	18.4671164213852	*	*
chr1	64035313	64058258	chr1	63771140	63777148	interaction:1320	23.6698132627001	*	*
chr1	64101853	64124361	chr1	63771140	63777148	interaction:1321	18.2573580552752	*	*
chr1	64116389	64143844	chr1	63590678	63595300	interaction:1322	18.8395153539173	*	*
chr1	64116389	64143844	chr1	63771140	63777148	interaction:1323	39.3373472349023	*	*
chr1	64170681	64180699	chr1	64116389	64143844	interaction:1324	14.353434428108	*	*
chr1	64199406	64216246	chr1	63613086	63638860	interaction:1325	16.2813583382718	*	*
chr1	64199406	64216246	chr1	64116389	64143844	interaction:1326	23.6138027364104	*	*
chr1	64199406	64216246	chr1	64155524	64180699	interaction:1327	18.0195257149736	*	*
chr1	64467576	64492119	chr1	64467365	64472534	interaction:1328	47.3352020577726	*	*
chr1	64502498	64531875	chr1	64467365	64472534	interaction:1329	25.2366222351011	*	*
chr1	64535106	64546567	chr1	64467365	64472534	interaction:1330	19.3418108996294	*	*
chr1	64736944	64745805	chr1	64467576	64492119	interaction:1331	18.106202274558	*	*
chr1	64953284	64968440	chr1	64883893	64906859	interaction:1332	13.1043768715654	*	*
chr1	64953284	64968440	chr1	64899149	64928989	interaction:1333	29.7144767449961	*	*
chr1	65482463	65516975	chr1	65419596	65428947	interaction:1334	22.8132318557159	*	*
chr1	65562812	65572175	chr1	65482463	65516975	interaction:1335	19.2589887881034	*	*
chr1	65789845	65805878	chr1	65786994	65801068	interaction:1336	29.0592514706664	*	*
chr1	65892985	65911224	chr1	65786994	65801068	interaction:1337	19.9071296074851	*	*
chr1	66238071	66250044	chr1	66047147	66054129	interaction:1338	13.2443957899009	*	*
chr1	66528287	66533896	chr1	66426476	66453799	interaction:1339	22.8283222276167	*	*
chr1	66528287	66533896	chr1	66495850	66516123	interaction:1340	18.936906327506	*	*
chr1	66528287	66533896	chr1	66518626	66536119	interaction:1341	43.3984011024039	*	*
chr1	66536115	66571704	chr1	66528287	66533896	interaction:1342	60.2280602715445	*	*
chr1	66571700	66593095	chr1	66528287	66533896	interaction:1343	27.7837818526714	*	*
chr1	66669879	66678216	chr1	66426476	66453799	interaction:1344	14.4187764750614	*	*
chr1	66669879	66678216	chr1	66518626	66536119	interaction:1345	17.9532649612326	*	*
chr1	66669879	66678216	chr1	66536115	66571704	interaction:1346	35.5643871040715	*	*
chr1	66669879	66678216	chr1	66571700	66593095	interaction:1347	22.6367860330069	*	*
chr1	66669879	66683117	chr1	66528287	66533896	interaction:1348	15.6079568475487	*	*
chr1	66669879	66683117	chr1	66669879	66678216	interaction:1349	21.749250900627	*	*
chr1	66931132	66960324	chr1	66751798	66754949	interaction:1350	15.5962420141189	*	*
chr1	66931132	66960324	chr1	66813730	66833226	interaction:1351	16.94957084121	*	*
chr1	66931132	66960324	chr1	66924075	66925802	interaction:1352	36.0530379993324	*	*
chr1	67048827	67067729	chr1	66931132	66960324	interaction:1353	12.7948519599877	*	*
chr1	67540595	67541946	chr1	67526484	67539473	interaction:1354	21.5342760759424	*	*
chr1	67551906	67595671	chr1	67540595	67541946	interaction:1355	15.6895213371418	*	*
chr1	67682799	67689097	chr1	67526484	67539473	interaction:1356	39.4771908191053	*	*
chr1	67682799	67689097	chr1	67551906	67595671	interaction:1357	44.900189023488	*	*
chr1	67682799	67689097	chr1	67639939	67654615	interaction:1358	19.023561565427	*	*
chr1	67682799	67689097	chr1	67669544	67682803	interaction:1359	46.2301493550239	*	*
chr1	67692925	67718163	chr1	67682799	67689097	interaction:1360	26.1749867251878	*	*
chr1	67719511	67742464	chr1	67682799	67689097	interaction:1361	57.2417658225079	*	*
chr1	67742460	67782816	chr1	67540595	67541946	interaction:1362	18.2388676267726	*	*
chr1	67742460	67782816	chr1	67682799	67689097	interaction:1363	58.0556556958328	*	*
chr1	67769714	67776920	chr1	67742460	67782816	interaction:1364	19.5272748093938	*	*
chr1	67785077	67799653	chr1	67682799	67689097	interaction:1365	19.9300654744173	*	*
chr1	67807356	67828831	chr1	67682799	67689097	interaction:1366	16.0690247087865	*	*
chr1	67831171	67842141	chr1	67742460	67782816	interaction:1367	29.1226837979594	*	*
chr1	67831171	67842141	chr1	67807356	67828831	interaction:1368	22.673167081539	*	*
chr1	67831171	67865014	chr1	67682799	67689097	interaction:1369	16.6522878871334	*	*
chr1	67865010	67899822	chr1	67682799	67689097	interaction:1370	23.4895457015783	*	*
chr1	67865010	67899822	chr1	67831171	67842141	interaction:1371	20.4861703752041	*	*
chr1	67941561	67964380	chr1	67831171	67842141	interaction:1372	13.7088328558013	*	*
chr1	68176011	68186421	chr1	67742460	67782816	interaction:1373	14.3371919691311	*	*
chr1	68176011	68186421	chr1	67865010	67899822	interaction:1374	19.9349373906496	*	*
chr1	68181743	68230772	chr1	67682799	67689097	interaction:1375	24.5527064338278	*	*
chr1	68181743	68230772	chr1	67769714	67776920	interaction:1376	14.2780561546761	*	*
chr1	68181743	68230772	chr1	67831171	67842141	interaction:1377	24.3050237628111	*	*
chr1	68181743	68230772	chr1	68046168	68060110	interaction:1378	17.8956666928898	*	*
chr1	68181743	68230772	chr1	68176011	68186421	interaction:1379	111.960389306985	*	*
chr1	68227844	68241815	chr1	68181743	68230772	interaction:1380	98.4670946871983	*	*
chr1	68322539	68340566	chr1	68176011	68186421	interaction:1381	15.0478402582962	*	*
chr1	68443171	68456019	chr1	68181743	68230772	interaction:1382	21.6063741223135	*	*
chr1	68473132	68479944	chr1	68181743	68230772	interaction:1383	21.2770648927192	*	*
chr1	69562984	69570402	chr1	69513971	69536561	interaction:1384	30.8576182741408	*	*
chr1	70039034	70050067	chr1	70027728	70032752	interaction:1385	25.01459533306	*	*
chr1	70130188	70147414	chr1	70027728	70032752	interaction:1386	21.3874769592955	*	*
chr1	70142527	70147414	chr1	70130188	70147414	interaction:1387	34.7762112829446	*	*
chr1	70220425	70223153	chr1	70130188	70147414	interaction:1388	18.2879186249487	*	*
chr1	70283454	70299063	chr1	70220425	70223153	interaction:1389	19.104539467049	*	*
chr1	70315544	70327069	chr1	70220425	70223153	interaction:1390	15.3059332271438	*	*
chr1	71570855	71577707	chr1	71549859	71570859	interaction:1391	24.2416224968875	*	*
chr1	71636558	71673835	chr1	71570855	71577707	interaction:1392	19.7954008314882	*	*
chr1	72279496	72284171	chr1	71636558	71673835	interaction:1393	20.6801118247021	*	*
chr1	75127505	75130160	chr1	74813292	74829508	interaction:1394	11.5071004696238	*	*
chr1	75127943	75133861	chr1	74813292	74829508	interaction:1395	22.039322614561	*	*
chr1	75725205	75753207	chr1	75721809	75725209	interaction:1396	56.1049907622526	*	*
chr1	75758930	75778366	chr1	75721809	75725209	interaction:1397	27.8046555900379	*	*
chr1	75791464	75798402	chr1	75725205	75753207	interaction:1398	26.8008912206844	*	*
chr1	75791464	75798402	chr1	75758930	75778366	interaction:1399	43.4558554336371	*	*
chr1	75805275	75825837	chr1	75791464	75798402	interaction:1400	27.0286022015122	*	*
chr1	76870373	76884540	chr1	76864984	76869974	interaction:1401	30.1495505912369	*	*
chr1	76884536	76899264	chr1	76864984	76869974	interaction:1402	44.2943329433037	*	*
chr1	76940800	76959537	chr1	76864984	76869974	interaction:1403	26.3328546267689	*	*
chr1	77275879	77289377	chr1	77265825	77277468	interaction:1404	35.4787394226791	*	*
chr1	77337614	77351670	chr1	77315753	77329212	interaction:1405	17.5110282009107	*	*
chr1	77389053	77400659	chr1	77275879	77289377	interaction:1406	17.270326182389	*	*
chr1	77389053	77400659	chr1	77387694	77393741	interaction:1407	39.466804841712	*	*
chr1	77411759	77422627	chr1	77387694	77393741	interaction:1408	26.1877868905365	*	*
chr1	77420045	77421698	chr1	77389053	77400659	interaction:1409	19.8070128564293	*	*
chr1	77420045	77421698	chr1	77411759	77422627	interaction:1410	28.945529270115	*	*
chr1	77427768	77453050	chr1	77387694	77393741	interaction:1411	17.4697755811872	*	*
chr1	77427768	77453050	chr1	77420045	77421698	interaction:1412	24.0010461441606	*	*
chr1	77459495	77482926	chr1	77387694	77393741	interaction:1413	18.5645297290016	*	*
chr1	77459495	77482926	chr1	77420045	77421698	interaction:1414	21.7339348873807	*	*
chr1	77533589	77555709	chr1	77387694	77393741	interaction:1415	13.4745791464687	*	*
chr1	77668555	77686014	chr1	77533589	77555709	interaction:1416	18.598360931569	*	*
chr1	77668555	77686014	chr1	77626406	77644393	interaction:1417	29.6205859230506	*	*
chr1	77668555	77686014	chr1	77644389	77660835	interaction:1418	24.3166770688661	*	*
chr1	77675890	77707321	chr1	77275879	77289377	interaction:1419	16.9147469700453	*	*
chr1	77675890	77707321	chr1	77387694	77393741	interaction:1420	15.6751190396547	*	*
chr1	77675890	77707321	chr1	77420045	77421698	interaction:1421	10.8569490172124	*	*
chr1	77675890	77707321	chr1	77668555	77686014	interaction:1422	51.3321011497757	*	*
chr1	77754330	77760613	chr1	77675890	77707321	interaction:1423	21.6264738867819	*	*
chr1	77776434	77783390	chr1	77675890	77707321	interaction:1424	16.3868679320731	*	*
chr1	77803171	77847010	chr1	77668555	77686014	interaction:1425	31.3706333260145	*	*
chr1	77803171	77847010	chr1	77754330	77760613	interaction:1426	33.7401581790404	*	*
chr1	77803171	77847010	chr1	77776434	77783390	interaction:1427	50.7327912946188	*	*
chr1	77969345	77982884	chr1	77803171	77847010	interaction:1428	23.442051771113	*	*
chr1	77969345	77982884	chr1	77938183	77954666	interaction:1429	26.5746853830099	*	*
chr1	78055391	78141126	chr1	77668555	77686014	interaction:1430	16.3019511423131	*	*
chr1	78055391	78141126	chr1	77776434	77783390	interaction:1431	20.4194090139404	*	*
chr1	78055391	78141126	chr1	77969345	77982884	interaction:1432	40.7494468794267	*	*
chr1	78074136	78092413	chr1	77803171	77847010	interaction:1433	23.3760394548747	*	*
chr1	78074136	78092413	chr1	77938183	77954666	interaction:1434	15.7001664521881	*	*
chr1	78074136	78092413	chr1	78055391	78141126	interaction:1435	104.912793077984	*	*
chr1	78300288	78304025	chr1	78268771	78300292	interaction:1436	20.9752751739696	*	*
chr1	78316451	78363162	chr1	78300288	78304025	interaction:1437	22.7247403668728	*	*
chr1	78405247	78442363	chr1	78300288	78304025	interaction:1438	12.8406118679175	*	*
chr1	78581053	78583595	chr1	78055391	78141126	interaction:1439	22.184424122849	*	*
chr1	78581053	78583595	chr1	78108628	78164907	interaction:1440	23.623250232162	*	*
chr1	78581053	78583595	chr1	78316451	78363162	interaction:1441	21.6663882576405	*	*
chr1	78581053	78583595	chr1	78405247	78442363	interaction:1442	37.1178506682793	*	*
chr1	78581053	78594044	chr1	78581053	78583595	interaction:1443	35.0344149403156	*	*
chr1	78648428	78649802	chr1	78405247	78442363	interaction:1444	14.8221539920338	*	*
chr1	78686834	78688971	chr1	78682523	78700334	interaction:1445	19.7135399910011	*	*
chr1	78707701	78730771	chr1	78686834	78688971	interaction:1446	32.3800992440186	*	*
chr1	78751252	78768001	chr1	78686834	78688971	interaction:1447	19.7005738355022	*	*
chr1	78824456	78847819	chr1	78686834	78688971	interaction:1448	25.4030937467717	*	*
chr1	79002872	79016340	chr1	78886952	78897207	interaction:1449	16.3519049242755	*	*
chr1	79029118	79064409	chr1	79002872	79016340	interaction:1450	41.7711961518144	*	*
chr1	79072401	79089502	chr1	79002872	79016340	interaction:1451	23.0298045883636	*	*
chr1	81302260	81306713	chr1	81226252	81237708	interaction:1452	21.1446653965398	*	*
chr1	81675499	81709805	chr1	81302260	81306713	interaction:1453	16.5998719129145	*	*
chr1	83834522	83848962	chr1	83786022	83794869	interaction:1454	20.3505237434657	*	*
chr1	83997920	84000965	chr1	83954185	83978289	interaction:1455	23.7172983135494	*	*
chr1	84084721	84115517	chr1	83997920	84000965	interaction:1456	28.2089199132784	*	*
chr1	84084721	84115517	chr1	84074234	84081145	interaction:1457	21.7260055854992	*	*
chr1	84337442	84360546	chr1	84295924	84302717	interaction:1458	16.3115076798129	*	*
chr1	84361512	84383520	chr1	83997920	84000965	interaction:1459	16.6341370662703	*	*
chr1	84361512	84383520	chr1	84276367	84280059	interaction:1460	22.4445863858871	*	*
chr1	84361512	84383520	chr1	84295924	84302717	interaction:1461	41.1359201896155	*	*
chr1	84397347	84399275	chr1	84361512	84383520	interaction:1462	65.6495282865135	*	*
chr1	84435764	84456527	chr1	84295924	84302717	interaction:1463	17.6255552780337	*	*
chr1	84475293	84481527	chr1	84361512	84383520	interaction:1464	28.0376266119725	*	*
chr1	84475293	84481527	chr1	84435764	84456527	interaction:1465	31.5615639595151	*	*
chr1	84576326	84591827	chr1	84475293	84481527	interaction:1466	16.9739499814153	*	*
chr1	84576326	84591827	chr1	84500797	84512585	interaction:1467	13.6762837456443	*	*
chr1	84576326	84591827	chr1	84573154	84576330	interaction:1468	14.4699773718481	*	*
chr1	84593127	84618963	chr1	84397347	84399275	interaction:1469	20.2787509827441	*	*
chr1	84593127	84618963	chr1	84475293	84481527	interaction:1470	64.4648513414842	*	*
chr1	84593127	84618963	chr1	84500797	84512585	interaction:1471	49.0622240335632	*	*
chr1	84593127	84618963	chr1	84573154	84576330	interaction:1472	42.7085635470165	*	*
chr1	84678561	84690937	chr1	84593127	84618963	interaction:1473	28.1991081186246	*	*
chr1	84678561	84690937	chr1	84658328	84674817	interaction:1474	19.6434023319919	*	*
chr1	84693252	84711940	chr1	84678561	84690937	interaction:1475	18.3772109481745	*	*
chr1	84704907	84732025	chr1	84475293	84481527	interaction:1476	18.4805735936086	*	*
chr1	84704907	84732025	chr1	84678561	84690937	interaction:1477	35.0504301584089	*	*
chr1	84841487	84860436	chr1	84475293	84481527	interaction:1478	17.6155360438821	*	*
chr1	84890545	84894391	chr1	84841487	84860436	interaction:1479	40.7520294782777	*	*
chr1	84890545	84894391	chr1	84866031	84881251	interaction:1480	27.0041177597664	*	*
chr1	84890545	84894391	chr1	84874223	84889526	interaction:1481	27.0471135729385	*	*
chr1	85196263	85214303	chr1	85112383	85141370	interaction:1482	20.3257373928455	*	*
chr1	85214299	85229627	chr1	85196263	85214303	interaction:1483	30.4354254955623	*	*
chr1	85466774	85510253	chr1	85265784	85284973	interaction:1484	16.9713439618624	*	*
chr1	85571784	85580085	chr1	85302147	85317603	interaction:1485	25.9001767771561	*	*
chr1	85571784	85580085	chr1	85318329	85338012	interaction:1486	29.0397516526345	*	*
chr1	85571784	85580085	chr1	85330063	85348671	interaction:1487	20.4505065148195	*	*
chr1	85571784	85580085	chr1	85349956	85378955	interaction:1488	19.5220722578275	*	*
chr1	85571784	85580085	chr1	85379392	85404366	interaction:1489	26.889203888133	*	*
chr1	85571784	85580085	chr1	85406865	85423307	interaction:1490	21.5541029561312	*	*
chr1	85571784	85580085	chr1	85433643	85466778	interaction:1491	27.1636953861812	*	*
chr1	85571784	85580085	chr1	85466774	85510253	interaction:1492	72.9131205835465	*	*
chr1	85571784	85580085	chr1	85512138	85568786	interaction:1493	33.3705876523803	*	*
chr1	85572498	85583429	chr1	85284969	85305210	interaction:1494	30.492863467041	*	*
chr1	85572498	85583429	chr1	85302147	85317603	interaction:1495	57.8197293535353	*	*
chr1	85572498	85583429	chr1	85318329	85338012	interaction:1496	82.0251771747725	*	*
chr1	85572498	85583429	chr1	85330063	85348671	interaction:1497	52.7210543595863	*	*
chr1	85572498	85583429	chr1	85349956	85378955	interaction:1498	47.402148484626	*	*
chr1	85572498	85583429	chr1	85379392	85404366	interaction:1499	71.8990224489199	*	*
chr1	85572498	85583429	chr1	85406865	85423307	interaction:1500	44.6354118501948	*	*
chr1	85572498	85583429	chr1	85433643	85466778	interaction:1501	62.1431968225511	*	*
chr1	85572498	85583429	chr1	85466774	85510253	interaction:1502	172.952789757429	*	*
chr1	85572498	85583429	chr1	85512138	85568786	interaction:1503	67.6318195488093	*	*
chr1	85580081	85595117	chr1	85112383	85141370	interaction:1504	14.8756491811012	*	*
chr1	85580081	85595117	chr1	85284969	85305210	interaction:1505	35.0249911184607	*	*
chr1	85580081	85595117	chr1	85302147	85317603	interaction:1506	52.0455334012923	*	*
chr1	85580081	85595117	chr1	85318329	85338012	interaction:1507	81.1485612326904	*	*
chr1	85580081	85595117	chr1	85330063	85348671	interaction:1508	49.3148815831977	*	*
chr1	85580081	85595117	chr1	85349956	85378955	interaction:1509	47.9899838146799	*	*
chr1	85580081	85595117	chr1	85379392	85404366	interaction:1510	75.4714935408035	*	*
chr1	85580081	85595117	chr1	85406865	85423307	interaction:1511	37.8622972874729	*	*
chr1	85580081	85595117	chr1	85433643	85466778	interaction:1512	57.9582438685292	*	*
chr1	85580081	85595117	chr1	85466774	85510253	interaction:1513	167.641143197152	*	*
chr1	85580081	85595117	chr1	85512138	85568786	interaction:1514	53.4729515325309	*	*
chr1	85604304	85617238	chr1	85571784	85580085	interaction:1515	21.903491342881	*	*
chr1	85604304	85617238	chr1	85572498	85583429	interaction:1516	72.2676455484147	*	*
chr1	85604304	85617238	chr1	85580081	85595117	interaction:1517	92.3040332761006	*	*
chr1	85617234	85634710	chr1	85571784	85580085	interaction:1518	25.2135774867587	*	*
chr1	85617234	85634710	chr1	85572498	85583429	interaction:1519	76.9481424967507	*	*
chr1	85617234	85634710	chr1	85580081	85595117	interaction:1520	80.8640690094717	*	*
chr1	85645638	85669617	chr1	85571784	85580085	interaction:1521	13.9001952345891	*	*
chr1	85645638	85669617	chr1	85572498	85583429	interaction:1522	44.7956713869282	*	*
chr1	85645638	85669617	chr1	85580081	85595117	interaction:1523	49.7767872736345	*	*
chr1	85686742	85705741	chr1	85571784	85580085	interaction:1524	31.5373670028917	*	*
chr1	85686742	85705741	chr1	85572498	85583429	interaction:1525	92.7153429727277	*	*
chr1	85686742	85705741	chr1	85580081	85595117	interaction:1526	106.331075382603	*	*
chr1	85705737	85708803	chr1	85302147	85317603	interaction:1527	15.8188347677396	*	*
chr1	85705737	85708803	chr1	85379392	85404366	interaction:1528	16.0338069436493	*	*
chr1	85705737	85708803	chr1	85466774	85510253	interaction:1529	27.6747559159986	*	*
chr1	85705737	85708803	chr1	85686742	85705741	interaction:1530	75.1714854785498	*	*
chr1	86147266	86158076	chr1	86130171	86143257	interaction:1531	17.717211259924	*	*
chr1	86392946	86401066	chr1	86374261	86394110	interaction:1532	22.7643423518277	*	*
chr1	86417432	86425078	chr1	86374261	86394110	interaction:1533	34.1755495152883	*	*
chr1	86417913	86435765	chr1	86392946	86401066	interaction:1534	27.2189253914329	*	*
chr1	86417913	86435765	chr1	86417432	86425078	interaction:1535	66.2429401468047	*	*
chr1	86462003	86470287	chr1	86374261	86394110	interaction:1536	17.2213373052317	*	*
chr1	86462003	86470287	chr1	86417913	86435765	interaction:1537	32.9016178119173	*	*
chr1	86462003	86478644	chr1	86417432	86425078	interaction:1538	18.9829683756258	*	*
chr1	86462003	86478644	chr1	86462003	86470287	interaction:1539	17.720696930316	*	*
chr1	86480293	86499567	chr1	86462003	86470287	interaction:1540	19.8344857199126	*	*
chr1	86489345	86515672	chr1	86417432	86425078	interaction:1541	26.8226702449687	*	*
chr1	86489345	86515672	chr1	86462003	86470287	interaction:1542	24.1517608089661	*	*
chr1	86768811	86799997	chr1	86703761	86707078	interaction:1543	17.8960540240091	*	*
chr1	86913726	86915340	chr1	86768811	86799997	interaction:1544	33.4935556529258	*	*
chr1	86984407	86999010	chr1	86913726	86915340	interaction:1545	22.5590592991707	*	*
chr1	87075018	87091674	chr1	86913726	86915340	interaction:1546	29.0898375726933	*	*
chr1	87106290	87136235	chr1	86913726	86915340	interaction:1547	19.8811789210202	*	*
chr1	87149728	87152093	chr1	87106290	87136235	interaction:1548	38.2465199259724	*	*
chr1	87149728	87152093	chr1	87142920	87158453	interaction:1549	70.627773410434	*	*
chr1	87327912	87330001	chr1	87106290	87136235	interaction:1550	39.9764984056005	*	*
chr1	87327912	87330001	chr1	87142920	87158453	interaction:1551	22.3567829885449	*	*
chr1	87327912	87330001	chr1	87272135	87285656	interaction:1552	20.3748223340551	*	*
chr1	87559203	87566128	chr1	87106290	87136235	interaction:1553	14.0644311924318	*	*
chr1	87559203	87566128	chr1	87555910	87566128	interaction:1554	18.1962327419183	*	*
chr1	87559203	87566128	chr1	87106290	87136235	interaction:1555	14.0644311924318	*	*
chr1	87559203	87566128	chr1	87555910	87566128	interaction:1556	18.1962327419183	*	*
chr1	87944792	87974182	chr1	87327912	87330001	interaction:1557	39.9620884966949	*	*
chr1	87944792	87974182	chr1	87559203	87566128	interaction:1558	16.7764542505753	*	*
chr1	87944792	87974182	chr1	87559203	87566128	interaction:1559	16.7764542505753	*	*
chr1	88718525	88744329	chr1	88679520	88685907	interaction:1560	34.7267685143486	*	*
chr1	88768891	88787644	chr1	88679520	88685907	interaction:1561	17.88828111523	*	*
chr1	88790704	88817192	chr1	88679520	88685907	interaction:1562	15.6176258955609	*	*
chr1	88860471	88896016	chr1	88679520	88685907	interaction:1563	19.7706275731941	*	*
chr1	89195814	89202433	chr1	89063925	89075630	interaction:1564	16.2105531964142	*	*
chr1	89654788	89669347	chr1	89626721	89638069	interaction:1565	15.9204231907641	*	*
chr1	89662269	89686070	chr1	89626721	89638069	interaction:1566	19.3781387037939	*	*
chr1	89686066	89711876	chr1	89626721	89638069	interaction:1567	18.5180491401492	*	*
chr1	89711872	89733274	chr1	89626721	89638069	interaction:1568	34.8707383609179	*	*
chr1	89733270	89745704	chr1	89626721	89638069	interaction:1569	27.7185640317991	*	*
chr1	89838749	89876140	chr1	89626721	89638069	interaction:1570	23.0274485278758	*	*
chr1	89838749	89876140	chr1	89814334	89824893	interaction:1571	56.3922416278004	*	*
chr1	89938656	89968646	chr1	89626721	89638069	interaction:1572	16.2159902860669	*	*
chr1	89938656	89968646	chr1	89814334	89824893	interaction:1573	36.2592575096778	*	*
chr1	89988602	89996414	chr1	89838749	89876140	interaction:1574	34.821017827299	*	*
chr1	89988602	89996414	chr1	89938656	89968646	interaction:1575	24.1692395228513	*	*
chr1	89998625	90005594	chr1	89838749	89876140	interaction:1576	23.3266623733316	*	*
chr1	91496284	91523757	chr1	91496284	91502153	interaction:1577	45.9566050729972	*	*
chr1	91515249	91545240	chr1	91496284	91502153	interaction:1578	19.0803931663434	*	*
chr1	91583467	91618131	chr1	91496284	91502153	interaction:1579	16.0229260750777	*	*
chr1	91719287	91777357	chr1	91496284	91502153	interaction:1580	27.2468576257995	*	*
chr1	92076203	92080962	chr1	91496284	91523757	interaction:1581	17.3625932881709	*	*
chr1	92163636	92169370	chr1	91496284	91523757	interaction:1582	15.1663394080781	*	*
chr1	92291329	92299283	chr1	91496284	91523757	interaction:1583	27.0651773069921	*	*
chr1	92291329	92299283	chr1	91719287	91777357	interaction:1584	18.6645744054618	*	*
chr1	92291329	92299283	chr1	92272196	92286582	interaction:1585	17.7658059897994	*	*
chr1	92697967	92701728	chr1	92579931	92593213	interaction:1586	15.9867726187134	*	*
chr1	92697967	92701728	chr1	92696289	92712921	interaction:1587	28.1194344401108	*	*
chr1	92791599	92815952	chr1	92697967	92701728	interaction:1588	15.7480521706521	*	*
chr1	92791599	92815952	chr1	92780497	92803330	interaction:1589	27.1645266191083	*	*
chr1	92818361	92832588	chr1	92791599	92815952	interaction:1590	29.5976246985575	*	*
chr1	92832844	92848439	chr1	92780497	92803330	interaction:1591	17.0603880393406	*	*
chr1	92832844	92848439	chr1	92818361	92832588	interaction:1592	17.9292033581796	*	*
chr1	92832844	92848439	chr1	92832584	92841830	interaction:1593	22.1204199817516	*	*
chr1	92843101	92848439	chr1	92791599	92815952	interaction:1594	16.9783038136315	*	*
chr1	92843101	92848439	chr1	92832844	92848439	interaction:1595	29.5823682762517	*	*
chr1	92957502	92962005	chr1	92832844	92848439	interaction:1596	26.598645572784	*	*
chr1	92957502	92962005	chr1	92926870	92952973	interaction:1597	20.3513646503814	*	*
chr1	92957502	92962005	chr1	92945352	92957506	interaction:1598	19.4387955373156	*	*
chr1	93087011	93100824	chr1	93067542	93080104	interaction:1599	16.6353247823288	*	*
chr1	93135505	93148063	chr1	93067542	93080104	interaction:1600	17.2647500374183	*	*
chr1	93173444	93182557	chr1	93087011	93100824	interaction:1601	15.034855681785	*	*
chr1	93173444	93182557	chr1	93135505	93148063	interaction:1602	32.4042687500654	*	*
chr1	93214969	93235625	chr1	93173444	93182557	interaction:1603	29.4647476440975	*	*
chr1	93318844	93358645	chr1	93067542	93080104	interaction:1604	21.4086413669137	*	*
chr1	93318844	93358645	chr1	93173444	93182557	interaction:1605	43.0886064465238	*	*
chr1	93345393	93358645	chr1	93318844	93358645	interaction:1606	55.613662554311	*	*
chr1	93582066	93604792	chr1	93318844	93358645	interaction:1607	17.6522997288099	*	*
chr1	93582066	93604792	chr1	93545846	93560467	interaction:1608	20.0381546169066	*	*
chr1	93582066	93604792	chr1	93575193	93620256	interaction:1609	37.479860493377	*	*
chr1	93620252	93657799	chr1	93582066	93604792	interaction:1610	19.1478909887477	*	*
chr1	93793023	93820822	chr1	93582066	93604792	interaction:1611	21.0412809011794	*	*
chr1	93839459	93857622	chr1	93575193	93620256	interaction:1612	19.2040578948394	*	*
chr1	93839459	93857622	chr1	93620252	93657799	interaction:1613	21.1049867174627	*	*
chr1	93839459	93857622	chr1	93793023	93820822	interaction:1614	23.7583442376194	*	*
chr1	93870893	93884028	chr1	93318844	93358645	interaction:1615	28.9425575013136	*	*
chr1	93870893	93884028	chr1	93575193	93620256	interaction:1616	27.1716369197409	*	*
chr1	93870893	93884028	chr1	93620252	93657799	interaction:1617	22.9772175076073	*	*
chr1	93870893	93884028	chr1	93659107	93672232	interaction:1618	16.8607501993539	*	*
chr1	93870893	93884028	chr1	93678100	93714862	interaction:1619	16.2821917045278	*	*
chr1	93870893	93884028	chr1	93793023	93820822	interaction:1620	27.5470303994703	*	*
chr1	93935391	93973357	chr1	93870893	93884028	interaction:1621	21.7381623302967	*	*
chr1	93935391	93973357	chr1	93904833	93910172	interaction:1622	19.066191734443	*	*
chr1	93973878	93990626	chr1	93870893	93884028	interaction:1623	15.955961564082	*	*
chr1	93999662	94034260	chr1	93870893	93884028	interaction:1624	42.2029845498082	*	*
chr1	93999662	94034260	chr1	93904833	93910172	interaction:1625	32.0233110028716	*	*
chr1	94115799	94122189	chr1	93999662	94034260	interaction:1626	34.8269642668707	*	*
chr1	94115799	94122189	chr1	94076484	94096194	interaction:1627	27.2516426138389	*	*
chr1	94115799	94122189	chr1	94086263	94105505	interaction:1628	20.0180190352547	*	*
chr1	94135997	94148072	chr1	94115799	94122189	interaction:1629	47.0027373638246	*	*
chr1	94144064	94147010	chr1	94135997	94148072	interaction:1630	22.3894312744896	*	*
chr1	94148617	94156334	chr1	93999662	94034260	interaction:1631	27.5260456556716	*	*
chr1	94148617	94156334	chr1	94135997	94148072	interaction:1632	45.2527571087593	*	*
chr1	94246178	94266889	chr1	94115799	94122189	interaction:1633	18.8975034502556	*	*
chr1	94311172	94355013	chr1	94115799	94122189	interaction:1634	26.697880101241	*	*
chr1	94311172	94355013	chr1	94148617	94156334	interaction:1635	21.4610984375932	*	*
chr1	94540491	94542706	chr1	94530096	94545493	interaction:1636	56.6908106570315	*	*
chr1	94568229	94586405	chr1	94540491	94542706	interaction:1637	32.5483374467162	*	*
chr1	94617213	94641387	chr1	94540491	94542706	interaction:1638	22.4304501941407	*	*
chr1	94695025	94721514	chr1	94540491	94542706	interaction:1639	30.9989331388308	*	*
chr1	94721510	94750916	chr1	94540491	94542706	interaction:1640	37.9680354001596	*	*
chr1	94742034	94761662	chr1	94540491	94542706	interaction:1641	17.4335571627154	*	*
chr1	94776705	94812181	chr1	94410537	94420707	interaction:1642	16.0427750209844	*	*
chr1	94776705	94812181	chr1	94540491	94542706	interaction:1643	68.3499670722555	*	*
chr1	94812177	94821407	chr1	94530096	94545493	interaction:1644	18.5375678078135	*	*
chr1	94812177	94821407	chr1	94776705	94812181	interaction:1645	60.4422525319133	*	*
chr1	94846587	94856575	chr1	94530096	94545493	interaction:1646	17.848742966861	*	*
chr1	94846587	94856575	chr1	94776705	94812181	interaction:1647	26.9072236550418	*	*
chr1	94846587	94905477	chr1	94540491	94542706	interaction:1648	29.0904799500119	*	*
chr1	94846587	94905477	chr1	94812177	94821407	interaction:1649	46.7403054650136	*	*
chr1	94846587	94905477	chr1	94846587	94856575	interaction:1650	77.3470962320982	*	*
chr1	94897636	94915328	chr1	94812177	94821407	interaction:1651	22.7703874441794	*	*
chr1	94897636	94915328	chr1	94846587	94856575	interaction:1652	40.0192442786446	*	*
chr1	94923554	94928220	chr1	94776705	94812181	interaction:1653	18.732449101901	*	*
chr1	94923554	94928220	chr1	94846587	94905477	interaction:1654	49.0588437955017	*	*
chr1	94923554	94928220	chr1	94897636	94915328	interaction:1655	38.8824147349607	*	*
chr1	94928216	94971941	chr1	94540491	94542706	interaction:1656	19.4479769601155	*	*
chr1	94928216	94971941	chr1	94812177	94821407	interaction:1657	35.0126403037848	*	*
chr1	94928216	94971941	chr1	94846587	94856575	interaction:1658	57.8438883095078	*	*
chr1	94928216	94971941	chr1	94923554	94928220	interaction:1659	56.8350647938498	*	*
chr1	94963250	95030257	chr1	94540491	94542706	interaction:1660	37.7883771977343	*	*
chr1	94963250	95030257	chr1	94812177	94821407	interaction:1661	45.3396887664997	*	*
chr1	94963250	95030257	chr1	94846587	94856575	interaction:1662	88.432665331217	*	*
chr1	94963250	95030257	chr1	94923554	94928220	interaction:1663	87.9221922808131	*	*
chr1	95026318	95043692	chr1	94846587	94856575	interaction:1664	34.8492618704334	*	*
chr1	95026318	95043692	chr1	94923554	94928220	interaction:1665	27.0877057373878	*	*
chr1	95054421	95061744	chr1	94846587	94905477	interaction:1666	22.2105325840524	*	*
chr1	95054421	95061744	chr1	94963250	95030257	interaction:1667	16.6116570758833	*	*
chr1	95070717	95073293	chr1	94846587	94905477	interaction:1668	22.7289825855721	*	*
chr1	95070717	95073293	chr1	94963250	95030257	interaction:1669	22.8762676505869	*	*
chr1	95107356	95120575	chr1	95081210	95092523	interaction:1670	20.7742861469279	*	*
chr1	95228753	95237574	chr1	94846587	94905477	interaction:1671	22.4588203509105	*	*
chr1	95228753	95237574	chr1	94963250	95030257	interaction:1672	22.7369469303695	*	*
chr1	95228753	95237574	chr1	95081210	95092523	interaction:1673	17.3355900290021	*	*
chr1	96232145	96245356	chr1	96223732	96227973	interaction:1674	13.6350668237557	*	*
chr1	96716732	96721849	chr1	96459061	96483780	interaction:1675	15.1465947992776	*	*
chr1	97794567	97796953	chr1	97555965	97588623	interaction:1676	21.9055208002612	*	*
chr1	97794567	97796953	chr1	97749473	97763864	interaction:1677	18.9608347352842	*	*
chr1	97794567	97796953	chr1	97792337	97805898	interaction:1678	34.3363735060223	*	*
chr1	97931775	97953361	chr1	97919559	97923937	interaction:1679	29.2018803039948	*	*
chr1	97969398	97981107	chr1	97919559	97923937	interaction:1680	11.8791167817567	*	*
chr1	98013941	98037360	chr1	97919559	97923937	interaction:1681	17.5955555957128	*	*
chr1	98040484	98046908	chr1	97187562	97216284	interaction:1682	17.0009606483328	*	*
chr1	98040484	98046908	chr1	97555965	97588623	interaction:1683	18.8307607016699	*	*
chr1	98040484	98046908	chr1	97844271	97855918	interaction:1684	18.2511485515016	*	*
chr1	98040484	98046908	chr1	97919559	97931779	interaction:1685	15.0197509151846	*	*
chr1	98040484	98046908	chr1	97931775	97953361	interaction:1686	19.5385283303987	*	*
chr1	98040484	98046908	chr1	97997615	98012494	interaction:1687	28.9877872052827	*	*
chr1	98040484	98046908	chr1	98013941	98037360	interaction:1688	55.2951202144848	*	*
chr1	98052437	98066614	chr1	98040484	98046908	interaction:1689	21.7452293849277	*	*
chr1	98307038	98345914	chr1	98040484	98046908	interaction:1690	28.8732717635408	*	*
chr1	98461194	98473747	chr1	98040484	98046908	interaction:1691	20.33266312501	*	*
chr1	98660300	98663516	chr1	98307038	98345914	interaction:1692	11.8563189789339	*	*
chr1	98660300	98663516	chr1	98461194	98473747	interaction:1693	15.4375578499104	*	*
chr1	98664250	98682446	chr1	98660300	98663516	interaction:1694	46.1476195673622	*	*
chr1	98693875	98714015	chr1	98660300	98663516	interaction:1695	43.421546341112	*	*
chr1	98999687	99005902	chr1	98897553	98915825	interaction:1696	16.5999789289805	*	*
chr1	98999687	99005902	chr1	98903102	98929055	interaction:1697	20.7212676766419	*	*
chr1	98999687	99005902	chr1	98934287	98948608	interaction:1698	18.7512848552835	*	*
chr1	98999687	99005902	chr1	98948604	98968361	interaction:1699	36.088955550465	*	*
chr1	98999687	99005902	chr1	98984588	98998465	interaction:1700	18.6377459911499	*	*
chr1	99764908	99772700	chr1	99577361	99619125	interaction:1701	19.518263185643	*	*
chr1	99764908	99772700	chr1	99678535	99691048	interaction:1702	17.2964715399815	*	*
chr1	99764908	99772700	chr1	99752301	99772700	interaction:1703	34.3314591870132	*	*
chr1	99876870	99892695	chr1	99847605	99852249	interaction:1704	21.4200223537821	*	*
chr1	100131277	100133113	chr1	100092085	100107671	interaction:1705	19.4467262839395	*	*
chr1	100131277	100142088	chr1	99752301	99772700	interaction:1706	21.904283755418	*	*
chr1	100131277	100142088	chr1	99876870	99892695	interaction:1707	22.2058253049498	*	*
chr1	100131277	100142088	chr1	99937723	99950925	interaction:1708	19.9677808549363	*	*
chr1	100131277	100142088	chr1	100043714	100066272	interaction:1709	23.3970965551825	*	*
chr1	100131277	100142088	chr1	100049561	100076687	interaction:1710	22.1942916873088	*	*
chr1	100131277	100142088	chr1	100092085	100107671	interaction:1711	35.5857900158755	*	*
chr1	100453450	100471888	chr1	99764908	99772700	interaction:1712	19.5148584619636	*	*
chr1	100453450	100471888	chr1	100131277	100142088	interaction:1713	27.1104243361322	*	*
chr1	100485063	100493198	chr1	100453450	100471888	interaction:1714	39.1781537369539	*	*
chr1	100493710	100505890	chr1	100485063	100493198	interaction:1715	38.0421542127758	*	*
chr1	100513889	100534972	chr1	100485063	100493198	interaction:1716	24.2607602220501	*	*
chr1	100534968	100543186	chr1	100453450	100471888	interaction:1717	22.4668230760013	*	*
chr1	100534968	100543186	chr1	100513889	100534972	interaction:1718	23.0638333759024	*	*
chr1	100571136	100588791	chr1	100485063	100493198	interaction:1719	17.7653892081921	*	*
chr1	100615510	100634612	chr1	100485063	100493198	interaction:1720	18.1850799852396	*	*
chr1	100615510	100634612	chr1	100534968	100543186	interaction:1721	16.979104945067	*	*
chr1	100694955	100718049	chr1	100131277	100142088	interaction:1722	17.9397580603757	*	*
chr1	100694955	100718049	chr1	100485063	100493198	interaction:1723	17.5782060284579	*	*
chr1	100718045	100720483	chr1	100453450	100471888	interaction:1724	30.8926355684645	*	*
chr1	100718045	100720483	chr1	100571136	100588791	interaction:1725	15.3473337006882	*	*
chr1	100718045	100720483	chr1	100615510	100634612	interaction:1726	33.5320607771324	*	*
chr1	100718045	100720483	chr1	100694955	100718049	interaction:1727	81.506665428709	*	*
chr1	100722243	100741151	chr1	100718045	100720483	interaction:1728	18.6583376711936	*	*
chr1	100761419	100776416	chr1	100718045	100720483	interaction:1729	25.8470826349254	*	*
chr1	100776412	100811430	chr1	100718045	100720483	interaction:1730	21.215898045655	*	*
chr1	100836432	100874039	chr1	99764908	99772700	interaction:1731	20.493409566971	*	*
chr1	100836432	100874039	chr1	100131277	100133113	interaction:1732	17.1761770374486	*	*
chr1	100836432	100874039	chr1	100131277	100142088	interaction:1733	33.4751626342789	*	*
chr1	100836432	100874039	chr1	100485063	100493198	interaction:1734	54.2142720578165	*	*
chr1	100836432	100874039	chr1	100534968	100543186	interaction:1735	31.195142977956	*	*
chr1	100836432	100874039	chr1	100718045	100720483	interaction:1736	59.4607689740546	*	*
chr1	100895341	100897503	chr1	100836432	100874039	interaction:1737	23.4273761592919	*	*
chr1	100937838	100962700	chr1	100895341	100897503	interaction:1738	20.201708333671	*	*
chr1	100995305	100995728	chr1	100984098	100995191	interaction:1739	32.0845362248065	*	*
chr1	100995305	101012240	chr1	100895341	100897503	interaction:1740	12.9796587795209	*	*
chr1	100995305	101012240	chr1	100995305	100995728	interaction:1741	44.3373470927403	*	*
chr1	101019950	101028686	chr1	100917446	100930268	interaction:1742	19.8557083077645	*	*
chr1	101019950	101028686	chr1	100937838	100962700	interaction:1743	33.5312516033399	*	*
chr1	101019950	101028686	chr1	100984098	100995191	interaction:1744	19.8945923336687	*	*
chr1	101019950	101028686	chr1	100995305	101012240	interaction:1745	34.7430653105602	*	*
chr1	101130173	101136761	chr1	100937838	100962700	interaction:1746	19.5794213380872	*	*
chr1	101130825	101149927	chr1	101130173	101136761	interaction:1747	31.9795285213725	*	*
chr1	101162938	101214814	chr1	100131277	100142088	interaction:1748	14.4062658212962	*	*
chr1	101162938	101214814	chr1	100895341	100897503	interaction:1749	19.0211469697238	*	*
chr1	101162938	101214814	chr1	101019950	101028686	interaction:1750	38.9615383829153	*	*
chr1	101162938	101214814	chr1	101130173	101136761	interaction:1751	59.3407881207683	*	*
chr1	101248012	101270440	chr1	101019950	101028686	interaction:1752	19.8154720524607	*	*
chr1	101248012	101270440	chr1	101130173	101136761	interaction:1753	22.8123714926477	*	*
chr1	107048339	107056741	chr1	107001230	107032674	interaction:1754	21.9219290818056	*	*
chr1	107131851	107142743	chr1	107001230	107032674	interaction:1755	21.6736004025579	*	*
chr1	108137343	108156255	chr1	107955004	107969094	interaction:1756	23.8622180811947	*	*
chr1	108659527	108662161	chr1	108559874	108580454	interaction:1757	25.492437635899	*	*
chr1	108659527	108662161	chr1	108640270	108656085	interaction:1758	24.5777154631352	*	*
chr1	108682757	108695025	chr1	108559874	108580454	interaction:1759	20.791873820926	*	*
chr1	108682757	108695025	chr1	108640270	108656085	interaction:1760	16.2849558663608	*	*
chr1	108699058	108729962	chr1	108659527	108662161	interaction:1761	23.4180207061328	*	*
chr1	108699058	108729962	chr1	108682757	108695025	interaction:1762	39.5900925234345	*	*
chr1	108704579	108719639	chr1	108559874	108580454	interaction:1763	16.5394024291339	*	*
chr1	108704579	108719639	chr1	108699058	108729962	interaction:1764	47.1157787201776	*	*
chr1	108731315	108740310	chr1	108559874	108580454	interaction:1765	24.4140909495126	*	*
chr1	108731315	108740310	chr1	108640270	108656085	interaction:1766	24.5554951631959	*	*
chr1	108731315	108740310	chr1	108699058	108729962	interaction:1767	103.203907447657	*	*
chr1	108740306	108748036	chr1	108559874	108580454	interaction:1768	18.627326244177	*	*
chr1	108740306	108748036	chr1	108640270	108656085	interaction:1769	20.8401730754487	*	*
chr1	108740306	108748036	chr1	108680960	108695025	interaction:1770	19.979831606659	*	*
chr1	108740306	108748036	chr1	108699058	108729962	interaction:1771	71.3339207274844	*	*
chr1	108748032	108769966	chr1	108682757	108695025	interaction:1772	23.0740871286459	*	*
chr1	108748032	108769966	chr1	108704579	108719639	interaction:1773	22.4684943581359	*	*
chr1	108748032	108769966	chr1	108731315	108740310	interaction:1774	36.7196207111394	*	*
chr1	108748032	108769966	chr1	108740306	108748036	interaction:1775	39.0124117120929	*	*
chr1	108794872	108811996	chr1	108682757	108695025	interaction:1776	15.8857364712405	*	*
chr1	108794872	108811996	chr1	108731315	108740310	interaction:1777	36.1744097000453	*	*
chr1	108794872	108811996	chr1	108740306	108748036	interaction:1778	28.4975243133634	*	*
chr1	108805151	108824982	chr1	108731315	108740310	interaction:1779	19.9172085778062	*	*
chr1	108805151	108824982	chr1	108740306	108748036	interaction:1780	15.6374513798767	*	*
chr1	108824978	108839679	chr1	108731315	108740310	interaction:1781	30.8696757032169	*	*
chr1	108824978	108839679	chr1	108740306	108748036	interaction:1782	15.7257646865143	*	*
chr1	108840165	108861902	chr1	108704579	108719639	interaction:1783	15.2818297593254	*	*
chr1	108840165	108861902	chr1	108731315	108740310	interaction:1784	24.9954807952815	*	*
chr1	108840165	108861902	chr1	108740306	108748036	interaction:1785	22.9306221551049	*	*
chr1	108848894	108857930	chr1	108699058	108729962	interaction:1786	19.8018973040585	*	*
chr1	108848894	108857930	chr1	108794872	108811996	interaction:1787	20.2081144282745	*	*
chr1	108848894	108857930	chr1	108805151	108824982	interaction:1788	19.4131021120783	*	*
chr1	108848894	108857930	chr1	108824978	108839679	interaction:1789	36.7420651214638	*	*
chr1	108848894	108857930	chr1	108840165	108861902	interaction:1790	57.183999171607	*	*
chr1	108886476	108903927	chr1	108731315	108740310	interaction:1791	23.090590868027	*	*
chr1	108886476	108903927	chr1	108740306	108748036	interaction:1792	21.8542747891439	*	*
chr1	108886476	108903927	chr1	108848894	108857930	interaction:1793	25.6116313447763	*	*
chr1	109088000	109111813	chr1	108731315	108740310	interaction:1794	15.9718518568349	*	*
chr1	109088000	109111813	chr1	109040206	109050780	interaction:1795	19.6186717292039	*	*
chr1	109088000	109111813	chr1	109068700	109082475	interaction:1796	19.4950869176121	*	*
chr1	109088000	109111813	chr1	109083641	109091342	interaction:1797	81.0865379248659	*	*
chr1	109092311	109103239	chr1	109088000	109111813	interaction:1798	54.7615106089746	*	*
chr1	109106195	109115387	chr1	109088000	109111813	interaction:1799	87.4968994278428	*	*
chr1	109147304	109184853	chr1	109083641	109091342	interaction:1800	33.7931171090863	*	*
chr1	109147304	109184853	chr1	109092311	109103239	interaction:1801	23.7531224458149	*	*
chr1	109147304	109184853	chr1	109106195	109115387	interaction:1802	83.9481613510445	*	*
chr1	109193634	109214667	chr1	109083641	109091342	interaction:1803	26.1851978230123	*	*
chr1	109193634	109214667	chr1	109092311	109103239	interaction:1804	26.0544598565708	*	*
chr1	109193634	109214667	chr1	109106195	109115387	interaction:1805	58.8268364921797	*	*
chr1	109206845	109208725	chr1	109088000	109111813	interaction:1806	25.5798692395009	*	*
chr1	109206845	109208725	chr1	109147304	109184853	interaction:1807	33.1192485451369	*	*
chr1	109206845	109208725	chr1	109193634	109214667	interaction:1808	55.8118068426486	*	*
chr1	109206845	109214667	chr1	109088000	109111813	interaction:1809	55.5223540193113	*	*
chr1	109206845	109214667	chr1	109147304	109184853	interaction:1810	73.3414032614527	*	*
chr1	109206845	109214667	chr1	109193634	109214667	interaction:1811	82.4054696541127	*	*
chr1	109219997	109236421	chr1	109106195	109115387	interaction:1812	21.0288643134481	*	*
chr1	109219997	109236421	chr1	109206845	109208725	interaction:1813	24.0587499886774	*	*
chr1	109219997	109236421	chr1	109206845	109214667	interaction:1814	51.2775826508899	*	*
chr1	109240693	109255650	chr1	109088000	109111813	interaction:1815	25.805735860635	*	*
chr1	109240693	109255650	chr1	109147304	109184853	interaction:1816	18.1289431071835	*	*
chr1	109240693	109255650	chr1	109193634	109214667	interaction:1817	32.901572259154	*	*
chr1	109240693	109255650	chr1	109219997	109236421	interaction:1818	22.4118142432244	*	*
chr1	109255646	109292871	chr1	109106195	109115387	interaction:1819	17.0530283544375	*	*
chr1	109255646	109292871	chr1	109206845	109214667	interaction:1820	30.3509902723268	*	*
chr1	109255646	109292871	chr1	109240693	109255650	interaction:1821	19.7196974785905	*	*
chr1	109273946	109292871	chr1	109193634	109214667	interaction:1822	30.2792484358947	*	*
chr1	109361696	109386955	chr1	109106195	109115387	interaction:1823	18.5210223541803	*	*
chr1	109361696	109386955	chr1	109206845	109214667	interaction:1824	32.4830141510157	*	*
chr1	109361696	109386955	chr1	109240693	109255650	interaction:1825	17.2221192356182	*	*
chr1	109361696	109386955	chr1	109273946	109292871	interaction:1826	25.2305604323486	*	*
chr1	109361696	109386955	chr1	109293076	109317056	interaction:1827	26.9298398544049	*	*
chr1	109388670	109398949	chr1	109147304	109184853	interaction:1828	21.7535119608568	*	*
chr1	109388670	109398949	chr1	109193634	109214667	interaction:1829	22.0388029879935	*	*
chr1	109388670	109398949	chr1	109255646	109292871	interaction:1830	19.0903572005977	*	*
chr1	109388670	109398949	chr1	109361696	109386955	interaction:1831	26.2132367294003	*	*
chr1	109423038	109450913	chr1	109206845	109214667	interaction:1832	25.1866421129381	*	*
chr1	109423038	109450913	chr1	109388670	109398949	interaction:1833	17.2070978653649	*	*
chr1	109476076	109486594	chr1	109147304	109184853	interaction:1834	14.416038478649	*	*
chr1	109476076	109486594	chr1	109193634	109214667	interaction:1835	19.5761243227288	*	*
chr1	109476076	109486594	chr1	109423038	109450913	interaction:1836	31.5102193668934	*	*
chr1	109487967	109505687	chr1	109106195	109115387	interaction:1837	23.1049087570112	*	*
chr1	109487967	109505687	chr1	109206845	109214667	interaction:1838	26.7565542829565	*	*
chr1	109487967	109505687	chr1	109273946	109292871	interaction:1839	22.3787403105627	*	*
chr1	109487967	109505687	chr1	109423038	109428076	interaction:1840	15.7280206486804	*	*
chr1	109487967	109505687	chr1	109463365	109468755	interaction:1841	15.5723359419453	*	*
chr1	109487967	109505687	chr1	109476076	109486594	interaction:1842	59.0275948103605	*	*
chr1	109492492	109497046	chr1	109193634	109214667	interaction:1843	18.5237661218307	*	*
chr1	109492492	109497046	chr1	109423038	109450913	interaction:1844	27.1113797131577	*	*
chr1	109492492	109497046	chr1	109487967	109505687	interaction:1845	74.0922226021059	*	*
chr1	109505325	109520426	chr1	109487967	109505687	interaction:1846	42.8446451202283	*	*
chr1	109520422	109537813	chr1	109492492	109497046	interaction:1847	24.4454788225639	*	*
chr1	109537809	109540832	chr1	109487967	109505687	interaction:1848	31.6884276709801	*	*
chr1	109537809	109546100	chr1	109193634	109214667	interaction:1849	16.9118149764334	*	*
chr1	109537809	109546100	chr1	109423038	109450913	interaction:1850	17.3544331427943	*	*
chr1	109537809	109546100	chr1	109487967	109505687	interaction:1851	81.2669344017009	*	*
chr1	109537809	109546100	chr1	109520422	109537813	interaction:1852	35.6721946839826	*	*
chr1	109546096	109552258	chr1	109487967	109505687	interaction:1853	20.6940836375951	*	*
chr1	109554693	109579314	chr1	109476076	109486594	interaction:1854	15.7124213539854	*	*
chr1	109554693	109579314	chr1	109492492	109497046	interaction:1855	18.5831615905423	*	*
chr1	109554693	109579314	chr1	109537809	109546100	interaction:1856	32.9984509987548	*	*
chr1	109587178	109593026	chr1	109554693	109579314	interaction:1857	17.5386403473249	*	*
chr1	109587178	109597107	chr1	109487967	109505687	interaction:1858	27.3469827776702	*	*
chr1	109587178	109597107	chr1	109554693	109579314	interaction:1859	35.4551850737993	*	*
chr1	109587178	109606714	chr1	109537809	109546100	interaction:1860	18.7615973522433	*	*
chr1	109587178	109606714	chr1	109587178	109597107	interaction:1861	16.9518232125387	*	*
chr1	109597103	109606714	chr1	109554693	109579314	interaction:1862	16.942391664544	*	*
chr1	109597103	109624330	chr1	109487967	109505687	interaction:1863	22.3201461621997	*	*
chr1	109597103	109624330	chr1	109554693	109579314	interaction:1864	37.930610348077	*	*
chr1	109597103	109624330	chr1	109587178	109606714	interaction:1865	18.8868631412727	*	*
chr1	109597103	109624330	chr1	109587178	109597107	interaction:1866	17.6054229571298	*	*
chr1	109624326	109659624	chr1	109476076	109486594	interaction:1867	18.8219500044864	*	*
chr1	109624326	109659624	chr1	109492492	109497046	interaction:1868	23.1415462716056	*	*
chr1	109624326	109659624	chr1	109505325	109520426	interaction:1869	14.111050399372	*	*
chr1	109624326	109659624	chr1	109537809	109540832	interaction:1870	17.863479731955	*	*
chr1	109624326	109659624	chr1	109537809	109546100	interaction:1871	51.2764068603332	*	*
chr1	109624326	109659624	chr1	109546096	109552258	interaction:1872	29.4824396919206	*	*
chr1	109624326	109659624	chr1	109587178	109593026	interaction:1873	18.1767107227231	*	*
chr1	109624326	109659624	chr1	109587178	109597107	interaction:1874	33.3993763685284	*	*
chr1	109624326	109659624	chr1	109597103	109624330	interaction:1875	28.8594081526691	*	*
chr1	109624326	109659624	chr1	109624326	109641629	interaction:1876	29.8135562278095	*	*
chr1	109750472	109765577	chr1	109487967	109505687	interaction:1877	22.0982307038831	*	*
chr1	109750472	109765577	chr1	109624326	109659624	interaction:1878	31.8360856201761	*	*
chr1	109750472	109808592	chr1	109206845	109214667	interaction:1879	18.8213027124279	*	*
chr1	109750472	109808592	chr1	109476076	109486594	interaction:1880	21.7870658508575	*	*
chr1	109750472	109808592	chr1	109492492	109497046	interaction:1881	31.4577985985904	*	*
chr1	109750472	109808592	chr1	109505325	109520426	interaction:1882	16.4983463346343	*	*
chr1	109750472	109808592	chr1	109537809	109540832	interaction:1883	23.4796562173664	*	*
chr1	109750472	109808592	chr1	109537809	109546100	interaction:1884	73.9804075947319	*	*
chr1	109750472	109808592	chr1	109546096	109552258	interaction:1885	25.9981861051874	*	*
chr1	109750472	109808592	chr1	109587178	109597107	interaction:1886	30.1713826298694	*	*
chr1	109750472	109808592	chr1	109597103	109624330	interaction:1887	31.28515618533	*	*
chr1	109750472	109808592	chr1	109624326	109641629	interaction:1888	32.7140878965954	*	*
chr1	109750472	109808592	chr1	109727291	109742227	interaction:1889	37.9028304124915	*	*
chr1	109750472	109808592	chr1	109750472	109765577	interaction:1890	71.5635792659233	*	*
chr1	109858881	109902070	chr1	109492492	109497046	interaction:1891	23.0993601329012	*	*
chr1	109858881	109902070	chr1	109537809	109546100	interaction:1892	28.6424027673206	*	*
chr1	109858881	109902070	chr1	109587178	109597107	interaction:1893	18.0832788417104	*	*
chr1	109858881	109902070	chr1	109597103	109624330	interaction:1894	21.1240109060854	*	*
chr1	109858881	109902070	chr1	109624326	109641629	interaction:1895	15.5976739454403	*	*
chr1	109858881	109902070	chr1	109727291	109742227	interaction:1896	20.4638027898546	*	*
chr1	109858881	109902070	chr1	109750472	109765577	interaction:1897	24.2048788340066	*	*
chr1	109885027	109887011	chr1	109750472	109808592	interaction:1898	27.7643400297839	*	*
chr1	109885027	109887011	chr1	109858881	109902070	interaction:1899	77.2552315008037	*	*
chr1	109902066	109912169	chr1	109750472	109808592	interaction:1900	75.1837298151039	*	*
chr1	109902066	109912169	chr1	109858881	109902070	interaction:1901	92.0594436448725	*	*
chr1	109912165	109940667	chr1	109902066	109912169	interaction:1902	23.3939218346584	*	*
chr1	109948837	109992035	chr1	109492492	109497046	interaction:1903	14.7377377460542	*	*
chr1	109948837	109992035	chr1	109537809	109546100	interaction:1904	28.6931769817704	*	*
chr1	109948837	109992035	chr1	109587178	109597107	interaction:1905	20.8007838999522	*	*
chr1	109948837	109992035	chr1	109750472	109765577	interaction:1906	24.8757315325824	*	*
chr1	109948837	109992035	chr1	109885027	109887011	interaction:1907	21.3607795868667	*	*
chr1	109948837	109992035	chr1	109902066	109912169	interaction:1908	35.7118934183616	*	*
chr1	109980083	109992035	chr1	109750472	109808592	interaction:1909	33.5039195463182	*	*
chr1	109980083	109992035	chr1	109858881	109902070	interaction:1910	19.987403503369	*	*
chr1	109980083	110007583	chr1	109902066	109912169	interaction:1911	16.2665239279548	*	*
chr1	109980083	110007583	chr1	109980083	109992035	interaction:1912	15.9075565576381	*	*
chr1	110001809	110020228	chr1	109980083	109992035	interaction:1913	18.5346612518461	*	*
chr1	110048822	110063104	chr1	110029067	110035830	interaction:1914	18.1452806609093	*	*
chr1	110054494	110063104	chr1	109750472	109808592	interaction:1915	23.2135325381645	*	*
chr1	110054494	110063104	chr1	109858881	109902070	interaction:1916	17.9508518303091	*	*
chr1	110054494	110063104	chr1	109948837	109992035	interaction:1917	17.1302668151953	*	*
chr1	110054494	110063104	chr1	110024056	110041375	interaction:1918	22.2266737854541	*	*
chr1	110054494	110063104	chr1	110048822	110063104	interaction:1919	28.3657821952282	*	*
chr1	110066492	110072237	chr1	109750472	109808592	interaction:1920	20.3857393389419	*	*
chr1	110066492	110072237	chr1	109858881	109902070	interaction:1921	15.7961934672291	*	*
chr1	110066492	110072237	chr1	109948837	109992035	interaction:1922	15.5587824169405	*	*
chr1	110066492	110072237	chr1	110024056	110041375	interaction:1923	21.3186545298531	*	*
chr1	110066492	110072237	chr1	110048822	110063104	interaction:1924	42.1894896263999	*	*
chr1	110077108	110088371	chr1	109750472	109808592	interaction:1925	20.7579138984479	*	*
chr1	110077108	110088371	chr1	110048822	110063104	interaction:1926	33.2512658027899	*	*
chr1	110103097	110116808	chr1	109750472	109808592	interaction:1927	19.9118058529914	*	*
chr1	110103097	110116808	chr1	110024056	110041375	interaction:1928	15.9605986511784	*	*
chr1	110103097	110116808	chr1	110048822	110063104	interaction:1929	34.9017209865282	*	*
chr1	110303569	110316341	chr1	110202285	110228326	interaction:1930	17.1466949073995	*	*
chr1	110303569	110316341	chr1	110271344	110273087	interaction:1931	19.0188262629363	*	*
chr1	110386409	110393400	chr1	110334648	110353763	interaction:1932	25.5371073504637	*	*
chr1	110386409	110393400	chr1	110364011	110376273	interaction:1933	29.2654477648607	*	*
chr1	111154578	111170408	chr1	111136231	111141579	interaction:1934	22.090009849099	*	*
chr1	111199301	111204000	chr1	111154578	111170408	interaction:1935	18.8908075659317	*	*
chr1	111208866	111220802	chr1	111203996	111206593	interaction:1936	49.7178412245312	*	*
chr1	111356690	111370535	chr1	111345298	111347934	interaction:1937	16.5472147473391	*	*
chr1	111424950	111432000	chr1	111208866	111220802	interaction:1938	18.460201178697	*	*
chr1	111424950	111432000	chr1	111356690	111370535	interaction:1939	18.9734597596866	*	*
chr1	111547847	111571319	chr1	111424950	111432000	interaction:1940	15.9451710204729	*	*
chr1	111547847	111571319	chr1	111446476	111450707	interaction:1941	21.5659264407878	*	*
chr1	111547847	111571319	chr1	111471669	111475988	interaction:1942	17.0646458114711	*	*
chr1	111557875	111563991	chr1	111536849	111547826	interaction:1943	26.0642852005278	*	*
chr1	111557875	111563991	chr1	111547847	111571319	interaction:1944	98.1827429595316	*	*
chr1	111587537	111616237	chr1	111557875	111563991	interaction:1945	50.5038132990701	*	*
chr1	111641525	111662724	chr1	111536849	111547826	interaction:1946	20.2214884260856	*	*
chr1	111641525	111662724	chr1	111547847	111571319	interaction:1947	49.4345568397228	*	*
chr1	111641525	111662724	chr1	111587537	111616237	interaction:1948	28.550333649616	*	*
chr1	111646267	111677571	chr1	111641525	111662724	interaction:1949	23.5787034658426	*	*
chr1	111682094	111696662	chr1	111557875	111563991	interaction:1950	17.2034629264335	*	*
chr1	111682094	111696662	chr1	111641525	111662724	interaction:1951	24.4286622958774	*	*
chr1	111728563	111751677	chr1	111471669	111475988	interaction:1952	14.5936089890436	*	*
chr1	111742038	111757688	chr1	111547847	111571319	interaction:1953	33.9890975022759	*	*
chr1	111742038	111757688	chr1	111587537	111616237	interaction:1954	24.5242375768725	*	*
chr1	111742038	111757688	chr1	111682094	111696662	interaction:1955	25.502749251161	*	*
chr1	111742038	111757688	chr1	111728563	111751677	interaction:1956	37.6369471573753	*	*
chr1	111751673	111773977	chr1	111424950	111432000	interaction:1957	21.1701716034881	*	*
chr1	111751673	111773977	chr1	111446476	111450707	interaction:1958	26.7736718636515	*	*
chr1	111751673	111773977	chr1	111471669	111475988	interaction:1959	26.4824870462166	*	*
chr1	111751673	111773977	chr1	111557875	111563991	interaction:1960	25.3236786842793	*	*
chr1	111751673	111773977	chr1	111641525	111662724	interaction:1961	28.376893217867	*	*
chr1	111751673	111773977	chr1	111742038	111757688	interaction:1962	63.7268299573579	*	*
chr1	111771346	111788323	chr1	111742038	111757688	interaction:1963	18.4834317446295	*	*
chr1	112369679	112380754	chr1	112355306	112366161	interaction:1964	39.4105916109401	*	*
chr1	112383281	112401246	chr1	112369679	112380754	interaction:1965	23.3423762483771	*	*
chr1	112390462	112401246	chr1	112355306	112366161	interaction:1966	22.8964014012417	*	*
chr1	112390789	112434653	chr1	112369679	112380754	interaction:1967	29.7568101187203	*	*
chr1	112390789	112434653	chr1	112390462	112401246	interaction:1968	60.2976439964744	*	*
chr1	112434649	112457947	chr1	112390462	112401246	interaction:1969	31.3024630950008	*	*
chr1	112449474	112477597	chr1	112369679	112380754	interaction:1970	19.7146687881071	*	*
chr1	112449474	112477597	chr1	112390462	112401246	interaction:1971	57.5596066789118	*	*
chr1	112457943	112467387	chr1	112355306	112366161	interaction:1972	14.4977935360051	*	*
chr1	112457943	112467387	chr1	112383281	112401246	interaction:1973	36.2833693655449	*	*
chr1	112457943	112467387	chr1	112390789	112434653	interaction:1974	69.5176783036497	*	*
chr1	112457943	112467387	chr1	112434649	112457947	interaction:1975	26.8111616593024	*	*
chr1	112457943	112467387	chr1	112449474	112477597	interaction:1976	33.8219980945014	*	*
chr1	112504586	112539136	chr1	112390462	112401246	interaction:1977	22.9851859071375	*	*
chr1	112525874	112548991	chr1	112390462	112401246	interaction:1978	33.002456654294	*	*
chr1	112525874	112548991	chr1	112457943	112467387	interaction:1979	26.4433580593085	*	*
chr1	112559200	112589979	chr1	112390462	112401246	interaction:1980	21.6319104492453	*	*
chr1	112613299	112619468	chr1	112383281	112401246	interaction:1981	28.3180550602714	*	*
chr1	112613299	112619468	chr1	112390789	112434653	interaction:1982	42.7295510632759	*	*
chr1	112613299	112619468	chr1	112449474	112477597	interaction:1983	29.1608600743774	*	*
chr1	112613299	112619468	chr1	112504586	112539136	interaction:1984	18.3485352954759	*	*
chr1	112613299	112619468	chr1	112525874	112548991	interaction:1985	28.1099070069953	*	*
chr1	112613299	112628345	chr1	112369679	112380754	interaction:1986	16.9699039345184	*	*
chr1	112613299	112628345	chr1	112390462	112401246	interaction:1987	47.9195826844357	*	*
chr1	112613299	112628345	chr1	112457943	112467387	interaction:1988	33.3108662581783	*	*
chr1	112613299	112628345	chr1	112613299	112619468	interaction:1989	43.4129629674415	*	*
chr1	112619464	112625729	chr1	112383281	112401246	interaction:1990	23.7599549059209	*	*
chr1	112619464	112625729	chr1	112390789	112434653	interaction:1991	40.3277728207913	*	*
chr1	112619464	112625729	chr1	112449474	112477597	interaction:1992	25.0184528426062	*	*
chr1	112619464	112625729	chr1	112504586	112539136	interaction:1993	18.5466751905518	*	*
chr1	112619464	112625729	chr1	112525874	112548991	interaction:1994	25.8479775698779	*	*
chr1	112619464	112625729	chr1	112559200	112589979	interaction:1995	17.9294908533449	*	*
chr1	112619464	112625729	chr1	112613299	112628345	interaction:1996	51.9939175861445	*	*
chr1	112630998	112649658	chr1	112619464	112625729	interaction:1997	18.7872728758177	*	*
chr1	112661875	112689346	chr1	112619464	112625729	interaction:1998	17.8791191723669	*	*
chr1	112689342	112698865	chr1	112390789	112434653	interaction:1999	20.8255389629244	*	*
chr1	112689342	112698865	chr1	112613299	112628345	interaction:2000	21.4523191031608	*	*
[truncated: 34,058 more rows]
