# Supplementary material for: Skeletal muscle enhancer interactions identify genes controlling whole-body metabolism
Source: Nat Commun. 2020 Jun 1;11:2695. doi: 10.1038/s41467-020-16537-6 (PMC7264154; doi:10.1038/s41467-020-16537-6)
Supplement: Supplementary file 8 — Supplementary Data 5 [file 41467_2020_16537_MOESM8_ESM.xlsx]

## Sheet: Palmitate
Enhancer					SNP	Target gene
Chr	start	end	width	Enhancer regulation by TNFa	SNP positions (Hg19)	Gene	Gene name	Expression regulation by TNFa
chr1	23376012	23379321	3310	Down	1:23702531_A,G	ENSG00000007968	E2F2	Down
chr1	39251895	39257327	5433	Up	1:39722214_A,G ;1:39719346_C,T	ENSG00000127603	MACF1	Up
chr1	65504936	65507390	2455	Up	1:65970925_T,C	ENSG00000116678	LEPR	Up
chr12	93775318	93781904	6587	Up	12:94169652_A,G ;12:94169653_C,A ;12:94169831_A,G	ENSG00000120833	SOCS2	Up
chr12	93775318	93781904	6587	Up	12:94169652_A,G ;12:94169653_C,A ;12:94169831_A,G	ENSG00000136040	PLXNC1	Up
chr15	38535108	38538232	3125	Up	15:38828140_G,T	ENSG00000172575	RASGRP1	Up
chr15	39159309	39197046	37738	Up	15:39454860_T,C ;15:39458292_C,A ;15:39459141_T,C ;15:39459358_A,G ;15:39459715_C,T ;15:39463672_T,C ;15:39464167_A,G ;15:39464752_A,C	ENSG00000137801	THBS1	Up
chr16	75401270	75403535	2266	Up	16:75435461_A,G ;16:75435731_G,T ;16:75436231_A,T ;16:75436561_T,C ;16:75436713_A,T ;16:75437186_A,G	ENSG00000050820	BCAR1	Up
chr3	99950275	99954557	4283	Up	3:99670983_G,T	ENSG00000168386	FILIP1L	Up
chr3	100029329	100035349	6021	Up	3:99750222_C,G	ENSG00000168386	FILIP1L	Up
chr3	115379904	115387266	7363	Down	3:115099626_A,G	ENSG00000172020	GAP43	Down
chr3	157247019	157250442	3424	Up	3:156966235_A,G ;3:156966258_C,T ;3:156967195_A,G ;3:156967875_A,G	ENSG00000163661	PTX3	Up

## Sheet: TNFa
Enhancer					SNP	Target gene
Chr	start	end	width	Enhancer regulation by TNFa	SNP positions (Hg19)	Gene	Gene name	Expression regulation by TNFa
chr1	23376012	23379321	3310	Down	1:23702531_A,G	ENSG00000249087	TCEA3	Down
chr1	23376012	23379321	3310	Down	1:23702531_A,G	ENSG00000249087	ZNF436-AS1	Down
chr1	23376012	23379321	3310	Down	1:23702531_A,G	ENSG00000088280	ASAP3	Down
chr1	39391041	39403171	12131	Down	1:39857192_G,A ;1:39863215_C,T ;1:39867055_C,T ;1:39858794_G,C ;1:39858947_C,T	ENSG00000090621	PABPC4	Down
chr1	65504936	65507390	2455	Up	1:65970925_T,C	ENSG00000116678	LEPR	Up
chr1	118946529	118950931	4403	Down	1:119491316_A,G ;1:119492703_A,G	ENSG00000092607	TBX15	Down
chr10	3524775	3528702	3928	Down	10:3567445_G,A ;10:3569417_T,C ;10:3570836_T,G	ENSG00000067082	KLF6	Down
chr10	33221636	33270378	48743	Down	10:33547465_C,T ;10:33555120_G,T	ENSG00000099250	NRP1	Down
chr10	63195277	63198761	3485	Down	10:64955581_C,T	ENSG00000165476	REEP3	Down
chr10	74278526	74284990	6465	Down	10:76039560_G,A ;10:76042248_C,T ;10:76042609_C,T	ENSG00000156650	KAT6B	Down
chr10	74291324	74296656	5333	Down	10:76054961_C,T	ENSG00000156650	KAT6B	Down
chr10	74296735	74298291	1557	Down	10:76056582_C,T	ENSG00000156650	KAT6B	Down
chr10	74330001	74339849	9849	Down	10:76092179_A,G ;10:76097678_G,T	ENSG00000156650	KAT6B	Down
chr10	102578768	102580928	2161	Up	10:104339851_T,C	ENSG00000171206	TRIM8	Up
chr10	102595003	102606769	11767	Up	10:104354804_T,C ;10:104355275_A,G ;10:104356359_T,C ;10:104358403_T,C ;10:104358407_C,G ;10:104358474_G,A ;10:104360518_C,T ;10:104363119_C,T ;10:104363293_T,C ;10:104363408_A,C ;10:104364652_G,A ;10:104365724_G,A ;10:104366042_T,C ;10:104366353_T,C	ENSG00000171206	TRIM8	Up
chr10	102614837	102622386	7550	Up	10:104375258_G,A ;10:104377759_T,C ;10:104378134_A,G ;10:104378563_G,T ;10:104378750_G,A ;10:104380686_G,A	ENSG00000171206	TRIM8	Up
chr10	103273009	103274069	1061	Down	10:105033015_C,T ;10:105033628_G,A ;10:105033742_A,G	ENSG00000148798	INA	Down
chr10	117536752	117538679	1928	Down	10:119297479_C,T ;10:119297636_G,A	ENSG00000170370	EMX2	Down
chr11	8647758	8653664	5907	Down	11:8669437_A,G ;11:8673939_C,G ;11:8675086_T,C	ENSG00000166441	RPL27A	Down
chr11	10896033	10904038	8006	Down	11:10921512_A,G	ENSG00000236287	ZBED5	Down
chr11	46305959	46314072	8114	Down	11:46333337_G,A ;11:46334239_G,A ;11:46335191_T,C	ENSG00000149091	DGKZ	Down
chr11	46709272	46716793	7522	Up	11:46731012_C,T ;11:46737057_G,A ;11:46737412_A,T	ENSG00000175224	ATG13	Up
chr11	62551426	62559050	7625	Down	11:62320838_T,C ;11:62325272_A,G ;11:62326265_T,C	ENSG00000124942	AHNAK	Down
chr11	78423678	78425956	2279	Up	11:78135229_C,T ;11:78135704_C,T	ENSG00000033327	GAB2	Up
chr12	30717744	30722111	4368	Down	12:30873332_C,T	ENSG00000110888	CAPRIN2	Down
chr12	49866490	49874916	8427	Down	12:50261809_C,T ;12:50263148_G,A	ENSG00000135472	FAIM2	Down
chr12	54266247	54267549	1303	Down	12:54660427_G,A ;12:54661102_T,C	ENSG00000161638	ATP5MC2	Down
chr12	66034985	66038749	3765	Down	12:66429869_C,T ;12:66430452_T,G ;12:66432021_C,T	ENSG00000149948	HMGA2	Down
chr12	111439439	111456819	17381	Down	12:111878526_T,C ;12:111881309_G,T ;12:111882485_C,A ;12:111884415_T,C ;12:111887659_A,G ;12:111893537_A,G ;12:111894072_C,T	ENSG00000198324	PHETA1	Down
chr12	121143672	121144996	1325	Up	12:121581982_G,T ;12:121581983_C,T ;12:121582048_T,C	ENSG00000135124	P2RX4	Up
chr12	123917158	123920860	3703	Down	12:124403769_C,T ;12:124404718_T,C	ENSG00000250091	DNAH10OS	Down
chr12	123917158	123920860	3703	Down	12:124403769_C,T ;12:124404718_T,C	ENSG00000250091	CCDC92	Down
chr12	123939738	123945522	5785	Down	12:124425078_A,G ;12:124425149_C,T ;12:124425841_A,G ;12:124426736_C,T ;12:124427306_T,A ;12:124427524_G,C ;12:124428162_T,A ;12:124428331_T,C ;12:124429279_G,A	ENSG00000250091	DNAH10OS	Down
chr12	123939738	123945522	5785	Down	12:124425078_A,G ;12:124425149_C,T ;12:124425841_A,G ;12:124426736_C,T ;12:124427306_T,A ;12:124427524_G,C ;12:124428162_T,A ;12:124428331_T,C ;12:124429279_G,A	ENSG00000250091	CCDC92	Down
chr12	124024117	124032543	8427	Down	12:124508758_A,T ;12:124509177_G,A	ENSG00000250091	DNAH10OS	Down
chr12	124024117	124032543	8427	Down	12:124508758_A,T ;12:124509177_G,A	ENSG00000250091	CCDC92	Down
chr13	50611731	50619535	7805	Down	13:51187575_T,C ;13:51188095_T,C ;13:51190422_C,G	ENSG00000176124	DLEU1	Down
chr13	50624511	50628149	3639	Down	13:51199462_C,A ;13:51199625_C,T ;13:51201045_G,T	ENSG00000176124	DLEU1	Down
chr13	50629257	50633401	4145	Down	13:51203769_A,G	ENSG00000176124	DLEU1	Down
chr13	98477600	98491580	13981	Down	13:99130423_T,C ;13:99135314_T,C ;13:99138057_G,A	ENSG00000088387	DOCK9	Down
chr14	74505953	74512801	6849	Down	14:74978336_G,A ;14:74978586_A,T ;14:74978833_G,C ;14:74978836_A,G ;14:74978865_C,T ;14:74979054_T,C ;14:74979092_T,C	ENSG00000119681	FOS	Down
chr14	74505953	74512801	6849	Down	14:74978336_G,A ;14:74978586_A,T ;14:74978833_G,C ;14:74978836_A,G ;14:74978865_C,T ;14:74979054_T,C ;14:74979092_T,C	ENSG00000119681	LTBP2	Down
chr14	91994526	91998904	4379	Down	14:92461097_A,G ;14:92461192_C,T ;14:92462497_T,C ;14:92464427_G,A	ENSG00000140092	FBLN5	Down
chr15	38535108	38538232	3125	Up	15:38828140_G,T	ENSG00000172575	RASGRP1	Up
chr15	38552858	38560407	7550	Up	15:38846347_G,A ;15:38846678_C,T ;15:38846738_G,C ;15:38847359_C,T ;15:38847763_A,C ;15:38850262_T,C ;15:38850330_T,C ;15:38852386_C,T	ENSG00000172575	RASGRP1	Up
chr15	41779483	41781969	2487	Down	15:42072530_C,G	ENSG00000092445	TYRO3	Down
chr15	72755471	72760837	5367	Up	15:73049823_C,T	ENSG00000159322	ADPGK	Up
chr15	83111341	83114686	3346	Down	15:83781631_C,T ;15:83781859_C,A	ENSG00000136404	BTBD1	Down
chr16	30995748	31000556	4809	Down	16:31011183_A,G ;16:31011821_T,G	ENSG00000099365	STX1B	Down
chr16	31049468	31053996	4529	Down	16:31062701_C,A	ENSG00000099377	STX1B	Down
chr16	31049468	31053996	4529	Down	16:31062701_C,A	ENSG00000099377	HSD3B7	Down
chr16	67268722	67272451	3730	Down	16:67302648_C,T ;16:67303201_G,C ;16:67303358_C,T ;16:67304915_A,G	ENSG00000159714	ZDHHC1	Down
chr16	67268722	67272451	3730	Down	16:67302648_C,T ;16:67303201_G,C ;16:67303358_C,T ;16:67304915_A,G	ENSG00000159714	FHOD1	Down
chr16	67276012	67281331	5320	Down	16:67310543_C,T ;16:67311721_C,T	ENSG00000159714	ZDHHC1	Down
chr16	67276012	67281331	5320	Down	16:67310543_C,T ;16:67311721_C,T	ENSG00000159714	FHOD1	Down
chr16	67914750	67918704	3955	Down	16:67951827_G,A ;16:67951830_G,A	ENSG00000159792	PSKH1	Down
chr16	69164735	69168246	3512	Down	16:69201932_G,A	ENSG00000168807	SNTB2	Down
chr16	85219174	85224830	5657	Down	16:85255452_G,A ;16:85255610_C,T ;16:85258191_C,T	ENSG00000135709	KIAA0513	Down
chr16	85226715	85230351	3637	Down	16:85261457_G,A ;16:85261963_C,G ;16:85262290_T,C	ENSG00000135709	KIAA0513	Down
chr16	85231568	85237671	6104	Down	16:85267546_G,C ;16:85270707_G,T	ENSG00000135709	KIAA0513	Down
chr16	85237781	85241452	3672	Down	16:85271686_G,A	ENSG00000135709	KIAA0513	Down
chr17	45344805	45347378	2574	Down	17:43422855_T,C	ENSG00000006062	MAP3K14	Down
chr18	45012918	45018923	6006	Down	18:42593490_T,C ;18:42595076_G,A ;18:42595844_T,C ;18:42595996_A,G ;18:42596789_C,T ;18:42597978_C,T ;18:42598463_G,A	ENSG00000152217	SETBP1	Down
chr2	12700416	12705288	4873	Down	2:12844867_A,T ;2:12844890_G,C ;2:12845368_C,T	ENSG00000071575	TRIB2	Down
chr2	37733044	37744191	11148	Down	2:37960613_A,T	ENSG00000163171	CDC42EP3	Down
chr2	46643530	46657653	14124	Down	2:46877963_T,A ;2:46878303_A,G ;2:46878609_T,G ;2:46878616_G,A ;2:46879899_C,G	ENSG00000171150	SOCS5	Down
chr2	46673466	46675910	2445	Down	2:46900798_G,A ;2:46900908_C,T ;2:46901449_G,A ;2:46901562_G,A ;2:46902190_G,T	ENSG00000171150	SOCS5	Down
chr2	65062802	65066419	3618	Down	2:65289949_C,T ;2:65290842_C,A ;2:65291546_A,G	ENSG00000115902	CEP68	Down
chr2	65067334	65074046	6713	Down	2:65296280_T,C ;2:65297359_C,G ;2:65297686_C,T ;2:65298282_T,A	ENSG00000115902	CEP68	Down
chr2	101802985	101809895	6911	Down	2:102419892_G,A ;2:102425102_C,T	ENSG00000196460	RFX8	Down
chr2	101815253	101832183	16931	Down	2:102435110_A,G ;2:102436738_A,G ;2:102438836_A,T ;2:102442358_A,G ;2:102447220_C,T	ENSG00000196460	RFX8	Down
chr2	101848471	101851707	3237	Down	2:102468124_C,T	ENSG00000196460	RFX8	Down
chr2	218577038	218577921	884	Down	2:219442499_A,T	ENSG00000115556	PLCD4	Down
chr2	218577038	218577921	884	Down	2:219442499_A,T	ENSG00000115556	CTDSP1	Down
chr2	218581187	218584390	3204	Down	2:219446477_G,A ;2:219446477_G,A	ENSG00000115556	PLCD4	Down
chr2	218581187	218584390	3204	Down	2:219446477_G,A ;2:219446477_G,A	ENSG00000115556	CTDSP1	Down
chr2	226114106	226120369	6264	Down	2:226979632_G,T ;2:226985072_G,A	ENSG00000169047	IRS1	Down
chr2	226121003	226126253	5251	Down	2:226987284_G,A ;2:226988137_G,A ;2:226988503_T,A ;2:226989328_T,G ;2:226990798_C,T	ENSG00000169047	IRS1	Down
chr20	10901871	10904225	2355	Down	20:10883131_A,G	ENSG00000101384	JAG1	Down
chr20	25293426	25298298	4873	Down	20:25274951_G,A	ENSG00000100994	PYGB	Down
chr20	35116997	35119015	2019	Down	20:33704888_T,C ;20:33706011_A,C ;20:33706575_T,A	ENSG00000125966	MMP24	Down
chr20	35116997	35119015	2019	Down	20:33704888_T,C ;20:33706011_A,C ;20:33706575_T,A	ENSG00000125966	EIF6	Down
chr20	35299538	35322962	23425	Down	20:33890061_G,A ;20:33894463_A,G ;20:33896262_C,G ;20:33903636_C,T ;20:33905619_G,A ;20:33905904_C,A ;20:33907161_T,C ;20:33907909_T,C	ENSG00000125966	MMP24	Down
chr20	35299538	35322962	23425	Down	20:33890061_G,A ;20:33894463_A,G ;20:33896262_C,G ;20:33903636_C,T ;20:33905619_G,A ;20:33905904_C,A ;20:33907161_T,C ;20:33907909_T,C	ENSG00000125966	EIF6	Down
chr20	35385080	35387114	2035	Down	20:33972899_A,C ;20:33973315_T,G ;20:33973378_G,A ;20:33974051_T,C ;20:33974163_T,A ;20:33972899_A,C ;20:33972948_G,A ;20:33973315_T,G ;20:33973378_G,A ;20:33974051_T,C ;20:33974163_T,A	ENSG00000125965	GDF5	Down
chr20	35385080	35387114	2035	Down	20:33972899_A,C ;20:33973315_T,G ;20:33973378_G,A ;20:33974051_T,C ;20:33974163_T,A ;20:33972899_A,C ;20:33972948_G,A ;20:33973315_T,G ;20:33973378_G,A ;20:33974051_T,C ;20:33974163_T,A	ENSG00000125965	EIF6	Down
chr20	35393528	35397331	3804	Down	20:33982435_G,A ;20:33983314_T,A ;20:33983485_A,G ;20:33984976_T,C ;20:33985057_A,G ;20:33982435_G,A ;20:33983314_T,A ;20:33983485_A,G ;20:33984976_T,C ;20:33985057_A,G	ENSG00000125965	GDF5	Down
chr20	35393528	35397331	3804	Down	20:33982435_G,A ;20:33983314_T,A ;20:33983485_A,G ;20:33984976_T,C ;20:33985057_A,G ;20:33982435_G,A ;20:33983314_T,A ;20:33983485_A,G ;20:33984976_T,C ;20:33985057_A,G	ENSG00000125965	EIF6	Down
chr20	35397468	35400495	3028	Down	20:33985568_C,T ;20:33986271_T,C ;20:33986549_C,T ;20:33987298_T,C ;20:33987576_G,A ;20:33987818_T,A ;20:33985568_C,T ;20:33986271_T,C ;20:33986549_C,T ;20:33987298_T,C ;20:33987576_G,A ;20:33987818_T,A	ENSG00000125965	GDF5	Down
chr20	35397468	35400495	3028	Down	20:33985568_C,T ;20:33986271_T,C ;20:33986549_C,T ;20:33987298_T,C ;20:33987576_G,A ;20:33987818_T,A ;20:33985568_C,T ;20:33986271_T,C ;20:33986549_C,T ;20:33987298_T,C ;20:33987576_G,A ;20:33987818_T,A	ENSG00000125965	EIF6	Down
chr20	41230705	41235448	4744	Down	20:39859488_G,C	ENSG00000174306	EMILIN3	Down
chr20	41230705	41235448	4744	Down	20:39859488_G,C	ENSG00000174306	ZHX3	Down
chr20	62897614	62901874	4261	Down	20:61530915_T,A	ENSG00000101190	TCFL5	Down
chr22	30182839	30185774	2936	Up	22:30578964_G,A ;22:30579250_C,G ;22:30579617_A,C ;22:30579722_A,C ;22:30579886_T,A ;22:30580373_G,A	ENSG00000128342	LIF	Up
chr22	31949431	31953899	4469	Down	22:32345733_A,G ;22:32348841_C,T	ENSG00000128245	YWHAH	Down
chr3	12302737	12304526	1790	Down	3:12344730_C,G ;3:12344730_C,G ;3:12344730_C,G	ENSG00000157150	PPARG	Down
chr3	12302737	12304526	1790	Down	3:12344730_C,G ;3:12344730_C,G ;3:12344730_C,G	ENSG00000157150	TIMP4	Down
chr3	37126842	37133089	6248	Down	3:37172062_T,G	ENSG00000093167	LRRFIP2	Down
chr3	37160693	37166127	5435	Down	3:37202710_G,A ;3:37206787_G,A ;3:37206970_A,T	ENSG00000093167	LRRFIP2	Down
chr3	37181198	37185808	4611	Down	3:37225125_C,T ;3:37226116_A,G	ENSG00000093167	LRRFIP2	Down
chr3	37196760	37199127	2368	Down	3:37240102_C,T	ENSG00000093167	LRRFIP2	Down
chr3	37289213	37293966	4754	Down	3:37332001_A,T ;3:37332662_G,A ;3:37334072_T,G ;3:37334220_T,C	ENSG00000093167	LRRFIP2	Down
chr3	99934162	99936355	2194	Up	3:99654183_T,A	ENSG00000168386	FILIP1L	Up
chr3	100029329	100035349	6021	Up	3:99750222_C,G	ENSG00000168386	FILIP1L	Up
chr3	124982142	124992782	10641	Down	3:124703693_A,C	ENSG00000221955	ITGB5	Down
chr3	150343246	150350712	7467	Down	3:150066540_T,A	ENSG00000196428	TSC22D2	Down
chr3	152372184	152381548	9365	Down	3:152095708_T,C	ENSG00000152601	MBNL1	Down
chr3	152381632	152389035	7404	Down	3:152103745_A,G	ENSG00000152601	MBNL1	Down
chr3	152398521	152404612	6092	Down	3:152117304_A,T ;3:152119976_A,G	ENSG00000152601	MBNL1	Down
chr3	152442044	152448942	6899	Down	3:152166060_A,G	ENSG00000152601	MBNL1	Down
chr4	118169732	118182230	12499	Down	4:119093219_T,G ;4:119093260_T,C ;4:119097123_T,C ;4:119098832_A,G ;4:119101052_T,C ;4:119101293_T,C ;4:119101306_A,G ;4:119101521_T,C ;4:119101723_T,C ;4:119102873_C,A ;4:119103264_A,G	ENSG00000164100	NDST3	Down
chr5	55667043	55670077	3035	Down	5:54963929_A,G	ENSG00000067113	PLPP1	Down
chr5	55673891	55676831	2941	Down	5:54970740_G,A	ENSG00000067113	PLPP1	Down
chr5	119391112	119401043	9932	Up	5:118728256_G,A ;5:118728953_G,C ;5:118729286_C,T ;5:118729327_A,G ;5:118729388_A,G ;5:118732187_C,G	ENSG00000145779	TNFAIP8	Up
chr5	149203617	149216406	12790	Down	5:148583994_C,A ;5:148584486_G,T ;5:148584631_T,C ;5:148587553_T,C ;5:148588846_G,A ;5:148589023_T,C ;5:148589969_A,G ;5:148590423_T,C ;5:148590620_T,A	ENSG00000173210	ABLIM3	Down
chr5	150462533	150474664	12132	Down	5:149850518_A,G	ENSG00000070614	NDST1	Down
chr5	150462533	150474664	12132	Down	5:149850518_A,G	ENSG00000164587	RPS14	Down
chr5	172730321	172737822	7502	Down	5:172160736_A,G	ENSG00000120129	DUSP1	Down
chr6	30495809	30497286	1478	Up	6:30464207_C,G	ENSG00000204574	ABCF1	Up
chr6	30495809	30497286	1478	Up	6:30464207_C,G	ENSG00000204574	HLA-E	Up
chr6	34968720	34972965	4246	Down	6:34937472_G,C	ENSG00000146197	SCUBE3	Down
chr6	56935926	56939832	3907	Down	6:56801877_A,G ;6:56802201_T,C ;6:56804549_G,A	ENSG00000112208	BAG2	Down
chr6	80127484	80131656	4173	Down	6:80837239_A,G ;6:80837944_T,C ;6:80839315_C,T ;6:80839436_C,A ;6:80839815_G,A ;6:80841033_A,G	ENSG00000083123	BCKDHB	Down
chr6	127146535	127148143	1609	Up	6:127468188_G,A ;6:127468188_G,A	ENSG00000146374	RSPO3	Up
chr6	127175554	127177626	2073	Up	6:127497764_T,C	ENSG00000146374	RSPO3	Up
chr6	127177686	127183805	6120	Up	6:127501926_T,C ;6:127501926_T,C	ENSG00000146374	RSPO3	Up
chr6	130032292	130036167	3876	Down	6:130353612_T,C ;6:130354855_T,C ;6:130356608_G,A	ENSG00000164483	SAMD3	Down
chr6	130045264	130047790	2527	Down	6:130367725_T,G ;6:130367793_G,T ;6:130368602_A,G	ENSG00000164483	SAMD3	Down
chr7	14838379	14843319	4941	Down	7:14882428_G,A	ENSG00000136267	DGKB	Down
chr7	45914753	45917646	2894	Down	7:45955029_A,G	ENSG00000146674	IGFBP3	Down
chr7	102828209	102834326	6118	Up	7:102470275_G,A ;7:102471780_T,C	ENSG00000128606	LRRC17	Up
chr7	102870191	102877687	7497	Up	7:102511732_C,T	ENSG00000128606	LRRC17	Up
chr7	107969874	107978416	8543	Down	7:107611650_G,T ;7:107612345_C,A ;7:107612629_A,G ;7:107612784_C,T ;7:107613207_T,C ;7:107614003_A,G ;7:107614370_T,G ;7:107614669_T,A ;7:107614930_T,C ;7:107615274_C,T ;7:107615506_C,T ;7:107616011_C,G ;7:107616049_C,A ;7:107616068_T,C ;7:107616078_G,A ;7:107617204_C,A ;7:107618420_A,G	ENSG00000091136	LAMB4	Down
chr7	107969874	107978416	8543	Down	7:107611650_G,T ;7:107612345_C,A ;7:107612629_A,G ;7:107612784_C,T ;7:107613207_T,C ;7:107614003_A,G ;7:107614370_T,G ;7:107614669_T,A ;7:107614930_T,C ;7:107615274_C,T ;7:107615506_C,T ;7:107616011_C,G ;7:107616049_C,A ;7:107616068_T,C ;7:107616078_G,A ;7:107617204_C,A ;7:107618420_A,G	ENSG00000091136	LAMB1	Down
chr7	107981497	107984802	3306	Down	7:107624109_C,T	ENSG00000091136	LAMB4	Down
chr7	107981497	107984802	3306	Down	7:107624109_C,T	ENSG00000091136	LAMB1	Down
chr7	130377568	130382480	4913	Down	7:130017487_G,A ;7:130017488_G,A ;7:130019481_C,T ;7:130020065_C,T ;7:130021331_C,T	ENSG00000106484	CPA4	Down
chr7	130377568	130382480	4913	Down	7:130017487_G,A ;7:130017488_G,A ;7:130019481_C,T ;7:130020065_C,T ;7:130021331_C,T	ENSG00000106484	MEST	Down
chr7	130386475	130389231	2757	Down	7:130027037_A,C ;7:130027633_A,G ;7:130028723_C,T	ENSG00000106484	CPA4	Down
chr7	130386475	130389231	2757	Down	7:130027037_A,C ;7:130027633_A,G ;7:130028723_C,T	ENSG00000106484	MEST	Down
chr8	117845659	117852125	6467	Down	8:118863061_T,C	ENSG00000182197	SAMD12	Down
chr8	144309050	144313647	4598	Down	8:145536056_A,G	ENSG00000261236	BOP1	Down
chr9	86318747	86327733	8987	Up	9:88937089_C,A ;9:88937696_T,C ;9:88941067_T,C	ENSG00000083223	ZCCHC6	Up
chr9	86339535	86342775	3241	Up	9:88954704_C,T	ENSG00000083223	ZCCHC6	Up
chr9	92560488	92566041	5554	Down	9:95323135_C,T	ENSG00000106819	ASPN	Down
chr9	98989810	98990649	840	Down	9:101752484_G,A	ENSG00000119514	GALNT12	Down
chr9	98989810	98990649	840	Down	9:101752484_G,A	ENSG00000119514	COL15A1	Down
chr9	104922009	104925240	3232	Up	9:107686823_G,A	ENSG00000165029	ABCA1	Up
chr9	125853884	125857422	3539	Down	9:128616376_A,G ;9:128617244_A,G	ENSG00000167081	PBX3	Down
