# Supplementary material for: Skeletal muscle enhancer interactions identify genes controlling whole-body metabolism
Source: Nat Commun. 2020 Jun 1;11:2695. doi: 10.1038/s41467-020-16537-6 (PMC7264154; doi:10.1038/s41467-020-16537-6)
Supplement: Supplementary file 9 — Supplementary Data 6 [file 41467_2020_16537_MOESM9_ESM.xlsx]

## Sheet: Palmitate
							Age adjusted			Age and BMI adjusted
Gene	Enhancer			Enhancer/gene regulation	SNPs	GWAS	eQTL beta	eQTL p-value	eGenes FDR-value	eQTL beta	eQTL p-value	eGenes FDR-value
MACF1	chr1	39251895	39257327	Palmitate	rs4660208	BMI	0.495828	0.000630372	0.00945558	0.495828	0.000630372	0.00945558
	chr1	39251895	39257327		rs11205828	BMI	0.362125	0.00998524	0.00945558	0.362125	0.00998524	0.00945558
FILIP1L	chr3	99950275	99954557	Palmitate	rs7632345	WHR	-0.70029	0.00381818	0.0286364	-0.694578	0.00417064	0.0312798
FILIP1L	chr3	100029329	100035349	Palmitate and TNF⍺	rs12493320	WHR	-0.689249	0.0055191	0.0286364	-0.683313	0.00602033	0.0312798

## Sheet: TNFa
							Age adjusted			Age and BMI adjusted
Gene	Enhancer			Enhancer/gene regulation	SNPs	GWAS	eQTL beta	eQTL p-value	eGenes FDR-value	eQTL beta	eQTL p-value	eGenes FDR-value
CEP68	chr2	65067334	65074046	TNF⍺	rs2252867	T2D, IR	-0.765958	5.57019e-10	6.0715e-08	-0.765378	5.78767e-10	6.30856e-08
	chr2	65067334	65074046		rs2723087	T2D, IR	-0.754832	1.94348e-09	6.0715e-08	-0.754239	2.01699e-09	6.30856e-08
	chr2	65067334	65074046		rs2723085	T2D, IR	-0.744532	4.17003e-09	6.0715e-08	-0.743936	4.324e-09	6.30856e-08
	chr2	65067334	65074046		rs2723086	T2D, IR	-0.744532	4.17003e-09	6.0715e-08	-0.743936	4.324e-09	6.30856e-08
CEP68	chr2	65062802	65066419	TNF⍺	rs2723083	T2D, IR	-0.751961	3.02135e-09	6.0715e-08	-0.751361	3.13453e-09	6.30856e-08
	chr2	65062802	65066419		rs2241160	T2D, IR	-0.527808	6.98729e-05	6.0715e-08	-0.526974	7.23379e-05	6.30856e-08
	chr2	65062802	65066419		rs2241161	T2D, IR	-0.521233	0.000102073	6.0715e-08	-0.52039	0.000105615	6.30856e-08
GAB2	chr11	78423678	78425956	TNF⍺	rs990706	BMI	0.982997	1.94373e-09	1.05933e-07	0.98425	1.83745e-09	1.00141e-07
	chr11	78423678	78425956		rs11237490	BMI	0.924423	1.60434e-08	1.05933e-07	0.925085	1.56049e-08	1.00141e-07
LAMB1	chr7	107969874	107978416	TNF⍺	rs1544474	WHR	0.614088	3.06109e-07	1.1122e-05	0.614828	2.92799e-07	1.06384e-05
	chr7	107969874	107978416		rs2023273	WHR	0.60152	1.03965e-06	1.1122e-05	0.602281	9.95994e-07	1.06384e-05
	chr7	107969874	107978416		rs737954	WHR	0.60152	1.03965e-06	1.1122e-05	0.602281	9.95994e-07	1.06384e-05
	chr7	107969874	107978416		rs41281051	WHR	0.598182	1.25375e-06	1.1122e-05	0.598943	1.20151e-06	1.06384e-05
BTBD1	chr15	83111341	83114686	TNF⍺	rs1989	BMI	-0.887686	0.000349067	0.00677034	-0.88979	0.00033624	0.00668034
	chr15	83111341	83114686		rs71412295	BMI	-0.887686	0.000349067	0.00677034	-0.88979	0.00033624	0.00668034
EIF6	chr20	35299538	35322962	TNF⍺	rs878639	WHR	0.5457	0.000429288	0.00677034	0.549703	0.000367725	0.00668034
	chr20	35299538	35322962		rs3795159	WHR	0.5457	0.000429288	0.00677034	0.549703	0.000367725	0.00668034
	chr20	35299538	35322962		rs2425055	WHR	0.5457	0.000429288	0.00677034	0.549703	0.000367725	0.00668034
	chr20	35299538	35322962		rs1406949	WHR	0.5457	0.000429288	0.00677034	0.549703	0.000367725	0.00668034
	chr20	35299538	35322962		rs6060369	WHR	0.5457	0.000429288	0.00677034	0.549703	0.000367725	0.00668034
	chr20	35299538	35322962		rs6088791	WHR	0.5457	0.000429288	0.00677034	0.549703	0.000367725	0.00668034
EIF6	chr20	35385080	35387114	TNF⍺	rs4911179	WHR, BMI	0.5457	0.000429288	0.00677034	0.549703	0.000367725	0.00668034
	chr20	35385080	35387114		rs4911180	WHR	0.5457	0.000429288	0.00677034	0.549703	0.000367725	0.00668034
	chr20	35385080	35387114		rs6142369	WHR, BMI	0.5457	0.000429288	0.00677034	0.549703	0.000367725	0.00668034
	chr20	35385080	35387114		rs6142370	WHR, BMI	0.5457	0.000429288	0.00677034	0.549703	0.000367725	0.00668034
	chr20	35385080	35387114		rs6141549	WHR, BMI	0.5457	0.000429288	0.00677034	0.549703	0.000367725	0.00668034
	chr20	35385080	35387114		rs6088812	WHR, BMI	0.5457	0.000429288	0.00677034	0.549703	0.000367725	0.00668034
EIF6	chr20	35393528	35397331	TNF⍺	rs6088816	WHR, BMI	0.5457	0.000429288	0.00677034	0.549703	0.000367725	0.00668034
	chr20	35393528	35397331		rs6142373	WHR, BMI	0.5457	0.000429288	0.00677034	0.549703	0.000367725	0.00668034
	chr20	35393528	35397331		rs6579234	WHR, BMI	0.5457	0.000429288	0.00677034	0.549703	0.000367725	0.00668034
	chr20	35393528	35397331		rs6088817	WHR, BMI	0.5457	0.000429288	0.00677034	0.549703	0.000367725	0.00668034
	chr20	35393528	35397331		rs6088818	WHR, BMI	0.5457	0.000429288	0.00677034	0.549703	0.000367725	0.00668034
EIF6	chr20	35397468	35400495	TNF⍺	rs6142374	WHR, BMI	0.5457	0.000429288	0.00677034	0.549703	0.000367725	0.00668034
	chr20	35397468	35400495		rs1886691	WHR, BMI	0.5457	0.000429288	0.00677034	0.549703	0.000367725	0.00668034
	chr20	35397468	35400495		rs1886692	WHR, BMI	0.5457	0.000429288	0.00677034	0.549703	0.000367725	0.00668034
	chr20	35397468	35400495		rs6088820	WHR, BMI	0.5457	0.000429288	0.00677034	0.549703	0.000367725	0.00668034
	chr20	35397468	35400495		rs6088821	WHR, BMI	0.5457	0.000429288	0.00677034	0.549703	0.000367725	0.00668034
	chr20	35397468	35400495		rs62210587	WHR, BMI	0.5457	0.000429288	0.00677034	0.549703	0.000367725	0.00668034
EIF6	chr20	35299538	35322962	TNF⍺	rs1406948	WHR	0.532948	0.00087734	0.00677034	0.536426	0.000772388	0.00668034
	chr20	35299538	35322962		rs6060355	WHR	0.507663	0.00193961	0.00677034	0.510613	0.00174911	0.00668034
PABPC4	chr1	39391041	39403171	TNF⍺	rs3768299	BMI	-0.537455	0.000434793	0.00677034	-0.537142	0.000439175	0.00683858
	chr1	39391041	39403171		rs4660732	BMI	-0.537455	0.000434793	0.00677034	-0.537142	0.000439175	0.00683858
	chr1	39391041	39403171		rs61779285	BMI	-0.537455	0.000434793	0.00677034	-0.537142	0.000439175	0.00683858
	chr1	39391041	39403171		rs586057	IR	-0.40455	0.0082228	0.00677034	-0.404612	0.00820862	0.00683858
	chr1	39391041	39403171		rs624971	IR	-0.40455	0.0082228	0.00677034	-0.404612	0.00820862	0.00683858
TCEA3	chr1	23376012	23379321	TNF⍺	rs9887775	WHR	-0.411854	0.00365145	0.0462424	-0.411065	0.00371903	0.0505111
FILIP1L	chr3	99934162	99936355	TNF⍺	rs73858966	WHR	-0.70029	0.00381818	0.0462424	-0.694578	0.00417064	0.0505111
FILIP1L	chr3	100029329	100035349	TNF⍺ and palmiate	rs12493320	WHR	-0.689249	0.0055191	0.0462424	-0.683313	0.00602033	0.0505111
NRP1	chr10	33221636	33270378	TNF⍺	rs3780869	WHR	-0.523897	0.00596127	0.0649778	-0.528907	0.00541598	0.0590342
	chr10	33221636	33270378		rs7921144	WHR	-0.523897	0.00596127	0.0649778	-0.528907	0.00541598	0.0590342
ZHX3	chr20	41230705	41235448	TNF⍺	rs6129773	WHR	0.35368	0.0106401	0.105434	0.353765	0.010621	0.105245
TBX15	chr1	118946529	118950931	TNF⍺	rs12139690	WHR	0.406742	0.0178377	0.162026	0.407669	0.017521	0.159149
	chr1	118946529	118950931		rs12141651	WHR	0.406742	0.0178377	0.162026	0.407669	0.017521	0.159149
TNFAIP8	chr5	119391112	119401043	TNF⍺	rs11064	WHR	0.367115	0.0231344	0.180118	0.36652	0.0234922	0.182904
	chr5	119391112	119401043		rs7720409	WHR	0.33868	0.0413457	0.180118	0.338103	0.0419374	0.182904
	chr5	119391112	119401043		rs3203922	WHR	0.33868	0.0413457	0.180118	0.338103	0.0419374	0.182904
	chr5	119391112	119401043		rs1045241	WHR	0.33868	0.0413457	0.180118	0.338103	0.0419374	0.182904
	chr5	119391112	119401043		rs1045242	WHR	0.336891	0.0435523	0.180118	0.336313	0.0441726	0.182904
