# Supplementary material for: Skeletal muscle enhancer interactions identify genes controlling whole-body metabolism
Source: Nat Commun. 2020 Jun 1;11:2695. doi: 10.1038/s41467-020-16537-6 (PMC7264154; doi:10.1038/s41467-020-16537-6)
Supplement: Supplementary file 10 — Supplementary Data 7 [file 41467_2020_16537_MOESM10_ESM.xlsx]

## Sheet: Sheet1
Phenotype	Diet	Record ID (www.genenetwork.org)	Description	Reference	Year
Night activity (M)	CD	17631	Metabolism, behavior: Activty (rearing) at night at 16 weeks of age, metabolic cage, chow diet (6% kCal/fat Harlan.2918), males [AUC] (EPFL LISP3 Cohort)	Williams EG, Wu Y, Jha P, Dubuis S, Blattmann P, Argmann CA, Houten SM, Amariuta T, Wolski W, Zamboni N, Aebersold R, Auwerx J	2016
24 h food intake (M)	CD	17635	Central nervous system, metabolism, behavior: Food intake in 24 h at 16 weeks of age, metabolic cage, chow diet (6% kCal/fat Harlan.2918), males [kCal] (EPFL LISP3 Cohort)	Williams EG, Wu Y, Jha P, Dubuis S, Blattmann P, Argmann CA, Houten SM, Amariuta T, Wolski W, Zamboni N, Aebersold R, Auwerx J	2016
Fat mass %BW (M)	CD	12919	Morphology, metabolism: Body fat mass percentage of 19-week old males [%]	Andreux P, Williams EG, Koutnikova H, Houtkooper RH, Champy MF, Henry H, Schoonjans K, Williams RW, Auwerx J	2012
Fat mass %BW (F)	CD	12849	Morphology, metabolism: Body fat mass percentage of 19-week old females [%]	Andreux P, Williams EG, Koutnikova H, Houtkooper RH, Champy MF, Henry H, Schoonjans K, Williams RW, Auwerx J	2012
Fasting plasma triglycerides (M)	CD	17809	Blood chemistry, metabolism: Triglycerides in plasma, fasted state at 29 weeks of age, chow diet (6% kCal/fat Harlan.2918), males [mmol/L] (EPFL LISP3 Cohort)	Williams EG, Wu Y, Jha P, Dubuis S, Blattmann P, Argmann CA, Houten SM, Amariuta T, Wolski W, Zamboni N, Aebersold R, Auwerx J	2016
Fasting plasma LDL (M)	CD	17807	Blood chemistry, metabolism: Low-density lipoprotein (LDL) in plasma, fasted state at 29 weeks of age, chow diet (6% kCal/fat Harlan.2918), males [mmol/L] (EPFL LISP3 Cohort)	Williams EG, Wu Y, Jha P, Dubuis S, Blattmann P, Argmann CA, Houten SM, Amariuta T, Wolski W, Zamboni N, Aebersold R, Auwerx J	2016
Fasting plasma HDL (M)	CD	17805	Blood chemistry, metabolism: High-density lipoprotein (HDL) in plasma, fasted state at 29 weeks of age, chow diet (6% kCal/fat Harlan.2918), males [batch-corrected z-score]	Williams EG, Wu Y, Jha P, Dubuis S, Blattmann P, Argmann CA, Houten SM, Amariuta T, Wolski W, Zamboni N, Aebersold R, Auwerx J	2016
Fasting plasma FFA (M)	CD	17813	Blood chemistry, metabolism: Free fatty acids (FFA) in plasma, fasted state at 29 weeks of age, chow diet (6% kCal/fat Harlan.2918), males [batch-corrected z-score]	Williams EG, Wu Y, Jha P, Dubuis S, Blattmann P, Argmann CA, Houten SM, Amariuta T, Wolski W, Zamboni N, Aebersold R, Auwerx J	2016
Fasting plasma glucose (M)	CD	17800	Blood chemistry, metabolism: Basal glucose in plasma, fasted state at 29 weeks of age, high fat diet (60% kCal/fat HarlanTD.06414), males [mmol/L] (EPFL LISP3 Cohort)	Williams EG, Wu Y, Jha P, Dubuis S, Blattmann P, Argmann CA, Houten SM, Amariuta T, Wolski W, Zamboni N, Aebersold R, Auwerx J	2016
Lifespan (median) (F)	CD	19452	Aging, metabolism: Median life span, longevity of females at UTHSC on standard chow diet (Harlan Teklad 2018 chow diet, 6.2% fat), 12 hr light cycle in polypropylene cages (145 sq-in with up to 10 animals/cage, Harlan Teklad 7087 soft cob bedding), 12 hr light cycle with up to 10 animals/cage, updated August 2018 (n~654) [days]	Roy S, Ingels J, Bohl CJ, McCarty M, Lu L, Mulligan MK, Mozhui K, Centeno A, Williams EG, Auwerx J, Williams RW Title:	2018
Lifespan (75th quantile) (F)	CD	19423	Aging, metabolism: 75th quantile life span, longevity of females at UTHSC on standard chow diet (Harlan Teklad 2018 chow diet, 6.2% fat), 12 hr light cycle in polypropylene cages (145 sq-in with up to 10 animals/cage, Harlan Teklad 7087 soft cob bedding), 12 hr light cycle with up to 10 animals/cage, updated August 2018 (n~620) [days]	Roy S, Ingels J, Bohl CJ, McCarty M, Lu L, Mulligan MK, Mozhui K, Centeno A, Williams EG, Auwerx J, Williams RW	2018
Glycemia OGTT 15 min (M)	CD	17645	Metabolism: Glycemia during oral glucose tolerance test (OGTT), 15min, at 17 weeks of age, chow diet (6% kCal/fat Harlan.2918), males [mg/mL] (EPFL LISP3 Cohort)	Williams EG, Wu Y, Jha P, Dubuis S, Blattmann P, Argmann CA, Houten SM, Amariuta T, Wolski W, Zamboni N, Aebersold R, Auwerx J	2016
Glycemia OGTT 30 min (M)	CD	17647	Metabolism: Glycemia during oral glucose tolerance test (OGTT), 30 min, at 17 weeks of age, chow diet (6% kCal/fat Harlan.2918), males [mg/mL] (EPFL LISP3 Cohort)	Williams EG, Wu Y, Jha P, Dubuis S, Blattmann P, Argmann CA, Houten SM, Amariuta T, Wolski W, Zamboni N, Aebersold R, Auwerx J	2016
Glycemia OGTT 45 min (M)	CD	17649	Metabolism: Glycemia during oral glucose tolerance test (OGTT), 45min, at 17 weeks of age, chow diet (6% kCal/fat Harlan.2918), males [mg/mL] (EPFL LISP3 Cohort)	Williams EG, Wu Y, Jha P, Dubuis S, Blattmann P, Argmann CA, Houten SM, Amariuta T, Wolski W, Zamboni N, Aebersold R, Auwerx J	2016
Glycemia OGTT 60 min (M)	CD	17651	Metabolism: Glycemia during oral glucose tolerance test (OGTT), 60 min, at 17 weeks of age, chow diet (6% kCal/fat Harlan.2918), males [mg/mL] (EPFL LISP3 Cohort)	Williams EG, Wu Y, Jha P, Dubuis S, Blattmann P, Argmann CA, Houten SM, Amariuta T, Wolski W, Zamboni N, Aebersold R, Auwerx J	2016
Glycemia OGTT 90 min (M)	CD	17653	Metabolism: Glycemia during oral glucose tolerance test (OGTT), 90 min, at 17 weeks of age, chow diet (6% kCal/fat Harlan.2918), males [mg/mL] (EPFL LISP3 Cohort)	Williams EG, Wu Y, Jha P, Dubuis S, Blattmann P, Argmann CA, Houten SM, Amariuta T, Wolski W, Zamboni N, Aebersold R, Auwerx J	2016
Glycemia OGTT 120 min (M)	CD	17655	Metabolism: Glycemia during oral glucose tolerance test (OGTT), 120 min, at 17 weeks of age, chow diet (6% kCal/fat Harlan.2918), males [mg/mL] (EPFL LISP3 Cohort)	Williams EG, Wu Y, Jha P, Dubuis S, Blattmann P, Argmann CA, Houten SM, Amariuta T, Wolski W, Zamboni N, Aebersold R, Auwerx J	2016
Glycemia OGTT 150 min (M)	CD	17657	Metabolism: Glycemia during oral glucose tolerance test (OGTT), 150 min, at 17 weeks of age, chow diet (6% kCal/fat Harlan.2918), males [mg/mL] (EPFL LISP3 Cohort)	Williams EG, Wu Y, Jha P, Dubuis S, Blattmann P, Argmann CA, Houten SM, Amariuta T, Wolski W, Zamboni N, Aebersold R, Auwerx J	2016
Glycemia OGTT 180 min (M)	CD	17659	Metabolism: Glycemia during oral glucose tolerance test (OGTT), 180 min, at 17 weeks of age, chow diet (6% kCal/fat Harlan.2918), males [mg/mL] (EPFL LISP3 Cohort)	Williams EG, Wu Y, Jha P, Dubuis S, Blattmann P, Argmann CA, Houten SM, Amariuta T, Wolski W, Zamboni N, Aebersold R, Auwerx J	2016
Insulin OGTT 0 min (M)	CD	17665	Metabolism: Insulin during oral glucose tolerance test (OGTT), 0min, at 17 weeks of age, (after overnight fast), chow diet (6% kCal/fat Harlan.2918), males [ug/mL] (EPFL LISP3 Cohort)	Wu Y, Williams EG, Dubuis S, Mottis A, Jovaisaite V, Houten SM, Argmann CA, Faridi P, Wolski W, Kutalik Z, Zamboni N, Auwerx J, Aebersold R	2014
Insulin OGTT 15 min (M)	CD	17667	Metabolism: Insulin during oral glucose tolerance test (OGTT), 15min, at 17 weeks of age, chow diet (6% kCal/fat Harlan.2918), males [ug/mL] (EPFL LISP3 Cohort)	Williams EG, Wu Y, Jha P, Dubuis S, Blattmann P, Argmann CA, Houten SM, Amariuta T, Wolski W, Zamboni N, Aebersold R, Auwerx J	2016
Insulin OGTT 30 min (M)	CD	17669	Metabolism: Insulin during oral glucose tolerance test (OGTT), 30min, at 17 weeks of age, chow diet (6% kCal/fat Harlan.2918), males [ug/mL] (EPFL LISP3 Cohort)	Williams EG, Wu Y, Jha P, Dubuis S, Blattmann P, Argmann CA, Houten SM, Amariuta T, Wolski W, Zamboni N, Aebersold R, Auwerx J	2016
Glucose-insulin-ratio OGTT 15 min (M)	CD	17673	Metabolism: Glucose / insulin ratio in plasma 15 minutes after start of oral glucose tolerance test (OGTT), at 17 weeks of age, chow diet (6% kCal/fat Harlan.2918), males [ratio] (EPFL LISP3 Cohort)	Williams EG, Wu Y, Jha P, Dubuis S, Blattmann P, Argmann CA, Houten SM, Amariuta T, Wolski W, Zamboni N, Aebersold R, Auwerx J	2016
Glucose-insulin-ratio OGTT 30 min (M)	CD	17675	Metabolism: Glucose / insulin ratio in plasma 30 minutes after start of oral glucose tolerance test (OGTT), at 17 weeks of age, chow diet (6% kCal/fat Harlan.2918), males [ratio] (EPFL LISP3 Cohort)	Williams EG, Wu Y, Jha P, Dubuis S, Blattmann P, Argmann CA, Houten SM, Amariuta T, Wolski W, Zamboni N, Aebersold R, Auwerx J	2016
Glycemia IGTT 0 min (M)	CD	12926	Metabolism: Blood glucose level (intraperitoneal glucose tolerance test) at time=0 min of 18-week old males [mg/dl]	Andreux P, Williams EG, Koutnikova H, Houtkooper RH, Champy MF, Henry H, Schoonjans K, Williams RW, Auwerx J	2012
Glycemia IGTT 15 min (M)	CD	12928	Metabolism: Blood glucose level (intraperitoneal glucose tolerance test) at time=15 min of 18-week old males [mg/dl]	Andreux P, Williams EG, Koutnikova H, Houtkooper RH, Champy MF, Henry H, Schoonjans K, Williams RW, Auwerx J	2012
Glycemia IGTT 30 min (M)	CD	12929	Metabolism: Blood glucose level (intraperitoneal glucose tolerance test) at time=30 min of 18-week old males [mg/dl]	Andreux P, Williams EG, Koutnikova H, Houtkooper RH, Champy MF, Henry H, Schoonjans K, Williams RW, Auwerx J	2012
Glycemia IGTT 60 min (M)	CD	12930	Metabolism: Blood glucose level (intraperitoneal glucose tolerance test) at time=60 min of 18-week old males [mg/dl]	Andreux P, Williams EG, Koutnikova H, Houtkooper RH, Champy MF, Henry H, Schoonjans K, Williams RW, Auwerx J	2012
Glycemia IGTT 120 min (M)	CD	12927	Metabolism: Blood glucose level (intraperitoneal glucose tolerance test) at time=120 min of 18-week old males [mg/dl]	Andreux P, Williams EG, Koutnikova H, Houtkooper RH, Champy MF, Henry H, Schoonjans K, Williams RW, Auwerx J	2012
Glycemia IGTT 0 min (F)	CD	12856	Metabolism: Blood glucose level (intraperitoneal glucose tolerance test) at time=0 min of 18-week old females [mg/dl]	Andreux P, Williams EG, Koutnikova H, Houtkooper RH, Champy MF, Henry H, Schoonjans K, Williams RW, Auwerx J	2012
Glycemia IGTT 15 min (F)	CD	12858	Metabolism: Blood glucose level (intraperitoneal glucose tolerance test) at time=15 min of 18-week old females [mg/dl]	Andreux P, Williams EG, Koutnikova H, Houtkooper RH, Champy MF, Henry H, Schoonjans K, Williams RW, Auwerx J	2012
Glycemia IGTT 30 min (F)	CD	12859	Metabolism: Blood glucose level (intraperitoneal glucose tolerance test) at time=30 min of 18-week old females [mg/dl]	Andreux P, Williams EG, Koutnikova H, Houtkooper RH, Champy MF, Henry H, Schoonjans K, Williams RW, Auwerx J	2012
Glycemia IGTT 60 min (F)	CD	12860	Metabolism: Blood glucose level (intraperitoneal glucose tolerance test) at time=60 min of 18-week old females [mg/dl]	Andreux P, Williams EG, Koutnikova H, Houtkooper RH, Champy MF, Henry H, Schoonjans K, Williams RW, Auwerx J	2012
Glycemia IGTT 120 min (F)	CD	12857	Metabolism: Blood glucose level (intraperitoneal glucose tolerance test) at time=120 min of 18-week old females [mg/dl]	Andreux P, Williams EG, Koutnikova H, Houtkooper RH, Champy MF, Henry H, Schoonjans K, Williams RW, Auwerx J	2012
Fat mass %BW, untrained (M)	CD	17581	Metabolism, morphology: Fat mass as percentage of body weight before activity wheel, chow diet (6% kCal/fat Harlan.2918), males [%] (EPFL LISP3 Cohort)	Williams EG, Wu Y, Jha P, Dubuis S, Blattmann P, Argmann CA, Houten SM, Amariuta T, Wolski W, Zamboni N, Aebersold R, Auwerx J	2016
Fat mass %BW, trained (M)	CD	17591	Metabolism, morphology: Fat mass as percentage of body weight after activity wheel, chow diet (6% kCal/fat Harlan.2918), males [%] (EPFL LISP3 Cohort)	Williams EG, Wu Y, Jha P, Dubuis S, Blattmann P, Argmann CA, Houten SM, Amariuta T, Wolski W, Zamboni N, Aebersold R, Auwerx J	2016
Fat mass loss (%) post exercise (M)	CD	17607	Metabolism, morphology: Body weight fat mass loss percentage after exercise, chow diet (6% kCal/fat Harlan.2918), males [%] (EPFL LISP3 Cohort)	Williams EG, Wu Y, Jha P, Dubuis S, Blattmann P, Argmann CA, Houten SM, Amariuta T, Wolski W, Zamboni N, Aebersold R, Auwerx J	2016
Lean mass %BW, untrained (M)	CD	17585	Metabolism, morphology: Lean mass as percentage of body weight before activity wheel, chow diet (6% kCal/fat Harlan.2918), males [%] (EPFL LISP3 Cohort)	Williams EG, Wu Y, Jha P, Dubuis S, Blattmann P, Argmann CA, Houten SM, Amariuta T, Wolski W, Zamboni N, Aebersold R, Auwerx J	2016
Lean mass %BW, trained (M)	CD	17595	Metabolism, morphology: Lean mass as percentage of body weight after activity wheel, chow diet (6% kCal/fat Harlan.2918), males [%] (EPFL LISP3 Cohort)	Williams EG, Wu Y, Jha P, Dubuis S, Blattmann P, Argmann CA, Houten SM, Amariuta T, Wolski W, Zamboni N, Aebersold R, Auwerx J	2016
Run distance untrained (M)	CD	17733	Cardiovascular system, behavior: Run distance untrained, treadmill at 10 degree incline at 23 weeks of age, chow diet (6% kCal/fat Harlan.2918), males [m] (EPFL LISP3 Cohort)	Williams EG, Wu Y, Jha P, Dubuis S, Blattmann P, Argmann CA, Houten SM, Amariuta T, Wolski W, Zamboni N, Aebersold R, Auwerx J	2016
Run distance trained (M)	CD	17735	Cardiovascular system, behavior: Run distance trained, treadmill at 10 degree incline at 25 weeks of age, chow diet (6% kCal/fat Harlan.2918), males [m] (EPFL LISP3 Cohort)	Williams EG, Wu Y, Jha P, Dubuis S, Blattmann P, Argmann CA, Houten SM, Amariuta T, Wolski W, Zamboni N, Aebersold R, Auwerx J	2016
Run distance improvement (M)	CD	17737	Cardiovascular system, behavior: Run distance improvement after 10 days of voluntary exercise, treadmill at 10 degree incline, chow diet (6% kCal/fat Harlan.2918), males [m] (EPFL LISP3 Cohort)	Williams EG, Wu Y, Jha P, Dubuis S, Blattmann P, Argmann CA, Houten SM, Amariuta T, Wolski W, Zamboni N, Aebersold R, Auwerx J	2016
VO2 basal untrained (M)	CD	17739	Respiratory system, metabolism: Oxygen intake (VO2) basal untrained, treadmill at 10 degree incline at 23 weeks of age, chow diet (6% kCal/fat Harlan.2918), males [mL/kg/min] (EPFL LISP3 Cohort)	Williams EG, Wu Y, Jha P, Dubuis S, Blattmann P, Argmann CA, Houten SM, Amariuta T, Wolski W, Zamboni N, Aebersold R, Auwerx J	2016
VO2 basal trained (M)	CD	17747	Respiratory system, metabolism: Oxygen intake (VO2) basal trained, treadmill at 10 degree incline at 25 weeks of age, chow diet (6% kCal/fat Harlan.2918), males [mL/kg/min] (EPFL LISP3 Cohort)	Williams EG, Wu Y, Jha P, Dubuis S, Blattmann P, Argmann CA, Houten SM, Amariuta T, Wolski W, Zamboni N, Aebersold R, Auwerx J	2016
VO2 basal improvement (M)	CD	17755	Respiratory system, metabolism: Oxygen intake (VO2) basal improvement after 10 days of voluntary exercise, treadmill at 10 degree incline, chow diet (6% kCal/fat Harlan.2918), males [mL/kg/min] (EPFL LISP3 Cohort)	Williams EG, Wu Y, Jha P, Dubuis S, Blattmann P, Argmann CA, Houten SM, Amariuta T, Wolski W, Zamboni N, Aebersold R, Auwerx J	2016
VO2max untrained (M)	CD	17741	Respiratory system, metabolism: Oxygen intake (VO2) max untrained, treadmill at 10 degree incline at 23 weeks of age, chow diet (6% kCal/fat Harlan.2918), males [mL/kg/min] (EPFL LISP3 Cohort)	Pirinen E, Canto C, Jo YS, Morato L, Zhang H, Menzies KJ, Williams EG, Mouchiroud L, Moullan N, Hagberg C, Li W, Timmers S, Imhof R, Verbeek J, Pujol A, van Loon B, Viscomi C, Zeviani M, Schrauwen P, Sauve AA, Schoonjans K, Auwerx J.	2014
VO2max trained (M)	CD	17749	Respiratory system, metabolism: Oxygen intake (VO2) max trained, treadmill at 10 degree incline at 25 weeks of age, chow diet (6% kCal/fat Harlan.2918), males [mL/kg/min] (EPFL LISP3 Cohort)	Pirinen E, Canto C, Jo YS, Morato L, Zhang H, Menzies KJ, Williams EG, Mouchiroud L, Moullan N, Hagberg C, Li W, Timmers S, Imhof R, Verbeek J, Pujol A, van Loon B, Viscomi C, Zeviani M, Schrauwen P, Sauve AA, Schoonjans K, Auwerx J.	2014
VO2max improvement (M)	CD	17757	Respiratory system, metabolism: Oxygen intake (VO2) max improvement after 10 days of voluntary exercise, treadmill at 10 degree incline, chow diet (6% kCal/fat Harlan.2918), males [mL/kg/min] (EPFL LISP3 Cohort)	Pirinen E, Canto C, Jo YS, Morato L, Zhang H, Menzies KJ, Williams EG, Mouchiroud L, Moullan N, Hagberg C, Li W, Timmers S, Imhof R, Verbeek J, Pujol A, van Loon B, Viscomi C, Zeviani M, Schrauwen P, Sauve AA, Schoonjans K, Auwerx J.	2014
Night activity (M)	HFD	17632	Metabolism, behavior: Activty (rearing) at night at 16 weeks of age, metabolic cage, high fat diet (60% kCal/fat HarlanTD.06414), males [AUC] (EPFL LISP3 Cohort)	Williams EG, Wu Y, Jha P, Dubuis S, Blattmann P, Argmann CA, Houten SM, Amariuta T, Wolski W, Zamboni N, Aebersold R, Auwerx J	2016
24 h food intake (M)	HFD	17636	Central nervous system, metabolism, behavior: Food intake in 24 h at 16 weeks of age, metabolic cage, high fat diet (60% kCal/fat HarlanTD.06414), males [kCal] (EPFL LISP3 Cohort)	Williams EG, Wu Y, Jha P, Dubuis S, Blattmann P, Argmann CA, Houten SM, Amariuta T, Wolski W, Zamboni N, Aebersold R, Auwerx J	2016
Fat mass %BW (M)	HFD	12919	Morphology, metabolism: Body fat mass percentage of 19-week old males [%]	Andreux P, Williams EG, Koutnikova H, Houtkooper RH, Champy MF, Henry H, Schoonjans K, Williams RW, Auwerx J	2012
Fat mass %BW (F)	HFD	12849	Morphology, metabolism: Body fat mass percentage of 19-week old females [%]	Andreux P, Williams EG, Koutnikova H, Houtkooper RH, Champy MF, Henry H, Schoonjans K, Williams RW, Auwerx J	2012
Fasting plasma triglycerides (M)	HFD	17810	Blood chemistry, metabolism: Triglycerides in plasma, fasted state at 29 weeks of age, high fat diet (60% kCal/fat HarlanTD.06414), males [mmol/L] (EPFL LISP3 Cohort)	Williams EG, Wu Y, Jha P, Dubuis S, Blattmann P, Argmann CA, Houten SM, Amariuta T, Wolski W, Zamboni N, Aebersold R, Auwerx J	2016
Fasting plasma LDL (M)	HFD	17808	Blood chemistry, metabolism: Low-density lipoprotein (LDL) in plasma, fasted state at 29 weeks of age, high fat diet (60% kCal/fat HarlanTD.06414), males [mmol/L] (EPFL LISP3 Cohort)	Williams EG, Wu Y, Jha P, Dubuis S, Blattmann P, Argmann CA, Houten SM, Amariuta T, Wolski W, Zamboni N, Aebersold R, Auwerx J	2016
Fasting plasma HDL (M)	HFD	17806	Blood chemistry, metabolism: High-density lipoprotein (HDL) in plasma, fasted state at 29 weeks of age, high fat diet (60% kCal/fat HarlanTD.06414), males [batch-corrected z-score]	Williams EG, Wu Y, Jha P, Dubuis S, Blattmann P, Argmann CA, Houten SM, Amariuta T, Wolski W, Zamboni N, Aebersold R, Auwerx J	2016
Fasting plasma FFA (M)	HFD	17814	Blood chemistry, metabolism: Free fatty acids (FFA) in plasma, fasted state at 29 weeks of age, high fat diet (60% kCal/fat HarlanTD.06414), males [batch-corrected z-score]	Williams EG, Wu Y, Jha P, Dubuis S, Blattmann P, Argmann CA, Houten SM, Amariuta T, Wolski W, Zamboni N, Aebersold R, Auwerx J	2016
Fasting plasma glucose (M)	HFD	17800	Blood chemistry, metabolism: Basal glucose in plasma, fasted state at 29 weeks of age, high fat diet (60% kCal/fat HarlanTD.06414), males [mmol/L] (EPFL LISP3 Cohort)	Williams EG, Wu Y, Jha P, Dubuis S, Blattmann P, Argmann CA, Houten SM, Amariuta T, Wolski W, Zamboni N, Aebersold R, Auwerx J	2016
Lifespan (median) (F)	HFD	19451	Aging, metabolism: Median life span, longevity of females at UTHSC on high fat diet (Harlan Teklad 06414, 18.4% protein, 60.3% calories from fat, 5.1 kcal/g), 12 hr light cycle in polypropylene cages (145 sq-in with up to 10 animals/cage, Harlan Teklad 7087 soft cob bedding), 12 hr light cycle with up to 10 animals/cage, updated August 2018 (n ~ 687) [days]	Roy S, Ingels J, Bohl CJ, McCarty M, Lu L, Mulligan MK, Mozhui K, Centeno A, Williams EG, Auwerx J, Williams RW	2018
Lifespan (75th quantile) (F)	HFD	19424	Aging, metabolism: 75th quantile life span, longevity of females at UTHSC on high fat diet (Harlan Teklad 06414, 18.4% protein, 60.3% calories from fat, 5.1 kcal/g), 12 hr light cycle in polypropylene cages (145 sq-in with up to 10 animals/cage, Harlan Teklad 7087 soft cob bedding), 12 hr light cycle with up to 10 animals/cage, updated August 2018 (n ~ 665) [days]	Roy S, Ingels J, Bohl CJ, McCarty M, Lu L, Mulligan MK, Mozhui K, Centeno A, Williams EG, Auwerx J, Williams RW	2018
Glycemia OGTT 15 min (M)	HFD	17646	Metabolism: Glycemia during oral glucose tolerance test (OGTT), 15min, at 17 weeks of age, high fat diet (60% kCal/fat HarlanTD.06414), males [mg/mL] (EPFL LISP3 Cohort)	Williams EG, Wu Y, Jha P, Dubuis S, Blattmann P, Argmann CA, Houten SM, Amariuta T, Wolski W, Zamboni N, Aebersold R, Auwerx J	2016
Glycemia OGTT 30 min (M)	HFD	17648	Metabolism: Glycemia during oral glucose tolerance test (OGTT), 30 min, at 17 weeks of age, high fat diet (60% kCal/fat HarlanTD.06414), males [mg/mL] (EPFL LISP3 Cohort)	Williams EG, Wu Y, Jha P, Dubuis S, Blattmann P, Argmann CA, Houten SM, Amariuta T, Wolski W, Zamboni N, Aebersold R, Auwerx J	2016
Glycemia OGTT 45 min (M)	HFD	17650	Metabolism: Glycemia during oral glucose tolerance test (OGTT), 45min, at 17 weeks of age, high fat diet (60% kCal/fat HarlanTD.06414), males [mg/mL] (EPFL LISP3 Cohort)	Williams EG, Wu Y, Jha P, Dubuis S, Blattmann P, Argmann CA, Houten SM, Amariuta T, Wolski W, Zamboni N, Aebersold R, Auwerx J	2016
Glycemia OGTT 60 min (M)	HFD	17652	Metabolism: Glycemia during oral glucose tolerance test (OGTT), 60 min, at 17 weeks of age, high fat diet (60% kCal/fat HarlanTD.06414), males [mg/mL] (EPFL LISP3 Cohort)	Williams EG, Wu Y, Jha P, Dubuis S, Blattmann P, Argmann CA, Houten SM, Amariuta T, Wolski W, Zamboni N, Aebersold R, Auwerx J	2016
Glycemia OGTT 90 min (M)	HFD	17654	Metabolism: Glycemia during oral glucose tolerance test (OGTT), 90 min, at 17 weeks of age, high fat diet (60% kCal/fat HarlanTD.06414), males [mg/mL] (EPFL LISP3 Cohort)	Williams EG, Wu Y, Jha P, Dubuis S, Blattmann P, Argmann CA, Houten SM, Amariuta T, Wolski W, Zamboni N, Aebersold R, Auwerx J	2016
Glycemia OGTT 120 min (M)	HFD	17656	Metabolism: Glycemia during oral glucose tolerance test (OGTT), 120 min, at 17 weeks of age, high fat diet (60% kCal/fat HarlanTD.06414), males [mg/mL] (EPFL LISP3 Cohort)	Williams EG, Wu Y, Jha P, Dubuis S, Blattmann P, Argmann CA, Houten SM, Amariuta T, Wolski W, Zamboni N, Aebersold R, Auwerx J	2016
Glycemia OGTT 150 min (M)	HFD	17658	Metabolism: Glycemia during oral glucose tolerance test (OGTT), 150 min, at 17 weeks of age, high fat diet (60% kCal/fat HarlanTD.06414), males [mg/mL] (EPFL LISP3 Cohort)	Williams EG, Wu Y, Jha P, Dubuis S, Blattmann P, Argmann CA, Houten SM, Amariuta T, Wolski W, Zamboni N, Aebersold R, Auwerx J	2016
Glycemia OGTT 180 min (M)	HFD	17660	Metabolism: Glycemia during oral glucose tolerance test (OGTT), 180 min, at 17 weeks of age, high fat diet (60% kCal/fat HarlanTD.06414), males [mg/mL] (EPFL LISP3 Cohort)	Williams EG, Wu Y, Jha P, Dubuis S, Blattmann P, Argmann CA, Houten SM, Amariuta T, Wolski W, Zamboni N, Aebersold R, Auwerx J	2016
Insulin OGTT 0 min (M)	HFD	17666	Metabolism: Insulin during oral glucose tolerance test (OGTT), 0min, at 17 weeks of age, (after overnight fast), high fat diet (60% kCal/fat HarlanTD.06414), males [ug/mL] (EPFL LISP3 Cohort)	Wu Y, Williams EG, Dubuis S, Mottis A, Jovaisaite V, Houten SM, Argmann CA, Faridi P, Wolski W, Kutalik Z, Zamboni N, Auwerx J, Aebersold R	2014
Insulin OGTT 15 min (M)	HFD	17668	Metabolism: Insulin during oral glucose tolerance test (OGTT), 15min, at 17 weeks of age, high fat diet (60% kCal/fat HarlanTD.06414), males [ug/mL] (EPFL LISP3 Cohort)	Williams EG, Wu Y, Jha P, Dubuis S, Blattmann P, Argmann CA, Houten SM, Amariuta T, Wolski W, Zamboni N, Aebersold R, Auwerx J	2016
Insulin OGTT 30 min (M)	HFD	17670	Metabolism: Insulin during oral glucose tolerance test (OGTT), 30min, at 17 weeks of age, high fat diet (60% kCal/fat HarlanTD.06414), males [ug/mL] (EPFL LISP3 Cohort)	Williams EG, Wu Y, Jha P, Dubuis S, Blattmann P, Argmann CA, Houten SM, Amariuta T, Wolski W, Zamboni N, Aebersold R, Auwerx J	2016
Glucose-insulin-ratio OGTT 15 min (M)	HFD	17674	Metabolism: Glucose / insulin ratio in plasma 15 minutes after start of oral glucose tolerance test (OGTT), at 17 weeks of age, high fat diet (60% kCal/fat HarlanTD.06414), males [ratio] (EPFL LISP3 Cohort)	Williams EG, Wu Y, Jha P, Dubuis S, Blattmann P, Argmann CA, Houten SM, Amariuta T, Wolski W, Zamboni N, Aebersold R, Auwerx J	2016
Glucose-insulin-ratio OGTT 30 min (M)	HFD	17676	Metabolism: Glucose / insulin ratio in plasma 30 minutes after start of oral glucose tolerance test (OGTT), at 17 weeks of age, high fat diet (60% kCal/fat HarlanTD.06414), males [ratio] (EPFL LISP3 Cohort)	Williams EG, Wu Y, Jha P, Dubuis S, Blattmann P, Argmann CA, Houten SM, Amariuta T, Wolski W, Zamboni N, Aebersold R, Auwerx J	2016
Glycemia IGTT 0 min (M)	HFD	12926	Metabolism: Blood glucose level (intraperitoneal glucose tolerance test) at time=0 min of 18-week old males [mg/dl]	Andreux P, Williams EG, Koutnikova H, Houtkooper RH, Champy MF, Henry H, Schoonjans K, Williams RW, Auwerx J	2012
Glycemia IGTT 15 min (M)	HFD	12928	Metabolism: Blood glucose level (intraperitoneal glucose tolerance test) at time=15 min of 18-week old males [mg/dl]	Andreux P, Williams EG, Koutnikova H, Houtkooper RH, Champy MF, Henry H, Schoonjans K, Williams RW, Auwerx J	2012
Glycemia IGTT 30 min (M)	HFD	12929	Metabolism: Blood glucose level (intraperitoneal glucose tolerance test) at time=30 min of 18-week old males [mg/dl]	Andreux P, Williams EG, Koutnikova H, Houtkooper RH, Champy MF, Henry H, Schoonjans K, Williams RW, Auwerx J	2012
Glycemia IGTT 60 min (M)	HFD	12930	Metabolism: Blood glucose level (intraperitoneal glucose tolerance test) at time=60 min of 18-week old males [mg/dl]	Andreux P, Williams EG, Koutnikova H, Houtkooper RH, Champy MF, Henry H, Schoonjans K, Williams RW, Auwerx J	2012
Glycemia IGTT 120 min (M)	HFD	12927	Metabolism: Blood glucose level (intraperitoneal glucose tolerance test) at time=120 min of 18-week old males [mg/dl]	Andreux P, Williams EG, Koutnikova H, Houtkooper RH, Champy MF, Henry H, Schoonjans K, Williams RW, Auwerx J	2012
Glycemia IGTT 0 min (F)	HFD	12856	Metabolism: Blood glucose level (intraperitoneal glucose tolerance test) at time=0 min of 18-week old females [mg/dl]	Andreux P, Williams EG, Koutnikova H, Houtkooper RH, Champy MF, Henry H, Schoonjans K, Williams RW, Auwerx J	2012
Glycemia IGTT 15 min (F)	HFD	12858	Metabolism: Blood glucose level (intraperitoneal glucose tolerance test) at time=15 min of 18-week old females [mg/dl]	Andreux P, Williams EG, Koutnikova H, Houtkooper RH, Champy MF, Henry H, Schoonjans K, Williams RW, Auwerx J	2012
Glycemia IGTT 30 min (F)	HFD	12859	Metabolism: Blood glucose level (intraperitoneal glucose tolerance test) at time=30 min of 18-week old females [mg/dl]	Andreux P, Williams EG, Koutnikova H, Houtkooper RH, Champy MF, Henry H, Schoonjans K, Williams RW, Auwerx J	2012
Glycemia IGTT 60 min (F)	HFD	12860	Metabolism: Blood glucose level (intraperitoneal glucose tolerance test) at time=60 min of 18-week old females [mg/dl]	Andreux P, Williams EG, Koutnikova H, Houtkooper RH, Champy MF, Henry H, Schoonjans K, Williams RW, Auwerx J	2012
Glycemia IGTT 120 min (F)	HFD	12857	Metabolism: Blood glucose level (intraperitoneal glucose tolerance test) at time=120 min of 18-week old females [mg/dl]	Andreux P, Williams EG, Koutnikova H, Houtkooper RH, Champy MF, Henry H, Schoonjans K, Williams RW, Auwerx J	2012
Fat mass %BW, untrained (M)	HFD	17582	Metabolism, morphology: Fat mass as percentage of body weight before activity wheel, high fat diet (60% kCal/fat HarlanTD.06414), males [%] (EPFL LISP3 Cohort)	Williams EG, Wu Y, Jha P, Dubuis S, Blattmann P, Argmann CA, Houten SM, Amariuta T, Wolski W, Zamboni N, Aebersold R, Auwerx J	2016
Fat mass %BW, trained (M)	HFD	17582	Metabolism, morphology: Fat mass as percentage of body weight before activity wheel, high fat diet (60% kCal/fat HarlanTD.06414), males [%] (EPFL LISP3 Cohort)	Williams EG, Wu Y, Jha P, Dubuis S, Blattmann P, Argmann CA, Houten SM, Amariuta T, Wolski W, Zamboni N, Aebersold R, Auwerx J	2016
Fat mass loss (%) post exercise (M)	HFD	17608	Metabolism, morphology: Body weight fat mass loss percentage after exercise, high fat diet (60% kCal/fat HarlanTD.06414), males [%] (EPFL LISP3 Cohort)	Williams EG, Wu Y, Jha P, Dubuis S, Blattmann P, Argmann CA, Houten SM, Amariuta T, Wolski W, Zamboni N, Aebersold R, Auwerx J	2016
Lean mass %BW, untrained (M)	HFD	17586	Metabolism, morphology: Lean mass as percentage of body weight before activity wheel, high fat diet (60% kCal/fat HarlanTD.06414), males [%] (EPFL LISP3 Cohort)	Williams EG, Wu Y, Jha P, Dubuis S, Blattmann P, Argmann CA, Houten SM, Amariuta T, Wolski W, Zamboni N, Aebersold R, Auwerx J	2016
Lean mass %BW, trained (M)	HFD	17596	Metabolism, morphology: Lean mass as percentage of body weight after activity wheel, high fat diet (60% kCal/fat HarlanTD.06414), males [%] (EPFL LISP3 Cohort)	Williams EG, Wu Y, Jha P, Dubuis S, Blattmann P, Argmann CA, Houten SM, Amariuta T, Wolski W, Zamboni N, Aebersold R, Auwerx J	2016
Run distance untrained (M)	HFD	17734	Cardiovascular system, behavior: Run distance untrained, treadmill at 0 degree incline at 23 weeks of age, high fat diet (60% kCal/fat HarlanTD.06414), males [m] (EPFL LISP3 Cohort)	Williams EG, Wu Y, Jha P, Dubuis S, Blattmann P, Argmann CA, Houten SM, Amariuta T, Wolski W, Zamboni N, Aebersold R, Auwerx J	2016
Run distance trained (M)	HFD	17736	Cardiovascular system, behavior: Run distance trained, treadmill at 0 degree incline at 25 weeks of age, high fat diet (60% kCal/fat HarlanTD.06414), males [m] (EPFL LISP3 Cohort)	Williams EG, Wu Y, Jha P, Dubuis S, Blattmann P, Argmann CA, Houten SM, Amariuta T, Wolski W, Zamboni N, Aebersold R, Auwerx J	2016
Run distance improvement (M)	HFD	17738	Cardiovascular system, behavior: Run distance improvement after 10 days of voluntary exercise, treadmill at 0 degree incline, high fat diet (60% kCal/fat HarlanTD.06414), males [m] (EPFL LISP3 Cohort)	Williams EG, Wu Y, Jha P, Dubuis S, Blattmann P, Argmann CA, Houten SM, Amariuta T, Wolski W, Zamboni N, Aebersold R, Auwerx J	2016
VO2 basal untrained (M)	HFD	17740	Respiratory system, metabolism: Oxygen intake (VO2) basal untrained, treadmill at 0 degree incline at 23 weeks of age, high fat diet (60% kCal/fat HarlanTD.06414), males [mL/kg/min] (EPFL LISP3 Cohort)	Williams EG, Wu Y, Jha P, Dubuis S, Blattmann P, Argmann CA, Houten SM, Amariuta T, Wolski W, Zamboni N, Aebersold R, Auwerx J	2016
VO2 basal trained (M)	HFD	17748	Respiratory system, metabolism: Oxygen intake (VO2) basal trained, treadmill at 0 degree incline at 25 weeks of age, high fat diet (60% kCal/fat HarlanTD.06414), males [mL/kg/min] (EPFL LISP3 Cohort)	Williams EG, Wu Y, Jha P, Dubuis S, Blattmann P, Argmann CA, Houten SM, Amariuta T, Wolski W, Zamboni N, Aebersold R, Auwerx J	2016
VO2 basal improvement (M)	HFD	17756	Respiratory system, metabolism: Oxygen intake (VO2) basal improvement after 10 days of voluntary exercise, treadmill at 0 degree incline, high fat diet (60% kCal/fat HarlanTD.06414), males [mL/kg/min] (EPFL LISP3 Cohort)	Williams EG, Wu Y, Jha P, Dubuis S, Blattmann P, Argmann CA, Houten SM, Amariuta T, Wolski W, Zamboni N, Aebersold R, Auwerx J	2016
VO2max untrained (M)	HFD	17742	Respiratory system, metabolism: Oxygen intake (VO2) max untrained, treadmill at 0 degree incline at 23 weeks of age, high fat diet (60% kCal/fat HarlanTD.06414), males [mL/kg/min] (EPFL LISP3 Cohort)	Williams EG, Wu Y, Jha P, Dubuis S, Blattmann P, Argmann CA, Houten SM, Amariuta T, Wolski W, Zamboni N, Aebersold R, Auwerx J	2016
VO2max trained (M)	HFD	17750	Respiratory system, metabolism: Oxygen intake (VO2) max trained, treadmill at 0 degree incline at 25 weeks of age, high fat diet (60% kCal/fat HarlanTD.06414), males [mL/kg/min] (EPFL LISP3 Cohort)	Williams EG, Wu Y, Jha P, Dubuis S, Blattmann P, Argmann CA, Houten SM, Amariuta T, Wolski W, Zamboni N, Aebersold R, Auwerx J	2016
VO2max improvement (M)	HFD	17758	Respiratory system, metabolism: Oxygen intake (VO2) max improvement after 10 days of voluntary exercise, treadmill at 0 degree incline, high fat diet (60% kCal/fat HarlanTD.06414), males [mL/kg/min] (EPFL LISP3 Cohort)	Williams EG, Wu Y, Jha P, Dubuis S, Blattmann P, Argmann CA, Houten SM, Amariuta T, Wolski W, Zamboni N, Aebersold R, Auwerx J	2016
