# Supplementary material for: Skeletal muscle enhancer interactions identify genes controlling whole-body metabolism
Source: Nat Commun. 2020 Jun 1;11:2695. doi: 10.1038/s41467-020-16537-6 (PMC7264154; doi:10.1038/s41467-020-16537-6)
Supplement: Supplementary file 11 — Supplementary Data 8 [file 41467_2020_16537_MOESM11_ESM.xlsx]

## Sheet: Cep68_CD_muscle
	rho	p-value	FDR
Night activity (M)	-0.0813713	0.608453	0.947449
24 h food intake (M)	-0.0110711	0.948903	0.996342
Fat mass %BW (M)	-0.17236	0.36241	0.947449
Fat mass %BW (F)	-0.3064	0.155036	0.947449
Fasting plasma triglycerides (M)	0.175953	0.265014	0.947449
Fasting plasma LDL (M)	0.0548462	0.730112	0.973336
Fasting plasma HDL (M)	-0.0823439	0.604161	0.947449
Fasting plasma FFA (M)	0.0489564	0.758171	0.973336
Fasting plasma glucose (M)	-0.225086	0.15181	0.947449
Lifespan (median) (F)	0.0983122	0.611894	0.947449
Lifespan (75th quantile) (F)	0.00463803	0.980245	0.996342
Glycemia OGTT 15 min (M)	-0.0881829	0.578671	0.947449
Glycemia OGTT 30 min (M)	-0.122432	0.439869	0.947449
Glycemia OGTT 45 min (M)	-0.103659	0.513577	0.947449
Glycemia OGTT 60 min (M)	-0.0461987	0.771417	0.973336
Glycemia OGTT 90 min (M)	-0.0428866	0.792737	0.973336
Glycemia OGTT 120 min (M)	0.0965716	0.542927	0.947449
Glycemia OGTT 150 min (M)	0.160128	0.311067	0.947449
Glycemia OGTT 180 min (M)	0.141049	0.391729	0.947449
Insulin OGTT 0 min (M)	-0.000729454	0.996342	0.996342
Insulin OGTT 15 min (M)	-0.156421	0.322547	0.947449
Insulin OGTT 30 min (M)	-0.00826681	0.958561	0.996342
Glucose-insulin-ratio OGTT 15 min (M)	0.0938526	0.554396	0.947449
Glucose-insulin-ratio OGTT 30 min (M)	-0.124002	0.43398	0.947449
Glycemia IGTT 0 min (M)	-0.145092	0.452676	0.947449
Glycemia IGTT 15 min (M)	-0.346946	0.06033	0.947449
Glycemia IGTT 30 min (M)	-0.331331	0.0736845	0.947449
Glycemia IGTT 60 min (M)	-0.45404	0.0117249	0.562794
Glycemia IGTT 120 min (M)	-0.0548753	0.773339	0.973336
Glycemia IGTT 0 min (F)	0.0521632	0.813141	0.973336
Glycemia IGTT 15 min (F)	-0.0447355	0.839385	0.973336
Glycemia IGTT 30 min (F)	-0.246602	0.256652	0.947449
Glycemia IGTT 60 min (F)	-0.0412753	0.851669	0.973336
Glycemia IGTT 120 min (F)	-0.0741473	0.736697	0.973336
Fat mass %BW, untrained (M)	-0.125657	0.452224	0.947449
Fat mass %BW, trained (M)	-0.171838	0.302262	0.947449
Fat mass loss (%) post exercise (M)	0.0656582	0.703606	0.973336
Lean mass %BW, untrained (M)	0.112297	0.502063	0.947449
Lean mass %BW, trained (M)	0.246703	0.135394	0.947449
Run distance untrained (M)	0.0530048	0.738849	0.973336
Run distance trained (M)	0.170118	0.281438	0.947449
Run distance improvement (M)	0.20513	0.192511	0.947449
VO2 basal untrained (M)	-0.113547	0.474002	0.947449
VO2 basal trained (M)	-0.018297	0.910776	0.996342
VO2 basal improvement (M)	0.193666	0.231154	0.947449
VO2max untrained (M)	-0.0148346	0.92571	0.996342
VO2max trained (M)	0.150847	0.352828	0.947449
VO2max improvement (M)	0.217765	0.177062	0.947449

## Sheet: Cep68_HFD_muscle
	rho	p-value	FDR
Night activity (M)	-0.0193231	0.909623	0.938675
24 h food intake (M)	-0.0290323	0.876794	0.935247
Fat mass %BW (M)	-0.33771	0.0849271	0.561953
Fat mass %BW (F)	-0.391877	0.0874865	0.561953
Fasting plasma triglycerides (M)	0.134337	0.427954	0.659465
Fasting plasma LDL (M)	0.00124489	0.994166	0.994166
Fasting plasma HDL (M)	0.167506	0.321708	0.659465
Fasting plasma FFA (M)	-0.0450504	0.791195	0.863121
Fasting plasma glucose (M)	0.138005	0.415332	0.659465
Lifespan (median) (F)	0.239015	0.239617	0.659465
Lifespan (75th quantile) (F)	0.309402	0.12403	0.567438
Glycemia OGTT 15 min (M)	-0.130994	0.439643	0.659465
Glycemia OGTT 30 min (M)	-0.189556	0.261151	0.659465
Glycemia OGTT 45 min (M)	-0.149606	0.37682	0.659465
Glycemia OGTT 60 min (M)	-0.160522	0.342582	0.659465
Glycemia OGTT 90 min (M)	-0.14819	0.395566	0.659465
Glycemia OGTT 120 min (M)	-0.100296	0.554767	0.719698
Glycemia OGTT 150 min (M)	-0.0490783	0.772995	0.862878
Glycemia OGTT 180 min (M)	0.0702934	0.692817	0.805419
Insulin OGTT 0 min (M)	0.103728	0.541232	0.719698
Insulin OGTT 15 min (M)	0.176289	0.306649	0.659465
Insulin OGTT 30 min (M)	0.172722	0.296614	0.659465
Glucose-insulin-ratio OGTT 15 min (M)	-0.169285	0.316523	0.659465
Glucose-insulin-ratio OGTT 30 min (M)	-0.0725505	0.66958	0.803496
Glycemia IGTT 0 min (M)	-0.245854	0.22603	0.659465
Glycemia IGTT 15 min (M)	-0.504656	0.00726369	0.145829
Glycemia IGTT 30 min (M)	-0.520531	0.00537669	0.145829
Glycemia IGTT 60 min (M)	-0.309666	0.115985	0.567438
Glycemia IGTT 120 min (M)	-0.172266	0.390221	0.659465
Glycemia IGTT 0 min (F)	-0.15318	0.519085	0.719698
Glycemia IGTT 15 min (F)	-0.323552	0.164054	0.567438
Glycemia IGTT 30 min (F)	-0.567131	0.0091143	0.145829
Glycemia IGTT 60 min (F)	-0.481565	0.0315643	0.378772
Glycemia IGTT 120 min (F)	-0.189616	0.42331	0.659465
Fat mass %BW, untrained (M)	0.0685275	0.704742	0.805419
Fat mass %BW, trained (M)	-0.124008	0.491728	0.71524
Fat mass loss (%) post exercise (M)	0.0834677	0.6553	0.803496
Lean mass %BW, untrained (M)	-0.0183839	0.919119	0.938675
Lean mass %BW, trained (M)	0.141556	0.43199	0.659465
Run distance untrained (M)	0.106461	0.530569	0.719698
Run distance trained (M)	0.241954	0.149085	0.567438
Run distance improvement (M)	0.309525	0.0622906	0.561953
VO2 basal untrained (M)	0.171181	0.311051	0.659465
VO2 basal trained (M)	0.232588	0.165959	0.567438
VO2 basal improvement (M)	0.226661	0.177325	0.567438
VO2max untrained (M)	0.279668	0.0936588	0.561953
VO2max trained (M)	0.239123	0.154048	0.567438
VO2max improvement (M)	0.0882196	0.603611	0.762456

## Sheet: Gab2_CD_muscle
	rho	p-value	FDR
Night activity (M)	-0.164992	0.296403	0.748808
24 h food intake (M)	-0.0762696	0.658408	0.905531
Fat mass %BW (M)	-0.109491	0.56464	0.847071
Fat mass %BW (F)	-0.217445	0.318926	0.765423
Fasting plasma triglycerides (M)	-0.132658	0.402319	0.821634
Fasting plasma LDL (M)	0.0415045	0.794112	0.952934
Fasting plasma HDL (M)	-0.0655592	0.679977	0.905531
Fasting plasma FFA (M)	-0.0616744	0.698014	0.905531
Fasting plasma glucose (M)	-0.216144	0.169189	0.580077
Lifespan (median) (F)	0.00221702	0.990893	0.993928
Lifespan (75th quantile) (F)	-0.163306	0.380052	0.821634
Glycemia OGTT 15 min (M)	-0.268082	0.0860674	0.572441
Glycemia OGTT 30 min (M)	-0.252046	0.107339	0.572441
Glycemia OGTT 45 min (M)	-0.260049	0.0962724	0.572441
Glycemia OGTT 60 min (M)	-0.236882	0.130934	0.572441
Glycemia OGTT 90 min (M)	-0.188459	0.244183	0.73255
Glycemia OGTT 120 min (M)	-0.168726	0.285451	0.748808
Glycemia OGTT 150 min (M)	-0.18418	0.24296	0.73255
Glycemia OGTT 180 min (M)	-0.148064	0.368362	0.821634
Insulin OGTT 0 min (M)	-0.0366303	0.817855	0.957489
Insulin OGTT 15 min (M)	-0.109562	0.489753	0.847071
Insulin OGTT 30 min (M)	0.0666937	0.674742	0.905531
Glucose-insulin-ratio OGTT 15 min (M)	-0.118558	0.454583	0.83923
Glucose-insulin-ratio OGTT 30 min (M)	-0.0532415	0.737724	0.931862
Glycemia IGTT 0 min (M)	-0.0014782	0.993928	0.993928
Glycemia IGTT 15 min (M)	-0.273284	0.143956	0.572441
Glycemia IGTT 30 min (M)	-0.354918	0.0542863	0.572441
Glycemia IGTT 60 min (M)	-0.375584	0.0408239	0.572441
Glycemia IGTT 120 min (M)	0.0199243	0.91677	0.977888
Glycemia IGTT 0 min (F)	-0.318912	0.13802	0.572441
Glycemia IGTT 15 min (F)	-0.231834	0.287138	0.748808
Glycemia IGTT 30 min (F)	-0.3064	0.155036	0.572441
Glycemia IGTT 60 min (F)	-0.141127	0.520675	0.847071
Glycemia IGTT 120 min (F)	-0.317845	0.139417	0.572441
Fat mass %BW, untrained (M)	-0.242517	0.142366	0.572441
Fat mass %BW, trained (M)	-0.133837	0.423086	0.821634
Fat mass loss (%) post exercise (M)	-0.0992406	0.564714	0.847071
Lean mass %BW, untrained (M)	0.24513	0.137983	0.572441
Lean mass %BW, trained (M)	0.0782447	0.640545	0.905531
Run distance untrained (M)	-0.0479741	0.762882	0.938932
Run distance trained (M)	-0.0252836	0.873719	0.961037
Run distance improvement (M)	-0.023825	0.88095	0.961037
VO2 basal untrained (M)	0.0928687	0.558574	0.847071
VO2 basal trained (M)	-0.00506614	0.975249	0.993928
VO2 basal improvement (M)	-0.128905	0.427934	0.821634
VO2max untrained (M)	0.228774	0.145037	0.572441
VO2max trained (M)	0.109026	0.503064	0.847071
VO2max improvement (M)	0.0298381	0.854979	0.961037

## Sheet: Gab2_HFD_muscle
	rho	p-value	FDR
Night activity (M)	-0.284055	0.0884129	0.947715
24 h food intake (M)	-0.202238	0.275245	0.947715
Fat mass %BW (M)	0.287372	0.146103	0.947715
Fat mass %BW (F)	0.0947725	0.691042	0.947715
Fasting plasma triglycerides (M)	0.0713227	0.674863	0.947715
Fasting plasma LDL (M)	0.0241285	0.887277	0.952609
Fasting plasma HDL (M)	0.184707	0.273773	0.947715
Fasting plasma FFA (M)	-0.104808	0.537009	0.947715
Fasting plasma glucose (M)	-0.104814	0.536984	0.947715
Lifespan (median) (F)	-0.26368	0.193066	0.947715
Lifespan (75th quantile) (F)	-0.204821	0.315515	0.947715
Glycemia OGTT 15 min (M)	0.142383	0.400544	0.947715
Glycemia OGTT 30 min (M)	0.100059	0.555708	0.947715
Glycemia OGTT 45 min (M)	0.0171903	0.919564	0.959545
Glycemia OGTT 60 min (M)	0.0276246	0.871072	0.952609
Glycemia OGTT 90 min (M)	0.0804034	0.646132	0.947715
Glycemia OGTT 120 min (M)	0.0778351	0.647026	0.947715
Glycemia OGTT 150 min (M)	0.127327	0.452665	0.947715
Glycemia OGTT 180 min (M)	0.118515	0.504412	0.947715
Insulin OGTT 0 min (M)	-0.0439834	0.796034	0.952609
Insulin OGTT 15 min (M)	-0.131721	0.720661	0.952609
Insulin OGTT 30 min (M)	-0.060818	0.437087	0.947715
Glucose-insulin-ratio OGTT 15 min (M)	0.0314167	0.853553	0.952609
Glucose-insulin-ratio OGTT 30 min (M)	0.118317	0.485524	0.947715
Glycemia IGTT 0 min (M)	-0.188441	0.35658	0.947715
Glycemia IGTT 15 min (M)	0.0341985	0.865528	0.952609
Glycemia IGTT 30 min (M)	0.340153	0.0825557	0.947715
Glycemia IGTT 60 min (M)	0.253513	0.201983	0.947715
Glycemia IGTT 120 min (M)	0.221475	0.266903	0.947715
Glycemia IGTT 0 min (F)	0.129469	0.586427	0.947715
Glycemia IGTT 15 min (F)	0.192626	0.415849	0.947715
Glycemia IGTT 30 min (F)	0.189545	0.423488	0.947715
Glycemia IGTT 60 min (F)	0.0951843	0.689763	0.947715
Glycemia IGTT 120 min (F)	0.13845	0.56049	0.947715
Fat mass %BW, untrained (M)	-0.316005	0.0732067	0.947715
Fat mass %BW, trained (M)	-0.209761	0.241352	0.947715
Fat mass loss (%) post exercise (M)	0.056463	0.762885	0.952609
Lean mass %BW, untrained (M)	0.287481	0.104754	0.947715
Lean mass %BW, trained (M)	0.176834	0.324892	0.947715
Run distance untrained (M)	-0.0370502	0.827657	0.952609
Run distance trained (M)	0.0228809	0.893071	0.952609
Run distance improvement (M)	0.00320095	0.984999	0.984999
VO2 basal untrained (M)	0.172258	0.30797	0.947715
VO2 basal trained (M)	0.153527	0.364296	0.947715
VO2 basal improvement (M)	-0.154357	0.361677	0.947715
VO2max untrained (M)	0.0882091	0.603654	0.947715
VO2max trained (M)	0.0454087	0.789571	0.952609
VO2max improvement (M)	-0.006522	0.96944	0.984999

## Sheet: Lamb1_CD_muscle
	rho	p-value	FDR
Night activity (M)	-0.0349242	0.826205	0.875863
24 h food intake (M)	-0.0350087	0.839369	0.875863
Fat mass %BW (M)	0.123484	0.515623	0.699453
Fat mass %BW (F)	-0.135375	0.537975	0.699453
Fasting plasma triglycerides (M)	0.036869	0.816689	0.875863
Fasting plasma LDL (M)	0.420362	0.00557576	0.0892122
Fasting plasma HDL (M)	-0.102342	0.518972	0.699453
Fasting plasma FFA (M)	0.101216	0.523606	0.699453
Fasting plasma glucose (M)	0.225122	0.151744	0.388344
Lifespan (median) (F)	0.0477891	0.805549	0.875863
Lifespan (75th quantile) (F)	0.16129	0.386042	0.699453
Glycemia OGTT 15 min (M)	0.276893	0.0758633	0.303453
Glycemia OGTT 30 min (M)	0.224068	0.15372	0.388344
Glycemia OGTT 45 min (M)	0.243173	0.120715	0.353634
Glycemia OGTT 60 min (M)	0.244399	0.118797	0.353634
Glycemia OGTT 90 min (M)	0.284749	0.0749325	0.303453
Glycemia OGTT 120 min (M)	0.344881	0.0253026	0.165755
Glycemia OGTT 150 min (M)	0.345719	0.0249259	0.165755
Glycemia OGTT 180 min (M)	0.352078	0.0279416	0.165755
Insulin OGTT 0 min (M)	0.113691	0.47344	0.699453
Insulin OGTT 15 min (M)	0.0201766	0.899078	0.918207
Insulin OGTT 30 min (M)	0.116117	0.463987	0.699453
Glucose-insulin-ratio OGTT 15 min (M)	-0.0136942	0.931407	0.931407
Glucose-insulin-ratio OGTT 30 min (M)	-0.0653918	0.680751	0.778001
Glycemia IGTT 0 min (M)	0.118719	0.539628	0.699453
Glycemia IGTT 15 min (M)	-0.0852153	0.654351	0.766069
Glycemia IGTT 30 min (M)	-0.0901001	0.635861	0.763033
Glycemia IGTT 60 min (M)	-0.12105	0.523997	0.699453
Glycemia IGTT 120 min (M)	0.191409	0.310941	0.621882
Glycemia IGTT 0 min (F)	0.177459	0.417904	0.699453
Glycemia IGTT 15 min (F)	0.129973	0.554465	0.699453
Glycemia IGTT 30 min (F)	-0.125494	0.568305	0.699453
Glycemia IGTT 60 min (F)	0.164072	0.454416	0.699453
Glycemia IGTT 120 min (F)	0.170991	0.435342	0.699453
Fat mass %BW, untrained (M)	0.198829	0.231418	0.482959
Fat mass %BW, trained (M)	0.253091	0.125245	0.353634
Fat mass loss (%) post exercise (M)	-0.140026	0.415342	0.699453
Lean mass %BW, untrained (M)	-0.226392	0.171695	0.412067
Lean mass %BW, trained (M)	-0.220484	0.183456	0.419329
Run distance untrained (M)	-0.340086	0.0275495	0.165755
Run distance trained (M)	-0.433433	0.0041387	0.0892122
Run distance improvement (M)	-0.343975	0.0257148	0.165755
VO2 basal untrained (M)	-0.330848	0.0323457	0.165755
VO2 basal trained (M)	-0.45122	0.00347448	0.0892122
VO2 basal improvement (M)	-0.276173	0.0845257	0.312095
VO2max untrained (M)	-0.243628	0.120001	0.353634
VO2max trained (M)	-0.335116	0.0345323	0.165755
VO2max improvement (M)	-0.194962	0.227989	0.482959

## Sheet: Lamb1_HFD_muscle
	rho	p-value	FDR
Night activity (M)	0.253586	0.129914	0.780714
24 h food intake (M)	0.0941627	0.614365	0.875413
Fat mass %BW (M)	-0.0287023	0.886991	0.946688
Fat mass %BW (F)	-0.463332	0.0396408	0.634252
Fasting plasma triglycerides (M)	-0.0113832	0.946688	0.946688
Fasting plasma LDL (M)	0.195044	0.247339	0.780714
Fasting plasma HDL (M)	0.419798	0.00969224	0.465228
Fasting plasma FFA (M)	-0.19278	0.252977	0.780714
Fasting plasma glucose (M)	-0.148743	0.379609	0.828237
Lifespan (median) (F)	-0.36861	0.0638863	0.766635
Lifespan (75th quantile) (F)	-0.432479	0.0273426	0.634252
Glycemia OGTT 15 min (M)	0.288678	0.0831316	0.780714
Glycemia OGTT 30 min (M)	0.180202	0.28585	0.780714
Glycemia OGTT 45 min (M)	0.167042	0.32307	0.780714
Glycemia OGTT 60 min (M)	0.205584	0.222204	0.780714
Glycemia OGTT 90 min (M)	0.236027	0.172246	0.780714
Glycemia OGTT 120 min (M)	0.245717	0.14267	0.780714
Glycemia OGTT 150 min (M)	0.232365	0.166378	0.780714
Glycemia OGTT 180 min (M)	0.16412	0.353672	0.808393
Insulin OGTT 0 min (M)	-0.0165975	0.922329	0.946688
Insulin OGTT 15 min (M)	0.132077	0.512311	0.875413
Insulin OGTT 30 min (M)	0.111203	0.435839	0.87233
Glucose-insulin-ratio OGTT 15 min (M)	0.0931832	0.583313	0.875413
Glucose-insulin-ratio OGTT 30 min (M)	0.062952	0.711273	0.875413
Glycemia IGTT 0 min (M)	-0.289964	0.150746	0.780714
Glycemia IGTT 15 min (M)	-0.0415204	0.837083	0.946688
Glycemia IGTT 30 min (M)	0.0274767	0.891787	0.946688
Glycemia IGTT 60 min (M)	-0.113758	0.572093	0.875413
Glycemia IGTT 120 min (M)	0.0784973	0.69714	0.875413
Glycemia IGTT 0 min (F)	0.0993602	0.676843	0.875413
Glycemia IGTT 15 min (F)	-0.0398796	0.867426	0.946688
Glycemia IGTT 30 min (F)	-0.131628	0.580145	0.875413
Glycemia IGTT 60 min (F)	-0.0586907	0.80585	0.946688
Glycemia IGTT 120 min (F)	0.0165538	0.944776	0.946688
Fat mass %BW, untrained (M)	-0.0763831	0.67267	0.875413
Fat mass %BW, trained (M)	-0.132531	0.462199	0.87233
Fat mass loss (%) post exercise (M)	-0.18268	0.325298	0.780714
Lean mass %BW, untrained (M)	0.0721985	0.689688	0.875413
Lean mass %BW, trained (M)	0.129523	0.472512	0.87233
Run distance untrained (M)	-0.106349	0.531005	0.875413
Run distance trained (M)	-0.0212211	0.900788	0.946688
Run distance improvement (M)	0.0682869	0.687989	0.875413
VO2 basal untrained (M)	-0.130172	0.442544	0.87233
VO2 basal trained (M)	-0.218969	0.192887	0.780714
VO2 basal improvement (M)	-0.172851	0.306283	0.780714
VO2max untrained (M)	-0.189223	0.262006	0.780714
VO2max trained (M)	-0.168593	0.318532	0.780714
VO2max improvement (M)	-0.0789755	0.642198	0.875413

## Sheet: Macf1_CD_muscle
	rho	p-value	FDR
Night activity (M)	-0.0507293	0.74969	0.997919
24 h food intake (M)	0.00450508	0.979196	0.997919
Fat mass %BW (M)	0.0627434	0.741867	0.997919
Fat mass %BW (F)	-0.0869565	0.693196	0.997919
Fasting plasma triglycerides (M)	0.233306	0.137021	0.654341
Fasting plasma LDL (M)	0.235409	0.133417	0.654341
Fasting plasma HDL (M)	-0.0803079	0.613161	0.997919
Fasting plasma FFA (M)	0.246049	0.116249	0.654341
Fasting plasma glucose (M)	0.00952265	0.952273	0.997919
Lifespan (median) (F)	0.0830152	0.668559	0.997919
Lifespan (75th quantile) (F)	0.0903226	0.628941	0.997919
Glycemia OGTT 15 min (M)	0.218647	0.164185	0.654341
Glycemia OGTT 30 min (M)	0.263271	0.0920727	0.654341
Glycemia OGTT 45 min (M)	0.270827	0.0827809	0.654341
Glycemia OGTT 60 min (M)	0.258276	0.0986443	0.654341
Glycemia OGTT 90 min (M)	0.24091	0.134266	0.654341
Glycemia OGTT 120 min (M)	0.222456	0.156779	0.654341
Glycemia OGTT 150 min (M)	0.2198	0.161918	0.654341
Glycemia OGTT 180 min (M)	0.198026	0.226876	0.726002
Insulin OGTT 0 min (M)	0.131691	0.405788	0.997919
Insulin OGTT 15 min (M)	-0.197974	0.208833	0.715997
Insulin OGTT 30 min (M)	-0.00850891	0.957349	0.997919
Glucose-insulin-ratio OGTT 15 min (M)	0.212237	0.177217	0.654341
Glucose-insulin-ratio OGTT 30 min (M)	0.0776337	0.625069	0.997919
Glycemia IGTT 0 min (M)	0.274877	0.148988	0.654341
Glycemia IGTT 15 min (M)	-0.0400489	0.833574	0.997919
Glycemia IGTT 30 min (M)	-0.0113459	0.95255	0.997919
Glycemia IGTT 60 min (M)	-0.00979083	0.959047	0.997919
Glycemia IGTT 120 min (M)	0.184064	0.330218	0.93238
Glycemia IGTT 0 min (F)	0.175482	0.423193	0.997919
Glycemia IGTT 15 min (F)	0.00148258	0.994643	0.997919
Glycemia IGTT 30 min (F)	0.0849802	0.699851	0.997919
Glycemia IGTT 60 min (F)	0.193724	0.375785	0.997919
Glycemia IGTT 120 min (F)	0.111193	0.61349	0.997919
Fat mass %BW, untrained (M)	0.0701466	0.675593	0.997919
Fat mass %BW, trained (M)	0.0137886	0.934517	0.997919
Fat mass loss (%) post exercise (M)	0.0857143	0.619152	0.997919
Lean mass %BW, untrained (M)	-0.114133	0.495054	0.997919
Lean mass %BW, trained (M)	-0.000437733	0.997919	0.997919
Run distance untrained (M)	-0.109643	0.48943	0.997919
Run distance trained (M)	-0.0833063	0.599926	0.997919
Run distance improvement (M)	-0.0386548	0.807973	0.997919
VO2 basal untrained (M)	-0.170016	0.281731	0.845192
VO2 basal trained (M)	-0.246541	0.125129	0.654341
VO2 basal improvement (M)	-0.0438107	0.788372	0.997919
VO2max untrained (M)	-0.0666261	0.675054	0.997919
VO2max trained (M)	-0.033682	0.836535	0.997919
VO2max improvement (M)	0.0175924	0.914199	0.997919

## Sheet: Macf1_HFD_muscle
	rho	p-value	FDR
Night activity (M)	-0.00557169	0.973891	0.994612
24 h food intake (M)	0.225023	0.223577	0.808892
Fat mass %BW (M)	0.363053	0.0627019	0.574366
Fat mass %BW (F)	0.160902	0.497974	0.85367
Fasting plasma triglycerides (M)	-0.0341475	0.84098	0.938768
Fasting plasma LDL (M)	0.0167171	0.921771	0.983223
Fasting plasma HDL (M)	0.368799	0.0246941	0.574366
Fasting plasma FFA (M)	-0.0928275	0.584757	0.908158
Fasting plasma glucose (M)	-0.12437	0.463312	0.85367
Lifespan (median) (F)	-0.352941	0.0769667	0.574366
Lifespan (75th quantile) (F)	-0.229441	0.259528	0.820467
Glycemia OGTT 15 min (M)	0.250489	0.13483	0.574366
Glycemia OGTT 30 min (M)	0.184814	0.273489	0.820467
Glycemia OGTT 45 min (M)	0.167032	0.323099	0.835976
Glycemia OGTT 60 min (M)	0.245169	0.143591	0.574366
Glycemia OGTT 90 min (M)	0.27677	0.107497	0.574366
Glycemia OGTT 120 min (M)	0.286426	0.0856731	0.574366
Glycemia OGTT 150 min (M)	0.333472	0.0437004	0.574366
Glycemia OGTT 180 min (M)	0.295003	0.0903154	0.574366
Insulin OGTT 0 min (M)	-0.0234722	0.890324	0.971262
Insulin OGTT 15 min (M)	-0.124126	0.322751	0.835976
Insulin OGTT 30 min (M)	-0.167151	0.464199	0.85367
Glucose-insulin-ratio OGTT 15 min (M)	0.142374	0.400572	0.835976
Glucose-insulin-ratio OGTT 30 min (M)	0.144864	0.3923	0.835976
Glycemia IGTT 0 min (M)	-0.0765943	0.709971	0.936926
Glycemia IGTT 15 min (M)	0.0766295	0.704022	0.936926
Glycemia IGTT 30 min (M)	0.29797	0.131155	0.574366
Glycemia IGTT 60 min (M)	0.409834	0.0337489	0.574366
Glycemia IGTT 120 min (M)	0.294594	0.13579	0.574366
Glycemia IGTT 0 min (F)	0.277652	0.235927	0.808892
Glycemia IGTT 15 min (F)	0.226401	0.337134	0.835976
Glycemia IGTT 30 min (F)	0.153383	0.518524	0.858247
Glycemia IGTT 60 min (F)	0.0977811	0.681719	0.936926
Glycemia IGTT 120 min (F)	0.213614	0.365836	0.835976
Fat mass %BW, untrained (M)	0.00100284	0.995581	0.995581
Fat mass %BW, trained (M)	-0.156096	0.385689	0.835976
Fat mass loss (%) post exercise (M)	-0.0427462	0.819394	0.936926
Lean mass %BW, untrained (M)	0.00768781	0.966131	0.994612
Lean mass %BW, trained (M)	0.133367	0.459356	0.85367
Run distance untrained (M)	-0.0450504	0.791195	0.936926
Run distance trained (M)	-0.0412542	0.808447	0.936926
Run distance improvement (M)	-0.0387647	0.81981	0.936926
VO2 basal untrained (M)	-0.0544129	0.749076	0.936926
VO2 basal trained (M)	0.0864205	0.611042	0.908158
VO2 basal improvement (M)	0.0832197	0.624359	0.908158
VO2max untrained (M)	-0.118317	0.485524	0.85367
VO2max trained (M)	-0.0542976	0.749591	0.936926
VO2max improvement (M)	-0.0849588	0.617109	0.908158

## Sheet: Eif6_CD_muscle
	rho	p-value	FDR
Night activity (M)	-0.249261	0.111411	0.411363
24 h food intake (M)	-0.0351374	0.838786	0.901658
Fat mass %BW (M)	-0.148181	0.43453	0.783605
Fat mass %BW (F)	-0.375494	0.0774552	0.411363
Fasting plasma triglycerides (M)	0.207123	0.188132	0.52348
Fasting plasma LDL (M)	-0.357881	0.0199651	0.202458
Fasting plasma HDL (M)	-0.031036	0.845304	0.901658
Fasting plasma FFA (M)	0.059889	0.706359	0.848851
Fasting plasma glucose (M)	-0.252279	0.107004	0.411363
Lifespan (median) (F)	-0.14115	0.465175	0.783605
Lifespan (75th quantile) (F)	-0.0697581	0.70923	0.848851
Glycemia OGTT 15 min (M)	0.0562399	0.723521	0.848851
Glycemia OGTT 30 min (M)	-0.0207464	0.896243	0.932113
Glycemia OGTT 45 min (M)	-0.0521859	0.742745	0.848851
Glycemia OGTT 60 min (M)	-0.0895867	0.572616	0.848851
Glycemia OGTT 90 min (M)	-0.086879	0.593994	0.848851
Glycemia OGTT 120 min (M)	-0.130389	0.410486	0.783605
Glycemia OGTT 150 min (M)	-0.0538131	0.735009	0.848851
Glycemia OGTT 180 min (M)	-0.121982	0.459444	0.783605
Insulin OGTT 0 min (M)	0.109562	0.489753	0.783605
Insulin OGTT 15 min (M)	-0.197642	0.209613	0.52348
Insulin OGTT 30 min (M)	-0.261092	0.0948973	0.411363
Glucose-insulin-ratio OGTT 15 min (M)	0.194076	0.218117	0.52348
Glucose-insulin-ratio OGTT 30 min (M)	0.212228	0.177235	0.52348
Glycemia IGTT 0 min (M)	-0.16601	0.389425	0.77885
Glycemia IGTT 15 min (M)	0.0162421	0.932113	0.932113
Glycemia IGTT 30 min (M)	0.135039	0.476787	0.783605
Glycemia IGTT 60 min (M)	0.0193591	0.919123	0.932113
Glycemia IGTT 120 min (M)	-0.0494102	0.795412	0.887902
Glycemia IGTT 0 min (F)	0.14434	0.511128	0.791424
Glycemia IGTT 15 min (F)	0.239684	0.270664	0.618661
Glycemia IGTT 30 min (F)	0.273715	0.206305	0.52348
Glycemia IGTT 60 min (F)	0.0958735	0.663449	0.848851
Glycemia IGTT 120 min (F)	0.10131	0.645548	0.848851
Fat mass %BW, untrained (M)	-0.247415	0.134234	0.429548
Fat mass %BW, trained (M)	-0.24762	0.133901	0.429548
Fat mass loss (%) post exercise (M)	0.0790219	0.646869	0.848851
Lean mass %BW, untrained (M)	0.271255	0.0994922	0.411363
Lean mass %BW, trained (M)	0.295984	0.071186	0.411363
Run distance untrained (M)	0.431425	0.00433589	0.104061
Run distance trained (M)	0.312953	0.0435947	0.298935
Run distance improvement (M)	0.0570479	0.719709	0.848851
VO2 basal untrained (M)	0.341153	0.0270356	0.216285
VO2 basal trained (M)	0.491674	0.00127276	0.0610927
VO2 basal improvement (M)	0.159295	0.326194	0.706817
VO2max untrained (M)	0.35492	0.0210893	0.202458
VO2max trained (M)	0.416944	0.00744009	0.119041
VO2max improvement (M)	0.155282	0.338683	0.706817

## Sheet: Eif6_HFD_muscle
	rho	p-value	FDR
Night activity (M)	-0.0458775	0.787448	0.947131
24 h food intake (M)	-0.183468	0.323179	0.947131
Fat mass %BW (M)	-0.0308397	0.878634	0.964162
Fat mass %BW (F)	0.119594	0.615519	0.947131
Fasting plasma triglycerides (M)	-0.0377045	0.824661	0.947131
Fasting plasma LDL (M)	-0.129468	0.445036	0.947131
Fasting plasma HDL (M)	-0.087606	0.606141	0.947131
Fasting plasma FFA (M)	-0.273266	0.101739	0.947131
Fasting plasma glucose (M)	-0.0539451	0.751165	0.947131
Lifespan (median) (F)	-0.0235938	0.908918	0.964162
Lifespan (75th quantile) (F)	-0.0502564	0.807379	0.947131
Glycemia OGTT 15 min (M)	0.0725505	0.66958	0.947131
Glycemia OGTT 30 min (M)	0.206153	0.2209	0.947131
Glycemia OGTT 45 min (M)	0.189556	0.261151	0.947131
Glycemia OGTT 60 min (M)	0.195851	0.24535	0.947131
Glycemia OGTT 90 min (M)	0.134743	0.440274	0.947131
Glycemia OGTT 120 min (M)	0.144813	0.392467	0.947131
Glycemia OGTT 150 min (M)	0.0630668	0.710769	0.947131
Glycemia OGTT 180 min (M)	0.0440098	0.8048	0.947131
Insulin OGTT 0 min (M)	-0.0823899	0.62783	0.947131
Insulin OGTT 15 min (M)	-0.0162418	0.968339	0.988888
Insulin OGTT 30 min (M)	0.00675716	0.923989	0.964162
Glucose-insulin-ratio OGTT 15 min (M)	0.0448106	0.792281	0.947131
Glucose-insulin-ratio OGTT 30 min (M)	-0.0182562	0.914594	0.964162
Glycemia IGTT 0 min (M)	0.151137	0.461123	0.947131
Glycemia IGTT 15 min (M)	0.504045	0.00734617	0.352616
Glycemia IGTT 30 min (M)	0.363609	0.0622715	0.900796
Glycemia IGTT 60 min (M)	0.423576	0.0276901	0.664561
Glycemia IGTT 120 min (M)	0.0436775	0.82874	0.947131
Glycemia IGTT 0 min (F)	0.193828	0.41289	0.947131
Glycemia IGTT 15 min (F)	0.257336	0.273377	0.947131
Glycemia IGTT 30 min (F)	0.264761	0.259284	0.947131
Glycemia IGTT 60 min (F)	0.113619	0.633396	0.947131
Glycemia IGTT 120 min (F)	0.298721	0.200773	0.947131
Fat mass %BW, untrained (M)	0.129367	0.473051	0.947131
Fat mass %BW, trained (M)	-0.0730342	0.686277	0.947131
Fat mass loss (%) post exercise (M)	-0.0564516	0.762931	0.947131
Lean mass %BW, untrained (M)	-0.119328	0.508339	0.947131
Lean mass %BW, trained (M)	0.0568229	0.753452	0.947131
Run distance untrained (M)	0.0803794	0.636275	0.947131
Run distance trained (M)	0.0490783	0.772995	0.947131
Run distance improvement (M)	-0.0560726	0.74168	0.947131
VO2 basal untrained (M)	-0.0845237	0.618919	0.947131
VO2 basal trained (M)	0.0686385	0.686464	0.947131
VO2 basal improvement (M)	0.177346	0.293682	0.947131
VO2max untrained (M)	0.00237107	0.988888	0.988888
VO2max trained (M)	-0.0647303	0.703482	0.947131
VO2max improvement (M)	-0.2962	0.0750663	0.900796

[truncated: 16 more sheets: Pabpc4_CD_muscle, Pabpc4_HFD_muscle, Btbd1_CD_muscle, Btbd1_HFD_muscle, Filip1l_CD_muscle, Filip1l_HFD_muscle, Tcea3_CD_muscle, Tcea3_HFD_muscle, Nrp1_CD_muscle, Nrp1_HFD_muscle, Zhx3_CD_muscle, Zhx3_HFD_muscle, Tbx15_CD_muscle, Tbx15_HFD_muscle, Tnfaip8_CD_muscle, Tnfaip8_HFD_muscle]
