# Supplementary material for: Skeletal muscle enhancer interactions identify genes controlling whole-body metabolism
Source: Nat Commun. 2020 Jun 1;11:2695. doi: 10.1038/s41467-020-16537-6 (PMC7264154; doi:10.1038/s41467-020-16537-6)
Supplement: Supplementary file 12 — Supplementary Data 9 [file 41467_2020_16537_MOESM12_ESM.xlsx]

## Sheet: Cep68_CD_adipose
	rho	p-value	FDR
Night activity (M)	0.105583	0.50575	0.735636
24 h food intake (M)	0.0302465	0.86099	0.883336
Fat mass %BW (M)	-0.290355	0.119586	0.371027
Fat mass %BW (F)	-0.534585	0.008589	0.051534
Fasting plasma triglycerides (M)	0.131675	0.405846	0.629037
Fasting plasma LDL (M)	-0.140553	0.37464	0.620094
Fasting plasma HDL (M)	-0.018394	0.907955	0.907955
Fasting plasma FFA (M)	0.209238	0.183561	0.371027
Fasting plasma glucose (M)	-0.122853	0.438286	0.657429
Lifespan (median) (F)	0.104939	0.587987	0.783982
Lifespan (75th quantile) (F)	-0.170161	0.360095	0.617306
Glycemia OGTT 15 min (M)	-0.215145	0.171216	0.371027
Glycemia OGTT 30 min (M)	-0.189789	0.228653	0.439015
Glycemia OGTT 45 min (M)	-0.286282	0.0660615	0.277586
Glycemia OGTT 60 min (M)	-0.282971	0.0693965	0.277586
Glycemia OGTT 90 min (M)	-0.239058	0.137377	0.371027
Glycemia OGTT 120 min (M)	-0.211013	0.179788	0.371027
Glycemia OGTT 150 min (M)	-0.182017	0.248633	0.459015
Glycemia OGTT 180 min (M)	-0.168447	0.30533	0.542808
Insulin OGTT 0 min (M)	-0.213687	0.174207	0.371027
Insulin OGTT 15 min (M)	-0.20833	0.185514	0.371027
Insulin OGTT 30 min (M)	-0.239932	0.125902	0.371027
Glucose-insulin-ratio OGTT 15 min (M)	0.0516166	0.745457	0.880427
Glucose-insulin-ratio OGTT 30 min (M)	0.0960214	0.545239	0.769749
Glycemia IGTT 0 min (M)	-0.0566502	0.770374	0.880427
Glycemia IGTT 15 min (M)	-0.0852153	0.654351	0.819868
Glycemia IGTT 30 min (M)	0.0478309	0.80182	0.883336
Glycemia IGTT 60 min (M)	-0.104361	0.583126	0.783982
Glycemia IGTT 120 min (M)	-0.0821278	0.666142	0.819868
Glycemia IGTT 0 min (F)	-0.105289	0.632563	0.819868
Glycemia IGTT 15 min (F)	0.0390413	0.859618	0.883336
Glycemia IGTT 30 min (F)	-0.0375494	0.864933	0.883336
Glycemia IGTT 60 min (F)	0.181863	0.406253	0.629037
Glycemia IGTT 120 min (F)	-0.0691871	0.753763	0.880427
Fat mass %BW, untrained (M)	-0.451934	0.00439387	0.0421812
Fat mass %BW, trained (M)	-0.48769	0.00189779	0.0421812
Fat mass loss (%) post exercise (M)	0.264865	0.118492	0.371027
Lean mass %BW, untrained (M)	0.46121	0.00356404	0.0421812
Lean mass %BW, trained (M)	0.468213	0.00303139	0.0421812
Run distance untrained (M)	0.449477	0.00282473	0.0421812
Run distance trained (M)	0.412689	0.00660656	0.0453021
Run distance improvement (M)	0.221457	0.158698	0.371027
VO2 basal untrained (M)	0.251438	0.108218	0.371027
VO2 basal trained (M)	0.214259	0.18431	0.371027
VO2 basal improvement (M)	0.0375235	0.818189	0.883336
VO2max untrained (M)	0.316975	0.0408236	0.195953
VO2max trained (M)	0.432405	0.00532782	0.0426225
VO2max improvement (M)	0.34123	0.0311747	0.166265

## Sheet: Cep68_HFD_adipose
	rho	p-value	FDR
Night activity (M)	0.110136	0.516391	0.992777
24 h food intake (M)	0.158193	0.403763	0.992777
Fat mass %BW (M)	-0.0782906	0.703829	0.992777
Fat mass %BW (F)	-0.177444	0.454203	0.992777
Fasting plasma triglycerides (M)	0.14478	0.392578	0.992777
Fasting plasma LDL (M)	-0.148328	0.380955	0.992777
Fasting plasma HDL (M)	-0.0744517	0.661432	0.992777
Fasting plasma FFA (M)	0.0183176	0.914308	0.992777
Fasting plasma glucose (M)	-0.0136946	0.935883	0.992777
Lifespan (median) (F)	-0.113077	0.59046	0.992777
Lifespan (75th quantile) (F)	0.0769231	0.714763	0.992777
Glycemia OGTT 15 min (M)	-0.0015412	0.992777	0.992777
Glycemia OGTT 30 min (M)	-0.00237107	0.988888	0.992777
Glycemia OGTT 45 min (M)	0.0427979	0.80142	0.992777
Glycemia OGTT 60 min (M)	0.102674	0.545375	0.992777
Glycemia OGTT 90 min (M)	0.149881	0.390134	0.992777
Glycemia OGTT 120 min (M)	0.145423	0.390455	0.992777
Glycemia OGTT 150 min (M)	0.188619	0.26356	0.992777
Glycemia OGTT 180 min (M)	0.294796	0.0905519	0.992777
Insulin OGTT 0 min (M)	-0.0681683	0.688503	0.992777
Insulin OGTT 15 min (M)	-0.117494	0.280724	0.992777
Insulin OGTT 30 min (M)	-0.182098	0.488585	0.992777
Glucose-insulin-ratio OGTT 15 min (M)	0.211737	0.20837	0.992777
Glucose-insulin-ratio OGTT 30 min (M)	0.197392	0.241582	0.992777
Glycemia IGTT 0 min (M)	-0.102308	0.626521	0.992777
Glycemia IGTT 15 min (M)	-0.0403488	0.844845	0.992777
Glycemia IGTT 30 min (M)	-0.200684	0.325601	0.992777
Glycemia IGTT 60 min (M)	-0.100889	0.623858	0.992777
Glycemia IGTT 120 min (M)	-0.214127	0.293541	0.992777
Glycemia IGTT 0 min (F)	-0.00902595	0.969874	0.992777
Glycemia IGTT 15 min (F)	-0.0579165	0.808365	0.992777
Glycemia IGTT 30 min (F)	-0.215038	0.362574	0.992777
Glycemia IGTT 60 min (F)	-0.252727	0.282363	0.992777
Glycemia IGTT 120 min (F)	-0.097029	0.684045	0.992777
Fat mass %BW, untrained (M)	-0.0331775	0.856946	0.992777
Fat mass %BW, trained (M)	-0.130202	0.470173	0.992777
Fat mass loss (%) post exercise (M)	-0.0242519	0.898776	0.992777
Lean mass %BW, untrained (M)	0.0461919	0.801784	0.992777
Lean mass %BW, trained (M)	0.148588	0.409227	0.992777
Run distance untrained (M)	-0.058569	0.730599	0.992777
Run distance trained (M)	0.0171903	0.919564	0.992777
Run distance improvement (M)	0.0337878	0.842634	0.992777
VO2 basal untrained (M)	0.0206283	0.903546	0.992777
VO2 basal trained (M)	-0.0854772	0.614954	0.992777
VO2 basal improvement (M)	-0.165027	0.329026	0.992777
VO2max untrained (M)	-0.0621258	0.714903	0.992777
VO2max trained (M)	-0.0165392	0.922601	0.992777
VO2max improvement (M)	-0.0393099	0.817319	0.992777

## Sheet: Gab2_CD_adipose
	rho	p-value	FDR
Night activity (M)	0.102913	0.516628	0.652583
24 h food intake (M)	-0.0508398	0.768403	0.869891
Fat mass %BW (M)	0.539163	0.00210923	0.0118048
Fat mass %BW (F)	0.549049	0.00666164	0.0228399
Fasting plasma triglycerides (M)	0.0257688	0.871315	0.929403
Fasting plasma LDL (M)	0.148583	0.34768	0.490843
Fasting plasma HDL (M)	-0.0445687	0.779278	0.869891
Fasting plasma FFA (M)	-0.284331	0.0680107	0.130581
Fasting plasma glucose (M)	0.421816	0.00539694	0.0199271
Lifespan (median) (F)	-0.358911	0.0558715	0.12072
Lifespan (75th quantile) (F)	-0.158065	0.395738	0.542726
Glycemia OGTT 15 min (M)	0.403647	0.00802947	0.0240884
Glycemia OGTT 30 min (M)	0.338709	0.0282245	0.0677389
Glycemia OGTT 45 min (M)	0.394798	0.00966982	0.027303
Glycemia OGTT 60 min (M)	0.406321	0.00758352	0.0240884
Glycemia OGTT 90 min (M)	0.461766	0.00270526	0.0118048
Glycemia OGTT 120 min (M)	0.501459	0.000716921	0.00491603
Glycemia OGTT 150 min (M)	0.453076	0.00258627	0.0118048
Glycemia OGTT 180 min (M)	0.449056	0.00413618	0.0165447
Insulin OGTT 0 min (M)	0.284927	0.0674102	0.130581
Insulin OGTT 15 min (M)	0.390908	0.0104771	0.0279389
Insulin OGTT 30 min (M)	0.371541	0.015409	0.038928
Glucose-insulin-ratio OGTT 15 min (M)	-0.21004	0.181849	0.281572
Glucose-insulin-ratio OGTT 30 min (M)	-0.150723	0.340703	0.490843
Glycemia IGTT 0 min (M)	0.323685	0.0867339	0.160124
Glycemia IGTT 15 min (M)	0.0952381	0.616642	0.73997
Glycemia IGTT 30 min (M)	0.0720881	0.705016	0.825384
Glycemia IGTT 60 min (M)	0.254256	0.175147	0.280236
Glycemia IGTT 120 min (M)	0.291931	0.117501	0.20143
Glycemia IGTT 0 min (F)	-0.0138443	0.95001	0.970222
Glycemia IGTT 15 min (F)	0.0558576	0.800158	0.8729
Glycemia IGTT 30 min (F)	0.00494193	0.982146	0.982146
Glycemia IGTT 60 min (F)	-0.143351	0.514057	0.652583
Glycemia IGTT 120 min (F)	0.136431	0.53478	0.658191
Fat mass %BW, untrained (M)	0.717842	3.91848e-07	6.39652e-06
Fat mass %BW, trained (M)	0.717693	3.95041e-07	6.39652e-06
Fat mass loss (%) post exercise (M)	-0.261776	0.123011	0.203604
Lean mass %BW, untrained (M)	-0.717475	3.99782e-07	6.39652e-06
Lean mass %BW, trained (M)	-0.687493	1.85936e-06	2.23123e-05
Run distance untrained (M)	-0.295045	0.0578448	0.12072
Run distance trained (M)	-0.250719	0.109264	0.194248
Run distance improvement (M)	-0.114258	0.471221	0.628294
VO2 basal untrained (M)	-0.452737	0.00260794	0.0118048
VO2 basal trained (M)	-0.306581	0.0543392	0.12072
VO2 basal improvement (M)	-0.0104132	0.949151	0.970222
VO2max untrained (M)	-0.586319	4.5002e-05	0.000432019
VO2max trained (M)	-0.583337	7.7988e-05	0.000623904
VO2max improvement (M)	-0.189717	0.240992	0.361488

## Sheet: Gab2_HFD_adipose
	rho	p-value	FDR
Night activity (M)	0.288762	0.0830376	0.969874
24 h food intake (M)	0.139043	0.463691	0.969874
Fat mass %BW (M)	0.0632479	0.758883	0.969874
Fat mass %BW (F)	0.258647	0.270856	0.969874
Fasting plasma triglycerides (M)	-0.0455273	0.789034	0.969874
Fasting plasma LDL (M)	0.0606995	0.721184	0.969874
Fasting plasma HDL (M)	0.13798	0.415416	0.969874
Fasting plasma FFA (M)	0.155533	0.357985	0.969874
Fasting plasma glucose (M)	0.087374	0.607099	0.969874
Lifespan (median) (F)	0.153846	0.462804	0.969874
Lifespan (75th quantile) (F)	-0.01	0.962162	0.969874
Glycemia OGTT 15 min (M)	-0.0462304	0.785851	0.969874
Glycemia OGTT 30 min (M)	-0.0969654	0.568053	0.969874
Glycemia OGTT 45 min (M)	-0.123044	0.468131	0.969874
Glycemia OGTT 60 min (M)	-0.173552	0.304295	0.969874
Glycemia OGTT 90 min (M)	-0.230252	0.183294	0.969874
Glycemia OGTT 120 min (M)	-0.252638	0.131405	0.969874
Glycemia OGTT 150 min (M)	-0.265529	0.112202	0.969874
Glycemia OGTT 180 min (M)	-0.299488	0.0853001	0.969874
Insulin OGTT 0 min (M)	-0.080844	0.634319	0.969874
Insulin OGTT 15 min (M)	-0.141189	0.730645	0.969874
Insulin OGTT 30 min (M)	-0.0585586	0.404546	0.969874
Glucose-insulin-ratio OGTT 15 min (M)	0.0315315	0.853024	0.969874
Glucose-insulin-ratio OGTT 30 min (M)	-0.0919867	0.588177	0.969874
Glycemia IGTT 0 min (M)	-0.0830769	0.692989	0.969874
Glycemia IGTT 15 min (M)	0.061207	0.766447	0.969874
Glycemia IGTT 30 min (M)	0.222564	0.274471	0.969874
Glycemia IGTT 60 min (M)	0.272914	0.177361	0.969874
Glycemia IGTT 120 min (M)	0.00786728	0.969574	0.969874
Glycemia IGTT 0 min (F)	-0.064686	0.786436	0.969874
Glycemia IGTT 15 min (F)	0.088003	0.712174	0.969874
Glycemia IGTT 30 min (F)	0.204511	0.38709	0.969874
Glycemia IGTT 60 min (F)	0.00902595	0.969874	0.969874
Glycemia IGTT 120 min (F)	0.166228	0.483662	0.969874
Fat mass %BW, untrained (M)	-0.077346	0.673931	0.969874
Fat mass %BW, trained (M)	0.0454545	0.801677	0.969874
Fat mass loss (%) post exercise (M)	-0.16485	0.38401	0.969874
Lean mass %BW, untrained (M)	0.0865103	0.637791	0.969874
Lean mass %BW, trained (M)	-0.0618316	0.732481	0.969874
Run distance untrained (M)	0.0199158	0.906863	0.969874
Run distance trained (M)	0.0637743	0.707667	0.969874
Run distance improvement (M)	-0.0414889	0.807378	0.969874
VO2 basal untrained (M)	-0.0275012	0.871643	0.969874
VO2 basal trained (M)	0.131816	0.436753	0.969874
VO2 basal improvement (M)	0.166193	0.325572	0.969874
VO2max untrained (M)	-0.0105506	0.950582	0.969874
VO2max trained (M)	0.0289254	0.865055	0.969874
VO2max improvement (M)	-0.0336732	0.843161	0.969874

## Sheet: Lamb1_CD_adipose
	rho	p-value	FDR
Night activity (M)	0.0432739	0.785537	0.876878
24 h food intake (M)	-0.217095	0.203433	0.476277
Fat mass %BW (M)	0.106598	0.575032	0.76671
Fat mass %BW (F)	-0.0899654	0.683107	0.780693
Fasting plasma triglycerides (M)	-0.0245543	0.877333	0.915478
Fasting plasma LDL (M)	0.38566	0.0116572	0.186515
Fasting plasma HDL (M)	-0.237358	0.130138	0.453957
Fasting plasma FFA (M)	-0.16695	0.290626	0.558003
Fasting plasma glucose (M)	0.238269	0.128627	0.453957
Lifespan (median) (F)	-0.0858692	0.657839	0.780693
Lifespan (75th quantile) (F)	0.105062	0.573789	0.76671
Glycemia OGTT 15 min (M)	0.105839	0.504713	0.75496
Glycemia OGTT 30 min (M)	0.0748035	0.637775	0.780693
Glycemia OGTT 45 min (M)	0.148541	0.347819	0.618344
Glycemia OGTT 60 min (M)	0.189959	0.22823	0.476305
Glycemia OGTT 90 min (M)	0.219751	0.173046	0.461457
Glycemia OGTT 120 min (M)	0.288099	0.0642853	0.30857
Glycemia OGTT 150 min (M)	0.367306	0.0167165	0.200598
Glycemia OGTT 180 min (M)	0.304935	0.0590801	0.30857
Insulin OGTT 0 min (M)	0.157948	0.317786	0.586682
Insulin OGTT 15 min (M)	0.290032	0.0624381	0.30857
Insulin OGTT 30 min (M)	0.218314	0.164845	0.461457
Glucose-insulin-ratio OGTT 15 min (M)	-0.194003	0.218294	0.476277
Glucose-insulin-ratio OGTT 30 min (M)	-0.195381	0.214978	0.476277
Glycemia IGTT 0 min (M)	0.0953437	0.622734	0.780693
Glycemia IGTT 15 min (M)	-0.117948	0.534764	0.75496
Glycemia IGTT 30 min (M)	-0.274588	0.141976	0.454323
Glycemia IGTT 60 min (M)	-0.140552	0.458807	0.734091
Glycemia IGTT 120 min (M)	-0.0811443	0.669915	0.780693
Glycemia IGTT 0 min (F)	0.23541	0.279556	0.558003
Glycemia IGTT 15 min (F)	-0.0444994	0.840222	0.896237
Glycemia IGTT 30 min (F)	-0.323282	0.132404	0.453957
Glycemia IGTT 60 min (F)	-0.188875	0.388079	0.665278
Glycemia IGTT 120 min (F)	0.169345	0.43984	0.728011
Fat mass %BW, untrained (M)	0.406019	0.0114303	0.186515
Fat mass %BW, trained (M)	0.315824	0.0534094	0.30857
Fat mass loss (%) post exercise (M)	-0.111855	0.516024	0.75496
Lean mass %BW, untrained (M)	-0.425148	0.00779545	0.186515
Lean mass %BW, trained (M)	-0.303896	0.0636103	0.30857
Run distance untrained (M)	0.00235008	0.988215	0.988215
Run distance trained (M)	-0.0377634	0.812321	0.886168
Run distance improvement (M)	-0.0820908	0.605277	0.780693
VO2 basal untrained (M)	-0.269125	0.0848071	0.370067
VO2 basal trained (M)	-0.225443	0.161904	0.461457
VO2 basal improvement (M)	0.102542	0.528934	0.75496
VO2max untrained (M)	-0.342128	0.0265733	0.255104
VO2max trained (M)	-0.213173	0.186597	0.471403
VO2max improvement (M)	0.0158574	0.922634	0.942264

## Sheet: Lamb1_HFD_adipose
	rho	p-value	FDR
Night activity (M)	0.37174	0.023484	0.521677
24 h food intake (M)	0.339266	0.0666386	0.639731
Fat mass %BW (M)	-0.0174359	0.932627	0.973176
Fat mass %BW (F)	-0.249624	0.288513	0.947293
Fasting plasma triglycerides (M)	0.160057	0.344	0.947293
Fasting plasma LDL (M)	0.13195	0.436282	0.947293
Fasting plasma HDL (M)	0.372451	0.0231989	0.521677
Fasting plasma FFA (M)	0.184103	0.275372	0.947293
Fasting plasma glucose (M)	0.276467	0.0976353	0.781082
Lifespan (median) (F)	-0.202308	0.332131	0.947293
Lifespan (75th quantile) (F)	-0.39	0.0539456	0.639731
Glycemia OGTT 15 min (M)	0.184685	0.273831	0.947293
Glycemia OGTT 30 min (M)	0.139165	0.411382	0.947293
Glycemia OGTT 45 min (M)	0.11119	0.512361	0.947293
Glycemia OGTT 60 min (M)	0.0934147	0.582373	0.947293
Glycemia OGTT 90 min (M)	0.059944	0.732304	0.947293
Glycemia OGTT 120 min (M)	0.07623	0.653845	0.947293
Glycemia OGTT 150 min (M)	0.0301091	0.859587	0.947293
Glycemia OGTT 180 min (M)	-0.0430896	0.808805	0.947293
Insulin OGTT 0 min (M)	0.0474158	0.780493	0.947293
Insulin OGTT 15 min (M)	-0.00237093	0.921232	0.973176
Insulin OGTT 30 min (M)	-0.0168326	0.988888	0.997207
Glucose-insulin-ratio OGTT 15 min (M)	0.100759	0.552935	0.947293
Glucose-insulin-ratio OGTT 30 min (M)	0.0440967	0.79552	0.947293
Glycemia IGTT 0 min (M)	-0.428462	0.0326048	0.521677
Glycemia IGTT 15 min (M)	-0.143614	0.483978	0.947293
Glycemia IGTT 30 min (M)	-0.0680342	0.741227	0.947293
Glycemia IGTT 60 min (M)	-0.0369357	0.857832	0.947293
Glycemia IGTT 120 min (M)	-0.18642	0.361852	0.947293
Glycemia IGTT 0 min (F)	-0.0564122	0.813257	0.947293
Glycemia IGTT 15 min (F)	-0.0707033	0.767073	0.947293
Glycemia IGTT 30 min (F)	-0.150376	0.526855	0.947293
Glycemia IGTT 60 min (F)	-0.223392	0.343765	0.947293
Glycemia IGTT 120 min (F)	-0.060173	0.801039	0.947293
Fat mass %BW, untrained (M)	0.105572	0.565254	0.947293
Fat mass %BW, trained (M)	-0.0447861	0.804536	0.947293
Fat mass loss (%) post exercise (M)	-0.000667408	0.997207	0.997207
Lean mass %BW, untrained (M)	-0.116935	0.523889	0.947293
Lean mass %BW, trained (M)	0.0447861	0.804536	0.947293
Run distance untrained (M)	0.0892656	0.599308	0.947293
Run distance trained (M)	0.202703	0.228894	0.947293
Run distance improvement (M)	0.194168	0.24951	0.947293
VO2 basal untrained (M)	-0.0656709	0.699373	0.947293
VO2 basal trained (M)	-0.0282124	0.868352	0.947293
VO2 basal improvement (M)	0.101233	0.551058	0.947293
VO2max untrained (M)	-0.123051	0.468104	0.947293
VO2max trained (M)	0.0298737	0.860673	0.947293
VO2max improvement (M)	0.260968	0.118738	0.814203

## Sheet: Macf1_CD_adipose
	rho	p-value	FDR
Night activity (M)	n.d.	n.d.	n.d.
24 h food intake (M)	n.d.	n.d.	n.d.
Fat mass %BW (M)	n.d.	n.d.	n.d.
Fat mass %BW (F)	n.d.	n.d.	n.d.
Fasting plasma triglycerides (M)	n.d.	n.d.	n.d.
Fasting plasma LDL (M)	n.d.	n.d.	n.d.
Fasting plasma HDL (M)	n.d.	n.d.	n.d.
Fasting plasma FFA (M)	n.d.	n.d.	n.d.
Fasting plasma glucose (M)	n.d.	n.d.	n.d.
Lifespan (median) (F)	n.d.	n.d.	n.d.
Lifespan (75th quantile) (F)	n.d.	n.d.	n.d.
Glycemia OGTT 15 min (M)	n.d.	n.d.	n.d.
Glycemia OGTT 30 min (M)	n.d.	n.d.	n.d.
Glycemia OGTT 45 min (M)	n.d.	n.d.	n.d.
Glycemia OGTT 60 min (M)	n.d.	n.d.	n.d.
Glycemia OGTT 90 min (M)	n.d.	n.d.	n.d.
Glycemia OGTT 120 min (M)	n.d.	n.d.	n.d.
Glycemia OGTT 150 min (M)	n.d.	n.d.	n.d.
Glycemia OGTT 180 min (M)	n.d.	n.d.	n.d.
Insulin OGTT 0 min (M)	n.d.	n.d.	n.d.
Insulin OGTT 15 min (M)	n.d.	n.d.	n.d.
Insulin OGTT 30 min (M)	n.d.	n.d.	n.d.
Glucose-insulin-ratio OGTT 15 min (M)	n.d.	n.d.	n.d.
Glucose-insulin-ratio OGTT 30 min (M)	n.d.	n.d.	n.d.
Glycemia IGTT 0 min (M)	n.d.	n.d.	n.d.
Glycemia IGTT 15 min (M)	n.d.	n.d.	n.d.
Glycemia IGTT 30 min (M)	n.d.	n.d.	n.d.
Glycemia IGTT 60 min (M)	n.d.	n.d.	n.d.
Glycemia IGTT 120 min (M)	n.d.	n.d.	n.d.
Glycemia IGTT 0 min (F)	n.d.	n.d.	n.d.
Glycemia IGTT 15 min (F)	n.d.	n.d.	n.d.
Glycemia IGTT 30 min (F)	n.d.	n.d.	n.d.
Glycemia IGTT 60 min (F)	n.d.	n.d.	n.d.
Glycemia IGTT 120 min (F)	n.d.	n.d.	n.d.
Fat mass %BW, untrained (M)	n.d.	n.d.	n.d.
Fat mass %BW, trained (M)	n.d.	n.d.	n.d.
Fat mass loss (%) post exercise (M)	n.d.	n.d.	n.d.
Lean mass %BW, untrained (M)	n.d.	n.d.	n.d.
Lean mass %BW, trained (M)	n.d.	n.d.	n.d.
Run distance untrained (M)	n.d.	n.d.	n.d.
Run distance trained (M)	n.d.	n.d.	n.d.
Run distance improvement (M)	n.d.	n.d.	n.d.
VO2 basal untrained (M)	n.d.	n.d.	n.d.
VO2 basal trained (M)	n.d.	n.d.	n.d.
VO2 basal improvement (M)	n.d.	n.d.	n.d.
VO2max untrained (M)	n.d.	n.d.	n.d.
VO2max trained (M)	n.d.	n.d.	n.d.
VO2max improvement (M)	n.d.	n.d.	n.d.

## Sheet: Macf1_HFD_adipose
	rho	p-value	FDR
Night activity (M)	n.d.	n.d.	n.d.
24 h food intake (M)	n.d.	n.d.	n.d.
Fat mass %BW (M)	n.d.	n.d.	n.d.
Fat mass %BW (F)	n.d.	n.d.	n.d.
Fasting plasma triglycerides (M)	n.d.	n.d.	n.d.
Fasting plasma LDL (M)	n.d.	n.d.	n.d.
Fasting plasma HDL (M)	n.d.	n.d.	n.d.
Fasting plasma FFA (M)	n.d.	n.d.	n.d.
Fasting plasma glucose (M)	n.d.	n.d.	n.d.
Lifespan (median) (F)	n.d.	n.d.	n.d.
Lifespan (75th quantile) (F)	n.d.	n.d.	n.d.
Glycemia OGTT 15 min (M)	n.d.	n.d.	n.d.
Glycemia OGTT 30 min (M)	n.d.	n.d.	n.d.
Glycemia OGTT 45 min (M)	n.d.	n.d.	n.d.
Glycemia OGTT 60 min (M)	n.d.	n.d.	n.d.
Glycemia OGTT 90 min (M)	n.d.	n.d.	n.d.
Glycemia OGTT 120 min (M)	n.d.	n.d.	n.d.
Glycemia OGTT 150 min (M)	n.d.	n.d.	n.d.
Glycemia OGTT 180 min (M)	n.d.	n.d.	n.d.
Insulin OGTT 0 min (M)	n.d.	n.d.	n.d.
Insulin OGTT 15 min (M)	n.d.	n.d.	n.d.
Insulin OGTT 30 min (M)	n.d.	n.d.	n.d.
Glucose-insulin-ratio OGTT 15 min (M)	n.d.	n.d.	n.d.
Glucose-insulin-ratio OGTT 30 min (M)	n.d.	n.d.	n.d.
Glycemia IGTT 0 min (M)	n.d.	n.d.	n.d.
Glycemia IGTT 15 min (M)	n.d.	n.d.	n.d.
Glycemia IGTT 30 min (M)	n.d.	n.d.	n.d.
Glycemia IGTT 60 min (M)	n.d.	n.d.	n.d.
Glycemia IGTT 120 min (M)	n.d.	n.d.	n.d.
Glycemia IGTT 0 min (F)	n.d.	n.d.	n.d.
Glycemia IGTT 15 min (F)	n.d.	n.d.	n.d.
Glycemia IGTT 30 min (F)	n.d.	n.d.	n.d.
Glycemia IGTT 60 min (F)	n.d.	n.d.	n.d.
Glycemia IGTT 120 min (F)	n.d.	n.d.	n.d.
Fat mass %BW, untrained (M)	n.d.	n.d.	n.d.
Fat mass %BW, trained (M)	n.d.	n.d.	n.d.
Fat mass loss (%) post exercise (M)	n.d.	n.d.	n.d.
Lean mass %BW, untrained (M)	n.d.	n.d.	n.d.
Lean mass %BW, trained (M)	n.d.	n.d.	n.d.
Run distance untrained (M)	n.d.	n.d.	n.d.
Run distance trained (M)	n.d.	n.d.	n.d.
Run distance improvement (M)	n.d.	n.d.	n.d.
VO2 basal untrained (M)	n.d.	n.d.	n.d.
VO2 basal trained (M)	n.d.	n.d.	n.d.
VO2 basal improvement (M)	n.d.	n.d.	n.d.
VO2max untrained (M)	n.d.	n.d.	n.d.
VO2max trained (M)	n.d.	n.d.	n.d.
VO2max improvement (M)	n.d.	n.d.	n.d.

## Sheet: Eif6_CD_adipose
	rho	p-value	FDR
Night activity (M)	-0.183468	0.244816	0.804636
24 h food intake (M)	0.350132	0.0363108	0.74441
Fat mass %BW (M)	0.147435	0.436872	0.870497
Fat mass %BW (F)	0.167984	0.443578	0.870497
Fasting plasma triglycerides (M)	0.22423	0.153414	0.804636
Fasting plasma LDL (M)	-0.0713765	0.653297	0.909564
Fasting plasma HDL (M)	0.165154	0.295922	0.843238
Fasting plasma FFA (M)	0.011022	0.944769	0.992257
Fasting plasma glucose (M)	0.297026	0.0561057	0.74441
Lifespan (median) (F)	-0.231338	0.227257	0.804636
Lifespan (75th quantile) (F)	-0.22686	0.219719	0.804636
Glycemia OGTT 15 min (M)	-0.121763	0.442388	0.870497
Glycemia OGTT 30 min (M)	-0.290461	0.0620342	0.74441
Glycemia OGTT 45 min (M)	-0.231442	0.140277	0.804636
Glycemia OGTT 60 min (M)	-0.250091	0.110185	0.804636
Glycemia OGTT 90 min (M)	-0.198593	0.219274	0.804636
Glycemia OGTT 120 min (M)	-0.12229	0.440401	0.870497
Glycemia OGTT 150 min (M)	-0.0799935	0.614556	0.8939
Glycemia OGTT 180 min (M)	-0.0719818	0.663224	0.909564
Insulin OGTT 0 min (M)	0.224158	0.15355	0.804636
Insulin OGTT 15 min (M)	0.302431	0.0515725	0.74441
Insulin OGTT 30 min (M)	0.114587	0.469937	0.870497
Glucose-insulin-ratio OGTT 15 min (M)	-0.25154	0.108071	0.804636
Glucose-insulin-ratio OGTT 30 min (M)	-0.180956	0.251449	0.804636
Glycemia IGTT 0 min (M)	0.0367086	0.850054	0.992257
Glycemia IGTT 15 min (M)	0.0109046	0.954393	0.992257
Glycemia IGTT 30 min (M)	0.0204717	0.914492	0.992257
Glycemia IGTT 60 min (M)	0.107389	0.572183	0.885961
Glycemia IGTT 120 min (M)	0.229408	0.222665	0.804636
Glycemia IGTT 0 min (F)	0.129511	0.555886	0.885961
Glycemia IGTT 15 min (F)	0.214974	0.324592	0.843238
Glycemia IGTT 30 min (F)	-0.136364	0.534984	0.885961
Glycemia IGTT 60 min (F)	-0.211021	0.333782	0.843238
Glycemia IGTT 120 min (F)	-0.0113664	0.958949	0.992257
Fat mass %BW, untrained (M)	0.124761	0.455481	0.870497
Fat mass %BW, trained (M)	0.0872182	0.602588	0.8939
Fat mass loss (%) post exercise (M)	-0.170035	0.321467	0.843238
Lean mass %BW, untrained (M)	-0.10232	0.541014	0.885961
Lean mass %BW, trained (M)	-0.0363318	0.828556	0.992257
Run distance untrained (M)	0.114182	0.471519	0.870497
Run distance trained (M)	0.0408428	0.797325	0.992257
Run distance improvement (M)	-0.0366288	0.817862	0.992257
VO2 basal untrained (M)	0.0901135	0.570351	0.885961
VO2 basal trained (M)	0.0620104	0.703858	0.913113
VO2 basal improvement (M)	-0.00581641	0.971585	0.992257
VO2max untrained (M)	0.0128065	0.935844	0.992257
VO2max trained (M)	-0.0647371	0.691466	0.913113
VO2max improvement (M)	-0.00140739	0.993123	0.993123

## Sheet: Eif6_HFD_adipose
	rho	p-value	FDR
Night activity (M)	0.254386	0.128667	0.924527
24 h food intake (M)	0.0229143	0.904333	0.984445
Fat mass %BW (M)	-0.04	0.84617	0.967052
Fat mass %BW (F)	-0.087218	0.714638	0.95644
Fasting plasma triglycerides (M)	0.0856008	0.614441	0.924527
Fasting plasma LDL (M)	0.0371073	0.827396	0.967052
Fasting plasma HDL (M)	0.312707	0.0595102	0.714122
Fasting plasma FFA (M)	0.112382	0.507821	0.924527
Fasting plasma glucose (M)	0.379135	0.0206577	0.330524
Lifespan (median) (F)	-0.598462	0.00157619	0.0378285
Lifespan (75th quantile) (F)	-0.685385	0.000156327	0.00750368
Glycemia OGTT 15 min (M)	0.0998103	0.556696	0.924527
Glycemia OGTT 30 min (M)	0.147937	0.382225	0.924527
Glycemia OGTT 45 min (M)	0.119488	0.481184	0.924527
Glycemia OGTT 60 min (M)	0.128505	0.44846	0.924527
Glycemia OGTT 90 min (M)	0.185994	0.284725	0.924527
Glycemia OGTT 120 min (M)	0.158388	0.349121	0.924527
Glycemia OGTT 150 min (M)	0.118065	0.486457	0.924527
Glycemia OGTT 180 min (M)	0.112766	0.525447	0.924527
Insulin OGTT 0 min (M)	-0.162873	0.335463	0.924527
Insulin OGTT 15 min (M)	-0.0759884	0.558582	0.924527
Insulin OGTT 30 min (M)	-0.0993362	0.654874	0.924527
Glucose-insulin-ratio OGTT 15 min (M)	0.123044	0.468131	0.924527
Glucose-insulin-ratio OGTT 30 min (M)	0.0858227	0.61352	0.924527
Glycemia IGTT 0 min (M)	-0.156154	0.456037	0.924527
Glycemia IGTT 15 min (M)	-0.044794	0.827989	0.967052
Glycemia IGTT 30 min (M)	0.0557265	0.786864	0.967052
Glycemia IGTT 60 min (M)	-0.0318057	0.87742	0.979446
Glycemia IGTT 120 min (M)	0.0745682	0.71733	0.95644
Glycemia IGTT 0 min (F)	0.135389	0.569272	0.924527
Glycemia IGTT 15 min (F)	0.132381	0.577963	0.924527
Glycemia IGTT 30 min (F)	0.075188	0.752727	0.961627
Glycemia IGTT 60 min (F)	-0.0150433	0.949809	0.984445
Glycemia IGTT 120 min (F)	0.266266	0.256485	0.924527
Fat mass %BW, untrained (M)	0.111437	0.543719	0.924527
Fat mass %BW, trained (M)	-0.0895722	0.620098	0.924527
Fat mass loss (%) post exercise (M)	0.0865406	0.649314	0.924527
Lean mass %BW, untrained (M)	-0.154692	0.397909	0.924527
Lean mass %BW, trained (M)	0.0822193	0.6492	0.924527
Run distance untrained (M)	-0.0137514	0.935617	0.984445
Run distance trained (M)	0.213134	0.205313	0.924527
Run distance improvement (M)	0.235894	0.159854	0.924527
VO2 basal untrained (M)	-0.00331911	0.984445	0.984445
VO2 basal trained (M)	-0.0516833	0.761288	0.961627
VO2 basal improvement (M)	-0.0879564	0.604696	0.924527
VO2max untrained (M)	-0.102306	0.546823	0.924527
VO2max trained (M)	0.00403059	0.981111	0.984445
VO2max improvement (M)	0.245435	0.143143	0.924527

[truncated: 16 more sheets: Pabpc4_CD_adipose, Pabpc4_HFD_adipose, Btbd1_CD_adipose, Btbd1_HFD_adipose, Filip1l_CD_adipose, Filip1l_HFD_adipose, Tcea3_CD_adipose, Tcea3_HFD_adipose, Nrp1_CD_adipose, Nrp1_HFD_adipose, Zhx3_CD_adipose, Zhx3_HFD_adipose, Tbx15_CD_adipose, Tbx15_HFD_adipose, Tnfaip8_CD_adipose, Tnfaip8_HFD_adipose]
