# Supplementary material for: Skeletal muscle enhancer interactions identify genes controlling whole-body metabolism
Source: Nat Commun. 2020 Jun 1;11:2695. doi: 10.1038/s41467-020-16537-6 (PMC7264154; doi:10.1038/s41467-020-16537-6)
Supplement: Supplementary file 13 — Supplementary Data 10 [file 41467_2020_16537_MOESM13_ESM.xlsx]

## Sheet: Cep68_CD_liver
	rho	p-value	FDR
Night activity (M)	-0.297213	0.0591431	0.405553
24 h food intake (M)	-0.0364171	0.83547	0.958728
Fat mass %BW (M)	-0.426966	0.0186158	0.297853
Fat mass %BW (F)	-0.267787	0.216698	0.521437
Fasting plasma triglycerides (M)	0.0245645	0.878834	0.958728
Fasting plasma LDL (M)	-0.0507995	0.752443	0.950454
Fasting plasma HDL (M)	-0.169686	0.288855	0.569674
Fasting plasma FFA (M)	0.182681	0.252952	0.551894
Fasting plasma glucose (M)	-0.324593	0.0383992	0.368632
Lifespan (median) (F)	0.172681	0.370376	0.634931
Lifespan (75th quantile) (F)	-0.0846774	0.650618	0.86749
Glycemia OGTT 15 min (M)	-0.2413	0.128549	0.47171
Glycemia OGTT 30 min (M)	-0.24645	0.120347	0.47171
Glycemia OGTT 45 min (M)	-0.278223	0.0781766	0.454084
Glycemia OGTT 60 min (M)	-0.230324	0.14741	0.47171
Glycemia OGTT 90 min (M)	-0.236473	0.147233	0.47171
Glycemia OGTT 120 min (M)	-0.219957	0.167018	0.488679
Glycemia OGTT 150 min (M)	-0.162993	0.308573	0.569674
Glycemia OGTT 180 min (M)	-0.119289	0.475639	0.713459
Insulin OGTT 0 min (M)	-0.0293567	0.855425	0.958728
Insulin OGTT 15 min (M)	-0.18554	0.245474	0.551894
Insulin OGTT 30 min (M)	-0.212021	0.183255	0.488679
Glucose-insulin-ratio OGTT 15 min (M)	0.0137631	0.931939	0.972458
Glucose-insulin-ratio OGTT 30 min (M)	0.0280488	0.861803	0.958728
Glycemia IGTT 0 min (M)	-0.147291	0.445781	0.71325
Glycemia IGTT 15 min (M)	-0.202025	0.284347	0.569674
Glycemia IGTT 30 min (M)	-0.232036	0.217265	0.521437
Glycemia IGTT 60 min (M)	-0.278371	0.136346	0.47171
Glycemia IGTT 120 min (M)	-0.283107	0.129529	0.47171
Glycemia IGTT 0 min (F)	-0.182897	0.403545	0.667937
Glycemia IGTT 15 min (F)	-0.115147	0.600852	0.848262
Glycemia IGTT 30 min (F)	0.00592885	0.978581	0.978581
Glycemia IGTT 60 min (F)	-0.124537	0.571284	0.830958
Glycemia IGTT 120 min (F)	-0.293057	0.174752	0.488679
Fat mass %BW, untrained (M)	-0.390493	0.0168721	0.297853
Fat mass %BW, trained (M)	-0.319109	0.0542159	0.405553
Fat mass loss (%) post exercise (M)	0.126891	0.467608	0.713459
Lean mass %BW, untrained (M)	0.387862	0.0176927	0.297853
Lean mass %BW, trained (M)	0.362968	0.0272455	0.326946
Run distance untrained (M)	-0.0303136	0.850765	0.958728
Run distance trained (M)	-0.0658537	0.682486	0.885387
Run distance improvement (M)	-0.0142857	0.929361	0.972458
VO2 basal untrained (M)	-0.00592334	0.97068	0.978581
VO2 basal trained (M)	-0.159109	0.333299	0.592531
VO2 basal improvement (M)	0.0799595	0.628473	0.861907
VO2max untrained (M)	0.272185	0.0851407	0.454084
VO2max trained (M)	0.169552	0.302122	0.569674
VO2max improvement (M)	0.042719	0.796238	0.958728

## Sheet: Cep68_HFD_liver
	rho	p-value	FDR
Night activity (M)	-0.104514	0.532324	0.765373
24 h food intake (M)	0.233918	0.20532	0.376469
Fat mass %BW (M)	-0.248282	0.211764	0.376469
Fat mass %BW (F)	0.118908	0.607694	0.767613
Fasting plasma triglycerides (M)	0.243104	0.141372	0.351201
Fasting plasma LDL (M)	-0.0697242	0.677441	0.793102
Fasting plasma HDL (M)	-0.365527	0.0240258	0.28831
Fasting plasma FFA (M)	0.100635	0.547733	0.765373
Fasting plasma glucose (M)	0.0343676	0.837697	0.855521
Lifespan (median) (F)	0.300274	0.136108	0.351201
Lifespan (75th quantile) (F)	0.240766	0.236088	0.404723
Glycemia OGTT 15 min (M)	-0.266922	0.105233	0.351201
Glycemia OGTT 30 min (M)	-0.278851	0.0900102	0.351201
Glycemia OGTT 45 min (M)	-0.304569	0.0629962	0.302382
Glycemia OGTT 60 min (M)	-0.319853	0.0502755	0.302382
Glycemia OGTT 90 min (M)	-0.428397	0.00914216	0.186814
Glycemia OGTT 120 min (M)	-0.44574	0.00503713	0.186814
Glycemia OGTT 150 min (M)	-0.404925	0.0116759	0.186814
Glycemia OGTT 180 min (M)	-0.325301	0.056541	0.302382
Insulin OGTT 0 min (M)	-0.0629275	0.707419	0.808478
Insulin OGTT 15 min (M)	-0.0399475	0.95268	0.95268
Insulin OGTT 30 min (M)	-0.00995896	0.811787	0.855521
Glucose-insulin-ratio OGTT 15 min (M)	0.0364432	0.828038	0.855521
Glucose-insulin-ratio OGTT 30 min (M)	-0.0698222	0.677012	0.793102
Glycemia IGTT 0 min (M)	-0.190867	0.350306	0.525459
Glycemia IGTT 15 min (M)	-0.069945	0.728838	0.813586
Glycemia IGTT 30 min (M)	-0.209192	0.295006	0.47201
Glycemia IGTT 60 min (M)	-0.264243	0.182895	0.351201
Glycemia IGTT 120 min (M)	-0.369539	0.0578154	0.302382
Glycemia IGTT 0 min (F)	-0.356957	0.112181	0.351201
Glycemia IGTT 15 min (F)	-0.461813	0.0350724	0.302382
Glycemia IGTT 30 min (F)	-0.125406	0.588067	0.767613
Glycemia IGTT 60 min (F)	-0.0679233	0.769872	0.839861
Glycemia IGTT 120 min (F)	-0.328892	0.145464	0.351201
Fat mass %BW, untrained (M)	-0.255579	0.151132	0.351201
Fat mass %BW, trained (M)	-0.241155	0.169459	0.351201
Fat mass loss (%) post exercise (M)	0.213774	0.248196	0.410807
Lean mass %BW, untrained (M)	0.24672	0.166311	0.351201
Lean mass %BW, trained (M)	0.233973	0.182917	0.351201
Run distance untrained (M)	0.0889242	0.595483	0.767613
Run distance trained (M)	0.0705882	0.673664	0.793102
Run distance improvement (M)	0.0980575	0.558085	0.765373
VO2 basal untrained (M)	0.162298	0.330291	0.511419
VO2 basal trained (M)	0.258933	0.116472	0.351201
VO2 basal improvement (M)	0.337182	0.0384379	0.302382
VO2max untrained (M)	0.223925	0.176539	0.351201
VO2max trained (M)	0.253037	0.125329	0.351201
VO2max improvement (M)	0.230037	0.164715	0.351201

## Sheet: Gab2_CD_liver
	rho	p-value	FDR
Night activity (M)	-0.216588	0.173779	0.674017
24 h food intake (M)	0.0650042	0.71064	0.772561
Fat mass %BW (M)	-0.123484	0.515623	0.723065
Fat mass %BW (F)	0.149246	0.496715	0.723065
Fasting plasma triglycerides (M)	-0.336121	0.0316647	0.674017
Fasting plasma LDL (M)	0.218659	0.169601	0.674017
Fasting plasma HDL (M)	-0.00592438	0.970675	0.970675
Fasting plasma FFA (M)	-0.150998	0.346001	0.723065
Fasting plasma glucose (M)	-0.0279254	0.862405	0.899901
Lifespan (median) (F)	-0.010595	0.956499	0.970675
Lifespan (75th quantile) (F)	0.142972	0.442916	0.723065
Glycemia OGTT 15 min (M)	-0.128556	0.423112	0.723065
Glycemia OGTT 30 min (M)	-0.256165	0.105958	0.674017
Glycemia OGTT 45 min (M)	-0.232183	0.144079	0.674017
Glycemia OGTT 60 min (M)	-0.225049	0.157164	0.674017
Glycemia OGTT 90 min (M)	-0.21131	0.196588	0.674017
Glycemia OGTT 120 min (M)	-0.197691	0.215358	0.689146
Glycemia OGTT 150 min (M)	-0.183715	0.25023	0.706531
Glycemia OGTT 180 min (M)	-0.214274	0.196421	0.674017
Insulin OGTT 0 min (M)	0.101851	0.526309	0.723065
Insulin OGTT 15 min (M)	0.143666	0.370186	0.723065
Insulin OGTT 30 min (M)	0.10176	0.526683	0.723065
Glucose-insulin-ratio OGTT 15 min (M)	-0.253093	0.110358	0.674017
Glucose-insulin-ratio OGTT 30 min (M)	-0.112215	0.484855	0.723065
Glycemia IGTT 0 min (M)	0.150739	0.435083	0.723065
Glycemia IGTT 15 min (M)	0.17577	0.352844	0.723065
Glycemia IGTT 30 min (M)	-0.183092	0.332822	0.723065
Glycemia IGTT 60 min (M)	-0.195594	0.300277	0.723065
Glycemia IGTT 120 min (M)	-0.144224	0.447032	0.723065
Glycemia IGTT 0 min (F)	-0.286279	0.185403	0.674017
Glycemia IGTT 15 min (F)	-0.153732	0.483716	0.723065
Glycemia IGTT 30 min (F)	-0.16259	0.458559	0.723065
Glycemia IGTT 60 min (F)	-0.081562	0.711411	0.772561
Glycemia IGTT 120 min (F)	-0.102818	0.640616	0.768739
Fat mass %BW, untrained (M)	-0.0599988	0.724276	0.772561
Fat mass %BW, trained (M)	0.103154	0.543487	0.723065
Fat mass loss (%) post exercise (M)	-0.0773326	0.658813	0.771001
Lean mass %BW, untrained (M)	0.0713778	0.674626	0.771001
Lean mass %BW, trained (M)	-0.0997154	0.557074	0.723065
Run distance untrained (M)	-0.111256	0.488616	0.723065
Run distance trained (M)	-0.233142	0.142384	0.674017
Run distance improvement (M)	-0.235755	0.137837	0.674017
VO2 basal untrained (M)	0.0907824	0.572426	0.723065
VO2 basal trained (M)	-0.0885762	0.591809	0.72838
VO2 basal improvement (M)	-0.298527	0.0648936	0.674017
VO2max untrained (M)	0.0938521	0.559454	0.723065
VO2max trained (M)	-0.192761	0.239717	0.706531
VO2max improvement (M)	-0.270021	0.0964205	0.674017

## Sheet: Gab2_HFD_liver
	rho	p-value	FDR
Night activity (M)	-0.11347	0.497579	0.936735
24 h food intake (M)	0.0645161	0.730238	0.956237
Fat mass %BW (M)	-0.131258	0.514018	0.936735
Fat mass %BW (F)	-0.0337662	0.884472	0.956237
Fasting plasma triglycerides (M)	-0.353488	0.029474	0.456864
Fasting plasma LDL (M)	0.0616142	0.713263	0.956237
Fasting plasma HDL (M)	0.0176168	0.916394	0.956237
Fasting plasma FFA (M)	-0.435739	0.00624777	0.299893
Fasting plasma glucose (M)	-0.224557	0.175289	0.764897
Lifespan (median) (F)	0.100855	0.623977	0.936735
Lifespan (75th quantile) (F)	-0.0249573	0.903677	0.956237
Glycemia OGTT 15 min (M)	-0.0250574	0.881295	0.956237
Glycemia OGTT 30 min (M)	-0.109968	0.511025	0.936735
Glycemia OGTT 45 min (M)	-0.0443156	0.791638	0.956237
Glycemia OGTT 60 min (M)	0.00722219	0.965675	0.965675
Glycemia OGTT 90 min (M)	0.0100386	0.953663	0.965675
Glycemia OGTT 120 min (M)	0.0958634	0.566968	0.936735
Glycemia OGTT 150 min (M)	0.132728	0.426973	0.936735
Glycemia OGTT 180 min (M)	0.133343	0.445084	0.936735
Insulin OGTT 0 min (M)	0.022869	0.891598	0.956237
Insulin OGTT 15 min (M)	-0.136565	0.875122	0.956237
Insulin OGTT 30 min (M)	-0.0263705	0.413607	0.936735
Glucose-insulin-ratio OGTT 15 min (M)	-0.0204618	0.902951	0.956237
Glucose-insulin-ratio OGTT 30 min (M)	0.0845826	0.613636	0.936735
Glycemia IGTT 0 min (M)	0.280684	0.164854	0.764897
Glycemia IGTT 15 min (M)	0.349565	0.0738866	0.591093
Glycemia IGTT 30 min (M)	0.105006	0.60219	0.936735
Glycemia IGTT 60 min (M)	0.197557	0.323279	0.936735
Glycemia IGTT 120 min (M)	0.098641	0.62449	0.936735
Glycemia IGTT 0 min (F)	0.243665	0.287154	0.936735
Glycemia IGTT 15 min (F)	0.084443	0.715916	0.956237
Glycemia IGTT 30 min (F)	-0.131169	0.570889	0.936735
Glycemia IGTT 60 min (F)	0.0669048	0.773235	0.956237
Glycemia IGTT 120 min (F)	0.122767	0.596006	0.936735
Fat mass %BW, untrained (M)	-0.0778743	0.666643	0.956237
Fat mass %BW, trained (M)	0.247059	0.158939	0.764897
Fat mass loss (%) post exercise (M)	-0.418952	0.0189841	0.455618
Lean mass %BW, untrained (M)	0.112968	0.531356	0.936735
Lean mass %BW, trained (M)	-0.248892	0.155769	0.764897
Run distance untrained (M)	-0.135471	0.417394	0.936735
Run distance trained (M)	-0.309115	0.0589723	0.566134
Run distance improvement (M)	-0.337783	0.038072	0.456864
VO2 basal untrained (M)	-0.090929	0.58718	0.936735
VO2 basal trained (M)	-0.137542	0.410241	0.936735
VO2 basal improvement (M)	-0.0559142	0.738813	0.956237
VO2max untrained (M)	-0.153417	0.357785	0.936735
VO2max trained (M)	-0.192482	0.246958	0.936735
VO2max improvement (M)	-0.264857	0.108055	0.74095

## Sheet: Lamb1_CD_liver
	rho	p-value	FDR
Night activity (M)	0.0220431	0.891192	0.957155
24 h food intake (M)	0.0707531	0.686297	0.957155
Fat mass %BW (M)	-0.0313856	0.869226	0.957155
Fat mass %BW (F)	0.138903	0.527334	0.957155
Fasting plasma triglycerides (M)	0.239076	0.132216	0.957155
Fasting plasma LDL (M)	-0.067239	0.676168	0.957155
Fasting plasma HDL (M)	0.100022	0.533804	0.957155
Fasting plasma FFA (M)	0.255653	0.106681	0.957155
Fasting plasma glucose (M)	0.108526	0.499412	0.957155
Lifespan (median) (F)	0.0449729	0.81681	0.957155
Lifespan (75th quantile) (F)	0.112949	0.545199	0.957155
Glycemia OGTT 15 min (M)	0.0282304	0.860917	0.957155
Glycemia OGTT 30 min (M)	0.0402126	0.802878	0.957155
Glycemia OGTT 45 min (M)	0.0293618	0.855401	0.957155
Glycemia OGTT 60 min (M)	0.0138538	0.931492	0.957155
Glycemia OGTT 90 min (M)	0.0138214	0.933446	0.957155
Glycemia OGTT 120 min (M)	-0.0461358	0.774549	0.957155
Glycemia OGTT 150 min (M)	-0.0115889	0.942671	0.957155
Glycemia OGTT 180 min (M)	-0.076902	0.646306	0.957155
Insulin OGTT 0 min (M)	0.155528	0.33155	0.957155
Insulin OGTT 15 min (M)	-0.0467872	0.77145	0.957155
Insulin OGTT 30 min (M)	-0.08643	0.591051	0.957155
Glucose-insulin-ratio OGTT 15 min (M)	0.077543	0.629885	0.957155
Glucose-insulin-ratio OGTT 30 min (M)	0.0516663	0.748355	0.957155
Glycemia IGTT 0 min (M)	-0.066527	0.731688	0.957155
Glycemia IGTT 15 min (M)	-0.114969	0.545201	0.957155
Glycemia IGTT 30 min (M)	-0.142666	0.452008	0.957155
Glycemia IGTT 60 min (M)	0.0382903	0.840787	0.957155
Glycemia IGTT 120 min (M)	-0.0252728	0.894538	0.957155
Glycemia IGTT 0 min (F)	-0.0655292	0.76642	0.957155
Glycemia IGTT 15 min (F)	-0.132756	0.54594	0.957155
Glycemia IGTT 30 min (F)	-0.0118636	0.957155	0.957155
Glycemia IGTT 60 min (F)	-0.398022	0.0599759	0.957155
Glycemia IGTT 120 min (F)	-0.107293	0.626064	0.957155
Fat mass %BW, untrained (M)	0.0490929	0.77293	0.957155
Fat mass %BW, trained (M)	0.0231207	0.891957	0.957155
Fat mass loss (%) post exercise (M)	0.108994	0.533113	0.957155
Lean mass %BW, untrained (M)	-0.0371139	0.827366	0.957155
Lean mass %BW, trained (M)	-0.0284562	0.867224	0.957155
Run distance untrained (M)	-0.14646	0.360852	0.957155
Run distance trained (M)	-0.116576	0.467933	0.957155
Run distance improvement (M)	-0.0163799	0.919038	0.957155
VO2 basal untrained (M)	0.122675	0.444806	0.957155
VO2 basal trained (M)	-0.0296634	0.857734	0.957155
VO2 basal improvement (M)	-0.136472	0.407431	0.957155
VO2max untrained (M)	0.0708932	0.659608	0.957155
VO2max trained (M)	0.0219207	0.894623	0.957155
VO2max improvement (M)	0.0348825	0.833029	0.957155

## Sheet: Lamb1_HFD_liver
	rho	p-value	FDR
Night activity (M)	0.0148821	0.929337	0.977673
24 h food intake (M)	0.0733871	0.694807	0.855147
Fat mass %BW (M)	-0.248474	0.2114	0.686598
Fat mass %BW (F)	-0.107792	0.641876	0.840747
Fasting plasma triglycerides (M)	-0.185072	0.26597	0.686598
Fasting plasma LDL (M)	0.0452008	0.787571	0.908314
Fasting plasma HDL (M)	-0.198391	0.232468	0.686598
Fasting plasma FFA (M)	-0.267017	0.105104	0.686598
Fasting plasma glucose (M)	-0.0212312	0.89932	0.977673
Lifespan (median) (F)	0.159658	0.435933	0.782844
Lifespan (75th quantile) (F)	0.166496	0.41627	0.782844
Glycemia OGTT 15 min (M)	0.17574	0.291249	0.686598
Glycemia OGTT 30 min (M)	0.0994693	0.552403	0.840747
Glycemia OGTT 45 min (M)	0.155168	0.352259	0.735149
Glycemia OGTT 60 min (M)	0.167542	0.314691	0.686598
Glycemia OGTT 90 min (M)	0.111197	0.518511	0.840747
Glycemia OGTT 120 min (M)	0.136799	0.4128	0.782844
Glycemia OGTT 150 min (M)	0.088636	0.59668	0.840747
Glycemia OGTT 180 min (M)	0.0780167	0.65598	0.840747
Insulin OGTT 0 min (M)	0.099141	0.553722	0.840747
Insulin OGTT 15 min (M)	-0.0385205	0.585354	0.840747
Insulin OGTT 30 min (M)	-0.0913717	0.818396	0.913558
Glucose-insulin-ratio OGTT 15 min (M)	0.169284	0.309614	0.686598
Glucose-insulin-ratio OGTT 30 min (M)	0.0492422	0.769073	0.908314
Glycemia IGTT 0 min (M)	0.251966	0.214331	0.686598
Glycemia IGTT 15 min (M)	0.294917	0.135342	0.686598
Glycemia IGTT 30 min (M)	-0.0995116	0.62142	0.840747
Glycemia IGTT 60 min (M)	-0.00671756	0.973472	0.977673
Glycemia IGTT 120 min (M)	-0.0103833	0.959006	0.977673
Glycemia IGTT 0 min (F)	0.442495	0.0445716	0.686598
Glycemia IGTT 15 min (F)	0.0604092	0.794774	0.908314
Glycemia IGTT 30 min (F)	-0.177922	0.44035	0.782844
Glycemia IGTT 60 min (F)	0.157194	0.496192	0.840747
Glycemia IGTT 120 min (F)	0.321533	0.155231	0.686598
Fat mass %BW, untrained (M)	0.255348	0.151515	0.686598
Fat mass %BW, trained (M)	0.185943	0.292392	0.686598
Fat mass loss (%) post exercise (M)	-0.00524194	0.977673	0.977673
Lean mass %BW, untrained (M)	-0.262032	0.140724	0.686598
Lean mass %BW, trained (M)	-0.186555	0.29078	0.686598
Run distance untrained (M)	-0.0817466	0.625618	0.840747
Run distance trained (M)	-0.279258	0.0895223	0.686598
Run distance improvement (M)	-0.317886	0.0517868	0.686598
VO2 basal untrained (M)	-0.216885	0.190895	0.686598
VO2 basal trained (M)	-0.197516	0.234577	0.686598
VO2 basal improvement (M)	0.0724408	0.665591	0.840747
VO2max untrained (M)	-0.193697	0.243932	0.686598
VO2max trained (M)	-0.227621	0.169319	0.686598
VO2max improvement (M)	-0.188475	0.257123	0.686598

## Sheet: Macf1_CD_liver
	rho	p-value	FDR
Night activity (M)	-0.113589	0.479489	0.971676
24 h food intake (M)	0.130541	0.45479	0.971676
Fat mass %BW (M)	-0.144621	0.44577	0.971676
Fat mass %BW (F)	0.0148221	0.946483	0.971676
Fasting plasma triglycerides (M)	-0.0303136	0.850765	0.971676
Fasting plasma LDL (M)	0.108918	0.497854	0.971676
Fasting plasma HDL (M)	0.216202	0.174566	0.971676
Fasting plasma FFA (M)	0.207596	0.19278	0.971676
Fasting plasma glucose (M)	0.0503528	0.754552	0.971676
Lifespan (median) (F)	-0.145092	0.452676	0.971676
Lifespan (75th quantile) (F)	-0.0770161	0.680487	0.971676
Glycemia OGTT 15 min (M)	-0.0615009	0.702475	0.971676
Glycemia OGTT 30 min (M)	-0.144525	0.367303	0.971676
Glycemia OGTT 45 min (M)	-0.193554	0.22531	0.971676
Glycemia OGTT 60 min (M)	-0.25637	0.105668	0.971676
Glycemia OGTT 90 min (M)	-0.198816	0.22499	0.971676
Glycemia OGTT 120 min (M)	-0.120214	0.45406	0.971676
Glycemia OGTT 150 min (M)	-0.0564509	0.725916	0.971676
Glycemia OGTT 180 min (M)	-0.0611765	0.715215	0.971676
Insulin OGTT 0 min (M)	-0.315606	0.0444238	0.971676
Insulin OGTT 15 min (M)	-0.0327526	0.83891	0.971676
Insulin OGTT 30 min (M)	-0.128397	0.423689	0.971676
Glucose-insulin-ratio OGTT 15 min (M)	-0.025784	0.872866	0.971676
Glucose-insulin-ratio OGTT 30 min (M)	0.0686411	0.669795	0.971676
Glycemia IGTT 0 min (M)	0.00689655	0.971676	0.971676
Glycemia IGTT 15 min (M)	0.0298142	0.875722	0.971676
Glycemia IGTT 30 min (M)	-0.0122358	0.948833	0.971676
Glycemia IGTT 60 min (M)	-0.0491767	0.796359	0.971676
Glycemia IGTT 120 min (M)	0.0812375	0.669557	0.971676
Glycemia IGTT 0 min (F)	-0.0598122	0.786318	0.971676
Glycemia IGTT 15 min (F)	-0.136892	0.533389	0.971676
Glycemia IGTT 30 min (F)	-0.0494071	0.822858	0.971676
Glycemia IGTT 60 min (F)	-0.112676	0.608738	0.971676
Glycemia IGTT 120 min (F)	-0.0237213	0.914445	0.971676
Fat mass %BW, untrained (M)	-0.203307	0.227479	0.971676
Fat mass %BW, trained (M)	-0.100996	0.551996	0.971676
Fat mass loss (%) post exercise (M)	-0.0680672	0.697633	0.971676
Lean mass %BW, untrained (M)	0.22973	0.171373	0.971676
Lean mass %BW, trained (M)	0.171645	0.309722	0.971676
Run distance untrained (M)	-0.00749129	0.962924	0.971676
Run distance trained (M)	-0.159059	0.320553	0.971676
Run distance improvement (M)	-0.229268	0.149325	0.971676
VO2 basal untrained (M)	0.0602787	0.708124	0.971676
VO2 basal trained (M)	-0.129555	0.431829	0.971676
VO2 basal improvement (M)	-0.173482	0.290886	0.971676
VO2max untrained (M)	0.0431279	0.788901	0.971676
VO2max trained (M)	-0.0772345	0.64026	0.971676
VO2max improvement (M)	-0.0443387	0.788685	0.971676

## Sheet: Macf1_HFD_liver
	rho	p-value	FDR
Night activity (M)	-0.230369	0.164089	0.464987
24 h food intake (M)	0.146789	0.430707	0.68913
Fat mass %BW (M)	-0.215845	0.279563	0.583435
Fat mass %BW (F)	0.0753491	0.745475	0.878867
Fasting plasma triglycerides (M)	0.044549	0.790565	0.878867
Fasting plasma LDL (M)	-0.253065	0.125286	0.462594
Fasting plasma HDL (M)	-0.142927	0.391976	0.669593
Fasting plasma FFA (M)	-0.0902375	0.590038	0.745311
Fasting plasma glucose (M)	-0.0973568	0.560915	0.73723
Lifespan (median) (F)	0.263293	0.193745	0.464987
Lifespan (75th quantile) (F)	0.271499	0.179707	0.464987
Glycemia OGTT 15 min (M)	-0.333352	0.0408368	0.315421
Glycemia OGTT 30 min (M)	-0.435458	0.00628507	0.157984
Glycemia OGTT 45 min (M)	-0.433269	0.00658268	0.157984
Glycemia OGTT 60 min (M)	-0.370034	0.0222142	0.26307
Glycemia OGTT 90 min (M)	-0.367615	0.0274031	0.26307
Glycemia OGTT 120 min (M)	-0.304384	0.063165	0.37899
Glycemia OGTT 150 min (M)	-0.209576	0.206648	0.472339
Glycemia OGTT 180 min (M)	-0.231281	0.18129	0.464987
Insulin OGTT 0 min (M)	0.256306	0.120357	0.462594
Insulin OGTT 15 min (M)	0.287293	0.0944276	0.453253
Insulin OGTT 30 min (M)	0.275239	0.0803054	0.428296
Glucose-insulin-ratio OGTT 15 min (M)	-0.325691	0.0459989	0.315421
Glucose-insulin-ratio OGTT 30 min (M)	-0.402189	0.0123094	0.196951
Glycemia IGTT 0 min (M)	0.0410327	0.842247	0.878867
Glycemia IGTT 15 min (M)	-0.0592366	0.769143	0.878867
Glycemia IGTT 30 min (M)	-0.203938	0.307574	0.609054
Glycemia IGTT 60 min (M)	-0.262941	0.185142	0.464987
Glycemia IGTT 120 min (M)	0.0268784	0.894131	0.894131
Glycemia IGTT 0 min (F)	-0.223594	0.329904	0.609054
Glycemia IGTT 15 min (F)	-0.314815	0.164539	0.464987
Glycemia IGTT 30 min (F)	-0.214355	0.350789	0.623625
Glycemia IGTT 60 min (F)	-0.0497076	0.830569	0.878867
Glycemia IGTT 120 min (F)	-0.152697	0.508748	0.718233
Fat mass %BW, untrained (M)	-0.126191	0.484074	0.704108
Fat mass %BW, trained (M)	0.0430929	0.808791	0.878867
Fat mass loss (%) post exercise (M)	-0.142166	0.44552	0.689838
Lean mass %BW, untrained (M)	0.107805	0.5504	0.73723
Lean mass %BW, trained (M)	-0.0299511	0.866466	0.884902
Run distance untrained (M)	-0.257415	0.118706	0.462594
Run distance trained (M)	-0.224897	0.174618	0.464987
Run distance improvement (M)	-0.0955404	0.568282	0.73723
VO2 basal untrained (M)	0.121149	0.468734	0.7031
VO2 basal trained (M)	0.139207	0.404545	0.669593
VO2 basal improvement (M)	-0.043119	0.797145	0.878867
VO2max untrained (M)	0.194703	0.241443	0.526785
VO2max trained (M)	0.0645726	0.700121	0.861687
VO2max improvement (M)	-0.163538	0.326561	0.609054

## Sheet: Eif6_CD_liver
	rho	p-value	FDR
Night activity (M)	-0.0137631	0.931939	0.978738
24 h food intake (M)	-0.226627	0.190481	0.840561
Fat mass %BW (M)	-0.308154	0.0975783	0.82524
Fat mass %BW (F)	0.0454545	0.836836	0.978738
Fasting plasma triglycerides (M)	-0.527003	0.00040008	0.0192039
Fasting plasma LDL (M)	0.116325	0.468899	0.978738
Fasting plasma HDL (M)	-0.138676	0.38721	0.978738
Fasting plasma FFA (M)	-0.24645	0.120347	0.82524
Fasting plasma glucose (M)	-0.118913	0.458997	0.978738
Lifespan (median) (F)	0.102722	0.59594	0.978738
Lifespan (75th quantile) (F)	0.285081	0.120067	0.82524
Glycemia OGTT 15 min (M)	-0.10436	0.516118	0.978738
Glycemia OGTT 30 min (M)	-0.0854604	0.595236	0.978738
Glycemia OGTT 45 min (M)	0.0228223	0.88737	0.978738
Glycemia OGTT 60 min (M)	0.0493924	0.759093	0.978738
Glycemia OGTT 90 min (M)	0.0393784	0.811874	0.978738
Glycemia OGTT 120 min (M)	0.0359772	0.823291	0.978738
Glycemia OGTT 150 min (M)	0.0162035	0.919907	0.978738
Glycemia OGTT 180 min (M)	-0.0287825	0.863803	0.978738
Insulin OGTT 0 min (M)	-0.000784006	0.996118	0.996118
Insulin OGTT 15 min (M)	0.253659	0.109538	0.82524
Insulin OGTT 30 min (M)	0.207666	0.192628	0.840561
Glucose-insulin-ratio OGTT 15 min (M)	-0.335714	0.0318847	0.765232
Glucose-insulin-ratio OGTT 30 min (M)	-0.141812	0.376459	0.978738
Glycemia IGTT 0 min (M)	0.15468	0.42303	0.978738
Glycemia IGTT 15 min (M)	0.19713	0.296423	0.978738
Glycemia IGTT 30 min (M)	-0.225806	0.230212	0.92085
Glycemia IGTT 60 min (M)	-0.297953	0.109782	0.82524
Glycemia IGTT 120 min (M)	-0.203873	0.279872	0.978738
Glycemia IGTT 0 min (F)	-0.092437	0.674858	0.978738
Glycemia IGTT 15 min (F)	-0.117124	0.594574	0.978738
Glycemia IGTT 30 min (F)	-0.0434783	0.843844	0.978738
Glycemia IGTT 60 min (F)	0.0775883	0.724928	0.978738
Glycemia IGTT 120 min (F)	0.04596	0.835046	0.978738
Fat mass %BW, untrained (M)	0.226305	0.178024	0.840561
Fat mass %BW, trained (M)	0.0678046	0.690083	0.978738
Fat mass loss (%) post exercise (M)	0.0686275	0.695263	0.978738
Lean mass %BW, untrained (M)	-0.229018	0.17274	0.840561
Lean mass %BW, trained (M)	-0.086771	0.609592	0.978738
Run distance untrained (M)	0.0233449	0.884808	0.978738
Run distance trained (M)	-0.0125436	0.937958	0.978738
Run distance improvement (M)	-0.0858885	0.593386	0.978738
VO2 basal untrained (M)	-0.100348	0.532462	0.978738
VO2 basal trained (M)	-0.00587045	0.971706	0.992381
VO2 basal improvement (M)	0.0226721	0.891032	0.978738
VO2max untrained (M)	-0.0979307	0.542433	0.978738
VO2max trained (M)	0.0665047	0.687496	0.978738
VO2max improvement (M)	0.0150833	0.927385	0.978738

## Sheet: Eif6_HFD_liver
	rho	p-value	FDR
Night activity (M)	0.217201	0.190232	0.446142
24 h food intake (M)	-0.206048	0.266108	0.446142
Fat mass %BW (M)	0.0799756	0.691709	0.851334
Fat mass %BW (F)	-0.00909091	0.968803	0.989416
Fasting plasma triglycerides (M)	-0.569521	0.000190064	0.00912309
Fasting plasma LDL (M)	0.191956	0.248277	0.446142
Fasting plasma HDL (M)	0.219827	0.184798	0.446142
Fasting plasma FFA (M)	-0.413963	0.00977594	0.234623
Fasting plasma glucose (M)	0.0016415	0.992196	0.992196
Lifespan (median) (F)	-0.187692	0.358527	0.543985
Lifespan (75th quantile) (F)	-0.247179	0.223457	0.446142
Glycemia OGTT 15 min (M)	0.0176168	0.916394	0.956237
Glycemia OGTT 30 min (M)	0.144108	0.388037	0.543985
Glycemia OGTT 45 min (M)	0.183718	0.269544	0.446142
Glycemia OGTT 60 min (M)	0.195546	0.239371	0.446142
Glycemia OGTT 90 min (M)	0.204376	0.231834	0.446142
Glycemia OGTT 120 min (M)	0.273255	0.0969253	0.446142
Glycemia OGTT 150 min (M)	0.244119	0.139668	0.446142
Glycemia OGTT 180 min (M)	0.160656	0.356559	0.543985
Insulin OGTT 0 min (M)	0.184375	0.267806	0.446142
Insulin OGTT 15 min (M)	0.196531	0.387309	0.543985
Insulin OGTT 30 min (M)	0.144327	0.236966	0.446142
Glucose-insulin-ratio OGTT 15 min (M)	-0.139074	0.404997	0.543985
Glucose-insulin-ratio OGTT 30 min (M)	-0.144108	0.388037	0.543985
Glycemia IGTT 0 min (M)	0.304615	0.130261	0.446142
Glycemia IGTT 15 min (M)	0.233247	0.24165	0.446142
Glycemia IGTT 30 min (M)	0.234432	0.239197	0.446142
Glycemia IGTT 60 min (M)	0.281221	0.15532	0.446142
Glycemia IGTT 120 min (M)	0.282791	0.152929	0.446142
Glycemia IGTT 0 min (F)	0.31319	0.166846	0.446142
Glycemia IGTT 15 min (F)	0.0669048	0.773235	0.905251
Glycemia IGTT 30 min (F)	-0.0818182	0.72441	0.869292
Glycemia IGTT 60 min (F)	-0.0383241	0.869	0.952428
Glycemia IGTT 120 min (F)	0.260474	0.25413	0.446142
Fat mass %BW, untrained (M)	0.220588	0.217357	0.446142
Fat mass %BW, trained (M)	0.235752	0.179514	0.446142
Fat mass loss (%) post exercise (M)	-0.220161	0.234006	0.446142
Lean mass %BW, untrained (M)	-0.209225	0.242585	0.446142
Lean mass %BW, trained (M)	-0.223835	0.20317	0.446142
Run distance untrained (M)	-0.0268097	0.873059	0.952428
Run distance trained (M)	-0.0322792	0.84744	0.952428
Run distance improvement (M)	-0.0219937	0.895724	0.955439
VO2 basal untrained (M)	-0.0799869	0.633101	0.799706
VO2 basal trained (M)	-0.138199	0.407989	0.543985
VO2 basal improvement (M)	-0.119597	0.47449	0.615554
VO2max untrained (M)	-0.196422	0.237232	0.446142
VO2max trained (M)	-0.205066	0.216807	0.446142
VO2max improvement (M)	-0.190982	0.250732	0.446142

[truncated: 16 more sheets: Pabpc4_CD_liver, Pabpc4_HFD_liver, Btbd1_CD_liver, Btbd1_HFD_liver, Filip1l_CD_liver, Filip1l_HFD_liver, Tcea3_CD_liver, Tcea3_HFD_liver, Nrp1_CD_liver, Nrp1_HFD_liver, Zhx3_CD_liver, Zhx3_HFD_liver, Tbx15_CD_liver, Tbx15_HFD_liver, Tnfaip8_CD_liver, Tnfaip8_HFD_liver]
