# Supplementary material for: Skeletal muscle enhancer interactions identify genes controlling whole-body metabolism
Source: Nat Commun. 2020 Jun 1;11:2695. doi: 10.1038/s41467-020-16537-6 (PMC7264154; doi:10.1038/s41467-020-16537-6)
Supplement: Supplementary file 14 — Supplementary Data 11 [file 41467_2020_16537_MOESM14_ESM.xlsx]

## Sheet: RNA-seq
Sample	Number of PCR cycles during library prep	Total number of reads	Uniquely mapped reads	Assigned	Lenght of reads	Sequecing
P5_Ctrl_rep1	10	34003983	12968862	11373623	75 bp	paired-end
P5_Ctrl_rep2	10	23074482	12207733	10762110	75 bp	paired-end
P5_Palm_rep1	10	29333872	11059947	9746473	75 bp	paired-end
P5_Palm_rep2	10	30409470	16393114	14609936	75 bp	paired-end
P5_TNFa_rep1	10	28577852	13210651	11452971	75 bp	paired-end
P5_TNFa_rep2	11	61820896	44549244	39762581	75 bp	paired-end
P6_Ctrl_rep1	11	26259770	14210338	12576242	75 bp	paired-end
P6_Ctrl_rep2	10	32345316	22147201	19601850	75 bp	paired-end
P6_Palm_rep1	10	29215250	16553445	14534230	75 bp	paired-end
P6_Palm_rep2	10	25127653	17042474	15220678	75 bp	paired-end
P6_TNFa_rep1	10	20101159	16810430	15022664	75 bp	paired-end
P6_TNFa_rep2	9	36814472	24327216	21490337	75 bp	paired-end

## Sheet: ChIP-seq
Sample	Antibody	Number of PCR cycles during library prep	Lenght of reads	Sequecing	total_reads	uniquely_mapped	duplicates	unique_reads	assigned_to_peak
Input	None	11	50 bp	single-end	41841488	35526085	2551862	32974223
P5_Ctrl_rep1_K27ac	H3K27ac (Ab4729)	10	50 bp	single-end	24332022	21639959	610470	21029489	10130127
P5_Ctrl_rep2_K27ac	H3K27ac (Ab4729)	10	50 bp	single-end	26456274	23621609	692903	22928706	11765302
P5_Palm_rep1_K27ac	H3K27ac (Ab4729)	10	50 bp	single-end	24532759	21845708	792927	21052781	10170013
P5_Palm_rep2_K27ac	H3K27ac (Ab4729)	10	50 bp	single-end	25003105	22260130	878012	21382118	10207469
P5_TNFa_rep1_K27ac	H3K27ac (Ab4729)	10	50 bp	single-end	27958291	24812183	1001095	23811088	10718273
P5_TNFa_rep2_K27ac	H3K27ac (Ab4729)	10	50 bp	single-end	27076213	24029002	864010	23164992	10959240
P6_Ctrl_rep1_K27ac	H3K27ac (Ab4729)	11	50 bp	single-end	35098062	31483840	2162800	29321040	15960973
P6_Ctrl_rep2_K27ac	H3K27ac (Ab4729)	11	50 bp	single-end	31400909	28050826	1213556	26837270	14063886
P6_Palm_rep1_K27ac	H3K27ac (Ab4729)	10	50 bp	single-end	33489619	29857951	1621056	28236895	15433260
P6_Palm_rep2_K27ac	H3K27ac (Ab4729)	10	50 bp	single-end	31812221	28318942	1668187	26650755	14240325
P6_TNFa_rep1_K27ac	H3K27ac (Ab4729)	10	50 bp	single-end	31387687	27831773	1541512	26290261	13634745
P6_TNFa_rep2_K27ac	H3K27ac (Ab4729)	12	50 bp	single-end	32221139	28827526	1237337	27590189	14323462
P5_Ctrl_rep1_K4me1	H3K4me1 (Ab8895)	10	50 bp	single-end	41518547	37119962	1731614	35388348	16602664
P5_Ctrl_rep2_K4me1	H3K4me1 (Ab8895)	10	50 bp	single-end	45055327	40124083	1917889	38206194	17491647
P5_Palm_rep1_K4me1	H3K4me1 (Ab8895)	11	50 bp	single-end	40788731	36413546	1588349	34825197	16028952
P5_Palm_rep2_K4me1	H3K4me1 (Ab8895)	11	50 bp	single-end	41338488	36740152	1610221	35129931	15096693
P5_TNFa_rep1_K4me1	H3K4me1 (Ab8895)	11	50 bp	single-end	37836007	33651840	1650402	32001438	13445713
P5_TNFa_rep2_K4me1	H3K4me1 (Ab8895)	11	50 bp	single-end	39632366	35102713	1392980	33709733	13465234
P6_Ctrl_rep1_K4me1	H3K4me1 (Ab8895)	12	50 bp	single-end	37946680	33836902	1612274	32224628	14323306
P6_Ctrl_rep2_K4me1	H3K4me1 (Ab8895)	11	50 bp	single-end	33881643	30268160	1536916	28731244	13919324
P6_Palm_rep1_K4me1	H3K4me1 (Ab8895)	11	50 bp	single-end	37444986	33409705	1553687	31856018	14532673
P6_Palm_rep2_K4me1	H3K4me1 (Ab8895)	11	50 bp	single-end	38819043	34532526	1779759	32752767	14251668
P6_TNFa_rep1_K4me1	H3K4me1 (Ab8895)	11	50 bp	single-end	38890888	34727521	1525486	33202035	15425305
P6_TNFa_rep2_K4me1	H3K4me1 (Ab8895)	11	50 bp	single-end	50803766	44783915	3910764	40873151	18140850

## Sheet: HiC
Sample	Lenght of reads	Sequecing	Total_Reads_1	Total_Reads_2	Not_Truncated_Reads_1	Not_Truncated_Reads_2	Truncated_Read_1	Truncated_Read_2	Average_Length_Truncated_1	Average_Length_Truncated_2	Too_Short_To_Map_Read_1	Too_Short_To_Map_Read_2	Unique_Alignments_Read_1	Unique_Alignments_Read_2	Multiple_Alignments_Read_1	Multiple_Alignments_Read_2	Failed_To_Align_Read_1	Failed_To_Align_Read_2	Paired_Read_1	Paired_Read_2	Valid_Pairs	Invalid_Pairs	Same_Circularised	Same_Dangling_Ends	Same_Fragment_Internal	Re_Ligation	Contiguous_Sequence	Wrong_Size	Deduplication_Read_Pairs_Uniques	Deduplication_Cis_Close_Uniques	Deduplication_Cis_Far_Uniques	Deduplication_Trans_Uniques	Percentage_Mapped	Percentage_Valid	Percentage_Uniques	Percentage_Unique_Trans	Percentage_Ditags_Passed_Through_HiCUP
P6_Ctrl	150 bp	paired-end	257481608	257481608	188706416	205888672	68775192	51592936	33.88	36.58	16608677	9235040	217551703	223517146	17955496	17485358	5365732	7244064	188632442	188632442	152266686	36365756	2490669	6434782	10921973	16518332	0	0	32647968	936170	17571068	14140730	73.26	80.72	21.44	43.31	12.68
P6_Palm	150 bp	paired-end	275635910	275635910	202631382	222148036	73004528	53487874	33.02	35.81	18223505	9826912	231056316	238321899	20128208	19428228	6227881	8058871	200123896	200123896	150751520	49372376	3098702	11305837	15021084	19946753	0	0	35526433	1052321	18522663	15951449	72.6	75.33	23.57	44.9	12.89
P6_TNFa	150 bp	paired-end	253126197	253126197	178555325	198919691	74570872	54206506	33.38	36.19	18009564	9648120	210957708	218440680	19487219	18662914	4671706	6374483	182085036	182085036	148892936	33192100	3796259	5739862	9543800	14112179	0	0	35121055	1124623	19252405	14744027	71.93	81.77	23.59	41.98	13.87
P8_Ctrl	150 bp	paired-end	397706160	397706160	317384247	334249645	80321913	63456515	38.65	41.12	14158898	8026124	355548775	359035760	21424558	21420667	6573929	9223609	322636874	322636874	233954432	88682442	4857440	10550274	25024325	48250403	0	0	27299705	1101550	15345237	10852918	81.12	72.51	11.67	39.75	6.86
P8_Palm	150 bp	paired-end	380982805	380982805	297695484	316506552	83287321	64476253	36.72	39.38	17205885	9699662	335660302	340741978	21780707	21729290	6335911	8811875	301792399	301792399	215364084	86428315	3805589	12526727	26236140	43859859	0	0	29977495	1247996	16984235	11745264	79.21	71.36	13.92	39.18	7.87
P8_TNFa	150 bp	paired-end	422124382	422124382	331185100	350548084	90939282	71576298	37.99	40.46	17158851	9800339	375473185	379986937	22507986	22564010	6984360	9773096	339665638	339665638	245307985	94357653	5123586	11479258	30287794	47467015	0	0	25602622	1202101	15378865	9021656	80.47	72.22	10.44	35.24	6.07
