# Supplementary material for: Skeletal muscle enhancer interactions identify genes controlling whole-body metabolism
Source: Nat Commun. 2020 Jun 1;11:2695. doi: 10.1038/s41467-020-16537-6 (PMC7264154; doi:10.1038/s41467-020-16537-6)
Supplement: Supplementary file 15 — Supplementary Data 12 [file 41467_2020_16537_MOESM15_ESM.xlsx]

## Sheet: ChIP primers
Primer name	Sequence	Application	Speceis
hPDK4-15kb_ChIP_F	TGGAGCAAAGGGAGTGAGGGATTG	ChIP-qPCR	Human
hPDK4-15kb_ChIP_R	TGCTCGAGAGAGCCCCAGCATC	ChIP-qPCR	Human
hANGPTL4-9kb_ChIP_F	TTCTGAGTCATCCTTTCTGCCC	ChIP-qPCR	Human
hANGPTL4-9kb_ChIP_R	CTGTACTCACATCCAGGTCACC	ChIP-qPCR	Human
CCL11+21kb_ChIP_F	ATTTGAGTTCGGACCCCACG	ChIP-qPCR	Human
CCL11+21kb_ChIP_R	GAGAGGCCACACAGGACTTG	ChIP-qPCR	Human
CXCL8 -17kb_ChIP1_F	GATTCTGGGAAGCTGCATGAAC	ChIP-qPCR	Human
CXCL8 -17kb_ChIP1_R	AACCACATCTGCTTTCACACAC	ChIP-qPCR	Human
COL1A1_prom_ChIP_F	TATGAATCATCCCACGGCCTTC	ChIP-qPCR	Human
COL1A1_prom_ChIP_R	AGTTGGTGCAAGAGAGAATCCC	ChIP-qPCR	Human
hAFM-10kb_ChIP_F	GGGCTGACGCTATGGGGTTTCC	ChIP-qPCR	Human
hAFM-10kb_ChIP_R	AGTCCTGGCCAGAGCAATCAGG	ChIP-qPCR	Human

## Sheet: mRNA primers
Primer name	Sequence	Application	Speceis
mEif6_mRNA_F	AGAGCGTCGTTCGAGAACAAC	mRNA-qPCR	Mouse
mEif6_mRNA_R	CGGGAATGGCATCGGAGAG	mRNA-qPCR	Mouse
mGapdh_mRNA_F	CCTTCCGTGTTCCTACCC	mRNA-qPCR	Mouse
mGapdh_mRNA_R	GTCTCACCACCTTCTTGATGT	mRNA-qPCR	Mouse

## Sheet: Cloning primers
Primer name	Enhancer amplifying sequence	5' overhang	Restiction enzyme	Final primer sequence	Application	Speceis
PDK4_-10kb_F	CCTGACAAATGCTGAGTTTGGG	AAGCAGGTACC	KpnI	TAAGCAGGTACCCCTGACAAATGCTGAGTTTGGG	Enhancer cloning	Human
PDK4_-10kb_R	CAAGGCAGCAAAGCTTTTGTTC	TAAGCAGCTAGC	NheI	TAAGCAGCTAGCCAAGGCAGCAAAGCTTTTGTTC	Enhancer cloning	Human
CXCL8 -17kb_F	GAGCACTTTAGGGAAACTGCAC	TAAGCAGCTAGC	NheI	TAAGCAGCTAGCGAGCACTTTAGGGAAACTGCAC	Enhancer cloning	Human
CXCL8 -17kb_R	TCTGGGTCTATCTTCCTCCCTG	TAAGCACTCGAG	XhoI	TAAGCACTCGAGTCTGGGTCTATCTTCCTCCCTG	Enhancer cloning	Human
