# Supplementary material for: Skeletal muscle enhancer interactions identify genes controlling whole-body metabolism
Source: Nat Commun. 2020 Jun 1;11:2695. doi: 10.1038/s41467-020-16537-6 (PMC7264154; doi:10.1038/s41467-020-16537-6)
Supplement: Supplementary file 17 — Source Data [file 41467_2020_16537_MOESM17_ESM.xlsx]

## Sheet: Fig. 1H and I
Fig. 1H		Ctrl_rep1	Ctrl_rep2	Ctrl_rep3	Ctrl_rep4	Palm_rep1	Palm_rep2	Palm_rep3	Palm_rep4	TNF⍺_rep1	TNF⍺_rep2	TNF⍺_rep3	TNF⍺_rep4
	IL6	0.227071	0.178229	0.124524	0.0738623	1.25076	0.733852	0.957544	0.976816	1.08979	0.910209	1.08067	0.919333
	EDNRB	0.0326853	0.0513098	0.0905429	0.0895105	0.437395	0.267691	0.298584	0.314059	1.01205	0.987949	0.795123	1.20488
	IL1A	0.165801	0.156166	0.0204295	0.0484718	0.336174	0.399383	0.312355	0.294351	1.23211	0.767893	0.949798	1.0502
	IL1B	0.0489265	0.0537639	0.0397273	0.0706938	0.376969	0.212139	0.184604	0.190799	1.11348	0.88652	1.07484	0.925158
	CFB	0.0488244	0.049053	0.0465635	0.101272	0.110875	0.0823262	0.143083	0.149087	0.931255	1.06875	1.04933	0.95067
	C3	0.209997	0.211922	0.392533	0.513579	0.783901	0.695083	0.832347	0.776445	0.966629	1.03337	1.07157	0.92843
	OSMR	0.707921	0.632082	0.678726	0.691589	1.23563	1.25129	1.36924	1.13909	0.996128	1.00387	1.03763	0.962371
	SELENOS	0.588971	0.610753	0.550263	0.561043	0.883582	0.874764	0.667882	0.80473	0.978465	1.02153	1.0571	0.942896
	STAT3	0.619109	0.589005	0.668935	0.677243	0.85992	0.811748	0.949703	0.894894	0.952835	1.04716	1.04126	0.958736
	B4GALT1	0.611457	0.590422	0.549095	0.495631	0.753552	0.752552	0.829852	0.597096	1.04969	0.950311	1.00867	0.991332
	CD46	0.623689	0.711526	0.707315	0.705792	0.833871	0.835589	0.875371	0.874366	0.979443	1.02056	1.02921	0.97079
Fig. 1I		Ctrl_rep1	Ctrl_rep2	Ctrl_rep3	Ctrl_rep4	Palm_rep1	Palm_rep2	Palm_rep3	Palm_rep4	TNF⍺_rep1	TNF⍺_rep2	TNF⍺_rep3	TNF⍺_rep4
	MYH7	0.778266	1.22173	1.00573	0.994266	0.315599	0.112482	0.201007	0.178898	0.192783	0.177062	0.086589	0.0611121
	TNNC1	0.846289	1.15371	1.06069	0.939308	0.216747	0.466721	0.550879	0.406579	0.486155	0.366437	0.428307	0.571895
	MYL1	1.01239	0.987612	0.843284	1.15672	0.527836	0.65321	0.426616	0.295316	0.369448	0.47593	0.530908	0.259408
	TNNI1	0.95666	1.04334	1.04936	0.950635	0.473696	0.448754	0.428988	0.511615	0.49889	0.395203	0.506345	0.396492
	MYH3	0.978929	1.02107	1.03309	0.966908	0.420259	0.483955	0.50158	0.492624	0.478467	0.380763	0.483536	0.422553
	ACTA1	0.850175	1.14982	1.18202	0.81798	0.37128	0.393829	0.658097	0.51813	0.303744	0.228493	0.588792	0.230863
	TNNT2	0.993108	1.00689	1.09373	0.906274	0.39246	0.489108	0.443027	0.581422	0.611086	0.501119	0.595179	0.534208
	MYH8	1.02993	0.970075	1.18567	0.814334	0.587322	0.72101	0.448993	0.249755	0.448455	0.368735	0.241769	0.273015
	ACTC1	1.03154	0.968462	0.988176	1.01182	0.417631	0.538803	0.694998	0.603516	0.435476	0.324591	0.475527	0.37808
	TNNT1	0.901105	1.0989	0.923223	1.07678	0.588506	0.472961	0.755688	0.523109	0.484603	0.381502	0.337589	0.312009
	MYL4	0.979615	1.02038	1.07654	0.923457	0.518761	0.46639	0.71499	0.676119	0.481749	0.460724	0.423501	0.579676
	ACTN2	1.11298	0.887023	0.967265	1.03273	0.580281	0.46843	0.891683	0.56133	0.352191	0.378625	0.318535	0.436402

## Sheet: Fig. 2G-J
Fig. 2G		Ctrl_rep1	Ctrl_rep2	Ctrl_rep3	Ctrl_rep4	Palm_rep1	Palm_rep2	Palm_rep3	Palm_rep4	TNF⍺_rep1	TNF⍺_rep2	TNF⍺_rep3	TNF⍺_rep4
	PDK4-10kb	4.63258	3.47143	3.46228	2.09544	22.0526	19.9298	25.1758	22.1484	1.59601	0.996311	1.11756	0.951911
	ANGPTL4-9kb	4.12911	3.38596	3.74127	2.69133	7.02752	6.17972	7.89712	7.18577	2.76678	2.45632	2.33608	3.05351
Fig. 2H		Ctrl_rep1	Ctrl_rep2	Ctrl_rep3	Ctrl_rep4	Palm_rep1	Palm_rep2	Palm_rep3	Palm_rep4	TNF⍺_rep1	TNF⍺_rep2	TNF⍺_rep3	TNF⍺_rep4
	PDK4	0.189472	0.267693	0.081722	0.048474	10.9489	8.42064	7.0559	6.41064	0	0.046186	0.063323	0
	CCL11	0.568417	0.267693	0.326889	0.193897	2.76602	1.23229	0.367495	0.98122	41.3605	44.8	24.3794	21.5414
Fig. 2I		Ctrl_rep1	Ctrl_rep2	Ctrl_rep3	Ctrl_rep4	Palm_rep1	Palm_rep2	Palm_rep3	Palm_rep4	TNF⍺_rep1	TNF⍺_rep2	TNF⍺_rep3	TNF⍺_rep4
	CCL11+21kb	0.650594	0.223495	0.742157	0.75468	0.504653	0.494593	0.780203	0.506025	2.20028	2.69308	2.40993	3.16221
	CXCL8-15kb	8.06532	9.19804	8.58868	9.91652	8.602	10.102	9.658	11.3845	20.4793	24.5538	19.2846	20.9533
		Ctrl_rep1	Ctrl_rep2	Ctrl_rep3	Ctrl_rep4	Palm_rep1	Palm_rep2	Palm_rep3	Palm_rep4	TNF⍺_rep1	TNF⍺_rep2	TNF⍺_rep3	TNF⍺_rep4
Fig. 2J	ANGPTL4	5.77891	5.88924	3.6775	5.0898	91.5093	91.1894	84.1563	100.804	1.40802	1.01608	0.949847	1.65359
	CXCL8	3.31577	1.24923	0.326889	0.630165	27.4297	11.9806	14.0383	13.0175	133.674	77.5918	124.24	80.4004

## Sheet: Fig. 6B and C
Fig. 6B		Ctrl_rep1	Ctrl_rep2	Ctrl_rep3	Ctrl_rep4	Palm_rep1	Palm_rep2	Palm_rep3	Palm_rep4	TNF⍺_rep1	TNF⍺_rep2	TNF⍺_rep3	TNF⍺_rep4
	UQCC1+100kb	0.881386	0.972308	1.11613	1.03017	0.802648	0.764069	1.00623	0.94193	0.674083	0.757302	0.945659	0.918288
	UQCC1+26kb	0.946594	1.07718	1.03713	0.939093	0.866877	0.71237	0.717805	0.768312	0.578861	0.638128	0.659895	0.749964
	UQCC1+16kb	0.894102	0.856293	1.20049	1.04912	0.951926	0.849933	1.038	1.07997	0.596293	0.677251	0.827756	0.848551
	UQCC1+13kb	0.904061	1.01169	1.15378	0.930473	0.912089	0.928113	1.22323	1.32255	0.716602	0.76929	0.893591	0.86744
Fig. 6C		Ctrl_rep1	Ctrl_rep2	Ctrl_rep3	Ctrl_rep4	Palm_rep1	Palm_rep2	Palm_rep3	Palm_rep4	TNF⍺_rep1	TNF⍺_rep2	TNF⍺_rep3	TNF⍺_rep4
	MMP24	1.06689	0.933112	0.952795	1.04721	1.01979	1.07386	1.20977	0.897254	0.707885	0.464399	0.36914	0.459757
	EIF6	0.974711	1.02529	0.978565	1.02144	0.819373	0.851755	0.868968	0.981387	0.839327	0.87725	0.90926	0.819362
	GDF5	0.961621	1.03838	1.02224	0.977761	0.614297	0.603321	0.615537	0.666724	0.495215	0.677711	0.46713	0.524793

## Sheet: Fig. 6D and E
	Fig. 6D				Fig. 6E
	EIF6/rs878639 no of minor allele (G)				MMP24/rs878639 no of minor allele (G)
	0	1	2		0	1	2
	8.0817	8.47993	8.05724		6.72181	6.58628	6.79252
	7.51707	8.20896	8.22073		6.57529	6.80312	6.68854
	8.46667	7.92533	7.85975		6.66625	6.60335	6.68433
	8.11191	7.77873	7.93524		6.81669	6.68826	6.71432
	7.8869	8.08672	8.13542		6.62467	6.71682	6.84238
	8.01611	8.07663	8.43299		6.74606	6.65351	6.86187
	8.58993	8.09909	8.37009		6.63656	6.63908	6.67339
	8.58179	8.10266	8.33532		6.75191	6.72825	6.59733
	7.95087	7.95125	8.43559		6.60875	6.72053	6.58292
	8.02964	8.17891	8.22233		6.75132	6.63024	6.86156
	7.86625	7.99265	8.07622		6.60599	6.68501	6.70738
	8.30957	8.04923	8.13845		6.6557	6.77395	6.70423
	8.55075	7.8481	8.06503		6.85189	6.57325	6.6838
	8.15572	8.37069	8.25724		6.64996	6.59419	6.71127
	8.13277	8.57096			6.63713	6.67785
	7.92077	7.96092			6.67155	6.65832
	7.83883	8.826			6.67852	6.63801
	8.67645	8.22272			6.6471	6.85785
	8.11677	8.35479			6.74672	6.72754
	8.33869	7.89357			6.64357	6.64692
	8.17849	8.40348			6.64899	6.72106
	8.11575	8.02538			6.70721	6.64227
	7.72475	8.39897			6.57887	6.63885
	7.86006	7.97357			6.74792	6.79722
	7.80704	8.58117			6.75034	6.66795
	8.10277	8.72862			6.67241	6.65739
	8.19882	8.25064			6.63201	6.72795
	8.31707	8.00841			6.99918	6.60282
	8.22792	8.07026			6.69025	6.72853
	8.03468	7.95703			7.14301	6.70445
	7.98423	8.07476			6.75122	6.77808
	7.84247	8.24476			6.63152	6.66339
	7.69902	8.10994			6.77475	6.73538
	8.63009	7.73769			6.71957	6.6542
	7.88489	8.19182			6.62708	6.7814
	7.8914	8.61944			6.60006	6.74147
	8.0061	8.28062			6.7772	6.7095
	8.18018	8.18582			6.77444	6.63845
	7.97645	8.07943			6.71226	6.82775
	8.01718	8.22448			6.68797	6.67152
	8.2118	8.15451			6.63506	6.82494
	8.57441	8.2246			6.62965	6.76079
	8.16048	8.10578			6.59516	6.72356
	7.99226	8.99878			6.69548	6.74592
	8.19644	8.17642			6.71456	6.70263
	8.01009	8.23254			6.72662	6.57435
	8.20547	8.01756			6.98934	6.64153
	8.15572	8.5655			6.80394	6.67005
	7.82076	8.34358			6.63848	6.74911
	8.03479	8.19222			6.71706	6.66854
	8.31271	8.22349			6.7327	6.72623
	8.06582	8.56696			6.66938	6.64918
	7.9861	8.02729			6.8456	6.63393
	7.75613	8.20003			6.86881	6.80333
	8.05589	8.19119			6.81165	6.71067
	7.82514	8.43878			6.72185	6.69314
	8.14859	8.35391			6.73177	6.68862
	8.06286	8.70643			6.64113	6.63961
	8.17799	8.16767			6.65913	6.5626
	7.90508	8.27694			6.61256	6.83381
	8.92105	8.09934			6.68943	6.7556
		8.04347				6.63865
		8.41888				6.69374
		8.49813				6.86072
		7.92222				6.64696

## Sheet: Fig. 6I
Fig. 6I
	siScr	siEif6 #2
	1.00001	0.292096
	0.999996	0.250623
	1.01667	0.313333
	1.00333	0.326667
	1	0.3
	1.00279	0.157913
	1.00027	0.191148

## Sheet: Fig. 6J
Fig. 6J
	Time (minutes)	siScr_rep1	siScr_rep2	siScr_rep3	siScr_rep4	siScr_rep5	siScr_rep6	siScr_rep7	siScr_rep8	siEif6#2_rep1	siEif6#2_rep2	siEif6#2_rep3	siEif6#2_rep4	siEif6#2_rep5	siEif6#2_rep6	siEif6#2_rep7	siEif6#2_rep8
	0.775211	10	10	10	10	10	10	10	10	6.27735	7.26434	9.6077	9.15145	10.1232	10.8151	7.99734	9.37016
	9.24918	9.31837	9.55567	9.61468	9.80966	9.27567	9.47163	9.53128	9.49735	5.94921	7.10285	9.29686	9.017	9.37971	10.1795	7.58273	8.84428
	17.7565	9.19817	9.41515	9.34688	9.69085	8.83584	9.32994	9.31482	9.26341	5.91937	7.01575	9.04322	8.88779	8.92885	9.96211	7.38137	8.63035
	26.3651	4.18731	3.82716	3.95306	3.71322	4.08282	4.0125	4.45	4.01607	2.82392	2.96984	3.89583	3.47764	4.11848	4.20677	3.31483	3.88821
	34.869	3.94203	3.65017	3.67428	3.35686	3.53836	3.76539	4.31712	4.39343	2.72789	2.78537	3.54319	3.12441	3.54806	4.03607	3.39311	4.20844
	43.3837	3.75097	3.43406	3.509	3.1569	3.32421	3.63927	4.40833	4.53792	2.50137	2.62533	3.36112	2.88125	3.30849	3.87566	3.48383	4.28588
	58.9992	17.014	12.408	13.6613	14.3096	13.3312	13.2093	17.4686	16.4312	11.6237	9.95381	13.7142	13.3755	13.4681	12.3399	13.3512	14.7462
	74.4414	16.679	12.0317	13.1641	14.0106	13.0566	13.3171	16.4496	15.5433	11.4891	9.57576	13.4054	13.13	13.0573	12.5446	12.5221	14.2045
	83.0394	3.05323	2.34083	2.61822	2.17515	2.52793	2.50898	2.73909	2.49328	2.07619	1.97561	2.57103	2.07228	2.56174	2.77971	2.28563	2.59568
	91.5123	2.96602	2.20103	2.5246	2.05112	2.40688	2.46977	2.64283	2.58674	2.04295	1.87017	2.45341	1.93365	2.39984	2.69814	2.22389	2.636
	100.053	2.6965	2.07358	2.30637	1.79628	2.29321	2.26588	2.38934	2.38894	1.87983	1.76426	2.2452	1.69317	2.31908	2.50307	2.0318	2.34776

## Sheet: Fig. 6K and L
Fig. 6K
	AUC
		siScr	siEif6#2
	Rep1	8423	5671
	Rep2	6942	5419
	Rep3	7355	7276
	Rep4	7413	6894
	Rep5	7177	7226
	Rep6	7302	7344
	Rep7	8561	6657
	Rep8	8243	7638
Fig. 6L
	Max OCR
		siScr	siEif6#2
	Rep1	16.8465	11.5564
	Rep2	12.2199	9.76478
	Rep3	13.4127	13.5598
	Rep4	14.1601	13.2528
	Rep5	13.1939	13.2627
	Rep6	13.2632	12.4423
	Rep7	16.9591	12.9366
	Rep8	15.9872	14.4754

## Sheet: Fig. 6M and Supp. Fig. 9B
Fig. 6M		siScr_rep1	siScr_rep2	siScr_rep3	siScr_rep4	siScr_rep5	siScr_rep6	siScr_rep7	siScr_rep8	siScr_rep9	siScr_rep10	siScr_rep11	siScr_rep12	siEif6#2_rep1	siEif6#2_rep2	siEif6#2_rep3	siEif6#2_rep4	siEif6#2_rep5	siEif6#2_rep6	siEif6#2_rep7	siEif6#2_rep8	siEif6#2_rep9	siEif6#2_rep10	siEif6#2_rep11	siEif6#2_rep12
	Complex 5	0.914368	0.84267	1.11835	1.12461	1.02917	0.882673	0.973093	1.11506	0.577917	0.954744	1.43021	1.03713	1.01698	1.16767	1.42552	0.851664	1.62694	1.12197	0.722211	0.65632	1.084	0.808755	0.69522	0.802416
	Complex 3	0.969142	0.887295	1.05464	1.08892	0.886476	0.8591	1.04059	1.21384	0.769104	0.997767	1.20594	1.02719	0.999671	0.871302	0.977682	0.909917	1.58402	1.09799	0.738875	0.767325	0.895213	0.862177	0.668541	0.646979
	Complex 2	0.757912	1.56965	0.892532	0.779902	1.06598	0.708087	1.06194	1.164	0.776661	1.00145	1.28804	0.933845	0.918051	0.662015	0.888611	0.679114	0.94892	1.04082	0.72797	0.826944	0.547322	0.727829	0.706337	0.549731
	Complex 1	0.754722	0.88132	1.03661	1.32735	0.883361	0.63871	1.47149	1.00644	0.940521	1.0782	1.28611	0.695172	1.53278	1.36387	1.04096	1.01415	1.06366	0.5413	0.828134	1.20835	1.15847	1.12274	1.14411	0.685263
Supp. Fig. 9B

## Sheet: Supp. Fig. 1B-E
Supp. Fig. 1B						Supp. Fig. 1D
													Marker is missing!
Supp. Fig. 1C						Supp. Fig. 1E
		0 nM insulin	10 nM insulin	100 nM insulin				0 nM insulin	10 nM insulin	100 nM insulin
	0 mM palmitate	1	6.57547	15.0575			0 ng/ml TNFa	1	4.31963	25.3545
	0,25 mM palmitate	1	3.01078	9.69038			2 ng/ml TNFa	1	2.48957	4.75315
	0,5 mM palmitate	1	2.30518	9.63017			10 ng/ml TNFa	1	1.59928	3.81784
	1 mM palmitate	1	3.55909	12.1939			50 ng/ml TNFa	1	2.68576	4.48454

## Sheet: Supp. Fig. 4A,B and D
Supp. Fig. 4A	H3K27ac ChIP-qPCR
		Ctrl_rep1	Ctrl_rep2	Ctrl_rep3	Palm_rep1	Palm_rep2	Palm_rep3	TNF⍺_rep1	TNF⍺_rep2	TNF⍺_rep3
	PDK4 -10kb	1.31054	0.869358	0.472699	4.85258	7.68239	4.3764	0.288915	0.2169	0.312463
	ANGPTL4 -9kb	0.607443	0.480868	0.427388	1.15691	1.42597	1.06677	0.448596	0.222709	0.207856
	CCL11+21kb	0.227361	0.375054	0.251713	0.257937	0.427156	0.411822	0.969946	0.754594	0.717003
	CXCL8-17kb	1.05611	1.32755	1.4932	0.914138	1.53704	1.50596	2.42535	2.15635	2.97813
	COL1A1 (promoter)	6.6214	5.26625	7.44972	3.5241	8.01551	4.61563	6.29427	4.75625	9.3782
	AFM-10kb (neg. ctrl)	0.0789828	0.0644273	0.0650051	0.0688793	0.0730142	0.038799	0.0849892	0.0592268	0.0758981
Supp. Fig. 4B	H3K4me1 ChIP-qPCR
		Ctrl_rep1	Ctrl_rep2	Ctrl_rep3	Palm_rep1	Palm_rep2	Palm_rep3	TNF⍺_rep1	TNF⍺_rep2	TNF⍺_rep3
	PDK4 -10kb	1.42985	1.66139	1.14607	2.03487	2.75049	1.87374	1.08847	1.21788	1.33109
	ANGPTL4 -9kb	0.520401	0.607038	0.59395	0.938267	2.01049	1.14388	0.606032	0.523087	0.633406
	CCL11+21kb	0.709607	0.905757	0.479909	0.568991	0.683154	0.510907	1.12522	0.663214	0.887038
	CXCL8-17kb	2.40191	2.44624	2.11862	1.57643	2.9934	1.6848	1.87763	2.19797	3.37161
	COL1A1 (promoter)	0.188873	0.10522	0.0861615	0.140969	0.178275	0.0911915	0.118932	0.11013	0.157362
	AFM-10kb (neg. ctrl)	0.132913	0.171216	0.1911	0.162466	0.143848	0.166039	0.192387	0.140937	0.177762
Supp. Fig. 4D	H3K4me3 ChIP-qPCR
		Ctrl_rep1	Ctrl_rep2	Ctrl_rep3	Palm_rep1	Palm_rep2	Palm_rep3	TNF⍺_rep1	TNF⍺_rep2	TNF⍺_rep3
	PDK4 -10kb	0.0154992	0.0131736	0.00603581	0.031485	0.0464726	0.032218	0.0109042	0.0132441	0.00992345
	ANGPTL4 -9kb	0.00281407	0.00571733	0.0002487	0.0002175	0.00056483	0.00029781	0.00462679	0.00220769	0.00489531
	CCL11+21kb	0.0103612	0.0021907	0.00752271	0.00614303	0.00600088	0.00464717	0.00907101	0.00722266	0.00918851
	CXCL8-17kb	0.002262	0.00328463	0.00655054	0.00325238	0.00541092	0.00054053	0.00338692	0.00418407	0.0154681
	COL1A1 (promoter)	2.67407	2.52348	2.47714	1.44004	3.05633	1.53774	2.38748	1.66427	2.95556
	AFM-10kb (neg. ctrl)	0.00508515	0.0039237	0.00334794	0.00453886	0.00463494	0.00331392	0.00482032	0.00271962	0.00402519

[truncated: 8 more sheets: Supp. Fig. 5, Supp. Fig. 8A, Supp. Fig. 8B, Supp. Fig. 8C and D, Supp. Fig. 9A, Supp. Fig. 9C, Supp. Fig. 9D, Supp. Fig. 9E and F]
